# Supplementary material for: Gene regulatory network inference in soybean upon infection by Phytophthora sojae
Source: PLoS One. 2023 Jul 7;18(7):e0287590. doi: 10.1371/journal.pone.0287590 (PMC10328377; doi:10.1371/journal.pone.0287590)
Supplement: S1 Data — (XLSX) [file pone.0287590.s010.xlsx]

## Sheet: 20221019_RNAseq_data_motif
geneId	X	M1	M2	M3	M6	R1_1	R1_2	R1_4	R1_6	R25_1	R25_2	R25_4	R25_5	R25_6	DE_R1_mock	DE_R25_mock	DE_R1_R25	meanM	meanR1	meanR25	R1_LFC	R25_LFC	linetaldf	TF_ID	Family	cluster_num	gene2KEGG	WRKY_M1	WRKY_P1	RAV	bHLH112	bHLH122	bHLH13	bHLH34	bHLH49	bHLH72	bHLH74	ERF003	ERF008	ERF010	ERF011	ERF012	ERF013	ERF014	ERF015	ERF017	ERF018	ERF019	ERF021
Glyma.01G002200	1	259.177	294.332	327.394	248.928	252.775	217.196	247.482	206.889	178.634	160.809	203.998	176.888	213.54	no	yes	no	282.458	231.085	186.774	-0.28961	-0.596745	yes	NA	NA	cluster3	NA	no	no	no	NA	NA	NA	NA	NA	NA	NA	NA	NA	NA	NA	NA	NA	NA	NA	NA	NA	NA	NA
Glyma.01G002902	2	100.566	90.0794	53.4563	101.663	23.3204	33.029	25.55	42.3957	15.5602	57.8209	9.65868	36.829	23.6985	no	yes	no	86.4411	31.0738	28.7134	-1.47602	-1.58999	no	NA	NA	cluster6	NA	no	no	no	NA	NA	NA	NA	NA	NA	NA	NA	NA	NA	NA	NA	NA	NA	NA	NA	NA	NA	NA
Glyma.01G004200	3	225.602	319.526	396.365	216.306	2098.23	2324.1	2966.64	2312.63	4335.08	3898.56	3446.19	4973.63	5678.71	yes	yes	yes	289.45	2425.4	4466.43	3.06684	3.94774	yes	NA	NA	cluster8	c("Phenylpropanoid biosynthesis", "Flavonoid biosynthesis")	no	no	no	NA	NA	NA	NA	NA	NA	NA	NA	NA	NA	NA	NA	NA	NA	NA	NA	NA	NA	NA
Glyma.01G004600	4	141.087	123.372	88.4271	93.2741	64.3901	51.0453	49.1181	57.6468	76.7128	49.8305	87.5868	90.0296	63.9366	yes	no	no	111.54	55.5501	73.6193	-1.0057	-0.599405	no	NA	NA	cluster3	NA	no	no	no	NA	NA	NA	NA	NA	NA	NA	NA	NA	NA	NA	NA	NA	NA	NA	NA	NA	NA	NA
Glyma.01G004800	5	31.1013	3.69938	11.6855	31.758	144.744	109.098	186.598	152.421	618.351	337.486	190.529	66.1436	411.636	yes	yes	no	19.5611	148.215	324.829	2.92164	4.05362	yes	NA	NA	cluster1	NA	no	no	no	NA	NA	NA	NA	NA	NA	NA	NA	NA	NA	NA	NA	NA	NA	NA	NA	NA	NA	NA
Glyma.01G005000	6	533.562	602.061	520.706	610.568	314.379	252.227	419.332	389.902	230.08	416.503	200.15	318.032	167.111	no	yes	no	566.724	343.96	266.375	-0.720405	-1.08919	yes	Glyma.01G005000.1.p	C3H	cluster3	NA	no	no	no	NA	NA	NA	NA	NA	NA	NA	NA	NA	NA	NA	NA	NA	NA	NA	NA	NA	NA	NA
Glyma.01G005500	7	66.9914	239.445	78.713	125.896	74.2111	168.151	155.174	48.9319	51.4752	31.1861	32.7485	80.258	36.0794	no	yes	no	127.761	111.617	46.3495	-0.194894	-1.46283	yes	Glyma.01G005500.1.p	NAC	cluster3	NA	no	no	no	NA	NA	NA	NA	NA	NA	NA	NA	NA	NA	NA	NA	NA	NA	NA	NA	NA	NA	NA
Glyma.01G007200	8	501.145	307.829	259.396	536.936	648.293	680.615	757.141	557.664	1744.34	961.628	1096.8	795.752	1284.49	no	yes	no	401.326	660.928	1176.6	0.719718	1.55178	yes	NA	NA	cluster9	c("Carbon metabolism", "Glycolysis / Gluconeogenesis")	no	no	no	NA	NA	NA	NA	NA	NA	NA	1	NA	NA	NA	NA	NA	NA	NA	NA	NA	NA	NA
Glyma.01G007300	9	38.0478	30.6931	102.998	48.5352	113.495	129.116	186.598	105.579	317.441	227.396	196.301	144.316	399.255	no	yes	no	55.0686	133.697	256.942	1.27967	2.22214	yes	NA	NA	cluster4	Glycolysis / Gluconeogenesis	no	no	yes	NA	NA	NA	NA	NA	NA	NA	NA	NA	NA	NA	NA	NA	NA	NA	NA	NA	NA	NA
Glyma.01G007400	10	152.664	189.956	148.655	168.771	437.588	260.235	283.816	280.966	483.427	424.493	608.07	410.319	547.827	yes	yes	no	165.012	315.651	494.827	0.935764	1.58436	yes	NA	NA	cluster9	NA	no	no	no	NA	NA	NA	NA	NA	NA	NA	NA	NA	NA	NA	NA	NA	NA	NA	NA	NA	NA	NA
Glyma.01G007500	11	5.63097	25.2944	13.6284	27.0977	59.926	26.0227	69.7401	15.1617	104.862	142.164	80.8523	99.8011	68.0636	no	yes	no	17.9129	42.7126	99.1488	1.25367	2.4686	yes	NA	NA	cluster4	NA	no	no	no	NA	NA	NA	NA	NA	NA	NA	NA	NA	NA	NA	NA	NA	NA	NA	NA	NA	NA	NA
Glyma.01G007700	12	284.647	225.948	252.596	331.882	401.875	535.484	323.096	369.204	491.192	391.644	365.627	417.919	657.192	no	yes	no	273.768	407.415	464.715	0.573544	0.76339	yes	NA	NA	cluster9	NA	no	no	no	NA	NA	NA	NA	NA	NA	NA	NA	NA	NA	NA	NA	NA	NA	NA	NA	NA	NA	NA
Glyma.01G008900	13	578.714	638.953	389.565	597.52	558.118	483.437	474.324	358.311	252.405	380.99	395.451	285.46	376.556	no	yes	no	551.188	468.548	338.173	-0.234348	-0.704784	yes	NA	NA	cluster3	NA	no	no	no	NA	NA	NA	NA	NA	NA	NA	NA	NA	NA	NA	NA	NA	NA	NA	NA	NA	NA	NA
Glyma.01G009700	14	629.655	837.807	1209.44	711.231	597.402	780.706	681.527	361.579	287.35	404.961	485.886	674.15	409.572	no	yes	no	847.032	605.303	452.384	-0.484759	-0.904869	yes	NA	NA	cluster3	NA	no	no	no	NA	NA	NA	NA	NA	NA	NA	NA	NA	NA	NA	NA	NA	NA	NA	NA	NA	NA	NA
Glyma.01G010200	15	4134.14	3031.5	1734	3228.73	1796.46	972.88	1052.72	1445.49	1077.48	1376.24	917.858	1823.93	838.78	yes	yes	no	3032.09	1316.89	1206.86	-1.20318	-1.32906	yes	NA	NA	cluster3	c("Carbon metabolism", "Carbon fixation in photosynthetic organisms")	no	no	no	NA	NA	NA	NA	NA	NA	NA	NA	NA	NA	NA	NA	NA	NA	NA	NA	NA	NA	NA
Glyma.01G010300	16	1789.71	1574.74	1789.37	1466.2	1042.03	1506.36	1137.18	1279.91	1202.7	792.054	1105.46	942.325	1446.48	no	yes	no	1655.01	1241.37	1097.8	-0.414904	-0.592215	yes	NA	NA	cluster3	NA	no	no	no	NA	NA	NA	NA	NA	NA	NA	NA	NA	NA	NA	NA	NA	NA	NA	NA	NA	NA	NA
Glyma.01G010400	17	244.126	261.04	285.624	326.29	480.443	692.626	584.309	459.621	593.113	428.932	432.972	446.148	583.938	yes	yes	no	279.27	554.25	497.021	0.988876	0.831646	yes	NA	NA	cluster9	NA	no	no	no	NA	NA	NA	NA	NA	NA	NA	NA	NA	NA	NA	NA	NA	NA	NA	NA	NA	NA	NA
Glyma.01G010500	18	14.8929	5.49896	18.4854	27.0977	63.4973	42.0371	30.46	14.0723	60.2113	108.427	64.497	91.1153	147.508	no	yes	no	16.4938	37.5167	94.3518	1.18561	2.51613	yes	NA	NA	cluster4	Plant-pathogen interaction	no	no	no	NA	NA	NA	NA	NA	NA	NA	NA	NA	NA	NA	NA	NA	NA	NA	NA	NA	NA	NA
Glyma.01G015000	19	826.471	784.719	1042.35	836.127	1202.73	946.856	1012.46	1213.46	1099.81	1319.42	1182.43	1030.27	1488.78	no	yes	no	872.418	1093.88	1224.14	0.32636	0.488679	yes	NA	NA	cluster9	NA	no	no	yes	NA	NA	NA	NA	NA	NA	NA	NA	NA	NA	NA	NA	NA	NA	NA	NA	NA	NA	NA
Glyma.01G015400	20	554.401	423.902	595.504	598.452	418.839	445.402	393.8	496.66	339.766	399.634	356.968	388.604	251.715	no	yes	no	543.065	438.675	347.338	-0.307971	-0.644786	no	NA	NA	cluster3	NA	no	no	no	NA	NA	NA	NA	NA	NA	NA	4	1	NA	NA	2	3	2	NA	NA	NA	NA	NA
Glyma.01G017700	21	923.722	1059.16	1270.64	834.263	1392.01	1769.6	2313.61	2752.73	3199.38	1906.28	2857.4	1896.68	1678.62	yes	yes	no	1021.94	2056.99	2307.67	1.00922	1.17512	yes	NA	NA	cluster9	NA	no	no	no	NA	NA	NA	NA	NA	NA	NA	NA	NA	NA	NA	NA	NA	NA	NA	NA	NA	NA	NA
Glyma.01G018400	22	842.68	876.498	792.701	803.505	1163.45	1019.92	1044.87	1002.12	940.616	1038.87	1121.82	1024.84	1054.41	no	yes	no	828.846	1057.59	1036.11	0.351605	0.322004	no	Glyma.01G018400.1.p	bHLH	cluster9	MAPK signaling pathway - plant	no	no	no	NA	NA	NA	NA	NA	NA	NA	1	NA	NA	NA	NA	1	NA	NA	NA	NA	NA	NA
Glyma.01G019100	23	782.477	727.132	517.791	761.563	645.615	459.415	486.109	724.336	482.456	548.789	480.114	429.862	381.715	no	yes	no	697.241	578.869	464.587	-0.268421	-0.585707	no	NA	NA	cluster3	NA	no	no	no	NA	NA	NA	NA	NA	NA	NA	NA	NA	NA	NA	NA	NA	NA	NA	NA	NA	NA	NA
Glyma.01G019300	24	366.847	269.138	191.397	288.075	242.061	216.195	160.084	240.66	77.6835	165.248	156.856	85.6867	158.857	no	yes	no	278.864	214.75	128.866	-0.376906	-1.11369	yes	NA	NA	cluster3	NA	no	no	yes	NA	NA	NA	NA	NA	NA	NA	1	NA	NA	NA	NA	NA	NA	NA	NA	NA	NA	NA
Glyma.01G019400	25	6705.49	5367.36	3977.96	6925.29	6029.31	4076.69	3104.12	4693.97	2902.36	3900.33	4263	3657.73	2768.15	no	yes	no	5744.03	4476.02	3498.31	-0.359845	-0.715403	yes	NA	NA	cluster3	NA	no	no	no	NA	NA	NA	NA	NA	NA	NA	NA	NA	NA	NA	NA	NA	NA	NA	NA	NA	NA	NA
Glyma.01G019700	26	968.874	681.243	533.334	1482.98	941.137	403.364	383.98	535.877	542.638	495.519	382.944	283.289	571.557	no	yes	no	916.607	566.09	455.189	-0.695273	-1.00984	yes	Glyma.01G019700.1.p	bHLH	cluster3	NA	no	no	no	2	2	NA	NA	NA	NA	NA	NA	NA	NA	NA	NA	NA	NA	NA	NA	NA	NA	NA
Glyma.01G020900	27	21532.7	20514.5	13724.1	16086.5	10394.3	7123.45	8247.84	12500.3	9040.92	8193.86	7731.28	9530.42	6962.2	yes	yes	no	17964.5	9566.48	8291.74	-0.909085	-1.1154	yes	NA	NA	cluster3	NA	no	no	no	NA	NA	NA	NA	NA	NA	NA	NA	NA	NA	NA	NA	NA	NA	NA	NA	NA	NA	NA
Glyma.01G022700	28	449.047	354.618	527.505	382.213	333.128	265.239	367.286	245.017	199.018	238.938	237.671	261.574	206.318	no	yes	no	428.346	302.668	228.704	-0.501042	-0.905296	yes	NA	NA	cluster3	NA	no	no	no	1	1	NA	NA	NA	NA	NA	NA	NA	NA	NA	NA	NA	NA	NA	NA	NA	NA	NA
Glyma.01G023300	29	1658.89	1749.3	1772.86	1837.16	1109.88	1643.49	1675.31	1236.34	1197.85	1370.03	1083.34	1107.36	1295.84	no	yes	no	1754.55	1416.25	1210.88	-0.309022	-0.535044	yes	NA	NA	cluster3	NA	no	no	yes	NA	NA	NA	NA	NA	NA	NA	NA	NA	NA	NA	NA	NA	NA	NA	NA	NA	NA	NA
Glyma.01G024000	30	2395.21	2178.5	1742.74	2886.66	3770.48	3396.07	2764.35	3892.2	4370.99	5471.79	3856.04	4716.31	4152.75	yes	yes	no	2300.78	3455.78	4513.58	0.586887	0.972149	no	NA	NA	cluster9	NA	no	no	no	NA	NA	NA	NA	1	1	NA	6	2	NA	NA	NA	2	1	NA	NA	NA	1	NA
Glyma.01G024700	31	65.8336	61.2861	63.1704	55.0596	84.9249	141.127	157.138	84.8808	78.6542	160.809	98.1697	113.916	154.73	no	yes	no	61.3374	117.018	121.256	0.931887	0.983214	no	NA	NA	cluster9	NA	no	no	no	1	1	NA	NA	NA	NA	NA	NA	NA	NA	NA	NA	NA	NA	NA	NA	NA	NA	NA
Glyma.01G025300	32	158.453	224.148	242.882	366.368	315.272	300.271	135.534	172.03	87.3903	127.959	131.842	162.773	84.5716	no	yes	no	247.963	230.777	118.907	-0.103627	-1.06029	yes	NA	NA	cluster3	NA	no	no	no	1	1	NA	NA	NA	1	NA	NA	NA	NA	NA	NA	NA	NA	NA	NA	NA	NA	NA
Glyma.01G026700	33	2928.93	2201.89	1659.2	3114.09	2092.87	1666.51	1351.25	1962.94	1728.81	1639.93	1523	1785.93	1284.49	no	yes	no	2476.03	1768.39	1592.43	-0.485589	-0.636795	yes	NA	NA	cluster3	c("Carbon metabolism", "Carbon fixation in photosynthetic organisms", "Glyoxylate and dicarboxylate metabolism", "Glycine, serine and threonine metabolism")	no	yes	no	1	1	NA	NA	NA	NA	NA	NA	NA	NA	NA	NA	NA	NA	NA	NA	NA	NA	NA
Glyma.01G028500	34	785.95	849.504	1080.24	822.147	544.726	457.413	598.057	486.855	522.254	243.377	514.749	295.232	302.27	no	yes	no	884.46	521.763	375.576	-0.761403	-1.23569	yes	NA	NA	cluster3	NA	no	no	no	NA	NA	NA	NA	NA	NA	NA	NA	NA	NA	NA	NA	NA	NA	NA	NA	NA	NA	NA
Glyma.01G031500	35	1244.42	1238.21	846.129	776.476	1773.24	1378.25	2020.98	1982.55	3664.34	3863.05	3353.83	4734.77	3369.66	yes	yes	yes	1026.31	1788.75	3797.13	0.80149	1.88744	yes	NA	NA	cluster9	Glycolysis / Gluconeogenesis	no	no	no	NA	NA	NA	NA	NA	NA	NA	NA	NA	NA	NA	NA	NA	NA	NA	NA	NA	NA	NA
Glyma.01G032600	36	895.936	615.558	320.595	371.029	556.333	378.342	428.17	158.957	65.0647	200.761	144.349	320.204	208.381	no	yes	no	550.779	380.451	187.752	-0.533765	-1.55265	no	NA	NA	cluster6	NA	no	no	no	1	1	NA	NA	NA	NA	NA	NA	NA	NA	NA	NA	NA	NA	NA	NA	NA	NA	NA
Glyma.01G033700	37	212.867	173.76	166.14	166.907	59.926	69.0616	107.056	88.1489	84.4783	59.5966	59.6866	57.4578	40.2064	yes	yes	no	179.919	81.0482	60.2851	-1.15049	-1.57747	yes	NA	NA	cluster3	NA	no	no	no	NA	NA	NA	NA	NA	NA	NA	NA	NA	NA	NA	NA	NA	NA	NA	NA	NA	NA	NA
Glyma.01G033800	38	666.703	685.742	816.986	469.827	359.913	370.334	278.906	437.834	188.341	285.105	278.078	310.432	386.874	yes	yes	no	659.814	361.747	289.766	-0.86708	-1.18717	no	NA	NA	cluster3	NA	no	no	no	1	1	NA	NA	NA	NA	NA	NA	NA	NA	NA	NA	NA	NA	NA	NA	NA	NA	NA
Glyma.01G033900	39	372.636	388.81	404.136	235.88	124.209	181.163	192.49	115.383	94.185	171.463	135.691	196.431	191.873	yes	yes	no	350.365	153.311	157.929	-1.1924	-1.14959	yes	NA	NA	cluster3	NA	no	no	no	NA	NA	NA	NA	NA	NA	NA	NA	NA	NA	NA	NA	NA	NA	NA	NA	NA	NA	NA
Glyma.01G034600	40	12.5774	1	1	1	25.9989	24.0208	44.208	43.4851	21.3842	36.5131	11.5828	164.945	39.1747	no	yes	no	3.89436	34.4282	54.7199	3.14413	3.81261	no	NA	NA	cluster8	NA	no	no	no	1	1	NA	NA	NA	NA	NA	NA	NA	NA	NA	NA	NA	NA	NA	NA	NA	NA	NA
Glyma.01G034900	41	94.7772	109.875	170.026	164.111	73.3182	107.096	52.0641	90.3277	46.6218	66.6992	36.5968	78.0866	51.5557	no	yes	no	134.697	80.7015	55.912	-0.739052	-1.26849	yes	NA	NA	cluster3	NA	no	no	no	NA	NA	NA	NA	NA	NA	NA	NA	NA	NA	NA	NA	NA	NA	NA	NA	NA	NA	NA
Glyma.01G036600	42	12.5774	1.89979	1	1	184.028	157.141	357.466	190.549	420.333	270.011	180.908	316.946	971.875	yes	yes	no	4.11931	222.296	432.015	5.75394	6.71254	yes	Glyma.01G036600.1.p	C2H2	cluster2	NA	no	no	no	NA	NA	NA	NA	NA	NA	NA	NA	NA	NA	NA	NA	NA	NA	NA	NA	NA	NA	NA
Glyma.01G036900	43	121.405	59.4865	130.198	279.687	1701.82	1665.51	1041.92	832.183	3768.2	779.624	1996.35	622.036	2428.7	yes	yes	no	147.694	1310.36	1918.98	3.14928	3.69966	yes	NA	NA	cluster1	NA	no	no	no	NA	NA	NA	NA	NA	NA	NA	NA	NA	NA	NA	NA	NA	NA	NA	NA	NA	NA	NA
Glyma.01G037200	44	5.63097	16.2965	12.6569	18.7092	245.632	165.149	253.374	128.455	516.43	292.207	219.391	310.432	417.826	yes	yes	no	13.3234	198.153	351.257	3.89458	4.7205	yes	NA	NA	cluster8	NA	no	no	no	NA	NA	NA	NA	NA	NA	NA	1	NA	NA	1	NA	1	1	NA	NA	1	NA	NA
Glyma.01G038600	45	1158.74	1017.76	565.39	749.446	538.476	548.496	566.633	448.728	252.405	547.901	389.679	347.347	704.652	no	yes	no	872.836	525.583	448.397	-0.731792	-0.960935	yes	Glyma.01G038600.1.p	MYB_related	cluster3	NA	no	no	no	NA	NA	NA	NA	NA	NA	NA	3	1	NA	NA	NA	3	1	2	NA	1	1	NA
Glyma.01G038700	46	163.084	165.662	165.169	164.111	112.602	86.077	103.128	111.026	138.836	122.632	130.88	122.601	118.619	yes	no	no	164.506	103.208	126.714	-0.672586	-0.376569	yes	NA	NA	cluster3	NA	no	no	no	NA	NA	NA	NA	NA	NA	NA	NA	NA	NA	NA	NA	NA	NA	NA	NA	NA	NA	NA
Glyma.01G040000	47	1359.03	1096.05	1101.61	1052.37	913.46	606.548	870.071	1095.81	741.627	886.163	848.589	663.293	604.573	no	yes	no	1152.26	871.472	748.849	-0.402945	-0.621725	no	NA	NA	cluster3	NA	no	no	no	NA	1	NA	NA	NA	NA	NA	NA	NA	NA	NA	NA	NA	NA	NA	NA	NA	NA	NA
Glyma.01G040200	48	1524.59	1370.48	810.186	818.418	374.198	342.309	403.62	418.226	165.045	389.868	254.988	278.946	545.763	yes	yes	no	1130.92	384.588	326.922	-1.55611	-1.79048	yes	NA	NA	cluster6	NA	no	no	no	NA	NA	NA	NA	NA	NA	NA	NA	NA	NA	NA	NA	NA	NA	NA	NA	NA	NA	NA
Glyma.01G040900	49	3.31549	1	14.5998	1	29.5702	44.039	96.2541	40.217	56.3286	37.4009	120.297	21.6288	85.6034	yes	yes	no	4.97881	52.5201	64.2518	3.39899	3.68986	no	NA	NA	cluster7	NA	no	no	no	NA	NA	NA	NA	NA	NA	NA	NA	NA	NA	NA	NA	NA	NA	NA	NA	NA	NA	NA
Glyma.01G044100	50	101.724	226.848	285.624	165.975	363.484	399.361	261.23	623.026	729.979	583.414	631.16	902.153	460.128	yes	yes	no	195.043	411.775	661.367	1.07807	1.76166	yes	NA	NA	cluster4	NA	no	no	no	NA	NA	NA	NA	NA	NA	NA	NA	NA	NA	NA	NA	NA	NA	NA	NA	NA	NA	NA
Glyma.01G044200	51	244.126	300.631	167.111	186.48	286.702	394.356	262.212	356.132	359.18	421.83	520.521	604.664	347.667	no	yes	no	224.587	324.85	450.772	0.5325	1.00512	yes	NA	NA	cluster9	NA	no	no	no	NA	NA	NA	NA	NA	NA	NA	1	NA	NA	NA	NA	NA	NA	NA	NA	NA	NA	NA
Glyma.01G045500	52	361.058	498.585	477.963	485.672	377.769	342.309	302.474	387.723	249.493	341.925	229.974	392.947	262.032	no	yes	no	455.82	352.569	295.275	-0.370558	-0.626406	yes	Glyma.01G045500.1.p	TCP	cluster3	NA	no	no	no	NA	NA	NA	NA	NA	NA	NA	1	NA	NA	NA	NA	1	NA	NA	NA	1	NA	NA
Glyma.01G049100	53	440.943	485.988	415.793	317.901	302.772	193.174	276.942	371.383	224.256	258.47	289.623	231.174	210.445	no	yes	no	415.156	286.068	242.793	-0.537296	-0.773924	yes	Glyma.01G049100.1.p	G2-like	cluster3	NA	no	no	no	1	1	NA	NA	NA	NA	NA	NA	NA	NA	NA	NA	NA	NA	NA	NA	NA	NA	NA
Glyma.01G053800	54	69.3069	63.9854	57.3419	82.0894	160.814	82.0734	78.5781	131.723	189.311	156.37	150.122	210.545	136.159	no	yes	no	68.1809	113.297	168.501	0.732674	1.30532	yes	Glyma.01G053800.1.p	WRKY	cluster9	NA	no	yes	no	NA	NA	NA	NA	NA	NA	NA	NA	NA	NA	NA	NA	NA	NA	NA	NA	NA	NA	NA
Glyma.01G054200	55	145.718	286.234	174.883	288.075	117.959	168.151	198.382	108.847	157.279	116.417	82.7765	123.687	116.556	no	yes	no	223.727	148.335	119.343	-0.592885	-0.906626	yes	NA	NA	cluster3	NA	no	no	no	NA	NA	NA	NA	NA	NA	NA	NA	NA	NA	NA	NA	NA	NA	NA	NA	NA	NA	NA
Glyma.01G054400	56	464.097	683.042	451.735	477.284	673.292	613.554	475.306	539.145	250.464	294.871	376.21	248.546	383.779	no	yes	yes	519.04	575.324	310.774	0.148531	-0.73998	yes	NA	NA	cluster3	NA	no	no	no	NA	NA	NA	NA	NA	NA	NA	NA	NA	NA	NA	NA	NA	NA	NA	NA	NA	NA	NA
Glyma.01G056100	57	36.8901	11.7975	24.3139	1	59.0332	89.0797	95.2721	172.03	195.136	271.787	245.367	235.517	396.16	yes	yes	no	18.5004	103.854	268.793	2.48893	3.86087	yes	NA	NA	cluster7	NA	no	no	no	NA	NA	NA	NA	NA	NA	NA	NA	NA	NA	NA	NA	NA	NA	NA	NA	NA	NA	NA
Glyma.01G057400	58	189.712	288.034	164.197	240.54	316.165	311.281	289.708	356.132	446.541	483.09	404.11	350.604	524.096	no	yes	no	220.621	318.321	441.688	0.528916	1.00146	yes	NA	NA	cluster9	NA	no	no	no	NA	NA	NA	NA	NA	NA	NA	NA	NA	NA	NA	NA	NA	NA	NA	NA	NA	NA	NA
Glyma.01G057500	59	1125.17	921.487	591.619	606.84	662.578	347.313	461.558	463.979	211.637	292.207	373.323	232.26	465.287	no	yes	no	811.279	483.857	314.943	-0.745616	-1.36511	yes	NA	NA	cluster3	NA	no	no	no	NA	NA	NA	NA	NA	NA	NA	1	NA	NA	NA	NA	1	NA	NA	NA	NA	NA	NA
Glyma.01G058300	60	1698.25	1609.83	880.128	1413.07	1022.38	978.885	975.145	1356.17	837.724	745.887	723.519	560.149	803.7	no	yes	no	1400.32	1083.14	734.196	-0.370531	-0.93152	yes	NA	NA	cluster3	NA	no	no	no	NA	NA	NA	NA	NA	NA	NA	NA	NA	NA	NA	NA	NA	NA	NA	NA	NA	NA	NA
Glyma.01G061500	61	321.695	300.631	432.307	215.374	473.301	394.356	681.527	776.626	360.151	388.092	454.138	331.061	361.08	yes	no	no	317.502	581.452	378.904	0.872896	0.255069	yes	NA	NA	cluster9	NA	no	yes	no	NA	NA	NA	NA	NA	NA	NA	4	1	1	NA	NA	3	NA	NA	NA	NA	1	NA
Glyma.01G061800	62	44.9943	80.1817	56.3705	60.652	107.245	103.092	77.5961	76.166	74.7715	140.389	97.2076	219.231	119.651	no	yes	no	60.5496	91.0249	130.25	0.588144	1.10509	yes	NA	NA	cluster9	NA	no	no	no	NA	NA	NA	NA	NA	NA	NA	NA	NA	NA	NA	NA	NA	NA	NA	NA	NA	NA	NA
Glyma.01G062000	63	562.506	543.575	438.135	552.781	390.269	300.271	309.348	314.736	412.567	184.78	188.605	366.89	345.604	no	yes	no	524.249	328.656	299.689	-0.673674	-0.806785	yes	NA	NA	cluster3	Carbon metabolism	no	no	no	NA	NA	NA	NA	NA	NA	NA	NA	NA	NA	NA	NA	NA	NA	NA	NA	NA	NA	NA
Glyma.01G062600	64	22.9971	34.2923	62.199	40.1466	27.7845	7.00544	20.64	12.983	8.76542	10.7661	19.2794	7.51436	5.12699	no	yes	no	39.9087	17.1032	10.2905	-1.22244	-1.9554	no	NA	NA	cluster6	NA	no	yes	no	NA	NA	NA	NA	NA	NA	NA	NA	NA	NA	NA	NA	NA	NA	NA	NA	NA	NA	NA
Glyma.01G063000	65	1095.07	1400.18	1031.67	779.272	1410.76	1647.49	1745.03	1693.87	1180.37	1774.88	2237.83	1473.25	2063.46	no	yes	no	1076.55	1624.29	1745.96	0.593397	0.697608	yes	NA	NA	cluster9	NA	no	no	yes	NA	NA	NA	NA	NA	NA	NA	NA	NA	NA	NA	NA	NA	NA	NA	NA	NA	NA	NA
Glyma.01G063800	66	603.027	727.132	413.85	259.181	265.274	169.152	307.384	222.14	126.217	183.892	179.946	240.946	129.969	yes	yes	no	500.798	240.988	172.194	-1.05527	-1.54019	no	NA	NA	cluster3	NA	no	no	yes	NA	NA	NA	NA	NA	NA	NA	NA	NA	NA	NA	NA	NA	NA	NA	NA	NA	NA	NA
Glyma.01G065800	67	12.5774	25.2944	6.82847	14.9809	61.7116	68.0607	39.298	91.417	60.2113	134.174	125.108	125.859	43.3017	yes	yes	no	14.9203	65.1218	97.7307	2.12586	2.71153	yes	NA	NA	cluster4	NA	no	no	no	NA	NA	NA	NA	NA	NA	NA	NA	NA	NA	NA	NA	NA	NA	NA	NA	NA	NA	NA
Glyma.01G068200	68	75.0956	131.47	158.369	53.1955	29.5702	40.0353	16.712	36.9489	1	9.87827	10.6208	23.8003	9.25399	no	yes	no	104.532	30.8166	10.9107	-1.76217	-3.26014	yes	NA	NA	cluster6	NA	no	no	no	NA	NA	NA	NA	NA	NA	NA	NA	NA	NA	NA	NA	NA	NA	NA	NA	NA	NA	NA
Glyma.01G069000	69	6.78872	27.094	22.3711	1	43.8553	12.01	11.802	1	66.0354	2.77565	36.5968	175.802	22.6667	no	yes	no	14.3134	17.1668	60.7753	0.262252	2.08612	yes	NA	NA	cluster5	NA	no	no	no	NA	NA	NA	NA	NA	NA	NA	NA	NA	NA	NA	NA	NA	NA	NA	NA	NA	NA	NA
Glyma.01G071300	70	2091.88	3124.18	2397.47	4576.49	5981.09	6788.14	7289.41	5346.5	11361.8	8678.62	5832.14	7921.37	6479.35	yes	yes	no	3047.51	6351.29	8054.66	1.05942	1.40219	yes	NA	NA	cluster9	Cysteine and methionine metabolism	no	no	no	NA	NA	NA	NA	NA	NA	NA	NA	NA	NA	NA	NA	NA	NA	NA	NA	NA	NA	NA
Glyma.01G074500	71	97.0927	148.566	74.8273	82.0894	150.993	198.178	135.534	217.783	239.787	319.73	420.465	290.889	256.874	no	yes	no	100.644	175.622	305.549	0.803217	1.60214	yes	NA	NA	cluster9	NA	no	no	no	NA	NA	NA	NA	NA	NA	NA	NA	NA	NA	NA	NA	1	NA	NA	1	NA	NA	NA
Glyma.01G074600	72	80.8843	47.7892	85.5129	99.7986	541.155	521.471	361.394	522.804	1156.11	1058.4	931.328	1377.7	893.462	yes	yes	yes	78.4962	486.706	1083.4	2.63236	3.7868	yes	NA	NA	cluster4	NA	no	no	no	NA	NA	NA	NA	NA	NA	NA	NA	NA	NA	NA	NA	NA	NA	NA	NA	NA	NA	NA
Glyma.01G074800	73	205.921	208.852	194.311	239.608	109.924	130.117	122.768	129.545	56.3286	99.5488	53.9142	94.3725	55.6827	no	yes	no	212.173	123.088	71.9693	-0.785546	-1.55979	no	NA	NA	cluster3	NA	no	no	no	NA	NA	NA	NA	NA	NA	NA	NA	NA	NA	NA	NA	NA	NA	NA	NA	NA	NA	NA
Glyma.01G076100	74	174.662	195.355	113.684	137.081	62.6044	106.095	70.7221	72.8979	80.5956	88.007	70.2695	104.144	133.064	yes	no	no	155.195	78.0799	95.216	-0.991063	-0.70481	yes	NA	NA	cluster3	NA	no	no	no	NA	NA	NA	NA	NA	NA	NA	NA	NA	NA	NA	NA	NA	NA	NA	NA	NA	NA	NA
Glyma.01G077000	75	1	1	1	1.93206	1	49.0435	6.89201	2.08936	1	154.594	2.92415	53.1149	2.03175	no	yes	no	1.23302	14.7562	42.733	3.58106	5.11509	no	NA	NA	cluster4	NA	no	no	no	NA	NA	NA	NA	NA	NA	NA	NA	NA	NA	NA	NA	NA	NA	NA	NA	NA	NA	NA
Glyma.01G077100	76	93.6195	230.447	284.652	182.752	75.9967	161.145	120.804	30.4128	23.3256	55.1574	60.6487	88.9438	49.4922	no	yes	no	197.868	97.0896	55.5135	-1.02715	-1.83362	yes	NA	NA	cluster6	NA	no	no	no	1	1	NA	NA	NA	NA	NA	NA	NA	NA	NA	NA	NA	NA	NA	NA	NA	NA	NA
Glyma.01G078400	77	190.87	159.363	235.11	196.733	133.137	112.101	103.128	70.7191	90.3023	102.212	149.16	123.687	121.715	yes	no	no	195.519	104.771	117.415	-0.900068	-0.735691	no	NA	NA	cluster3	NA	no	no	no	NA	NA	NA	NA	NA	NA	NA	NA	NA	NA	NA	NA	NA	NA	NA	NA	NA	NA	NA
Glyma.01G078800	78	297.382	275.437	59.2847	101.663	103.674	87.0779	49.1181	68.5404	13.6188	44.5035	62.5729	116.087	18.5397	no	yes	no	183.442	77.1026	51.0644	-1.25047	-1.84493	no	NA	NA	cluster6	NA	no	no	no	NA	NA	NA	NA	NA	NA	NA	NA	NA	NA	NA	NA	NA	NA	NA	NA	NA	NA	NA
Glyma.01G081600	79	443.258	783.819	819.9	438.137	853.641	890.805	873.017	1259.21	871.698	1506.75	2135.85	1307.13	1020.37	no	yes	no	621.279	969.169	1368.36	0.641508	1.13913	no	NA	NA	cluster9	NA	no	no	no	NA	NA	NA	NA	NA	NA	NA	NA	NA	NA	NA	NA	NA	NA	NA	NA	NA	NA	NA
Glyma.01G082802	80	62.3604	29.7933	20.4282	6.59237	64.3901	51.0453	84.4701	115.383	77.6835	72.914	126.07	86.7724	149.572	no	yes	no	29.7936	78.8221	102.602	1.4036	1.78399	no	NA	NA	cluster4	NA	no	no	no	NA	NA	NA	1	NA	NA	NA	NA	NA	NA	NA	NA	NA	NA	NA	NA	NA	NA	NA
Glyma.01G083000	81	21.8394	61.2861	34.028	26.1657	83.1392	57.0507	92.3261	129.545	89.3317	149.267	66.4212	74.8294	161.953	no	yes	no	35.8298	90.5152	108.36	1.337	1.59661	no	NA	NA	cluster9	NA	no	no	no	NA	NA	NA	NA	NA	NA	NA	NA	NA	NA	NA	NA	NA	NA	NA	NA	NA	NA	NA
Glyma.01G084500	82	540.509	645.251	688.76	645.055	590.26	540.488	502.803	414.957	285.409	450.24	456.062	331.061	504.493	no	yes	no	629.894	512.127	405.453	-0.298606	-0.635574	yes	NA	NA	cluster3	NA	no	no	no	NA	NA	NA	NA	NA	NA	NA	NA	NA	NA	NA	NA	NA	NA	NA	NA	NA	NA	NA
Glyma.01G086900	83	7.94646	1	29.171	18.7092	40.284	46.0408	55.9921	21.6979	107.775	127.071	18.3174	40.0862	170.207	no	yes	no	14.2066	41.0037	92.6912	1.52919	2.70587	yes	NA	NA	cluster4	NA	no	no	no	1	1	NA	NA	NA	NA	NA	NA	NA	NA	NA	NA	NA	NA	NA	NA	NA	NA	NA
Glyma.01G087900	84	351.796	383.412	190.425	189.277	80.4608	126.113	115.894	123.009	65.0647	87.1192	63.5349	135.63	70.1271	yes	yes	no	278.727	111.369	84.2952	-1.32351	-1.72533	yes	NA	NA	cluster6	NA	no	no	no	NA	NA	NA	NA	NA	NA	NA	NA	NA	NA	NA	NA	NA	NA	NA	NA	NA	NA	NA
Glyma.01G090400	85	1	1	1	1	8.14254	27.0236	29.478	43.4851	84.4783	7.21479	1	99.8011	45.3652	yes	yes	no	1	27.0323	47.5719	4.75661	5.57204	yes	NA	NA	cluster8	NA	no	no	no	NA	NA	NA	NA	NA	1	NA	NA	NA	NA	NA	NA	NA	NA	NA	NA	NA	NA	NA
Glyma.01G091400	86	5.63097	18.096	5.85706	37.3504	321.522	255.23	135.534	280.966	1218.23	414.727	597.487	457.005	151.635	yes	yes	no	16.7336	248.313	567.817	3.89134	5.0846	yes	NA	NA	cluster1	c("Flavonoid biosynthesis", "Circadian rhythm - plant")	no	no	no	NA	NA	NA	NA	NA	NA	NA	NA	NA	NA	NA	NA	NA	NA	NA	NA	NA	NA	NA
Glyma.01G092900	87	100.566	80.1817	76.7701	45.739	205.455	139.125	177.76	152.421	140.778	200.761	274.23	184.488	225.921	yes	yes	no	75.8142	168.69	205.235	1.15384	1.43674	yes	NA	NA	cluster9	NA	no	no	yes	NA	NA	NA	NA	NA	NA	NA	NA	NA	NA	NA	NA	NA	NA	NA	NA	NA	NA	NA
Glyma.01G096000	88	170.031	269.138	542.077	247.064	520.62	526.476	551.903	707.996	953.235	622.479	852.437	1205.07	360.048	no	yes	no	307.077	576.748	798.654	0.90934	1.37897	yes	NA	NA	cluster9	NA	no	no	no	NA	NA	NA	NA	NA	NA	NA	NA	NA	NA	NA	NA	NA	NA	NA	NA	NA	NA	NA
Glyma.01G096800	89	33.4168	9.09813	29.171	1	76.8895	33.029	76.6141	28.234	69.9181	62.26	131.842	81.3438	92.8256	no	yes	no	18.1715	53.6917	87.638	1.56302	2.26988	yes	NA	NA	cluster7	NA	no	no	yes	NA	NA	NA	NA	NA	NA	NA	NA	NA	NA	NA	NA	NA	NA	NA	NA	NA	NA	NA
Glyma.01G097400	90	1	1	1	19.6412	11.7138	26.0227	67.7761	42.3957	146.602	50.7183	19.2794	62.8864	8.22224	no	yes	no	5.66031	36.9771	57.5416	2.70768	3.34565	yes	NA	NA	cluster1	NA	no	no	no	NA	NA	NA	NA	NA	NA	NA	NA	NA	NA	NA	NA	NA	NA	NA	NA	NA	NA	NA
Glyma.01G098000	91	2976.4	3228.55	3142.55	6589.75	2791.06	2733.47	1812.79	2255.98	1926.82	2699.99	1830.87	2037.82	1356.72	no	yes	no	3984.31	2398.32	1970.45	-0.732303	-1.01581	yes	NA	NA	cluster3	NA	no	no	no	NA	NA	NA	NA	NA	NA	NA	NA	NA	NA	NA	NA	NA	NA	NA	NA	NA	NA	NA
Glyma.01G102600	92	2688.12	2453.83	2833.64	2840.99	7643.52	5087.6	6169.93	7196.23	8416.77	12731.5	8632.75	8088.58	12952.5	yes	yes	no	2704.15	6524.32	10164.4	1.27065	1.91028	yes	NA	NA	cluster4	Glycolysis / Gluconeogenesis	no	no	no	NA	NA	NA	NA	NA	NA	NA	NA	NA	NA	NA	NA	NA	NA	NA	NA	NA	NA	NA
Glyma.01G102802	93	79.7266	147.666	51.5134	110.051	48.3193	70.0625	62.8661	93.5957	46.6218	40.9522	44.2934	17.2859	30.9207	no	yes	no	97.2393	68.7109	36.0148	-0.501001	-1.43295	no	NA	NA	cluster3	NA	no	no	no	NA	NA	NA	NA	NA	NA	NA	NA	NA	NA	NA	NA	NA	NA	NA	NA	NA	NA	NA
Glyma.01G104100	94	129.51	120.672	86.4843	209.782	85.8177	105.094	60.9021	47.8426	55.3579	73.8018	62.5729	63.9721	44.3334	no	yes	no	136.612	74.9141	60.0076	-0.866774	-1.18687	no	NA	NA	cluster3	NA	no	no	no	NA	NA	NA	NA	NA	NA	NA	NA	NA	NA	NA	NA	NA	NA	NA	NA	NA	NA	NA
Glyma.01G106000	95	135.298	234.046	195.282	387.806	865.248	929.841	394.782	776.626	2003.51	1332.74	1253.62	1461.3	1649.73	yes	yes	no	238.108	741.624	1540.18	1.63907	2.69341	yes	NA	NA	cluster4	Glutathione metabolism	no	no	no	NA	NA	NA	NA	NA	NA	NA	NA	NA	NA	NA	NA	NA	NA	NA	NA	NA	NA	NA
Glyma.01G106100	96	324.01	306.029	88.4271	404.583	104.567	24.0208	17.694	46.7532	39.8271	10.7661	18.3174	63.9721	13.381	yes	yes	no	280.762	48.2587	29.2527	-2.54049	-3.26271	no	NA	NA	cluster6	NA	no	no	no	NA	NA	NA	NA	NA	NA	NA	NA	NA	NA	NA	NA	NA	NA	NA	NA	NA	NA	NA
Glyma.01G106200	97	2091.88	2049.83	1467.83	1912.66	1367.01	1313.19	1506.41	1721.1	1125.04	1204.89	966.924	944.496	998.7	no	yes	no	1880.55	1476.93	1048.01	-0.348556	-0.8435	yes	NA	NA	cluster3	NA	no	no	no	NA	NA	NA	NA	NA	NA	NA	NA	NA	NA	NA	NA	NA	NA	NA	NA	NA	NA	NA
Glyma.01G106500	98	65.8336	144.067	203.054	202.325	92.0674	115.103	65.8121	63.0936	35.9444	63.1479	76.0419	24.886	77.3494	no	yes	no	153.82	84.0191	55.4739	-0.872453	-1.47136	yes	NA	NA	cluster3	NA	no	yes	yes	NA	NA	NA	NA	NA	NA	NA	NA	NA	NA	NA	NA	1	1	NA	NA	NA	NA	NA
Glyma.01G107951	99	44.9943	63.9854	31.1138	20.5733	66.1757	56.0498	49.1181	39.1277	58.27	63.1479	105.866	145.402	87.6668	no	yes	no	40.1667	52.6178	92.0705	0.389552	1.19674	yes	NA	NA	cluster9	NA	no	no	no	NA	NA	NA	NA	NA	NA	NA	NA	NA	NA	NA	NA	NA	NA	NA	NA	NA	NA	NA
Glyma.01G108200	100	4.47323	1	1	11.2527	143.851	76.068	174.814	95.7745	312.587	1068.17	54.8763	316.946	312.588	yes	yes	no	4.43148	122.627	413.033	4.79034	6.54233	yes	NA	NA	cluster2	NA	no	no	no	NA	NA	NA	NA	NA	NA	NA	NA	NA	NA	NA	NA	NA	NA	NA	NA	NA	NA	NA
Glyma.01G108700	101	327.484	338.422	297.281	207.918	600.081	805.728	559.759	786.43	959.059	949.199	1158.38	1297.36	1339.18	yes	yes	no	292.776	687.999	1140.63	1.23261	1.96197	yes	NA	NA	cluster4	NA	no	no	no	NA	NA	NA	NA	NA	NA	NA	NA	NA	NA	NA	NA	NA	NA	NA	NA	NA	NA	NA
Glyma.01G109200	102	252.23	213.351	304.081	184.616	204.562	190.171	253.374	274.43	157.279	100.437	98.1697	176.888	112.429	no	yes	no	238.57	230.634	129.04	-0.0488017	-0.886587	yes	NA	NA	cluster3	NA	no	no	no	NA	NA	NA	NA	NA	NA	NA	NA	NA	NA	NA	NA	NA	NA	NA	NA	NA	NA	NA
Glyma.01G109800	103	13.7352	55.8873	23.3425	43.8748	53.6763	52.0462	26.532	78.3447	120.393	119.081	97.2076	128.03	59.8096	no	yes	no	34.21	52.6498	104.904	0.622012	1.61659	yes	NA	NA	cluster9	NA	no	no	no	NA	NA	NA	NA	NA	NA	NA	NA	NA	NA	NA	NA	NA	NA	NA	NA	NA	NA	NA
Glyma.01G111300	104	368.005	353.718	402.193	450.254	550.976	585.529	472.36	576.183	499.928	664.206	593.639	462.434	604.573	no	yes	no	393.543	546.262	564.956	0.473074	0.521619	yes	NA	NA	cluster9	NA	no	no	no	NA	NA	NA	NA	NA	NA	NA	NA	NA	NA	NA	NA	NA	NA	NA	NA	NA	NA	NA
Glyma.01G112900	105	502.303	374.414	280.767	868.75	543.833	393.355	235.698	364.847	349.473	218.518	221.315	283.289	167.111	no	yes	no	506.558	384.433	247.941	-0.397995	-1.03073	no	NA	NA	cluster3	NA	no	no	yes	NA	NA	NA	NA	NA	1	NA	3	3	NA	NA	NA	3	NA	NA	NA	1	2	NA
Glyma.01G114400	106	36.8901	18.9958	37.9137	33.6222	195.634	131.118	88.3981	186.191	213.578	86.2314	244.405	135.63	119.651	yes	yes	no	31.8554	150.335	159.899	2.23857	2.32755	yes	NA	NA	cluster4	NA	no	no	no	NA	NA	NA	NA	NA	NA	NA	NA	NA	NA	NA	NA	NA	NA	NA	NA	NA	NA	NA
Glyma.01G115500	107	48.4675	67.5846	20.4282	70.9046	166.171	190.171	122.768	123.009	238.816	340.15	304.054	395.119	143.381	yes	yes	no	51.8462	150.53	284.304	1.53774	2.45512	yes	NA	NA	cluster4	NA	no	no	no	NA	NA	NA	NA	NA	NA	NA	NA	NA	NA	NA	NA	NA	NA	NA	NA	NA	NA	NA
Glyma.01G115900	108	27252	19891.8	12597.3	21815.9	16698.5	9990.04	11112.3	19915.6	11682.1	13172.8	11476.6	11754	7414.11	no	yes	no	20389.2	14429.1	11099.9	-0.498825	-0.877257	yes	NA	NA	cluster3	Photosynthesis - antenna proteins	no	no	no	NA	NA	NA	NA	NA	NA	NA	NA	NA	NA	NA	NA	NA	NA	NA	NA	NA	NA	NA
Glyma.01G117900	109	57.7294	60.3863	20.4282	34.5542	78.6752	116.104	81.5241	58.7362	89.3317	258.47	427.2	276.775	122.746	no	yes	no	43.2745	83.7599	234.904	0.952741	2.44048	yes	NA	NA	cluster4	NA	no	no	no	NA	NA	NA	NA	NA	NA	NA	NA	NA	NA	NA	NA	NA	NA	NA	NA	NA	NA	NA
Glyma.01G119300	110	2165.98	1242.71	952.013	1571.52	1091.13	1494.35	1193.15	1013.02	1034.77	657.104	854.361	625.293	1222.59	no	yes	no	1483.06	1197.91	878.824	-0.308052	-0.754929	yes	NA	NA	cluster3	NA	no	no	no	NA	NA	NA	NA	NA	NA	NA	NA	NA	NA	NA	NA	NA	NA	NA	NA	NA	NA	NA
Glyma.01G121700	111	628.497	604.76	329.337	581.675	359.913	299.27	237.662	445.46	302.881	365.897	289.623	300.661	281.636	no	yes	no	536.067	335.576	308.139	-0.675774	-0.798832	yes	NA	NA	cluster3	NA	no	no	no	NA	NA	NA	NA	NA	NA	NA	NA	NA	NA	NA	NA	NA	NA	NA	NA	NA	NA	NA
Glyma.01G124700	112	166.557	161.163	128.255	148.266	418.839	343.31	300.51	226.498	234.933	103.1	248.254	161.688	256.874	yes	no	no	151.06	322.289	200.97	1.09323	0.411853	no	NA	NA	cluster9	MAPK signaling pathway - plant	no	no	no	NA	NA	NA	3	NA	NA	NA	6	1	NA	1	2	3	1	NA	NA	NA	NA	NA
Glyma.01G126000	113	759.322	656.049	668.36	410.175	668.828	754.682	1062.54	949.834	879.463	1200.45	975.583	967.297	1222.59	no	yes	no	623.476	858.972	1049.08	0.462276	0.750714	no	NA	NA	cluster9	NA	no	no	no	NA	NA	NA	NA	NA	NA	NA	NA	NA	NA	NA	NA	NA	NA	NA	NA	NA	NA	NA
Glyma.01G126600	114	14.8929	7.29854	1	1	445.623	292.264	669.743	287.502	498.958	774.297	847.627	2112.74	460.128	yes	yes	no	6.04787	423.783	938.749	6.13076	7.27817	yes	NA	NA	cluster2	NA	no	no	no	NA	NA	NA	NA	NA	NA	NA	NA	NA	NA	NA	NA	NA	NA	NA	NA	NA	NA	NA
Glyma.01G127100	115	1	8.19834	1	1	1038.45	686.621	1838.32	1176.42	1541.47	2494.02	1767.37	362.547	4317.83	yes	yes	no	2.79958	1184.96	2096.65	8.7254	9.54866	yes	NA	NA	cluster2	NA	no	no	no	NA	NA	NA	NA	NA	NA	NA	NA	NA	NA	NA	NA	NA	NA	NA	NA	NA	NA	NA
Glyma.01G127200	116	740.798	718.134	750.93	443.729	6869.45	4942.47	6837.69	7113.44	11445.3	13695.7	10797.4	16558.3	11923.9	yes	yes	yes	663.398	6440.76	12884.1	3.27929	4.27958	yes	NA	NA	cluster8	NA	no	no	no	NA	NA	NA	NA	NA	NA	NA	NA	NA	NA	NA	NA	NA	NA	NA	NA	NA	NA	NA
Glyma.01G127500	117	570.61	533.677	429.393	311.377	221.526	173.156	211.148	291.86	88.361	318.842	319.447	107.401	218.699	no	yes	no	461.264	224.422	210.55	-1.03938	-1.13143	yes	NA	NA	cluster3	NA	no	no	no	NA	NA	NA	NA	NA	NA	NA	NA	NA	NA	NA	NA	NA	NA	NA	NA	NA	NA	NA
Glyma.01G128100	118	4.47323	13.5971	16.5426	15.913	143.851	63.0562	34.388	66.3617	83.5076	128.847	122.222	280.032	75.2859	yes	yes	no	12.6315	76.9142	137.979	2.60623	3.44935	yes	Glyma.01G128100.1.p	WRKY	cluster4	c("MAPK signaling pathway - plant", "Plant-pathogen interaction")	no	no	no	NA	NA	NA	NA	1	NA	NA	NA	NA	NA	NA	NA	NA	NA	NA	NA	NA	NA	NA
Glyma.01G129100	119	9.10421	1	22.3711	15.913	75.9967	64.0571	100.182	42.3957	132.041	198.098	26.014	199.688	51.5557	yes	yes	no	12.0971	70.6579	121.479	2.54619	3.32798	yes	NA	NA	cluster1	NA	no	no	no	NA	NA	NA	NA	NA	NA	NA	NA	NA	NA	NA	NA	NA	NA	NA	NA	NA	NA	NA
Glyma.01G131100	120	10.2619	9.99792	25.2853	21.5054	93.8531	48.0426	82.5061	35.8596	107.775	98.6609	77.004	75.9151	136.159	yes	yes	no	16.7626	65.0653	99.1027	1.95664	2.56368	yes	NA	NA	cluster4	c("Tyrosine metabolism", "Tropane, piperidine and pyridine alkaloid biosynthesis")	no	no	no	NA	NA	NA	NA	NA	NA	NA	NA	NA	NA	NA	NA	NA	NA	NA	NA	NA	NA	NA
Glyma.01G131500	121	814.894	764.024	539.162	1533.31	1987.52	1331.2	1191.19	2867.11	5730.91	2385.7	1654.81	1878.22	2157.35	no	yes	no	912.847	1844.25	2761.4	1.01459	1.59695	yes	NA	NA	cluster9	NA	no	no	no	NA	NA	NA	NA	NA	NA	NA	NA	NA	NA	NA	NA	NA	NA	NA	NA	NA	NA	NA
Glyma.01G134600	122	13.7352	13.5971	12.6569	30.826	656.328	401.362	818.025	707.996	3397.4	2046.55	900.541	1534.05	1661.08	yes	yes	yes	17.7038	645.928	1907.92	5.18924	6.7518	yes	NA	NA	cluster2	Ubiquinone and other terpenoid-quinone biosynthesis	no	no	no	NA	NA	NA	NA	NA	NA	NA	NA	NA	NA	NA	NA	NA	NA	NA	NA	NA	NA	NA
Glyma.01G135200	123	33.4168	15.3967	14.5998	68.1085	2752.66	1612.46	2783.99	1343.09	13540	4481.86	2588.98	3066.01	6096.57	yes	yes	no	32.8804	2123.05	5954.69	6.01277	7.50065	yes	NA	NA	cluster2	NA	no	no	no	NA	NA	NA	NA	NA	NA	NA	NA	NA	NA	NA	NA	NA	NA	NA	NA	NA	NA	NA
Glyma.01G137500	124	7.94646	16.2965	8.7713	25.2336	69.747	58.0516	38.316	67.4511	156.308	54.2696	70.2695	146.487	44.3334	yes	yes	no	14.562	58.3914	94.3336	2.00355	2.69557	yes	NA	NA	cluster4	NA	no	no	no	NA	NA	NA	NA	NA	NA	NA	NA	1	NA	NA	NA	NA	NA	NA	1	NA	NA	NA
Glyma.01G137700	125	2.15774	21.6952	72.8845	36.4184	901.853	339.306	401.656	841.987	1734.63	2071.41	543.611	3746.76	381.715	yes	yes	no	33.289	621.201	1695.62	4.22194	5.67063	yes	NA	NA	cluster2	NA	no	no	no	NA	NA	NA	NA	NA	NA	NA	NA	NA	NA	NA	NA	NA	NA	NA	NA	NA	NA	NA
Glyma.01G138800	126	526.616	587.664	556.648	481.944	359.02	387.35	386.926	338.702	383.447	428.932	489.735	466.777	415.763	yes	no	no	538.218	368	436.931	-0.548486	-0.300786	no	NA	NA	cluster3	NA	no	no	no	NA	NA	NA	NA	NA	NA	NA	NA	NA	NA	NA	NA	NA	NA	NA	NA	NA	NA	NA
Glyma.01G139500	127	348.323	269.138	328.366	306.716	271.524	217.196	144.372	214.515	100.009	138.613	141.463	192.088	137.191	no	yes	no	313.136	211.902	141.873	-0.563394	-1.14219	yes	NA	NA	cluster3	NA	no	no	no	NA	1	NA	NA	NA	NA	NA	NA	NA	NA	NA	NA	NA	NA	NA	NA	NA	NA	NA
Glyma.01G139600	128	988.555	987.172	838.357	1021.61	1180.41	1162.05	1164.67	1125.22	1261.91	1393.11	1213.22	1328.84	1289.65	no	yes	no	958.923	1158.09	1297.35	0.272259	0.436077	yes	NA	NA	cluster9	c("Biosynthesis of amino acids", "Phenylalanine, tyrosine and tryptophan biosynthesis")	no	no	no	NA	NA	NA	NA	NA	NA	NA	NA	NA	NA	NA	NA	NA	NA	NA	NA	NA	NA	NA
Glyma.01G141900	129	41.521	68.4844	32.0852	28.9619	35.8199	57.0507	26.532	62.0043	1	1	15.4311	27.0574	15.4445	no	yes	no	42.7631	45.3517	11.9866	0.0847905	-1.83494	no	NA	NA	cluster6	NA	no	no	no	NA	NA	NA	NA	NA	NA	NA	NA	NA	NA	NA	NA	NA	NA	NA	NA	NA	NA	NA
Glyma.01G143500	130	1	1	1	1	16.1779	26.0227	16.712	50.0213	44.6805	92.4461	33.7106	117.173	37.1112	yes	yes	no	1	27.2335	65.0242	4.76731	6.02291	yes	Glyma.01G143500.1.p	HSF	cluster8	NA	no	no	no	NA	NA	NA	NA	NA	NA	NA	NA	NA	NA	NA	NA	NA	NA	NA	NA	NA	NA	NA
Glyma.01G144500	131	159.611	232.247	150.597	291.803	81.3536	153.138	143.39	94.6851	104.862	152.818	56.8004	101.973	103.143	no	yes	no	208.565	118.142	103.919	-0.819976	-1.00503	yes	NA	NA	cluster3	NA	no	no	no	NA	NA	NA	NA	NA	1	NA	NA	NA	NA	NA	NA	NA	NA	NA	NA	NA	NA	NA
Glyma.01G144700	132	26.4704	83.7809	40.8279	38.2825	127.78	117.105	200.346	81.6128	298.027	237.162	304.054	296.318	200.127	yes	yes	no	47.3404	131.711	267.138	1.47623	2.49644	yes	NA	NA	cluster4	NA	no	no	no	NA	NA	NA	NA	NA	NA	NA	NA	NA	NA	NA	NA	NA	NA	NA	NA	NA	NA	NA
Glyma.01G144900	133	9.10421	18.096	8.7713	13.1168	26.8917	57.0507	58.9381	28.234	126.217	113.754	112.601	85.6867	139.254	yes	yes	no	12.2721	42.7786	115.503	1.80151	3.23447	yes	NA	NA	cluster4	NA	no	no	no	NA	1	NA	NA	NA	NA	NA	NA	NA	NA	NA	NA	NA	NA	NA	NA	NA	NA	NA
Glyma.01G146300	134	94.7772	84.6807	51.5134	82.0894	36.7127	21.0181	25.55	18.4298	31.091	25.8591	30.8244	29.2289	34.0159	yes	yes	no	78.2652	25.4277	30.2039	-1.62197	-1.37364	no	NA	NA	cluster3	NA	no	no	no	NA	NA	NA	NA	NA	NA	NA	NA	NA	NA	NA	NA	NA	NA	NA	NA	NA	NA	NA
Glyma.01G147700	135	346.008	209.752	140.883	299.26	167.957	116.104	123.75	248.285	135.924	149.267	101.056	112.83	73.2224	no	yes	no	248.976	164.024	114.46	-0.602097	-1.12116	yes	NA	NA	cluster3	NA	no	no	no	NA	NA	NA	NA	NA	NA	NA	NA	NA	NA	NA	NA	NA	NA	NA	NA	NA	NA	NA
Glyma.01G147900	136	20.6816	33.3925	21.3997	14.9809	44.7481	21.0181	45.19	45.6638	40.7978	81.7922	45.2555	37.9147	92.8256	no	yes	no	22.6137	39.155	59.7172	0.792001	1.40095	no	NA	NA	cluster9	NA	no	no	no	NA	NA	NA	NA	NA	NA	NA	NA	NA	NA	NA	NA	NA	NA	NA	NA	NA	NA	NA
Glyma.01G149000	137	4391.16	3666.75	4184.87	3993.95	3000.87	3170.87	2752.57	3664.52	3331.39	2965.45	3014.22	3218.01	3030.21	no	yes	no	4059.19	3147.21	3111.86	-0.367118	-0.383414	yes	NA	NA	cluster3	NA	no	no	no	NA	NA	NA	NA	NA	NA	NA	NA	NA	NA	NA	NA	NA	NA	NA	NA	NA	NA	NA
Glyma.01G153000	138	27.6281	68.4844	68.9989	51.3313	74.2111	123.111	243.554	333.255	524.195	358.794	280.964	337.575	111.397	yes	yes	no	54.1107	193.533	322.585	1.83859	2.57569	no	NA	NA	cluster4	NA	no	no	no	NA	NA	NA	NA	NA	NA	NA	NA	NA	NA	NA	NA	NA	NA	NA	NA	NA	NA	NA
Glyma.01G153300	139	28.7858	48.689	166.14	1	295.63	206.186	660.905	205.8	545.55	246.04	431.048	605.75	1033.78	no	yes	no	61.1537	342.13	572.434	2.48403	3.2266	yes	NA	NA	cluster7	NA	no	no	no	NA	NA	NA	NA	NA	NA	NA	NA	NA	NA	NA	NA	NA	NA	NA	NA	NA	NA	NA
Glyma.01G154400	140	454.835	598.462	482.82	353.319	426.874	576.521	375.142	297.306	178.634	222.069	247.291	336.489	356.953	no	yes	no	472.359	418.961	268.287	-0.173069	-0.816105	yes	NA	NA	cluster3	NA	no	no	no	NA	NA	NA	NA	NA	NA	NA	NA	NA	NA	NA	NA	NA	NA	NA	NA	NA	NA	NA
Glyma.01G154450	141	7.94646	1	15.5712	1	42.0696	43.0381	51.0821	45.6638	28.179	37.4009	86.6248	171.459	47.4287	yes	yes	no	6.37941	45.4634	74.2185	2.83321	3.54028	yes	NA	NA	cluster7	NA	no	no	no	NA	1	NA	1	NA	NA	NA	NA	NA	NA	NA	NA	NA	NA	NA	NA	NA	NA	NA
Glyma.01G154900	142	4039.21	2296.37	2293.53	2713.3	2052.7	1244.13	1267.78	1738.53	981.384	1420.63	1624.98	1570.96	841.875	yes	yes	no	2835.6	1575.78	1287.97	-0.847586	-1.13856	yes	NA	NA	cluster3	NA	no	no	no	NA	NA	NA	NA	NA	NA	NA	3	1	NA	NA	2	NA	NA	1	NA	NA	NA	NA
Glyma.01G155400	143	6.78872	1	1	1	78.6752	54.048	26.532	119.74	36.9151	107.539	174.174	19.4574	90.7621	yes	yes	no	2.44718	69.7489	85.7695	4.83298	5.13127	yes	NA	NA	cluster8	NA	no	no	no	NA	NA	NA	NA	NA	NA	NA	NA	NA	NA	NA	NA	NA	NA	NA	NA	NA	NA	NA
Glyma.01G156500	144	24.1549	18.096	37.9137	27.0977	56.3547	22.019	40.28	45.6638	133.012	91.5583	53.9142	155.173	70.1271	no	yes	no	26.8156	41.0794	100.757	0.615344	1.90974	yes	NA	NA	cluster4	NA	no	no	no	NA	NA	NA	NA	NA	NA	NA	NA	NA	NA	NA	NA	NA	NA	NA	NA	NA	NA	NA
Glyma.01G158600	145	682.911	486.888	449.792	370.097	427.767	217.196	217.04	424.762	121.364	210.527	290.585	263.746	168.143	no	yes	no	497.422	321.691	210.873	-0.628794	-1.2381	yes	NA	NA	cluster3	NA	no	no	no	NA	NA	NA	NA	NA	NA	NA	2	NA	NA	NA	NA	NA	NA	NA	NA	NA	NA	NA
Glyma.01G161100	146	185.081	138.668	202.082	499.653	1165.23	770.697	491.019	728.694	2455.84	1512.08	1827.98	1438.5	1053.38	yes	yes	no	256.371	788.911	1657.56	1.62163	2.69275	yes	NA	NA	cluster4	NA	no	no	no	NA	NA	NA	NA	NA	NA	NA	NA	NA	NA	NA	NA	NA	NA	NA	NA	NA	NA	NA
Glyma.01G162800	147	1859.18	1659.32	1326.01	1468.07	2401.79	2109.91	1977.77	2184.08	2721.81	2778.12	2769.85	2954.18	3347.99	yes	yes	no	1578.14	2168.39	2914.39	0.458395	0.884967	yes	NA	NA	cluster9	c("Carbon metabolism", "Citrate cycle (TCA cycle)", "Biosynthesis of amino acids", "2-Oxocarboxylic acid metabolism")	no	no	yes	NA	NA	NA	NA	NA	NA	NA	NA	NA	NA	NA	NA	NA	NA	NA	NA	NA	NA	NA
Glyma.01G163000	148	327.484	333.923	389.565	594.723	617.044	568.514	349.61	491.213	1194.93	575.424	532.066	915.182	929.573	no	yes	no	411.424	506.595	829.436	0.300209	1.0115	yes	NA	NA	cluster9	NA	no	no	yes	1	1	NA	NA	NA	NA	NA	1	NA	NA	NA	NA	NA	NA	NA	NA	NA	NA	NA
Glyma.01G163600	149	6.78872	21.6952	44.7135	1	5.46409	22.019	1	1	28.179	2.77565	150.122	236.603	407.509	no	yes	yes	18.5494	7.37078	165.038	-1.33148	3.15335	yes	NA	NA	cluster5	NA	no	no	no	NA	NA	NA	NA	NA	NA	NA	NA	NA	NA	NA	NA	NA	NA	NA	NA	NA	NA	NA
Glyma.01G164000	150	1585.95	1263.41	1007.38	1075.67	1073.27	620.561	911.315	966.174	800.838	818.688	1060.25	699.122	713.938	no	yes	no	1233.1	892.831	818.566	-0.465833	-0.591121	yes	NA	NA	cluster3	NA	no	no	no	NA	NA	NA	NA	NA	NA	NA	NA	NA	NA	NA	NA	NA	NA	NA	NA	NA	NA	NA
Glyma.01G164300	151	779.004	911.589	721.788	1023.47	1150.06	914.827	1038.98	886.651	1458.96	1378.91	1244.96	1435.24	1205.05	no	yes	no	858.963	997.627	1344.62	0.215905	0.646535	yes	NA	NA	cluster9	c("Biosynthesis of amino acids", "Phenylalanine, tyrosine and tryptophan biosynthesis")	no	no	no	NA	NA	NA	NA	NA	NA	NA	NA	NA	NA	NA	NA	NA	NA	NA	NA	NA	NA	NA
Glyma.01G164700	152	31.1013	117.973	102.027	40.1466	17.9635	51.0453	12.784	39.1277	1	1	6.77246	31.4003	25.762	no	yes	no	72.8119	30.2301	13.187	-1.26819	-2.46506	no	NA	NA	cluster6	NA	no	no	no	NA	NA	NA	NA	NA	NA	NA	NA	NA	NA	NA	NA	NA	NA	NA	NA	NA	NA	NA
Glyma.01G165200	153	261.492	145.867	116.598	453.982	208.134	121.109	63.8481	128.455	92.2437	70.2505	47.1796	83.5152	55.6827	no	yes	no	244.485	130.386	69.7743	-0.90695	-1.80898	no	NA	NA	cluster3	NA	no	no	no	NA	NA	NA	NA	NA	NA	NA	NA	NA	NA	NA	NA	NA	NA	NA	NA	NA	NA	NA
Glyma.01G165400	154	2093.04	1597.23	1584.4	1159.55	1322.37	1002.91	1208.86	1433.51	893.053	889.714	1099.69	1272.39	1113.22	no	yes	no	1608.56	1241.91	1053.61	-0.373204	-0.610421	yes	NA	NA	cluster3	NA	no	no	no	NA	NA	NA	NA	NA	NA	NA	NA	NA	NA	NA	NA	NA	NA	NA	NA	NA	NA	NA
Glyma.01G168200	155	630.813	500.385	260.367	288.075	245.632	175.158	183.652	273.34	99.0384	176.79	169.363	365.804	175.365	no	yes	no	419.91	219.446	197.272	-0.936216	-1.08989	yes	NA	NA	cluster3	NA	no	no	no	NA	NA	NA	NA	NA	NA	NA	NA	NA	NA	NA	NA	NA	NA	NA	NA	NA	NA	NA
Glyma.01G169000	156	195.501	272.737	153.512	283.415	497.407	584.528	461.558	715.621	936.733	711.261	661.946	723.008	493.144	yes	yes	no	226.291	564.779	705.219	1.31951	1.63989	yes	NA	NA	cluster4	NA	no	no	no	NA	NA	NA	NA	NA	NA	NA	1	NA	NA	1	NA	1	1	NA	NA	NA	1	NA
Glyma.01G169100	157	225.602	138.668	212.768	137.081	295.63	288.26	241.59	360.489	385.388	312.627	468.569	367.976	362.112	no	yes	no	178.53	296.492	379.334	0.73183	1.0873	yes	NA	NA	cluster9	NA	no	no	no	NA	NA	NA	NA	NA	NA	NA	NA	NA	NA	NA	NA	NA	NA	NA	NA	NA	NA	NA
Glyma.01G169500	158	116.774	23.4948	85.5129	57.8558	28.6774	31.0272	38.316	16.2511	13.6188	18.7565	33.7106	11.8573	20.6032	no	yes	no	70.9094	28.5679	19.7093	-1.31158	-1.8471	yes	NA	NA	cluster3	NA	no	no	no	NA	NA	NA	NA	NA	NA	NA	NA	NA	NA	NA	NA	1	NA	NA	NA	NA	NA	NA
Glyma.01G170600	159	684.069	679.443	748.016	733.601	845.606	1002.91	770.889	916.064	946.44	877.285	910.162	892.381	1076.08	no	yes	no	711.282	883.866	940.47	0.313406	0.40296	yes	NA	NA	cluster9	NA	no	no	no	NA	NA	NA	NA	NA	NA	NA	1	NA	NA	NA	NA	NA	NA	NA	NA	NA	NA	NA
Glyma.01G171900	160	2089.57	1630.52	1133.67	2501.72	805.429	654.592	612.787	803.86	710.565	768.082	505.128	619.864	417.826	yes	yes	no	1838.87	719.167	604.293	-1.35442	-1.6055	yes	NA	NA	cluster3	NA	no	no	no	NA	NA	NA	NA	NA	NA	NA	NA	NA	NA	NA	NA	NA	NA	NA	NA	NA	NA	NA
Glyma.01G172100	161	13.7352	28.8936	1	14.9809	49.2122	43.0381	12.784	133.902	93.2144	149.267	75.0799	85.6867	35.0477	no	yes	no	14.6524	59.7341	87.6591	2.02742	2.58077	yes	NA	NA	cluster1	NA	no	no	no	NA	NA	NA	1	NA	NA	NA	NA	NA	NA	NA	NA	NA	NA	NA	NA	NA	NA	NA
Glyma.01G172600	162	300.856	412.205	254.539	101.663	3194.61	1813.64	5090.71	4302.89	3139.2	6256.63	6540.23	12385.9	5109.19	yes	yes	no	267.315	3600.46	6686.22	3.75157	4.64458	yes	NA	NA	cluster8	NA	no	no	no	NA	NA	NA	NA	NA	NA	NA	NA	NA	NA	NA	NA	NA	NA	NA	NA	NA	NA	NA
Glyma.01G172700	163	61.2027	36.0919	93.2842	118.44	753.645	209.188	332.916	644.813	567.876	1119.66	581.132	788.152	175.365	yes	yes	no	77.2546	485.141	646.437	2.65071	3.06482	yes	NA	NA	cluster4	NA	yes	no	no	NA	NA	NA	NA	NA	NA	NA	NA	NA	NA	NA	NA	NA	NA	NA	NA	NA	NA	NA
Glyma.01G172900	164	54.2562	55.8873	51.5134	149.198	107.245	126.113	171.868	148.064	141.748	680.187	97.2076	100.887	295.048	no	yes	no	77.7137	138.323	263.016	0.831797	1.75891	yes	NA	NA	cluster9	NA	no	no	no	NA	NA	NA	NA	NA	NA	NA	NA	NA	NA	NA	NA	NA	NA	NA	NA	NA	NA	NA
Glyma.01G173300	165	561.348	671.345	315.738	797.913	508.121	406.367	324.078	341.97	286.379	314.403	331.954	307.175	177.429	no	yes	no	586.586	395.134	283.468	-0.57	-1.04916	yes	NA	NA	cluster3	Glycolysis / Gluconeogenesis	no	no	no	1	1	NA	NA	NA	NA	NA	NA	NA	NA	NA	NA	NA	NA	NA	NA	NA	NA	NA
Glyma.01G173700	166	790.581	898.093	1088.98	1157.69	810.786	671.607	608.859	673.136	464.013	626.918	516.673	666.55	361.08	no	yes	no	983.836	691.097	527.047	-0.50953	-0.900487	yes	NA	NA	cluster3	NA	no	no	no	NA	NA	NA	NA	NA	1	NA	1	1	NA	NA	NA	1	NA	NA	NA	NA	NA	NA
Glyma.01G174102	167	1	1	9.74271	1	14.3923	32.0281	117.858	17.3404	82.5369	70.2505	14.4691	151.916	42.2699	yes	yes	no	3.18568	45.4047	72.2885	3.83317	4.50409	no	NA	NA	cluster8	NA	no	no	no	NA	NA	NA	NA	NA	NA	NA	NA	NA	NA	NA	NA	NA	NA	NA	NA	NA	NA	NA
Glyma.01G176400	168	84.3575	134.169	75.7987	85.8176	127.78	176.159	143.39	104.489	144.66	183.004	244.405	154.087	212.508	no	yes	no	95.0358	137.955	187.733	0.53765	0.982141	yes	NA	NA	cluster9	Ribosome biogenesis in eukaryotes	no	no	no	NA	NA	NA	NA	1	NA	1	NA	NA	NA	NA	NA	NA	NA	NA	NA	NA	NA	NA
Glyma.01G176600	169	493.041	567.869	760.644	466.099	858.998	762.689	776.781	897.545	878.492	812.474	1334.44	906.496	901.716	no	yes	no	571.913	824.003	966.723	0.526854	0.757306	yes	Glyma.01G176600.1.p	C2H2	cluster9	NA	no	no	no	NA	NA	NA	NA	NA	NA	NA	NA	NA	NA	NA	NA	NA	NA	NA	NA	NA	NA	NA
Glyma.01G176800	170	824.156	810.813	900.528	1042.11	1185.77	1200.09	1136.19	1255.94	1455.07	1217.32	1142.98	1211.59	1064.73	no	yes	no	894.402	1194.5	1218.34	0.417409	0.445921	yes	NA	NA	cluster9	NA	no	no	no	NA	NA	NA	NA	NA	NA	NA	NA	NA	NA	NA	NA	NA	NA	NA	NA	NA	NA	NA
Glyma.01G177700	171	1045.28	1008.77	1152.12	928.402	1231.3	1059.96	1360.09	1362.7	1381.3	1581.33	1320.97	1732.73	1270.05	no	yes	no	1033.64	1253.51	1457.28	0.278238	0.495536	yes	NA	NA	cluster9	NA	no	no	no	NA	NA	NA	NA	NA	NA	NA	NA	NA	NA	NA	NA	NA	NA	NA	NA	NA	NA	NA
Glyma.01G179600	172	1	1	1	2.86412	30.463	1	5.91001	2.08936	1	133.286	1.96208	49.8577	2.03175	no	yes	no	1.46603	9.86559	37.6275	2.75049	4.6818	no	NA	NA	cluster4	NA	no	no	no	NA	NA	NA	NA	NA	NA	NA	NA	NA	NA	NA	NA	NA	NA	NA	NA	NA	NA	NA
Glyma.01G180100	173	205.921	204.353	240.939	126.828	305.451	328.296	404.602	298.396	238.816	325.057	344.461	314.775	364.175	yes	yes	no	194.51	334.186	317.457	0.780807	0.706715	no	NA	NA	cluster9	NA	no	no	no	NA	NA	NA	NA	NA	NA	NA	NA	NA	NA	NA	NA	NA	NA	NA	NA	NA	NA	NA
Glyma.01G180432	174	14.8929	4.59917	19.4568	29.8939	66.1757	25.0217	16.712	50.0213	55.3579	83.5679	88.5489	30.3146	40.2064	no	yes	no	17.2107	39.4827	59.5992	1.19791	1.79199	yes	NA	NA	cluster4	NA	no	no	no	NA	NA	NA	NA	NA	1	NA	2	1	NA	NA	2	1	NA	NA	NA	1	NA	NA
Glyma.01G180800	175	9965.7	8451.85	5162.11	9436.26	5803.42	4098.71	4661.58	5872.66	4819.44	4584.85	4205.27	4697.85	2738.23	no	yes	no	8253.98	5109.09	4209.13	-0.692023	-0.971568	no	NA	NA	cluster3	Photosynthesis	no	no	no	NA	NA	NA	NA	NA	NA	NA	NA	NA	NA	NA	NA	NA	NA	NA	NA	NA	NA	NA
Glyma.01G181800	176	4.47323	11.7975	58.3133	103.527	276.881	201.181	181.688	275.519	865.874	307.3	473.379	33.5718	86.6351	no	yes	no	44.5277	233.817	353.352	2.39261	2.98833	yes	NA	NA	cluster1	NA	no	no	no	NA	NA	NA	NA	NA	NA	NA	NA	NA	NA	NA	NA	NA	NA	NA	NA	NA	NA	NA
Glyma.01G182400	177	100.566	157.564	171.969	88.6138	377.769	286.258	453.702	386.634	663.002	573.648	745.647	815.295	461.16	yes	yes	no	129.678	376.091	651.75	1.53615	2.32939	yes	NA	NA	cluster4	NA	no	no	no	1	1	NA	NA	NA	NA	NA	NA	NA	NA	NA	NA	NA	NA	NA	NA	NA	NA	NA
Glyma.01G183300	178	185.081	140.468	213.739	290.871	628.651	540.488	608.859	529.34	636.794	777.848	550.345	663.293	399.255	yes	yes	no	207.54	576.835	605.507	1.47477	1.54476	yes	NA	NA	cluster9	NA	no	no	no	NA	NA	NA	NA	NA	NA	NA	NA	NA	NA	NA	NA	NA	NA	NA	NA	NA	NA	NA
Glyma.01G185800	179	313.591	516.581	531.391	458.642	551.869	924.836	748.303	874.668	985.267	1076.16	912.086	1405.93	604.573	no	yes	no	455.051	774.919	996.803	0.768016	1.13128	yes	Glyma.01G185800.1.p	HSF	cluster9	NA	no	no	no	NA	NA	NA	NA	NA	NA	NA	1	NA	NA	NA	NA	NA	NA	NA	NA	NA	NA	NA
Glyma.01G187700	180	120.248	94.5784	230.253	33.6222	451.873	503.455	1693.97	719.979	541.667	941.208	1553.79	2158.34	2492.67	yes	yes	no	119.675	842.319	1537.54	2.81524	3.68342	yes	NA	NA	cluster7	Phenylpropanoid biosynthesis	no	no	no	NA	NA	NA	NA	NA	NA	NA	NA	NA	NA	NA	NA	NA	NA	NA	NA	NA	NA	NA
Glyma.01G187800	181	33.4168	19.8956	60.2561	12.1847	44.7481	56.0498	52.0641	126.277	139.807	88.007	147.236	210.545	92.8256	no	yes	no	31.4383	69.7846	135.684	1.15038	2.10965	no	NA	NA	cluster4	NA	no	yes	no	NA	NA	NA	NA	NA	NA	NA	NA	NA	NA	NA	NA	NA	NA	NA	NA	NA	NA	NA
Glyma.01G188700	182	196.659	226.848	292.424	173.431	309.915	338.305	292.654	380.098	330.06	305.525	479.152	347.347	343.54	no	yes	no	222.34	330.243	361.125	0.570758	0.699727	no	NA	NA	cluster9	NA	no	no	no	NA	NA	NA	NA	NA	NA	NA	NA	NA	NA	NA	NA	NA	NA	NA	NA	NA	NA	NA
Glyma.01G189100	183	337.903	446.397	407.05	156.654	367.948	443.4	458.612	442.191	527.107	515.939	740.836	732.78	524.096	no	yes	no	337.001	428.038	608.152	0.344985	0.851678	yes	Glyma.01G189100.1.p	WRKY	cluster9	NA	no	yes	no	NA	NA	NA	1	NA	NA	NA	NA	NA	NA	NA	NA	NA	NA	NA	NA	NA	NA	NA
Glyma.01G190500	184	131.825	113.474	65.1132	43.8748	170.635	197.178	193.472	306.021	132.041	181.229	183.794	136.716	198.064	yes	no	no	88.5718	216.827	166.369	1.29162	0.909467	yes	NA	NA	cluster9	NA	no	no	no	NA	NA	NA	NA	NA	NA	NA	NA	NA	NA	NA	NA	NA	NA	NA	NA	NA	NA	NA
Glyma.01G190900	185	1701.73	861.201	535.277	1745.82	1138.45	1024.93	381.034	834.362	457.218	520.379	755.268	489.577	427.112	no	yes	no	1211.01	844.693	529.911	-0.519706	-1.19238	no	NA	NA	cluster3	NA	no	no	no	NA	NA	NA	NA	NA	NA	NA	NA	NA	NA	NA	NA	NA	NA	NA	NA	NA	NA	NA
Glyma.01G191300	186	5.63097	1	23.3425	1	38.4984	52.0462	204.274	71.8085	61.182	56.9331	335.802	69.4008	80.4446	yes	yes	no	7.74336	91.6568	120.753	3.56521	3.96295	yes	NA	NA	cluster7	NA	no	no	no	NA	NA	NA	NA	NA	NA	NA	NA	NA	NA	NA	NA	NA	NA	NA	NA	NA	NA	NA
Glyma.01G191600	187	906.355	813.512	460.478	642.259	332.235	217.196	306.402	362.668	203.872	479.539	247.291	197.516	470.445	yes	yes	no	705.651	304.625	319.733	-1.21192	-1.14209	no	NA	NA	cluster3	NA	no	no	no	NA	NA	NA	NA	NA	NA	NA	NA	NA	NA	NA	NA	NA	NA	NA	NA	NA	NA	NA
Glyma.01G193600	188	25.3126	30.6931	45.685	102.595	139.387	158.142	138.48	73.9872	332.001	174.126	128.956	202.945	131	no	yes	no	51.0714	127.499	193.806	1.3199	1.92402	yes	NA	NA	cluster4	NA	no	no	no	NA	NA	NA	NA	NA	1	NA	NA	NA	NA	1	NA	1	NA	NA	NA	NA	NA	NA
Glyma.01G194700	189	841.522	692.94	688.76	457.71	493.835	277.25	296.582	379.009	311.617	321.505	406.996	352.775	527.192	yes	yes	no	670.233	361.669	384.017	-0.889992	-0.803492	yes	NA	NA	cluster3	NA	no	no	no	NA	NA	NA	NA	NA	NA	NA	NA	NA	NA	NA	NA	NA	NA	NA	NA	NA	NA	NA
Glyma.01G195000	190	223.287	142.267	142.826	373.825	92.9602	90.0806	38.316	59.8255	39.8271	56.9331	36.5968	47.6862	29.8889	yes	yes	no	220.551	70.2956	42.1864	-1.64961	-2.38626	no	NA	NA	cluster6	NA	no	no	no	NA	NA	NA	NA	NA	NA	NA	NA	NA	NA	NA	NA	NA	NA	NA	NA	NA	NA	NA
Glyma.01G195300	191	5.63097	6.39875	1	1	64.3901	15.0127	104.11	151.332	265.995	59.5966	113.563	2.08573	170.207	yes	yes	no	3.50743	83.7112	122.289	4.57693	5.12374	yes	NA	NA	cluster8	NA	no	no	no	NA	NA	NA	NA	NA	NA	NA	NA	NA	NA	NA	NA	NA	NA	NA	NA	NA	NA	NA
Glyma.01G196600	192	208.236	180.059	187.511	339.338	163.493	197.178	143.39	109.936	160.191	101.324	92.3972	113.916	117.588	no	yes	no	228.786	153.499	117.083	-0.575768	-0.966466	yes	Glyma.01G196600.1.p	HD-ZIP	cluster3	NA	no	no	no	NA	NA	NA	NA	NA	NA	NA	NA	NA	NA	NA	NA	NA	NA	NA	NA	NA	NA	NA
Glyma.01G197500	193	1531.54	888.195	1300.75	980.597	1187.55	980.887	833.737	513	471.779	254.918	458.948	700.208	615.922	no	yes	no	1175.27	878.795	500.355	-0.419394	-1.23197	yes	NA	NA	cluster3	NA	no	no	no	NA	NA	NA	NA	NA	NA	NA	NA	NA	NA	NA	NA	NA	NA	NA	NA	NA	NA	NA
Glyma.01G197800	194	1016.34	921.487	867.5	906.964	692.934	698.631	581.363	655.706	481.485	675.748	707.164	738.208	515.842	no	yes	no	928.073	657.159	623.69	-0.497997	-0.57341	yes	NA	NA	cluster3	NA	no	no	no	NA	NA	NA	1	NA	1	NA	NA	NA	NA	NA	NA	NA	NA	NA	NA	NA	NA	NA
Glyma.01G198300	195	9.10421	23.4948	22.3711	23.3695	48.3193	51.0453	41.262	62.0043	30.1203	106.651	21.2036	100.887	47.4287	no	yes	no	19.5849	50.6577	61.2582	1.37104	1.64516	no	NA	NA	cluster9	NA	no	no	no	NA	NA	NA	NA	1	NA	NA	NA	NA	NA	NA	NA	NA	NA	NA	NA	NA	NA	NA
Glyma.01G199700	196	1750.35	1748.4	741.216	1804.54	664.364	493.446	710.005	653.528	506.723	628.693	378.134	562.321	238.302	yes	yes	no	1511.13	630.335	462.835	-1.26143	-1.70706	no	NA	NA	cluster6	c("Glyoxylate and dicarboxylate metabolism", "Carbon metabolism")	no	no	no	NA	NA	NA	NA	NA	NA	NA	NA	NA	NA	NA	NA	NA	NA	NA	NA	NA	NA	NA
Glyma.01G201000	197	1055.7	834.207	627.561	1225.73	614.366	737.667	647.157	520.626	628.058	610.937	449.327	526.492	569.493	no	yes	no	935.8	629.954	556.861	-0.570955	-0.748883	no	NA	NA	cluster3	NA	no	no	no	NA	NA	NA	NA	NA	NA	NA	NA	NA	NA	NA	NA	1	NA	NA	1	NA	NA	NA
Glyma.01G202000	198	93.6195	144.967	170.997	121.236	534.012	821.743	929.973	1001.03	1946.24	968.731	862.058	827.238	1776.64	yes	yes	no	132.705	821.691	1276.18	2.63037	3.26554	yes	NA	NA	cluster4	NA	no	no	no	NA	NA	NA	NA	NA	NA	NA	NA	NA	NA	NA	NA	NA	NA	NA	NA	NA	NA	NA
Glyma.01G202100	199	27.6281	51.3884	45.685	1	633.115	1320.19	1838.32	1996.71	2336.45	2073.19	2030.02	2028.05	3654.42	yes	yes	no	31.4254	1447.09	2424.43	5.52508	6.26957	yes	NA	NA	cluster2	NA	no	no	no	NA	NA	NA	NA	NA	NA	NA	NA	NA	NA	NA	NA	NA	NA	NA	NA	NA	NA	NA
Glyma.01G202200	200	5.63097	6.39875	1	1	27.7845	16.0136	74.6501	85.9702	89.3317	11.6539	1	50.9434	37.1112	yes	yes	no	3.50743	51.1046	38.008	3.86497	3.43782	no	NA	NA	cluster8	NA	no	no	no	NA	NA	NA	NA	NA	NA	NA	1	NA	NA	NA	NA	1	1	NA	1	1	1	1
Glyma.01G203500	201	4.47323	30.6931	19.4568	15.913	88.4962	41.0362	22.604	138.26	73.8008	118.193	119.335	154.087	42.2699	yes	yes	no	17.634	72.599	101.537	2.04159	2.52557	yes	NA	NA	cluster4	NA	no	no	no	NA	NA	NA	1	NA	NA	NA	NA	NA	NA	NA	NA	NA	NA	NA	NA	NA	NA	NA
Glyma.01G204400	202	43.8365	90.9792	15.5712	43.8748	59.0332	119.107	60.9021	107.757	126.217	172.351	239.595	191.002	52.5874	no	yes	no	48.5654	86.6999	156.35	0.8361	1.68678	yes	NA	NA	cluster9	NA	no	no	no	NA	NA	NA	NA	NA	NA	NA	NA	NA	NA	NA	NA	NA	NA	NA	NA	NA	NA	NA
Glyma.01G205200	203	1088.12	1145.54	1113.27	1104.56	1256.3	1258.14	1256.98	1499.96	1800.64	1490.77	1499.91	1618.73	1468.15	no	yes	no	1112.87	1317.85	1575.64	0.243894	0.501652	yes	NA	NA	cluster9	NA	no	no	no	NA	NA	NA	NA	NA	NA	NA	NA	NA	NA	NA	NA	NA	NA	NA	NA	NA	NA	NA
Glyma.01G205400	204	1093.91	1045.66	696.531	1831.57	683.113	620.561	651.085	539.145	753.275	608.273	366.589	470.034	454.969	yes	yes	no	1166.92	623.476	530.628	-0.904297	-1.13693	yes	NA	NA	cluster3	NA	no	no	no	NA	NA	NA	NA	NA	NA	NA	NA	NA	NA	NA	NA	NA	NA	NA	NA	NA	NA	NA
Glyma.01G206700	205	70.4646	17.1963	17.514	60.652	319.736	86.077	44.208	206.889	171.839	310.851	187.643	445.062	128.937	yes	yes	no	41.4567	164.228	248.866	1.98602	2.58569	no	Glyma.01G206700.1.p	ERF	cluster4	NA	no	no	no	NA	NA	NA	NA	NA	NA	NA	NA	NA	NA	NA	NA	NA	NA	NA	NA	NA	NA	1
Glyma.01G210400	206	2.15774	3.69938	15.5712	1	49.2122	74.0661	115.894	15.1617	28.179	171.463	115.487	367.976	180.524	yes	yes	no	5.60708	63.5835	172.726	3.50333	4.94509	yes	NA	NA	cluster7	NA	no	no	no	NA	NA	NA	NA	NA	NA	NA	NA	NA	NA	NA	NA	NA	NA	NA	NA	NA	NA	NA
Glyma.01G210700	207	34.5746	76.5825	26.2567	110.983	84.0321	31.0272	29.478	17.3404	20.4136	8.99044	7.73453	29.2289	10.2857	no	yes	no	62.0993	40.4694	15.3306	-0.617744	-2.01816	no	NA	NA	cluster6	NA	no	no	no	NA	NA	NA	1	NA	NA	NA	5	2	NA	NA	NA	2	1	1	NA	NA	NA	NA
Glyma.01G210800	208	230.233	201.654	98.1412	150.13	60.8188	170.153	164.994	84.8808	65.0647	63.1479	49.1038	50.9434	97.9843	no	yes	no	170.039	120.212	65.2488	-0.500292	-1.38185	yes	NA	NA	cluster3	NA	no	yes	no	NA	NA	NA	NA	NA	NA	NA	NA	NA	NA	NA	NA	NA	NA	NA	NA	NA	NA	NA
Glyma.01G211800	209	1	9.99792	18.4854	25.2336	352.77	195.176	261.23	142.617	970.707	528.369	119.335	246.374	865.605	yes	yes	no	13.6792	237.948	546.078	4.12059	5.31905	yes	NA	NA	cluster1	NA	no	no	no	NA	NA	NA	NA	NA	NA	NA	NA	NA	NA	1	NA	1	1	NA	NA	NA	1	NA
Glyma.01G211900	210	94.7772	139.568	174.883	87.6818	198.313	216.195	244.536	201.443	179.605	246.04	385.83	284.375	204.254	no	yes	no	124.227	215.122	260.021	0.792169	1.06564	yes	NA	NA	cluster9	NA	no	no	no	NA	NA	NA	NA	NA	NA	NA	NA	NA	NA	NA	NA	NA	NA	NA	NA	NA	NA	NA
Glyma.01G212100	211	1	6.39875	12.6569	1	64.3901	44.039	128.66	62.0043	120.393	63.1479	39.483	169.288	167.111	yes	yes	no	5.26392	74.7734	111.885	3.82831	4.40973	yes	NA	NA	cluster7	NA	no	no	no	NA	NA	NA	NA	1	1	NA	3	1	NA	1	1	2	NA	NA	NA	1	NA	NA
Glyma.01G215100	212	66.9914	29.7933	26.2567	29.8939	359.913	341.308	367.286	261.357	737.744	436.035	977.507	504.777	642.747	yes	yes	no	38.2338	332.466	659.762	3.12029	4.10902	yes	NA	NA	cluster8	NA	no	no	no	2	2	NA	NA	NA	NA	NA	NA	NA	NA	NA	NA	NA	NA	NA	NA	NA	NA	NA
Glyma.01G215400	213	2535.3	1507.25	1182.24	1437.31	1595.57	1343.21	1232.43	989.051	760.07	697.944	1320.97	934.725	1367.03	no	yes	no	1665.52	1290.07	1016.15	-0.36853	-0.712865	yes	NA	NA	cluster3	NA	no	no	no	NA	NA	NA	NA	NA	NA	NA	1	NA	NA	NA	NA	NA	NA	NA	NA	NA	NA	NA
Glyma.01G217200	214	130.667	94.5784	72.8845	62.5161	158.136	220.198	275.96	192.728	236.875	331.271	282.888	373.404	233.143	yes	yes	no	90.1616	211.756	291.516	1.23182	1.69299	yes	NA	NA	cluster9	NA	no	no	no	NA	NA	NA	NA	NA	NA	NA	1	1	NA	NA	NA	1	NA	NA	NA	NA	NA	1
Glyma.01G217300	215	379.582	324.925	335.166	370.097	280.452	149.134	245.518	167.672	290.262	228.284	286.737	225.745	244.493	yes	no	no	352.442	210.694	255.104	-0.742237	-0.466302	no	NA	NA	cluster3	NA	no	no	no	1	1	NA	NA	NA	NA	NA	2	NA	NA	NA	NA	3	NA	NA	NA	NA	NA	NA
Glyma.01G217400	216	636.601	676.744	1061.78	788.592	534.905	377.341	499.857	736.319	401.89	486.641	311.751	493.92	243.461	no	yes	no	790.93	537.105	387.532	-0.558345	-1.02923	yes	Glyma.01G217400.1.p	HSF	cluster3	NA	no	no	no	NA	NA	NA	NA	NA	NA	NA	1	NA	NA	NA	NA	1	NA	NA	NA	NA	NA	1
Glyma.01G217600	217	1	1	10.7141	2.86412	175.992	306.276	446.828	105.579	714.448	876.397	42.3693	1054.15	712.906	yes	yes	no	3.89456	258.669	680.055	6.0535	7.44805	yes	NA	NA	cluster2	NA	no	no	no	NA	NA	NA	NA	NA	NA	NA	2	NA	NA	NA	NA	NA	NA	NA	NA	NA	NA	NA
Glyma.01G217700	218	723.432	237.645	195.282	657.172	2988.37	2265.05	2557.15	3053.39	5040.76	7921.3	5724.39	1749.02	4848.15	yes	yes	no	453.383	2715.99	5056.72	2.58268	3.4794	yes	NA	NA	cluster1	NA	no	no	no	NA	NA	NA	NA	NA	NA	NA	NA	NA	NA	NA	NA	NA	NA	NA	NA	NA	NA	NA
Glyma.01G217900	219	266.123	243.044	207.911	221.899	292.951	270.244	311.312	329.987	387.33	367.672	390.641	326.718	330.128	no	yes	no	234.744	301.124	360.498	0.359267	0.618901	yes	NA	NA	cluster9	NA	no	no	no	NA	NA	NA	NA	NA	NA	NA	NA	NA	NA	NA	NA	NA	NA	NA	NA	NA	NA	NA
Glyma.01G218600	220	80.8843	180.059	133.112	207.918	164.386	121.109	168.922	175.298	409.655	318.842	320.409	260.489	147.508	no	yes	no	150.493	157.429	291.381	0.0649997	0.953207	yes	NA	NA	cluster9	NA	no	no	no	NA	NA	NA	NA	NA	NA	NA	NA	NA	NA	NA	NA	NA	NA	NA	NA	NA	NA	NA
Glyma.01G219400	221	73.9378	60.3863	28.1995	97.0024	257.239	158.142	118.84	398.617	192.223	962.516	161.667	544.949	273.382	yes	yes	no	64.8815	233.21	426.947	1.84575	2.71818	yes	NA	NA	cluster4	Glutathione metabolism	no	no	no	NA	NA	NA	NA	NA	NA	NA	NA	NA	NA	NA	NA	NA	NA	NA	NA	NA	NA	NA
Glyma.01G219502	222	305.487	252.942	154.483	239.608	187.599	81.0725	106.074	146.974	114.569	123.52	139.539	167.116	71.1589	no	yes	no	238.13	130.43	123.181	-0.868473	-0.950973	no	NA	NA	cluster3	NA	no	no	no	NA	NA	NA	NA	NA	NA	NA	NA	NA	NA	NA	NA	NA	NA	NA	NA	NA	NA	NA
Glyma.01G220600	223	6205.35	4831.98	4889.15	5907.48	3725.84	3460.13	3247.5	3417.24	2954.77	1710.95	2758.31	2176.8	1791.08	yes	yes	no	5458.49	3462.68	2278.38	-0.656614	-1.26049	yes	NA	NA	cluster3	NA	no	no	no	NA	NA	NA	NA	NA	NA	NA	NA	NA	NA	NA	NA	NA	NA	NA	NA	NA	NA	NA
Glyma.01G221200	224	7.94646	14.4969	11.6855	1	17.9635	54.048	29.478	26.0553	32.0617	39.1765	81.8144	67.2293	30.9207	no	yes	no	8.78222	31.8862	50.2405	1.86028	2.51619	yes	NA	NA	cluster7	NA	no	no	yes	NA	NA	NA	NA	NA	1	NA	NA	NA	NA	NA	NA	NA	NA	NA	NA	NA	NA	NA
Glyma.01G221400	225	121.405	230.447	94.2556	237.744	65.2829	110.099	27.514	128.455	15.5602	99.5488	36.5968	93.2868	30.9207	no	yes	no	170.963	82.8377	55.1826	-1.04532	-1.6314	yes	NA	NA	cluster6	NA	no	no	no	NA	NA	NA	NA	NA	NA	NA	NA	NA	NA	1	NA	1	NA	NA	NA	NA	1	NA
Glyma.01G221800	226	306.644	414.005	272.024	311.377	142.958	201.181	181.688	131.723	76.7128	192.771	133.766	230.088	90.7621	no	yes	no	326.012	164.388	144.82	-0.987824	-1.17067	no	NA	NA	cluster3	NA	no	no	no	NA	NA	NA	NA	NA	NA	NA	NA	NA	NA	NA	NA	NA	NA	NA	NA	NA	NA	NA
Glyma.01G224800	227	18.3662	35.1921	11.6855	1	74.2111	122.11	166.958	119.74	123.305	177.677	197.264	237.688	102.111	yes	yes	no	16.5609	120.755	167.609	2.86622	3.33924	yes	Glyma.01G224800.1.p	WRKY	cluster7	NA	no	no	no	NA	NA	NA	NA	NA	NA	NA	NA	NA	NA	NA	NA	NA	NA	NA	NA	NA	NA	NA
Glyma.01G226502	228	55.4139	66.6848	98.1412	142.673	87.6033	38.0335	29.478	39.1277	34.9737	19.6444	27.9381	15.1144	42.2699	no	yes	no	90.7283	48.5606	27.9881	-0.901766	-1.69674	yes	NA	NA	cluster3	NA	no	no	no	NA	NA	NA	NA	NA	NA	NA	NA	NA	NA	NA	NA	NA	NA	NA	NA	1	NA	NA
Glyma.01G226900	229	143.402	109.875	209.854	114.712	286.702	238.215	312.294	349.596	332.001	205.2	299.244	168.202	327.032	yes	yes	no	144.461	296.702	266.336	1.03834	0.88257	yes	NA	NA	cluster9	c("Carbon metabolism", "Glycolysis / Gluconeogenesis")	no	no	no	NA	NA	NA	NA	NA	NA	NA	NA	NA	NA	NA	NA	NA	NA	NA	NA	NA	NA	NA
Glyma.01G227400	230	437.469	317.727	450.764	520.158	259.024	217.196	268.104	224.319	316.47	199.873	229.012	155.173	213.54	yes	yes	no	431.53	242.161	222.814	-0.833494	-0.953621	no	NA	NA	cluster3	Porphyrin and chlorophyll metabolism	no	no	no	NA	NA	NA	NA	NA	NA	NA	NA	NA	NA	NA	NA	NA	NA	NA	NA	NA	NA	NA
Glyma.01G228200	231	29.9436	26.1942	51.5134	16.8451	23.3204	34.0299	49.1181	36.9489	72.8301	77.3531	104.904	71.5722	52.5874	no	yes	no	31.1241	35.8543	75.8494	0.204117	1.28511	yes	Glyma.01G228200.1.p	MYB_related	cluster9	NA	no	no	no	NA	NA	NA	NA	NA	1	NA	NA	NA	NA	NA	NA	NA	NA	NA	NA	NA	NA	NA
Glyma.01G228600	232	7.94646	8.19834	1	1	62.6044	118.106	31.442	319.094	166.986	82.68	107.79	104.144	109.334	yes	yes	no	4.5362	132.812	114.187	4.87175	4.65377	yes	NA	NA	cluster8	NA	no	no	no	NA	NA	NA	NA	NA	NA	NA	NA	NA	NA	NA	NA	NA	NA	NA	NA	NA	NA	NA
Glyma.01G228700	233	642.39	975.475	668.36	1934.1	14497.7	10111.2	9050.14	6960.93	26855.8	25413.3	14591.8	20925.1	20594.7	yes	yes	no	1055.08	10155	21676.1	3.26676	4.36068	yes	NA	NA	cluster1	c("Flavonoid biosynthesis", "Circadian rhythm - plant")	no	no	no	NA	NA	NA	NA	NA	NA	NA	NA	NA	NA	NA	NA	NA	NA	NA	NA	NA	NA	NA
Glyma.01G229200	234	468.728	594.863	280.767	544.392	350.092	200.18	201.328	249.374	182.517	262.021	240.557	336.489	137.191	no	yes	no	472.187	250.244	231.755	-0.916026	-1.02676	yes	NA	NA	cluster3	NA	no	no	no	NA	NA	NA	NA	NA	NA	NA	6	NA	NA	NA	NA	3	NA	NA	NA	NA	NA	NA
Glyma.01G229800	235	1111.28	777.52	342.937	937.722	522.406	221.199	220.968	617.579	322.294	435.147	192.453	403.805	244.493	no	yes	no	792.364	395.538	319.638	-1.00235	-1.30972	no	NA	NA	cluster3	NA	no	no	no	1	1	NA	NA	NA	NA	NA	NA	NA	NA	NA	NA	NA	NA	NA	NA	NA	NA	NA
Glyma.01G230900	236	122.563	154.864	42.7707	247.064	450.087	375.339	497.893	298.396	1125.04	1077.05	441.631	500.434	897.589	yes	yes	no	141.816	405.429	808.349	1.51543	2.51096	yes	NA	NA	cluster4	NA	no	no	no	NA	NA	NA	NA	NA	NA	NA	NA	NA	NA	NA	NA	NA	NA	NA	NA	NA	NA	NA
Glyma.01G231900	237	968.874	698.339	442.993	739.193	506.335	347.313	437.008	407.332	310.646	417.391	314.637	492.834	233.143	no	yes	no	712.349	424.497	353.73	-0.74683	-1.00994	yes	NA	NA	cluster3	NA	no	no	no	NA	NA	NA	NA	NA	NA	NA	NA	NA	NA	NA	NA	NA	NA	NA	NA	NA	NA	NA
Glyma.01G235600	238	609.973	645.251	951.041	792.321	9546.12	4769.32	7361.1	6468.54	13252.7	10315.8	9719.89	8450.12	16835	yes	yes	no	749.646	7036.27	11714.7	3.23053	3.96597	yes	NA	NA	cluster8	NA	no	no	no	NA	NA	NA	NA	NA	NA	NA	NA	NA	NA	NA	NA	NA	NA	NA	NA	NA	NA	NA
Glyma.01G236100	239	148.033	215.15	94.2556	147.334	260.81	173.156	213.112	182.923	275.702	335.711	203.036	424.433	371.398	no	yes	no	151.193	207.5	322.056	0.45672	1.09092	yes	NA	NA	cluster9	NA	no	yes	no	NA	NA	NA	NA	NA	NA	NA	NA	NA	NA	NA	NA	NA	NA	NA	NA	NA	NA	NA
Glyma.01G236200	240	1	1	1	6.59237	32.2486	97.087	32.424	1	10.7068	103.1	31.7864	32.4861	5.12699	yes	yes	no	2.39809	40.6899	36.6413	4.08471	3.93351	yes	NA	NA	cluster1	NA	no	no	no	NA	NA	NA	NA	NA	NA	NA	NA	NA	NA	NA	NA	NA	NA	NA	NA	NA	NA	NA
Glyma.01G236500	241	11.4197	35.1921	24.3139	39.2145	117.959	103.092	136.516	105.579	275.702	106.651	204.96	75.9151	79.4129	yes	yes	no	27.5351	115.787	148.528	2.07213	2.4314	yes	NA	NA	cluster4	NA	no	no	no	NA	NA	NA	NA	NA	NA	NA	1	NA	NA	NA	NA	NA	NA	NA	NA	NA	NA	NA
Glyma.01G237000	242	219.814	151.265	84.5414	97.9344	64.3901	46.0408	52.0641	97.9532	27.2083	41.84	49.1038	28.1432	31.9524	no	yes	no	138.389	65.112	35.6495	-1.08773	-1.95677	no	NA	NA	cluster6	NA	no	no	no	NA	NA	NA	NA	NA	NA	NA	NA	NA	NA	NA	NA	NA	NA	NA	NA	NA	NA	NA
Glyma.01G238000	243	647.021	494.086	315.738	571.422	434.017	283.255	417.368	266.804	285.409	356.131	343.499	265.917	243.461	no	yes	no	507.067	350.361	298.883	-0.533332	-0.762593	no	NA	NA	cluster3	Photosynthesis	no	no	no	NA	NA	NA	NA	NA	NA	NA	NA	NA	NA	NA	NA	NA	NA	NA	NA	NA	NA	NA
Glyma.01G238600	244	422.419	421.203	305.052	460.507	84.9249	211.19	164.012	253.732	90.3023	185.668	51.028	148.659	86.6351	no	yes	no	402.295	178.465	112.458	-1.17261	-1.83886	yes	NA	NA	cluster6	NA	no	no	no	NA	NA	NA	NA	NA	NA	NA	NA	NA	NA	NA	NA	NA	NA	NA	NA	NA	NA	NA
Glyma.01G238800	245	57.7294	66.6848	106.884	152.926	882.211	988.894	828.827	889.919	2946.04	1693.2	943.835	2277.77	1468.15	yes	yes	no	96.0561	897.463	1865.8	3.2239	4.27977	yes	NA	NA	cluster1	NA	no	no	no	NA	NA	NA	NA	NA	NA	NA	3	1	NA	NA	NA	1	NA	NA	NA	NA	NA	NA
Glyma.01G239500	246	735.009	577.767	849.043	262.909	1355.4	1130.02	1949.29	1579.49	2281.12	2859.8	2443.71	2871.66	3619.34	yes	yes	no	606.182	1503.55	2815.13	1.31055	2.21538	yes	NA	NA	cluster4	NA	no	no	no	NA	NA	NA	NA	NA	NA	NA	NA	NA	NA	NA	NA	NA	NA	NA	NA	NA	NA	NA
Glyma.01G239600	247	283.489	306.929	555.676	264.774	4091	3633.29	5106.42	3720.08	10617.3	5825.14	5915.84	7886.63	12926.7	yes	yes	yes	352.717	4137.7	8634.33	3.55224	4.6135	yes	NA	NA	cluster8	Isoflavonoid biosynthesis	no	no	no	NA	NA	NA	NA	NA	NA	NA	NA	NA	NA	NA	NA	NA	NA	NA	NA	NA	NA	NA
Glyma.01G240300	248	60.0449	19.8956	19.4568	134.285	1408.08	944.854	873.999	736.319	1342.48	1947.12	728.329	462.434	1381.48	yes	yes	no	58.4206	990.813	1172.37	4.08407	4.3268	yes	NA	NA	cluster1	NA	no	no	no	NA	NA	NA	NA	NA	NA	NA	NA	NA	NA	NA	NA	NA	NA	NA	NA	NA	NA	NA
Glyma.01G241500	249	364.531	773.022	366.251	632.938	196.527	171.154	211.148	376.83	125.247	333.935	111.639	222.488	73.2224	no	yes	no	534.185	238.915	173.306	-1.16084	-1.62402	yes	NA	NA	cluster6	NA	no	no	no	NA	NA	NA	NA	NA	NA	NA	NA	NA	NA	NA	NA	NA	NA	NA	NA	NA	NA	NA
Glyma.01G241700	250	65.8336	74.7829	89.3985	22.4374	142.958	250.226	438.972	529.34	751.334	817.8	376.21	736.037	621.081	yes	yes	no	63.1131	340.374	660.492	2.43111	3.38753	yes	NA	NA	cluster4	NA	no	no	no	NA	NA	NA	NA	NA	NA	NA	NA	NA	NA	NA	NA	NA	NA	NA	NA	NA	NA	NA
Glyma.01G242200	251	1214.32	846.804	956.87	961.024	1946.45	1476.34	1439.63	1449.85	1894.79	1569.79	1605.74	2398.28	2078.94	yes	yes	no	994.753	1578.07	1909.51	0.665748	0.940792	yes	NA	NA	cluster9	NA	no	no	no	NA	NA	NA	NA	NA	NA	NA	1	1	NA	NA	NA	2	1	NA	NA	NA	NA	NA
Glyma.01G242902	252	406.21	474.291	569.276	318.833	430.445	769.696	640.283	1026.09	779.483	735.233	677.339	671.979	1027.59	no	yes	no	442.153	716.628	778.325	0.696681	0.815828	yes	NA	NA	cluster9	NA	no	no	no	NA	NA	NA	NA	NA	NA	NA	NA	NA	NA	NA	NA	NA	NA	NA	NA	NA	NA	NA
Glyma.01G244000	253	14.8929	9.99792	1	1	93.8531	91.0815	208.202	120.83	269.878	300.198	485.886	474.377	127.905	yes	yes	no	6.72271	128.492	331.649	4.25649	5.62447	yes	NA	NA	cluster8	NA	no	no	no	NA	NA	NA	NA	NA	NA	NA	NA	NA	NA	NA	NA	NA	NA	NA	NA	NA	NA	NA
Glyma.01G244500	254	174.662	191.756	228.31	168.771	358.127	285.257	261.23	316.915	332.001	278.89	308.864	453.748	305.366	yes	yes	no	190.875	305.382	335.774	0.677991	0.814863	yes	NA	NA	cluster9	NA	no	no	no	NA	NA	NA	NA	NA	NA	NA	NA	NA	NA	1	NA	1	1	NA	1	NA	1	NA
Glyma.01G245500	255	1164.53	1048.36	672.246	963.82	800.965	1006.91	587.255	729.783	534.873	467.997	704.278	540.606	749.017	no	yes	no	962.239	781.228	599.354	-0.300651	-0.682987	yes	NA	NA	cluster3	NA	no	no	no	NA	NA	NA	NA	NA	NA	NA	NA	NA	NA	NA	NA	NA	NA	NA	NA	NA	NA	NA
Glyma.02G000400	256	137.614	171.061	184.597	130.557	185.813	166.149	265.158	207.979	260.171	304.637	301.168	253.974	187.746	no	yes	no	155.957	206.275	261.539	0.40342	0.745879	yes	NA	NA	cluster9	NA	no	yes	no	NA	NA	NA	NA	NA	NA	1	3	3	1	NA	NA	3	NA	NA	NA	1	2	NA
Glyma.02G000500	257	1052.23	724.433	1284.24	2150.33	1261.66	1704.54	588.237	847.434	647.471	625.142	566.701	894.553	484.89	no	yes	no	1302.81	1100.47	643.751	-0.243508	-1.01705	no	NA	NA	cluster3	NA	no	no	no	NA	NA	NA	NA	NA	NA	NA	NA	NA	NA	NA	NA	NA	NA	NA	NA	NA	NA	NA
Glyma.02G000700	258	1120.54	1123.04	778.13	1924.78	745.61	1744.58	1063.53	483.587	443.629	709.486	619.615	505.863	464.255	no	yes	no	1236.62	1009.33	548.569	-0.293012	-1.17266	yes	NA	NA	cluster3	NA	no	no	no	NA	NA	NA	NA	NA	NA	NA	NA	NA	NA	NA	NA	1	1	NA	1	NA	NA	NA
Glyma.02G001000	259	384.213	324.025	355.565	474.487	323.307	218.197	210.166	271.162	182.517	280.665	137.615	245.288	204.254	no	yes	no	384.573	255.708	210.068	-0.58876	-0.872401	no	NA	NA	cluster3	NA	no	no	no	NA	NA	NA	NA	NA	NA	NA	NA	NA	NA	NA	NA	NA	NA	NA	NA	NA	NA	NA
Glyma.02G001100	260	4396.95	3296.04	2264.39	3994.89	2947.3	2888.61	2547.33	1984.73	1862.76	2419.44	2686.15	2397.2	1766.32	no	yes	no	3488.07	2591.99	2226.37	-0.428366	-0.647731	yes	NA	NA	cluster3	NA	no	no	no	NA	NA	NA	NA	NA	NA	NA	NA	NA	NA	NA	1	1	1	NA	NA	NA	1	NA
Glyma.02G001900	261	1381.03	1281.4	1329.89	1346.9	1180.41	1093.99	1065.49	1119.77	968.765	950.974	874.565	1180.1	899.653	no	yes	no	1334.81	1114.92	974.811	-0.259695	-0.453435	yes	NA	NA	cluster3	NA	no	no	no	NA	NA	NA	NA	NA	NA	NA	2	2	NA	1	1	1	NA	1	NA	1	1	NA
Glyma.02G002000	262	1009.39	659.648	386.651	1219.2	527.763	437.395	360.412	528.251	370.828	374.775	285.775	327.804	164.016	no	yes	no	818.724	463.455	304.64	-0.820948	-1.42627	no	NA	NA	cluster3	NA	no	no	no	NA	NA	NA	NA	NA	NA	NA	NA	NA	NA	NA	NA	NA	NA	NA	NA	NA	NA	NA
Glyma.02G002100	263	21.8394	36.9917	6.82847	1	126.887	114.102	105.092	238.481	199.989	301.085	227.088	541.692	441.556	yes	yes	no	16.6649	146.141	342.282	3.13247	4.3603	yes	NA	NA	cluster7	Plant-pathogen interaction	no	no	no	NA	NA	NA	NA	NA	NA	NA	NA	NA	NA	NA	NA	NA	NA	NA	NA	NA	NA	NA
Glyma.02G002900	264	849.626	481.489	314.766	587.267	449.195	426.385	260.248	310.379	233.963	186.556	228.05	253.974	434.334	no	yes	no	558.287	361.552	267.375	-0.626805	-1.06214	yes	NA	NA	cluster3	NA	no	no	no	NA	NA	NA	NA	NA	NA	NA	NA	NA	NA	NA	NA	NA	NA	NA	NA	NA	NA	NA
Glyma.02G004000	265	643.548	527.378	595.504	607.772	439.374	588.532	576.453	583.808	468.867	438.699	372.361	357.118	464.255	no	yes	no	593.551	547.042	420.26	-0.11772	-0.498089	no	NA	NA	cluster3	NA	no	no	no	NA	NA	NA	NA	NA	NA	NA	NA	NA	NA	NA	NA	NA	NA	NA	NA	NA	NA	NA
Glyma.02G004600	266	253.388	144.067	70.9417	244.268	177.778	114.102	36.352	111.026	44.6805	52.4939	56.8004	63.9721	79.4129	no	yes	no	178.166	109.814	59.472	-0.698156	-1.58294	yes	NA	NA	cluster3	NA	no	no	no	NA	NA	NA	NA	NA	NA	NA	NA	NA	NA	NA	NA	NA	NA	NA	NA	NA	NA	NA
Glyma.02G005600	267	3.31549	1	6.82847	1	67.0685	45.0399	14.748	89.2383	136.895	67.587	234.784	84.6009	46.3969	yes	yes	no	3.03599	54.0237	114.053	4.15335	5.23139	yes	Glyma.02G005600.1.p	MYB	cluster8	NA	no	no	no	NA	NA	NA	NA	NA	NA	NA	NA	NA	NA	NA	NA	NA	NA	NA	NA	NA	NA	NA
Glyma.02G006200	268	1	1	1	1	15.2851	5.00362	1	1	67.0061	16.9809	105.866	83.5152	37.1112	no	yes	yes	1	5.57218	62.0959	2.47824	5.95643	yes	Glyma.02G006200.1.p	ERF	cluster5	c("Plant hormone signal transduction", "MAPK signaling pathway - plant")	no	no	no	NA	NA	NA	NA	NA	NA	NA	1	NA	NA	NA	NA	NA	NA	NA	NA	NA	NA	NA
Glyma.02G006600	269	594.922	833.308	610.075	674.881	449.195	543.491	443.882	336.523	255.318	350.804	346.385	335.404	453.937	no	yes	no	678.297	443.273	348.37	-0.613721	-0.961298	yes	NA	NA	cluster3	NA	no	no	no	NA	NA	NA	NA	NA	NA	NA	NA	NA	NA	NA	NA	NA	NA	NA	NA	NA	NA	NA
Glyma.02G007400	270	42.6788	60.3863	14.5998	10.3206	127.78	43.0381	164.012	90.3277	116.511	137.725	88.5489	327.804	155.762	no	yes	no	31.9964	106.29	165.27	1.73202	2.36885	yes	NA	NA	cluster4	NA	no	no	no	NA	NA	NA	NA	NA	NA	NA	NA	NA	NA	NA	NA	NA	NA	NA	NA	NA	NA	NA
Glyma.02G008000	271	633.128	719.934	1066.64	929.334	1527.72	1509.37	1758.78	958.549	2149.11	1395.78	1550.9	1794.62	1782.83	yes	yes	no	837.259	1438.6	1734.65	0.780924	1.0509	yes	NA	NA	cluster9	NA	no	no	no	NA	NA	NA	NA	NA	NA	NA	NA	NA	NA	NA	NA	NA	NA	NA	NA	NA	NA	NA
Glyma.02G009300	272	1	6.39875	1	10.3206	59.926	801.725	20.64	1	31.091	28.5226	68.3453	29.2289	60.8414	yes	no	no	4.67984	220.823	43.6058	5.56028	3.21999	yes	NA	NA	cluster1	NA	no	no	no	1	1	NA	NA	NA	NA	NA	NA	NA	NA	NA	NA	NA	NA	NA	NA	NA	NA	NA
Glyma.02G009751	273	1	6.39875	1	10.3206	60.8188	54.048	51.0821	6.44681	123.305	38.2887	89.511	43.3433	27.8255	yes	yes	no	4.67984	43.0989	64.4548	3.20312	3.78376	yes	NA	NA	cluster1	NA	no	no	no	NA	NA	NA	NA	NA	NA	NA	NA	NA	NA	NA	NA	1	NA	NA	NA	NA	1	NA
Glyma.02G009800	274	6.78872	1	1	1	20.642	24.0208	40.28	12.983	73.8008	68.4748	83.7385	21.6288	102.111	yes	yes	no	2.44718	24.4815	69.9509	3.3225	4.83715	yes	Glyma.02G009800.1.p	MYB	cluster8	NA	no	no	no	NA	NA	NA	NA	NA	NA	NA	NA	NA	NA	NA	NA	NA	NA	NA	NA	NA	NA	NA
Glyma.02G010900	275	92.4617	124.272	175.854	91.41	284.023	362.327	331.934	596.881	433.922	648.226	647.515	390.776	607.668	yes	yes	no	120.999	393.791	545.621	1.70243	2.1729	no	Glyma.02G010900.1.p	WRKY	cluster4	NA	no	no	no	NA	NA	NA	NA	NA	NA	NA	NA	NA	NA	NA	NA	NA	NA	NA	NA	NA	NA	NA
Glyma.02G011600	276	11.4197	1.89979	13.6284	1	24.2133	14.0118	19.658	11.8936	7.79474	26.747	49.1038	176.888	69.0954	no	yes	no	6.98696	17.4442	65.9257	1.32001	3.2381	yes	NA	NA	cluster7	NA	no	no	no	NA	NA	NA	NA	NA	NA	NA	NA	NA	NA	NA	NA	NA	NA	NA	NA	NA	NA	NA
Glyma.02G011800	277	770.899	587.664	583.847	697.25	431.338	364.329	429.152	423.672	562.052	410.288	354.082	453.748	479.731	yes	yes	no	659.915	412.123	451.98	-0.679206	-0.546022	yes	NA	NA	cluster3	NA	no	no	no	NA	NA	NA	NA	NA	NA	NA	NA	NA	NA	NA	NA	NA	NA	NA	NA	NA	NA	NA
Glyma.02G011900	278	6.78872	15.3967	33.0566	1	17.9635	77.0689	72.6861	138.26	43.7098	24.0835	261.723	259.403	104.175	no	yes	no	14.0605	76.4945	138.619	2.44371	3.3014	yes	NA	NA	cluster7	NA	no	no	no	NA	NA	NA	NA	NA	NA	NA	NA	NA	NA	NA	NA	NA	NA	NA	NA	NA	NA	NA
Glyma.02G012400	279	993.186	938.583	861.671	809.098	818.821	1079.98	1065.49	1191.67	1467.69	1275.03	1071.79	1455.87	1347.43	no	yes	no	900.635	1038.99	1323.56	0.206168	0.555414	yes	NA	NA	cluster9	NA	no	no	no	NA	NA	NA	NA	NA	NA	NA	NA	NA	NA	NA	NA	NA	NA	NA	NA	NA	NA	NA
Glyma.02G012700	280	679.438	613.758	969.498	672.085	1013.46	1129.02	1488.73	1033.71	1819.08	930.554	1455.66	1438.5	905.843	no	yes	no	733.695	1166.23	1309.93	0.668602	0.836235	yes	Glyma.02G012700.1.p	bZIP	cluster9	NA	no	no	no	NA	NA	NA	NA	NA	NA	NA	NA	NA	NA	NA	NA	1	NA	NA	NA	1	1	NA
Glyma.02G013200	281	55.4139	38.7913	40.8279	48.5352	34.0343	21.0181	72.6861	38.0383	19.4429	4.55131	1.96208	1	6.15874	no	yes	no	45.8921	41.4442	6.623	-0.147075	-2.79269	yes	NA	NA	cluster6	NA	no	no	no	1	1	NA	NA	NA	NA	NA	NA	NA	NA	NA	NA	NA	NA	NA	NA	NA	NA	NA
Glyma.02G013402	282	355.27	117.973	68.9989	305.784	167.064	49.0435	14.748	46.7532	21.3842	13.4296	25.0519	73.7437	20.6032	no	yes	no	212.006	69.4022	30.8425	-1.61105	-2.78112	no	NA	NA	cluster6	NA	no	no	no	NA	NA	NA	NA	NA	NA	NA	NA	NA	NA	NA	NA	NA	NA	NA	NA	NA	NA	NA
Glyma.02G013700	283	431.681	334.823	396.365	393.398	315.272	281.254	277.924	228.677	286.379	206.088	300.206	289.803	242.429	no	yes	no	389.067	275.782	264.981	-0.496491	-0.554128	no	NA	NA	cluster3	NA	no	no	no	1	1	NA	NA	NA	NA	NA	NA	NA	NA	NA	NA	NA	NA	NA	NA	NA	NA	NA
Glyma.02G014000	284	3085.23	2856.04	2826.84	2571.63	2805.34	3391.07	3209.2	2985.85	3418.76	3832.86	4277.43	3718.53	3955.69	no	yes	no	2834.93	3097.86	3840.65	0.127959	0.438037	yes	NA	NA	cluster9	NA	no	no	no	NA	NA	NA	NA	NA	NA	NA	NA	NA	NA	NA	NA	NA	NA	NA	NA	NA	NA	NA
Glyma.02G014800	285	531.247	546.274	639.218	454.914	349.199	264.238	380.052	397.528	293.174	333.935	303.092	353.861	219.731	no	yes	no	542.913	347.754	300.759	-0.642653	-0.852116	yes	NA	NA	cluster3	NA	no	no	no	NA	NA	NA	NA	NA	NA	NA	NA	NA	NA	NA	NA	NA	NA	NA	NA	NA	NA	NA
Glyma.02G015900	286	411.999	392.41	492.535	433.477	379.555	653.591	503.785	492.302	658.149	682.851	608.07	550.378	905.843	no	yes	no	432.605	507.308	681.058	0.229812	0.654728	yes	NA	NA	cluster9	NA	no	no	no	NA	NA	NA	NA	NA	NA	NA	NA	NA	NA	NA	NA	NA	NA	NA	NA	NA	NA	NA
Glyma.02G016100	287	86.673	54.9875	61.2276	73.7008	825.964	564.51	859.269	478.14	1144.46	543.462	713.898	730.608	947.113	yes	yes	no	69.1472	681.971	815.908	3.30197	3.56066	yes	Glyma.02G016100.1.p	ERF	cluster4	NA	no	no	no	NA	NA	NA	NA	NA	NA	NA	1	NA	NA	NA	NA	NA	NA	NA	1	NA	NA	NA
Glyma.02G016400	288	1261.78	977.274	550.819	791.388	792.037	399.361	608.859	264.626	188.341	275.338	379.096	413.576	345.604	no	yes	no	895.316	516.22	320.391	-0.79441	-1.48256	yes	NA	NA	cluster3	NA	no	no	no	NA	NA	NA	NA	NA	NA	NA	NA	NA	NA	NA	NA	NA	NA	NA	NA	NA	NA	NA
Glyma.02G017100	289	19.5239	45.9896	30.1424	24.3015	62.6044	108.097	164.012	105.579	89.3317	93.334	56.8004	77.0009	71.1589	yes	yes	no	29.9894	110.073	77.5252	1.87594	1.37021	yes	NA	NA	cluster9	NA	no	no	no	NA	NA	NA	NA	NA	NA	NA	NA	NA	NA	NA	NA	NA	NA	NA	NA	NA	NA	NA
Glyma.02G017500	290	640.074	468.892	466.306	559.305	792.929	702.635	584.309	726.515	754.246	657.104	660.022	805.523	792.351	no	yes	no	533.644	701.597	733.849	0.394764	0.459605	yes	NA	NA	cluster9	NA	no	no	no	NA	NA	NA	NA	NA	NA	NA	NA	NA	NA	NA	NA	NA	NA	NA	NA	NA	NA	NA
Glyma.02G019200	291	409.683	347.42	240.939	488.468	228.669	170.153	264.176	237.391	165.045	199.873	82.7765	142.144	102.111	no	yes	no	371.628	225.097	138.39	-0.723309	-1.42512	no	NA	NA	cluster3	NA	no	no	no	NA	NA	NA	NA	NA	NA	NA	2	NA	NA	NA	1	1	NA	NA	NA	NA	NA	NA
Glyma.02G019400	292	216.34	196.255	257.453	205.122	235.811	426.385	252.392	251.553	365.975	346.365	524.369	576.435	300.207	no	yes	no	218.792	291.535	422.67	0.414109	0.94997	yes	NA	NA	cluster9	NA	no	no	no	1	2	NA	NA	NA	NA	NA	NA	NA	NA	NA	NA	NA	NA	NA	NA	NA	NA	NA
Glyma.02G019600	293	1816.34	1865.37	910.242	1173.53	691.148	460.416	697.239	694.923	545.55	801.82	496.469	1044.38	549.89	yes	yes	no	1441.37	635.932	687.622	-1.1805	-1.06775	no	NA	NA	cluster3	NA	no	no	no	NA	NA	NA	NA	NA	NA	NA	NA	NA	NA	NA	NA	NA	NA	NA	NA	NA	NA	NA
Glyma.02G021600	294	2846.73	1661.12	1602.86	2919.29	1486.65	961.87	955.505	1778.84	1389.07	1705.63	1230.53	1185.53	903.78	no	yes	no	2257.5	1295.72	1282.91	-0.800976	-0.815308	no	NA	NA	cluster3	NA	no	no	no	NA	NA	NA	1	NA	NA	NA	NA	NA	NA	NA	NA	NA	NA	NA	NA	NA	NA	NA
Glyma.02G022200	295	4.47323	13.5971	1	1	16.1779	39.0344	94.2901	63.0936	78.6542	54.2696	66.4212	194.259	28.8572	yes	yes	no	5.01758	53.149	84.4923	3.40498	4.07376	yes	NA	NA	cluster8	NA	no	no	no	NA	NA	NA	NA	NA	NA	NA	NA	NA	NA	NA	NA	NA	NA	NA	NA	NA	NA	NA
Glyma.02G022400	296	314.749	148.566	269.11	224.695	250.989	203.183	231.77	163.315	101.95	124.408	159.743	96.5439	143.381	no	yes	no	239.28	212.314	125.205	-0.172497	-0.934404	yes	NA	NA	cluster3	NA	no	no	no	NA	NA	NA	NA	NA	NA	NA	NA	NA	NA	NA	NA	NA	NA	NA	NA	NA	NA	NA
Glyma.02G023800	297	42.6788	86.4802	40.8279	151.062	552.761	384.347	489.055	290.77	946.44	1292.79	576.321	944.496	487.985	yes	yes	no	80.2622	429.233	849.606	2.41897	3.404	yes	NA	NA	cluster1	NA	no	no	no	NA	NA	NA	NA	NA	NA	NA	NA	NA	NA	NA	NA	NA	NA	NA	NA	NA	NA	NA
Glyma.02G023900	298	26.4704	53.1879	45.685	14.9809	469.729	471.426	761.069	423.672	792.102	1067.28	1210.33	1065.01	1116.32	yes	yes	no	35.081	531.474	1050.21	3.92124	4.90384	yes	NA	NA	cluster8	NA	no	no	no	NA	NA	NA	NA	NA	NA	NA	NA	NA	NA	NA	NA	NA	NA	NA	NA	NA	NA	NA
Glyma.02G024200	299	6.78872	21.6952	33.0566	1	186.706	149.134	369.25	430.209	377.623	241.601	165.515	607.921	240.366	yes	yes	no	15.6351	283.825	326.605	4.18214	4.38468	yes	NA	NA	cluster7	NA	no	yes	no	NA	NA	NA	NA	NA	NA	NA	NA	NA	NA	NA	NA	NA	NA	NA	NA	NA	NA	NA
Glyma.02G024500	300	187.397	136.869	101.055	155.722	207.241	163.147	221.95	224.319	280.555	336.598	306.94	208.374	221.794	no	yes	no	145.261	204.164	270.852	0.491085	0.898861	yes	NA	NA	cluster9	NA	no	no	no	1	1	NA	NA	NA	NA	NA	NA	NA	NA	NA	NA	NA	NA	NA	NA	NA	NA	NA
Glyma.02G024600	301	34.5746	38.7913	20.4282	1	566.154	312.282	636.355	1013.02	741.627	1288.35	1022.72	1718.62	1824.1	yes	yes	no	23.6985	631.952	1319.08	4.73695	5.7986	yes	NA	NA	cluster2	Glutathione metabolism	no	no	no	NA	NA	NA	NA	NA	NA	NA	NA	NA	NA	NA	NA	NA	NA	NA	NA	NA	NA	NA
Glyma.02G024800	302	1	9.09813	1	1	89.389	74.0661	318.186	71.8085	213.578	236.274	127.994	97.6297	377.588	yes	yes	no	3.02453	138.362	210.613	5.5156	6.12174	yes	NA	NA	cluster2	Glutathione metabolism	no	no	no	NA	NA	NA	NA	NA	NA	NA	NA	NA	NA	NA	NA	NA	NA	NA	NA	NA	NA	NA
Glyma.02G026300	303	1832.55	1732.2	1107.44	990.85	1121.49	817.739	1198.06	849.613	670.767	768.082	847.627	1008.55	773.779	no	yes	no	1415.76	996.724	813.762	-0.50631	-0.798897	yes	Glyma.02G026300.1.p	MYB_related	cluster3	NA	no	no	no	NA	NA	NA	NA	NA	NA	NA	NA	NA	NA	NA	NA	NA	NA	NA	NA	NA	NA	NA
Glyma.02G026500	304	132.983	141.368	115.627	154.79	213.491	148.133	156.156	216.694	296.086	198.985	232.86	180.145	224.889	no	yes	no	136.192	183.618	226.593	0.431071	0.734465	no	NA	NA	cluster9	NA	no	no	no	NA	NA	NA	NA	NA	NA	NA	NA	NA	NA	NA	NA	NA	NA	NA	NA	NA	NA	NA
Glyma.02G027800	305	2.15774	1	1	1	46.5337	7.00544	50.1001	1	85.4489	9.87827	32.7485	72.6579	83.5399	yes	yes	no	1.28944	26.1598	56.8547	4.34254	5.46247	yes	NA	NA	cluster5	NA	no	no	no	1	1	NA	2	NA	NA	NA	1	NA	NA	1	1	1	1	NA	1	NA	NA	NA
Glyma.02G028400	306	1325.46	165.662	247.739	1730.91	8827.4	8914.07	7124.44	1483.62	22497.4	3231.8	8767.44	2339.65	16407.9	yes	yes	no	867.442	6587.38	10648.8	2.92487	3.61779	yes	NA	NA	cluster1	NA	no	no	no	1	1	NA	NA	NA	NA	NA	NA	NA	NA	NA	NA	NA	NA	NA	NA	NA	NA	NA
Glyma.02G028600	307	604.184	96.378	126.312	651.579	6281.08	7740.01	4739.15	1674.26	14448.6	3457.31	7175.2	2453.66	14685.9	yes	yes	no	369.613	5108.63	8444.12	3.78885	4.51386	yes	NA	NA	cluster1	NA	no	no	no	NA	NA	NA	NA	NA	NA	NA	NA	1	NA	NA	NA	1	1	NA	NA	NA	NA	1
Glyma.02G028700	308	965.4	694.74	849.043	2136.35	4998.99	5738.19	2983.34	2690.63	8894.35	2224.12	4529.49	2298.4	6864.19	yes	yes	no	1161.38	4102.79	4962.11	1.82076	2.09511	yes	NA	NA	cluster4	NA	no	no	no	NA	NA	NA	NA	NA	NA	NA	NA	NA	NA	NA	NA	NA	1	NA	NA	NA	NA	NA
Glyma.02G028800	309	35.7323	31.5929	20.4282	413.903	1569.68	1155.04	382.016	201.443	2765.49	311.739	1041.97	201.859	760.367	no	yes	no	125.414	827.046	1016.28	2.72127	3.01853	yes	NA	NA	cluster1	NA	no	no	no	NA	NA	NA	NA	NA	NA	NA	NA	NA	NA	NA	NA	NA	NA	NA	NA	NA	NA	NA
Glyma.02G029400	310	22.9971	14.4969	30.1424	1	146.529	155.14	115.894	88.1489	154.367	159.033	225.164	277.86	226.953	yes	yes	no	17.1591	126.428	208.675	2.88127	3.60422	yes	Glyma.02G029400.1.p	C2H2	cluster7	NA	no	no	no	NA	NA	NA	NA	NA	NA	NA	NA	NA	NA	NA	NA	NA	NA	NA	NA	NA	NA	NA
Glyma.02G031100	311	17.2084	81.0815	28.1995	28.0298	1.89282	24.0208	11.802	9.71489	1	1	3.88623	9.68581	2.03175	no	yes	no	38.6298	11.8576	3.52076	-1.7039	-3.45576	no	NA	NA	cluster6	NA	no	no	no	NA	NA	NA	NA	NA	NA	NA	NA	NA	NA	NA	NA	NA	NA	NA	NA	NA	NA	NA
Glyma.02G032200	312	215.183	203.453	278.824	431.613	134.03	169.152	108.038	124.098	116.511	155.482	77.9661	95.4582	136.159	yes	yes	no	282.268	133.83	116.315	-1.07667	-1.27903	yes	NA	NA	cluster3	NA	no	no	no	NA	NA	NA	NA	NA	NA	NA	NA	NA	NA	NA	NA	NA	NA	NA	NA	NA	NA	NA
Glyma.02G034000	313	505.776	737.93	969.498	479.148	1305.41	1369.24	1316.88	2471.67	2768.4	1574.23	2508.17	2726.17	1519.73	yes	yes	no	673.088	1615.8	2219.34	1.26338	1.72126	yes	NA	NA	cluster4	Glycolysis / Gluconeogenesis	no	no	no	NA	NA	NA	NA	NA	NA	NA	NA	NA	NA	NA	NA	NA	NA	NA	NA	NA	NA	NA
Glyma.02G035000	314	381.898	350.119	419.679	234.948	514.37	334.302	399.692	411.689	561.081	541.686	674.453	905.41	548.858	no	yes	no	346.661	415.013	646.298	0.259633	0.898674	yes	NA	NA	cluster9	NA	no	no	no	NA	NA	NA	NA	NA	NA	NA	NA	NA	NA	NA	NA	NA	NA	NA	NA	NA	NA	NA
Glyma.02G035200	315	22.9971	64.8852	23.3425	22.4374	105.46	37.0326	49.1181	131.723	121.364	74.6896	88.5489	172.545	51.5557	no	yes	no	33.4156	80.8334	101.741	1.27443	1.6063	no	NA	NA	cluster4	NA	no	no	no	NA	NA	NA	NA	NA	NA	NA	9	NA	NA	NA	1	3	NA	NA	NA	NA	NA	NA
Glyma.02G036000	316	2962.51	2832.65	3433.97	3606.22	3804.4	4720.27	3915.26	3940.13	4594.25	4207.52	3995.54	3806.47	5058.63	no	yes	no	3208.83	4095.02	4332.48	0.35182	0.433144	yes	NA	NA	cluster9	NA	no	no	yes	NA	NA	NA	NA	NA	NA	NA	2	NA	NA	NA	NA	NA	1	NA	NA	NA	NA	NA
Glyma.02G036100	317	245.284	263.739	262.31	329.086	280.452	434.392	320.15	374.651	614.468	405.849	527.256	331.061	426.08	no	yes	no	275.105	352.411	460.943	0.35728	0.744607	yes	NA	NA	cluster9	NA	no	no	no	NA	NA	NA	NA	NA	NA	NA	NA	NA	NA	NA	NA	NA	NA	NA	NA	NA	NA	NA
Glyma.02G036500	318	820.682	975.475	1101.61	975.005	769.716	663.6	745.357	719.979	609.615	727.242	648.477	819.638	495.207	no	yes	no	968.193	724.663	660.036	-0.417985	-0.55275	yes	NA	NA	cluster3	NA	no	no	no	NA	NA	NA	NA	NA	NA	NA	NA	NA	NA	NA	NA	NA	NA	NA	NA	NA	NA	NA
Glyma.02G038100	319	2088.41	2697.68	2114.79	2706.78	1626.82	937.848	1062.54	1605.63	1557.97	1277.69	1120.86	1657.82	1059.57	yes	yes	no	2401.91	1308.21	1334.78	-0.87659	-0.84758	yes	NA	NA	cluster3	c("Carbon metabolism", "Carbon fixation in photosynthetic organisms", "Glyoxylate and dicarboxylate metabolism", "Glycine, serine and threonine metabolism")	no	no	no	NA	NA	NA	NA	NA	1	NA	NA	NA	NA	NA	NA	NA	NA	NA	NA	NA	NA	NA
Glyma.02G039400	320	530.089	480.589	236.082	689.794	455.444	320.289	230.788	166.583	167.957	225.62	238.633	310.432	154.73	no	yes	no	484.138	293.276	219.474	-0.72316	-1.14137	yes	NA	NA	cluster3	NA	no	no	no	NA	NA	NA	NA	NA	NA	NA	NA	NA	NA	1	NA	NA	NA	NA	NA	1	NA	NA
Glyma.02G041900	321	114.459	104.476	156.426	111.915	153.672	247.223	186.598	137.17	239.787	151.043	182.832	236.603	335.286	no	yes	no	121.819	181.166	229.11	0.572571	0.911301	yes	NA	NA	cluster9	c("Carbon metabolism", "Biosynthesis of amino acids", "Cysteine and methionine metabolism")	no	no	no	NA	NA	NA	NA	NA	NA	NA	3	2	NA	NA	NA	1	2	NA	NA	NA	NA	NA
Glyma.02G042500	322	110.986	216.05	150.597	1	1046.49	562.508	3091.36	1819.14	1328.89	3607.35	3777.15	1822.85	3121.01	yes	yes	no	119.658	1629.87	2731.45	3.76777	4.51267	yes	NA	NA	cluster7	MAPK signaling pathway - plant	no	no	yes	NA	NA	NA	NA	NA	NA	NA	NA	NA	NA	NA	NA	NA	NA	NA	NA	NA	NA	NA
Glyma.02G044500	323	84.3575	52.2881	92.3127	47.6031	31.3558	19.0163	11.802	43.4851	31.091	6.32696	30.8244	19.4574	16.4762	no	yes	no	69.1404	26.4148	20.8352	-1.38818	-1.73051	yes	NA	NA	cluster3	NA	no	no	no	NA	NA	NA	NA	NA	NA	NA	NA	NA	NA	NA	NA	NA	NA	NA	NA	NA	NA	NA
Glyma.02G047000	324	692.173	1064.55	1295.89	753.174	489.371	292.264	478.253	359.4	460.13	310.851	375.248	636.15	279.572	yes	yes	no	951.448	404.822	412.39	-1.23284	-1.20611	yes	NA	NA	cluster3	NA	no	no	yes	NA	NA	NA	NA	NA	NA	NA	NA	NA	NA	NA	NA	NA	NA	NA	NA	NA	NA	NA
Glyma.02G047600	325	5732.99	4400.08	1892.34	4196.21	1892.88	1256.14	1236.36	2098.02	1350.24	1607.08	872.641	1992.22	1092.59	yes	yes	no	4055.41	1620.85	1382.95	-1.3231	-1.55209	yes	NA	NA	cluster6	Photosynthesis	no	no	no	NA	NA	NA	NA	NA	NA	NA	NA	NA	NA	NA	NA	NA	NA	NA	NA	NA	NA	NA
Glyma.02G048400	326	1207.37	388.81	181.683	1386.04	385.805	325.294	168.922	370.294	220.373	222.069	133.766	261.574	59.8096	no	yes	no	790.976	312.578	179.518	-1.33942	-2.1395	yes	NA	NA	cluster6	NA	no	no	no	NA	NA	NA	NA	NA	NA	NA	NA	NA	NA	NA	NA	NA	NA	NA	NA	NA	NA	NA
Glyma.02G048800	327	128.352	108.975	48.5992	142.673	79.568	48.0426	63.8481	126.277	34.003	63.1479	24.0898	15.1144	34.0159	no	yes	no	107.15	79.4338	34.0742	-0.431805	-1.65288	no	NA	NA	cluster3	NA	no	no	no	NA	NA	NA	NA	NA	NA	NA	NA	NA	NA	NA	NA	NA	NA	NA	NA	NA	NA	NA
Glyma.02G049600	328	85.5153	106.276	59.2847	69.9726	127.78	140.126	114.912	144.796	147.572	119.969	153.008	121.516	167.111	no	yes	no	80.2621	131.903	141.835	0.716693	0.821426	yes	NA	NA	cluster9	NA	no	no	no	NA	NA	NA	NA	NA	NA	NA	NA	NA	NA	NA	NA	1	NA	NA	NA	NA	1	NA
Glyma.02G049700	329	71.6224	62.1859	122.427	54.1275	159.029	140.126	190.526	161.136	157.279	104.876	205.922	120.43	106.238	yes	no	no	77.5906	162.704	138.949	1.0683	0.840603	yes	NA	NA	cluster9	NA	no	no	no	NA	NA	NA	NA	NA	NA	NA	NA	NA	NA	NA	NA	NA	NA	NA	NA	NA	NA	NA
Glyma.02G049800	330	297.382	205.253	257.453	168.771	525.084	393.355	316.222	592.523	327.148	517.715	532.066	696.951	672.668	yes	yes	no	232.215	456.796	549.309	0.976091	1.24216	yes	NA	NA	cluster9	NA	no	no	no	NA	NA	NA	NA	NA	NA	NA	5	NA	NA	NA	NA	1	NA	NA	NA	NA	NA	NA
Glyma.02G052300	331	1	3.69938	6.82847	1	68.8542	20.0172	65.8121	143.706	102.921	119.081	148.198	31.4003	67.0319	yes	yes	no	3.13196	74.5975	93.7264	4.57399	4.90332	yes	NA	NA	cluster8	NA	no	no	yes	NA	NA	NA	NA	NA	NA	NA	NA	NA	NA	NA	NA	NA	NA	NA	NA	NA	NA	NA
Glyma.02G053600	332	18.3662	49.5888	18.4854	1	79.568	86.077	74.6501	43.4851	57.2993	48.0548	260.761	210.545	153.699	no	yes	no	21.8601	70.945	146.072	1.6984	2.74031	yes	NA	NA	cluster7	NA	no	no	no	NA	NA	NA	NA	NA	NA	NA	NA	NA	NA	NA	NA	NA	NA	NA	NA	NA	NA	NA
Glyma.02G054900	333	1	2.79958	8.7713	1	38.4984	38.0335	1	44.5745	166.015	72.0261	210.733	448.319	148.54	no	yes	no	3.39272	30.5266	209.127	3.16955	5.94579	yes	NA	NA	cluster8	NA	no	no	no	NA	NA	NA	NA	NA	NA	NA	NA	NA	NA	NA	NA	NA	NA	NA	NA	NA	NA	NA
Glyma.02G055000	334	6.78872	15.3967	19.4568	1	190.277	76.068	104.11	325.63	616.41	233.611	257.874	628.55	349.731	yes	yes	no	10.6606	174.021	417.235	4.02891	5.29051	yes	NA	NA	cluster7	NA	no	no	no	NA	NA	NA	NA	NA	NA	NA	NA	NA	NA	NA	NA	NA	NA	NA	NA	NA	NA	NA
Glyma.02G055500	335	165.4	124.272	185.568	167.839	293.844	288.26	289.708	383.366	501.87	258.47	266.533	248.546	421.953	yes	yes	no	160.77	313.795	339.474	0.964826	1.07831	yes	NA	NA	cluster9	NA	no	no	no	NA	NA	NA	NA	NA	NA	NA	NA	NA	NA	NA	NA	NA	NA	NA	NA	NA	NA	NA
Glyma.02G056700	336	87.8308	167.462	139.912	71.8367	69.747	39.0344	49.1181	56.5574	27.2083	11.6539	37.5589	34.6575	13.381	no	yes	no	116.76	53.6142	24.8919	-1.12286	-2.2298	yes	NA	NA	cluster6	NA	no	no	no	NA	NA	NA	NA	NA	NA	NA	NA	NA	NA	NA	NA	NA	NA	NA	NA	NA	NA	NA
Glyma.02G057400	337	479.148	220.549	111.741	288.075	175.992	151.136	97.2361	168.762	78.6542	115.53	64.497	198.602	86.6351	no	yes	no	274.878	148.282	108.784	-0.890455	-1.33733	no	NA	NA	cluster3	Carbon metabolism	no	no	no	NA	NA	NA	NA	NA	NA	NA	NA	NA	NA	NA	NA	NA	NA	NA	NA	NA	NA	NA
Glyma.02G057900	338	383.055	303.33	256.481	291.803	405.446	542.49	353.538	486.855	441.688	489.305	434.896	625.293	529.255	no	yes	no	308.668	447.083	504.087	0.534488	0.70762	no	NA	NA	cluster9	NA	no	no	no	NA	NA	NA	NA	NA	NA	NA	NA	NA	NA	NA	NA	NA	NA	NA	NA	NA	NA	NA
Glyma.02G058000	339	192.028	262.839	52.4848	226.559	125.995	123.111	241.59	93.5957	989.15	459.119	353.12	303.918	722.192	no	yes	yes	183.478	146.073	565.5	-0.328918	1.62392	no	NA	NA	cluster9	NA	no	no	no	NA	NA	NA	NA	NA	NA	NA	NA	NA	NA	NA	NA	NA	NA	NA	NA	NA	NA	NA
Glyma.02G058200	340	42.6788	94.5784	92.3127	59.7199	76.8895	141.127	147.318	92.5064	167.957	133.286	90.4731	173.631	211.477	no	yes	no	72.3224	114.46	155.365	0.662331	1.10314	yes	NA	NA	cluster9	NA	no	no	no	NA	NA	NA	NA	NA	NA	NA	NA	NA	NA	NA	NA	NA	NA	NA	NA	NA	NA	NA
Glyma.02G059500	341	1	1	1	1	5.46409	4.00272	56.9741	1	141.748	1.88783	236.709	1	1	no	yes	no	1	16.8602	76.4689	4.07555	6.2568	yes	NA	NA	cluster5	NA	no	no	no	NA	NA	NA	NA	NA	NA	NA	NA	NA	NA	NA	NA	NA	NA	NA	NA	NA	NA	NA
Glyma.02G060102	342	371.478	461.694	411.907	260.113	293.844	200.18	288.726	199.264	190.282	223.844	254.026	272.432	235.207	no	yes	no	376.298	245.504	235.158	-0.616131	-0.678244	yes	NA	NA	cluster3	NA	no	no	no	NA	NA	NA	NA	NA	NA	NA	1	1	NA	NA	NA	1	NA	NA	NA	NA	NA	NA
Glyma.02G061100	343	5730.67	4303.81	3000.72	4448.8	4015.11	2301.08	2831.13	4122.06	2728.6	2691.11	2447.56	3190.86	1719.89	no	yes	no	4371	3317.34	2555.61	-0.397935	-0.774297	no	NA	NA	cluster3	Photosynthesis	no	no	no	NA	NA	NA	NA	NA	NA	NA	NA	NA	NA	NA	NA	NA	NA	NA	NA	NA	NA	NA
Glyma.02G063900	344	61.2027	35.1921	19.4568	78.3611	400.982	129.116	132.588	387.723	354.327	718.364	505.128	385.347	171.238	yes	yes	no	48.5532	262.602	426.881	2.43524	3.1362	yes	NA	NA	cluster4	NA	no	no	no	NA	NA	NA	NA	NA	NA	NA	NA	NA	NA	NA	NA	NA	NA	NA	NA	NA	NA	NA
Glyma.02G064800	345	883.201	767.623	812.129	851.04	564.368	514.465	597.075	578.362	479.544	483.09	426.238	433.119	441.556	yes	yes	no	828.498	563.567	452.709	-0.555911	-0.871913	yes	NA	NA	cluster3	NA	no	no	no	NA	NA	NA	NA	NA	NA	NA	NA	NA	NA	NA	NA	NA	NA	NA	NA	NA	NA	NA
Glyma.02G066200	346	253.388	100.877	130.198	124.964	364.377	363.328	237.662	486.855	353.356	332.159	440.669	326.718	396.16	yes	yes	no	152.357	363.056	369.812	1.25274	1.27934	yes	Glyma.02G066200.1.p	ERF	cluster9	NA	no	no	no	NA	NA	NA	NA	NA	NA	NA	NA	NA	NA	NA	NA	NA	NA	NA	NA	NA	NA	NA
Glyma.02G067100	347	181.608	147.666	78.713	169.703	149.208	124.111	107.056	101.221	77.6835	66.6992	63.5349	112.83	61.8731	no	yes	no	144.423	120.399	76.5241	-0.262471	-0.91631	no	NA	NA	cluster3	NA	no	no	no	NA	NA	NA	NA	NA	NA	NA	2	NA	NA	NA	NA	NA	NA	NA	NA	NA	NA	NA
Glyma.02G069400	348	682.911	386.111	656.703	621.753	420.624	299.27	324.078	494.481	368.887	211.415	264.609	318.032	154.73	no	yes	no	586.87	384.613	263.535	-0.609631	-1.15505	yes	NA	NA	cluster3	NA	no	no	no	NA	NA	NA	NA	NA	NA	NA	NA	NA	NA	NA	NA	NA	NA	NA	NA	NA	NA	NA
Glyma.02G070000	349	5.63097	21.6952	2.94282	1	61.7116	15.0127	72.6861	14.0723	35.9444	80.0166	37.5589	175.802	67.0319	no	yes	no	7.81725	40.8707	79.2707	2.38633	3.34205	no	Glyma.02G070000.1.p	NAC	cluster8	NA	no	no	no	NA	NA	NA	NA	NA	NA	NA	NA	NA	NA	NA	NA	NA	NA	NA	NA	NA	NA	NA
Glyma.02G070600	350	35.7323	58.5867	89.3985	15.913	62.6044	54.048	128.66	113.204	119.423	165.248	68.3453	132.373	177.429	no	yes	no	49.9076	89.6292	132.564	0.844709	1.40935	no	Glyma.02G070600.1.p	NAC	cluster9	NA	no	no	no	NA	NA	NA	NA	NA	NA	NA	NA	NA	NA	NA	NA	NA	NA	NA	NA	NA	NA	NA
Glyma.02G071500	351	395.791	289.833	215.682	393.398	280.452	294.265	194.454	233.034	184.458	158.145	208.808	147.573	168.143	no	yes	no	323.676	250.551	173.426	-0.369444	-0.900233	yes	Glyma.02G071500.1.p	GATA	cluster3	NA	no	no	no	NA	NA	NA	2	NA	NA	NA	NA	NA	NA	NA	NA	NA	NA	NA	NA	NA	NA	NA
Glyma.02G072000	352	41.521	86.4802	69.9703	77.4291	185.813	157.141	132.588	265.715	167.957	185.668	126.07	175.802	136.159	yes	yes	no	68.8502	185.314	158.331	1.42844	1.20141	yes	NA	NA	cluster9	NA	no	no	no	NA	NA	NA	NA	NA	NA	NA	NA	NA	NA	NA	NA	NA	NA	NA	NA	NA	NA	NA
Glyma.02G072200	353	9.10421	21.6952	13.6284	1	15.2851	5.00362	34.388	52.2	54.3873	113.754	33.7106	115.001	55.6827	no	yes	no	11.3569	26.7192	74.5072	1.2343	2.7138	yes	NA	NA	cluster7	NA	no	no	no	NA	NA	NA	NA	NA	NA	NA	NA	NA	NA	NA	NA	NA	NA	NA	NA	NA	NA	NA
Glyma.02G072500	354	697.962	633.554	714.988	524.819	450.98	451.408	514.587	629.562	504.782	337.486	430.086	350.604	452.906	no	yes	no	642.831	511.634	415.173	-0.329326	-0.630727	yes	NA	NA	cluster3	NA	no	no	no	1	1	NA	NA	NA	NA	NA	NA	NA	NA	NA	NA	NA	NA	NA	NA	NA	NA	NA
Glyma.02G075100	355	1709.83	2388.15	3204.72	1728.11	3536.56	3463.13	3640.3	3173.22	2770.34	3597.59	4595.88	5233.12	2564.89	no	yes	no	2257.7	3453.3	3752.36	0.613122	0.732945	yes	NA	NA	cluster9	NA	no	no	no	NA	NA	NA	NA	NA	NA	NA	NA	NA	NA	NA	NA	NA	NA	NA	NA	NA	NA	NA
Glyma.02G080000	356	62.3604	166.562	144.769	125.896	75.1039	68.0607	89.3801	27.1447	22.3549	62.26	51.99	41.1719	61.8731	no	yes	no	124.897	64.9223	47.93	-0.94395	-1.38174	no	NA	NA	cluster3	NA	no	no	no	NA	NA	NA	NA	NA	NA	NA	NA	NA	NA	NA	NA	1	1	NA	NA	NA	NA	NA
Glyma.02G080200	357	6.78872	25.2944	13.6284	1	212.598	200.18	429.152	431.298	658.149	654.44	511.862	548.206	995.605	yes	yes	no	11.6779	318.307	673.653	4.76857	5.85016	yes	Glyma.02G080200.1.p	ERF	cluster2	NA	no	no	no	NA	NA	NA	NA	NA	NA	NA	NA	1	NA	NA	NA	NA	NA	NA	NA	1	NA	NA
Glyma.02G081200	358	868.15	710.036	824.758	561.169	473.301	460.416	565.651	575.094	344.62	481.314	407.958	551.463	347.667	no	yes	no	741.028	518.615	426.605	-0.514864	-0.796629	no	NA	NA	cluster3	NA	no	no	no	NA	NA	NA	NA	NA	NA	NA	NA	NA	NA	NA	NA	NA	NA	NA	NA	NA	NA	NA
Glyma.02G081400	359	574.083	381.612	559.562	343.067	409.911	246.222	228.824	404.064	180.575	265.572	282.888	360.375	203.223	no	yes	no	464.581	322.255	258.527	-0.527727	-0.845616	no	NA	NA	cluster3	NA	no	no	no	NA	NA	NA	NA	NA	NA	NA	NA	NA	NA	NA	NA	NA	NA	NA	NA	NA	NA	NA
Glyma.02G083600	360	24.1549	15.3967	35.9708	19.6412	622.401	844.764	1385.62	1031.54	2565.53	990.927	636.932	1435.24	1837.51	yes	yes	no	23.7909	971.081	1493.23	5.35111	5.97188	yes	NA	NA	cluster2	NA	no	no	no	NA	NA	NA	NA	NA	NA	NA	NA	NA	NA	NA	NA	NA	NA	NA	NA	NA	NA	NA
Glyma.02G083702	361	14.8929	9.09813	24.3139	12.1847	533.119	126.113	252.392	327.809	871.698	850.65	384.868	1801.13	883.145	yes	yes	no	15.1224	309.858	958.299	4.35685	5.98571	yes	NA	NA	cluster8	NA	no	no	no	NA	NA	NA	NA	NA	NA	NA	NA	NA	NA	NA	NA	NA	NA	NA	NA	NA	NA	NA
Glyma.02G087000	362	545.139	607.46	639.218	809.098	511.692	580.525	582.345	528.251	554.286	422.718	358.892	358.204	387.906	no	yes	no	650.229	550.703	416.401	-0.239673	-0.642973	yes	NA	NA	cluster3	NA	no	no	no	NA	NA	NA	NA	NA	NA	NA	NA	NA	NA	NA	NA	NA	NA	NA	NA	NA	NA	NA
Glyma.02G087800	363	400.422	423.002	213.739	468.895	290.273	163.147	146.336	169.851	144.66	184.78	115.487	262.66	164.016	no	yes	no	376.515	192.402	174.321	-0.968584	-1.11096	no	NA	NA	cluster3	NA	no	no	no	NA	NA	NA	NA	NA	NA	NA	NA	NA	NA	NA	NA	NA	NA	NA	NA	NA	NA	NA
Glyma.02G088700	364	1	3.69938	1	1	17.0707	3.00181	51.0821	58.7362	53.4166	76.4653	41.4072	1	18.5397	yes	yes	no	1.67484	32.4727	38.1658	4.27713	4.51018	yes	NA	NA	cluster8	NA	yes	yes	no	NA	NA	NA	NA	NA	NA	NA	NA	NA	NA	NA	NA	NA	NA	NA	NA	NA	NA	NA
Glyma.02G089400	365	1	1	1	1	42.9624	41.0362	24.568	106.668	208.725	73.8018	104.904	99.8011	90.7621	yes	yes	no	1	53.8087	115.599	5.74977	6.85298	yes	NA	NA	cluster2	NA	no	no	no	NA	NA	NA	NA	NA	NA	NA	1	NA	NA	1	NA	1	NA	NA	NA	NA	1	NA
Glyma.02G089500	366	17.2084	1	29.171	35.4863	198.313	184.166	57.9561	358.311	443.629	608.273	143.387	415.748	135.127	yes	yes	no	20.7164	199.686	349.233	3.26889	4.07534	yes	NA	NA	cluster1	NA	no	no	no	NA	NA	NA	NA	NA	NA	NA	3	NA	NA	NA	NA	NA	NA	NA	NA	NA	NA	NA
Glyma.02G091500	367	354.112	207.952	336.137	333.746	547.405	464.419	519.497	395.349	778.513	493.744	683.112	763.18	441.556	no	yes	no	307.987	481.667	632.021	0.645169	1.0371	yes	NA	NA	cluster9	NA	no	no	no	NA	NA	NA	NA	NA	NA	NA	2	1	NA	NA	NA	2	NA	NA	NA	NA	NA	NA
Glyma.02G092500	368	69.3069	54.9875	98.1412	1	901.853	846.766	938.811	908.438	1261.91	1438.39	2398.49	2539.43	1587.83	yes	yes	no	55.8589	898.967	1845.21	4.00841	5.04585	yes	NA	NA	cluster7	NA	no	no	no	NA	NA	NA	NA	NA	NA	NA	NA	NA	NA	NA	NA	NA	NA	NA	NA	NA	NA	NA
Glyma.02G093100	369	163.084	152.165	147.683	89.5459	132.244	51.0453	64.8301	32.5915	14.5895	40.0644	37.5589	50.9434	87.6668	no	yes	no	138.12	70.1778	46.1646	-0.976832	-1.58106	yes	NA	NA	cluster6	NA	no	no	no	NA	NA	NA	NA	NA	NA	NA	NA	NA	NA	NA	NA	NA	NA	NA	NA	NA	NA	NA
Glyma.02G094500	370	1	9.09813	3.91424	1	14.3923	17.0145	22.604	67.4511	62.1527	83.5679	28.9002	61.8007	58.7779	yes	yes	no	3.75309	30.3655	59.0399	3.01628	3.97554	yes	Glyma.02G094500.1.p	C2H2	cluster8	NA	no	no	no	NA	NA	NA	NA	NA	NA	NA	NA	NA	NA	NA	NA	NA	NA	NA	NA	NA	NA	NA
Glyma.02G095200	371	342.534	432.9	362.365	296.464	468.837	412.372	577.435	545.681	629.028	675.748	618.653	685.008	594.255	no	yes	no	358.566	501.081	640.538	0.482806	0.837047	yes	NA	NA	cluster9	NA	no	yes	no	NA	NA	NA	NA	NA	NA	NA	NA	NA	NA	NA	NA	NA	NA	NA	NA	NA	NA	NA
Glyma.02G095500	372	82.0421	66.6848	93.2842	89.5459	141.172	182.164	186.598	184.013	297.057	151.043	180.908	249.631	116.556	yes	yes	no	82.8892	173.487	199.039	1.06557	1.26379	yes	NA	NA	cluster9	NA	no	no	no	NA	NA	NA	NA	NA	NA	NA	NA	1	NA	NA	NA	3	1	1	NA	NA	1	NA
Glyma.02G096800	373	174.662	139.568	172.94	371.029	349.199	377.341	389.872	210.157	859.079	338.374	314.637	357.118	456.001	no	yes	no	214.55	331.642	465.042	0.628318	1.11605	yes	NA	NA	cluster9	c("Carbon metabolism", "Glutathione metabolism", "Pentose phosphate pathway")	no	no	no	NA	NA	NA	NA	NA	NA	NA	NA	NA	NA	NA	NA	NA	NA	NA	NA	NA	NA	NA
Glyma.02G097000	374	405.053	280.835	405.107	425.088	338.485	399.361	239.626	401.885	156.308	272.675	273.268	173.631	222.826	no	yes	no	379.021	344.839	219.741	-0.136353	-0.78647	no	NA	NA	cluster3	NA	no	no	no	NA	NA	NA	NA	NA	NA	NA	NA	NA	NA	NA	NA	NA	NA	NA	NA	NA	NA	NA
Glyma.02G097700	375	1595.21	749.627	643.103	1643.29	1056.31	420.38	570.561	852.881	535.843	771.633	622.501	222.488	496.239	no	yes	no	1157.81	725.033	529.741	-0.675279	-1.12804	yes	NA	NA	cluster3	NA	no	no	no	NA	NA	NA	NA	NA	NA	NA	NA	NA	NA	NA	NA	NA	NA	NA	NA	NA	NA	NA
Glyma.02G099500	376	432.838	319.526	428.421	447.458	1450.94	736.666	704.113	1228.71	1693.86	1038.87	1755.83	1072.61	1251.48	yes	yes	no	407.061	1030.11	1362.53	1.33948	1.74297	no	Glyma.02G099500.1.p	RAV	cluster4	NA	no	no	no	NA	NA	NA	NA	NA	NA	NA	NA	NA	NA	NA	NA	NA	NA	NA	NA	NA	NA	NA
Glyma.02G100000	377	497.672	657.848	669.332	270.366	240.275	108.097	253.374	328.898	208.725	161.697	166.477	265.917	116.556	yes	yes	no	523.804	232.661	183.874	-1.1708	-1.51031	no	NA	NA	cluster3	NA	no	no	no	NA	NA	NA	NA	NA	NA	NA	NA	NA	NA	NA	NA	NA	NA	NA	NA	NA	NA	NA
Glyma.02G100300	378	3.31549	1	1	1	31.3558	29.0254	31.442	31.5021	40.7978	96.8853	67.3832	121.516	41.2382	yes	yes	no	1.57887	30.8313	73.564	4.28743	5.54203	yes	NA	NA	cluster8	NA	no	no	no	NA	NA	NA	NA	NA	NA	NA	NA	NA	NA	NA	NA	NA	NA	NA	NA	NA	NA	NA
Glyma.02G102900	379	357.585	449.096	666.417	553.713	799.179	541.489	866.143	1070.75	1352.18	887.051	648.477	1177.93	514.811	no	yes	no	506.703	819.391	916.09	0.693412	0.854349	yes	NA	NA	cluster9	NA	no	no	no	NA	NA	NA	NA	NA	NA	NA	NA	NA	NA	NA	NA	NA	NA	NA	NA	NA	NA	NA
Glyma.02G103700	380	482.621	750.527	421.621	545.324	341.164	327.295	323.096	286.413	236.875	319.73	243.443	424.433	246.556	yes	yes	no	550.023	319.492	294.207	-0.783713	-0.90266	yes	NA	NA	cluster3	NA	no	no	no	NA	NA	NA	NA	NA	NA	NA	NA	NA	NA	NA	NA	NA	NA	NA	NA	NA	NA	NA
Glyma.02G104300	381	49.6252	43.2902	61.2276	30.826	1016.13	754.682	857.305	982.515	1661.83	1599.09	1717.34	1602.45	2146	yes	yes	yes	46.2422	902.659	1745.34	4.2869	5.23815	yes	NA	NA	cluster8	Carotenoid biosynthesis	no	no	no	NA	NA	NA	NA	NA	NA	NA	NA	NA	NA	NA	NA	1	NA	NA	NA	NA	NA	NA
Glyma.02G104500	382	32.2591	33.3925	18.4854	11.2527	506.335	298.269	390.854	437.834	1065.83	664.206	1076.6	790.323	1476.4	yes	yes	yes	23.8474	408.323	1014.67	4.09781	5.41104	yes	NA	NA	cluster8	Carotenoid biosynthesis	no	no	no	NA	NA	NA	NA	NA	NA	NA	NA	NA	NA	NA	NA	NA	NA	NA	NA	NA	NA	NA
Glyma.02G105300	383	102.881	106.276	57.3419	101.663	111.709	59.0525	39.298	70.7191	33.0324	17.8687	44.2934	22.7145	34.0159	no	yes	no	92.0404	70.1948	30.385	-0.390904	-1.59891	yes	NA	NA	cluster3	NA	no	no	no	NA	NA	NA	NA	NA	NA	NA	NA	NA	NA	NA	NA	NA	NA	NA	NA	NA	NA	NA
Glyma.02G106100	384	129.51	193.555	145.74	179.024	184.028	231.208	284.798	162.226	458.189	270.899	316.561	332.147	329.096	no	yes	no	161.957	215.565	341.378	0.412509	1.07576	yes	NA	NA	cluster9	NA	no	no	no	1	NA	NA	NA	NA	NA	NA	NA	NA	NA	NA	NA	NA	NA	NA	NA	NA	NA	NA
Glyma.02G106300	385	324.01	404.107	171.969	335.61	256.346	235.212	172.85	142.617	161.162	106.651	175.136	123.687	230.048	no	yes	no	308.924	201.756	159.337	-0.614638	-0.955172	yes	NA	NA	cluster3	NA	no	no	no	NA	NA	NA	NA	NA	NA	NA	NA	NA	NA	NA	NA	NA	NA	NA	NA	NA	NA	NA
Glyma.02G107500	386	972.347	675.844	783.958	1008.56	1157.2	1067.97	1277.6	1062.04	1938.47	1205.78	1020.8	1545.99	1367.03	no	yes	no	860.177	1141.2	1415.62	0.407848	0.718724	yes	NA	NA	cluster9	NA	no	no	no	NA	NA	NA	NA	NA	NA	NA	NA	NA	NA	NA	NA	NA	NA	NA	NA	NA	NA	NA
Glyma.02G107700	387	543.982	362.716	540.134	345.863	596.51	767.694	703.131	534.787	648.442	536.359	939.024	714.322	724.255	no	yes	no	448.174	650.53	712.481	0.537558	0.668793	yes	NA	NA	cluster9	Purine metabolism	no	no	no	NA	NA	NA	NA	NA	NA	NA	NA	NA	NA	NA	NA	NA	NA	NA	NA	NA	NA	NA
Glyma.02G110300	388	106.355	116.173	169.054	131.489	94.7459	96.0861	25.55	89.2383	14.5895	45.3913	64.497	60.715	55.6827	no	yes	no	130.768	76.4051	48.1751	-0.775267	-1.44065	no	NA	NA	cluster6	NA	no	no	no	NA	NA	NA	NA	NA	NA	NA	NA	NA	NA	NA	NA	NA	NA	NA	NA	NA	NA	NA
Glyma.02G111800	389	1875.39	1822.18	2164.33	1718.79	1763.42	1399.27	1786.28	1794.09	1353.15	1287.46	1281.52	1573.13	1061.64	no	yes	no	1895.17	1685.76	1311.38	-0.168927	-0.531242	yes	NA	NA	cluster3	NA	no	no	no	NA	NA	NA	NA	NA	NA	NA	NA	NA	NA	1	1	1	1	NA	1	NA	1	NA
Glyma.02G114000	390	99.4082	114.374	169.054	133.353	237.597	315.284	203.292	254.821	241.728	214.966	277.116	183.402	322.905	yes	yes	no	129.047	252.749	248.024	0.969804	0.942577	no	NA	NA	cluster9	NA	no	no	no	NA	NA	NA	NA	NA	NA	NA	NA	NA	NA	NA	NA	NA	NA	NA	NA	NA	NA	NA
Glyma.02G116100	391	920.248	667.746	832.529	620.821	568.832	427.386	441.918	645.902	359.18	397.858	428.162	332.147	422.985	no	yes	no	760.336	521.01	388.066	-0.545327	-0.970334	yes	NA	NA	cluster3	NA	no	no	no	NA	NA	NA	NA	NA	NA	NA	NA	NA	NA	NA	NA	NA	NA	NA	NA	NA	NA	NA
Glyma.02G116300	392	2357.01	1744.8	1100.64	784.864	1050.06	655.593	586.273	1135.03	597.967	452.016	1156.45	1074.78	832.589	no	yes	no	1496.83	856.738	822.762	-0.804982	-0.863361	yes	NA	NA	cluster3	NA	no	no	no	1	1	NA	NA	1	1	NA	NA	NA	NA	NA	NA	NA	NA	NA	NA	NA	NA	NA
Glyma.02G121800	393	319.379	276.336	187.511	390.602	193.849	188.169	82.5061	123.009	131.071	88.007	130.88	159.516	121.715	no	yes	no	293.457	146.883	126.238	-0.998481	-1.21701	yes	NA	NA	cluster3	NA	no	no	no	NA	NA	NA	NA	NA	NA	NA	NA	NA	NA	NA	NA	NA	NA	NA	NA	NA	NA	NA
Glyma.02G124600	394	12.5774	1	21.3997	7.52443	63.4973	40.0353	71.7041	12.983	34.9737	73.8018	115.487	107.401	27.8255	no	yes	no	10.6254	47.0549	71.8978	2.14683	2.75843	yes	NA	NA	cluster4	NA	no	no	no	NA	NA	NA	NA	NA	NA	NA	NA	NA	NA	NA	NA	NA	NA	NA	NA	NA	NA	NA
Glyma.02G124700	395	25.3126	31.5929	14.5998	29.8939	287.595	224.202	311.312	226.498	593.113	796.493	583.056	767.523	464.255	yes	yes	yes	25.3498	262.402	640.888	3.37173	4.66003	yes	NA	NA	cluster8	NA	no	no	no	NA	NA	NA	NA	NA	NA	NA	NA	NA	NA	NA	NA	NA	NA	NA	NA	NA	NA	NA
Glyma.02G125400	396	390.002	357.318	332.252	406.447	238.49	241.217	262.212	266.804	217.461	249.591	208.808	226.831	162.984	no	yes	no	371.504	252.181	213.135	-0.558921	-0.80161	no	NA	NA	cluster3	NA	no	no	yes	NA	NA	NA	NA	NA	NA	NA	NA	NA	NA	NA	NA	NA	NA	NA	NA	NA	NA	NA
Glyma.02G125900	397	72.7801	50.4886	104.941	41.0787	161.707	216.195	289.708	194.906	405.773	175.014	253.064	468.948	174.334	yes	yes	no	67.3221	215.629	295.426	1.6794	2.13365	yes	NA	NA	cluster4	NA	no	yes	no	NA	NA	NA	NA	NA	NA	NA	NA	NA	NA	NA	NA	NA	NA	NA	NA	NA	NA	NA
Glyma.02G126500	398	209.394	176.459	155.455	214.442	72.4254	117.105	73.6681	132.813	49.5339	135.95	65.4591	130.201	52.5874	no	yes	no	188.937	99.0028	86.7463	-0.932367	-1.12304	no	NA	NA	cluster3	Tryptophan metabolism	no	no	no	NA	NA	NA	NA	1	1	NA	4	1	NA	NA	NA	2	1	1	NA	NA	NA	1
Glyma.02G128800	399	18.3662	35.1921	26.2567	98.8665	326.879	284.256	248.464	163.315	832.871	427.157	348.309	539.52	276.477	yes	yes	no	44.6704	255.729	484.867	2.51722	3.4402	yes	NA	NA	cluster1	NA	no	no	no	NA	NA	NA	NA	NA	NA	NA	NA	NA	NA	NA	NA	NA	NA	NA	NA	NA	NA	NA
Glyma.02G130400	400	13.7352	22.595	56.3705	51.3313	400.09	398.36	382.016	470.515	1381.3	691.729	846.665	860.895	192.905	yes	yes	no	36.008	412.745	794.7	3.51886	4.46402	yes	NA	NA	cluster1	c("Flavonoid biosynthesis", "Circadian rhythm - plant")	no	no	no	NA	NA	NA	NA	NA	NA	NA	NA	NA	NA	NA	NA	NA	NA	NA	NA	NA	NA	NA
Glyma.02G131700	401	472.202	630.854	550.819	465.167	368.841	455.411	423.26	360.489	276.672	300.198	382.944	294.146	338.382	no	yes	no	529.761	402.001	318.468	-0.398143	-0.73419	yes	Glyma.02G131700.1.p	bZIP	cluster3	NA	no	no	no	1	1	1	NA	NA	NA	NA	NA	NA	NA	NA	NA	NA	NA	NA	NA	NA	NA	NA
Glyma.02G131900	402	187.397	172.86	187.511	108.187	192.956	257.232	244.536	292.949	262.112	222.957	327.144	293.06	241.397	no	yes	no	163.989	246.918	269.334	0.590436	0.715799	yes	NA	NA	cluster9	NA	no	no	no	NA	NA	NA	NA	NA	NA	NA	4	1	NA	NA	NA	2	NA	NA	NA	NA	NA	NA
Glyma.02G132200	403	6.78872	1	1	14.0489	9.03536	22.019	41.262	8.62553	46.6218	139.501	38.521	12.943	35.0477	no	yes	no	5.7094	20.2355	54.5269	1.82548	3.25556	no	NA	NA	cluster1	NA	no	no	no	NA	NA	NA	NA	NA	NA	NA	NA	NA	NA	NA	NA	NA	NA	NA	NA	NA	NA	NA
Glyma.02G133500	404	754.691	973.675	837.386	769.951	975.957	1035.94	1309.03	1047.88	1448.28	1571.57	1275.75	1493.87	1432.03	no	yes	no	833.926	1092.2	1444.3	0.389245	0.79238	yes	NA	NA	cluster9	NA	no	no	no	NA	NA	NA	NA	NA	1	NA	NA	NA	NA	NA	NA	NA	NA	NA	NA	NA	NA	NA
Glyma.02G133600	405	303.171	234.946	284.652	248.928	215.276	192.173	187.58	258.089	209.696	96.8853	151.084	106.315	185.683	no	yes	no	267.924	213.28	149.933	-0.329079	-0.837512	yes	NA	NA	cluster3	NA	no	no	no	NA	NA	NA	NA	NA	NA	NA	NA	NA	NA	NA	NA	NA	NA	NA	NA	1	NA	NA
Glyma.02G133900	406	410.841	199.854	233.168	317.901	166.171	99.0888	87.4161	157.868	110.687	116.417	97.2076	143.23	79.4129	yes	yes	no	290.441	127.636	109.391	-1.18621	-1.40875	no	NA	NA	cluster3	NA	no	no	no	NA	NA	NA	NA	NA	NA	NA	2	NA	NA	NA	NA	NA	NA	NA	1	NA	NA	NA
Glyma.02G134000	407	93.6195	143.167	75.7987	159.451	599.188	494.447	447.81	348.506	683.386	1209.33	838.968	1259.36	586.001	yes	yes	no	118.009	472.488	915.409	2.00138	2.95552	yes	NA	NA	cluster4	NA	no	no	no	NA	NA	NA	NA	NA	NA	NA	NA	NA	NA	NA	NA	NA	NA	NA	NA	NA	NA	NA
Glyma.02G134500	408	46.152	71.1838	98.1412	39.2145	289.38	184.166	472.36	410.6	451.394	492.856	424.313	295.232	612.827	yes	yes	no	63.6729	339.127	455.324	2.41307	2.83814	yes	NA	NA	cluster4	NA	no	no	no	NA	NA	NA	NA	NA	NA	NA	2	NA	NA	NA	NA	1	NA	NA	NA	NA	NA	NA
Glyma.02G134600	409	446.731	509.382	455.621	440.933	382.233	253.228	369.25	259.179	261.142	314.403	305.016	327.804	281.636	no	yes	no	463.167	315.973	298	-0.551733	-0.63622	yes	NA	NA	cluster3	NA	no	no	no	NA	NA	NA	NA	NA	NA	NA	NA	NA	NA	NA	NA	NA	NA	NA	NA	NA	NA	NA
Glyma.02G134700	410	2.15774	16.2965	1	1	36.7127	28.0245	69.7401	7.53617	26.2376	29.4105	41.4072	47.6862	77.3494	no	yes	no	5.11355	35.5034	44.4182	2.79556	3.11875	yes	NA	NA	cluster8	NA	no	no	no	NA	NA	NA	NA	NA	NA	NA	NA	NA	NA	NA	NA	NA	NA	NA	NA	NA	NA	NA
Glyma.02G135800	411	1022.13	682.143	411.907	440.933	367.055	203.183	437.008	180.745	160.191	274.451	280.964	262.66	227.985	yes	yes	no	639.278	296.998	241.25	-1.10599	-1.40591	yes	NA	NA	cluster3	NA	no	no	no	NA	NA	NA	NA	NA	NA	NA	NA	NA	NA	NA	NA	NA	NA	NA	NA	NA	NA	NA
Glyma.02G136300	412	737.325	728.032	974.355	991.782	560.797	503.455	614.751	800.591	665.914	464.445	354.082	509.12	302.27	no	yes	no	857.873	619.898	459.166	-0.468733	-0.901748	no	NA	NA	cluster3	NA	no	no	no	NA	NA	NA	NA	NA	NA	NA	NA	NA	NA	NA	NA	NA	NA	NA	NA	NA	NA	NA
Glyma.02G137400	413	107.512	131.47	204.025	73.7008	234.025	253.228	222.932	170.94	205.813	262.021	646.553	360.375	453.937	no	yes	no	129.177	220.282	385.74	0.769999	1.57828	yes	Glyma.02G137400.1.p	bHLH	cluster9	NA	no	no	no	NA	NA	NA	NA	NA	NA	NA	NA	NA	NA	NA	NA	NA	NA	NA	NA	NA	NA	NA
Glyma.02G137500	414	192.028	290.733	115.627	62.5161	102.781	109.098	122.768	80.5234	38.8564	35.6252	75.0799	52.0291	88.6986	no	yes	no	165.226	103.793	58.0579	-0.670735	-1.50888	no	NA	NA	cluster3	NA	no	no	no	NA	NA	NA	1	NA	NA	NA	NA	NA	NA	NA	NA	NA	NA	NA	NA	NA	NA	NA
Glyma.02G141700	415	7730.1	5878.44	3388.31	4430.16	3382.1	2508.27	2676.95	4282.19	2901.38	2587.24	2803.53	3419.95	1957.19	no	yes	no	5356.75	3212.38	2733.86	-0.737717	-0.970419	no	NA	NA	cluster3	Photosynthesis	no	no	no	NA	NA	NA	NA	NA	NA	NA	NA	NA	NA	NA	NA	NA	NA	NA	NA	NA	NA	NA
Glyma.02G141800	416	671.334	647.95	875.271	741.989	1020.6	924.836	1014.43	896.455	1259	1011.35	1353.68	1004.21	1032.75	no	yes	no	734.136	964.079	1132.2	0.393103	0.625005	yes	NA	NA	cluster9	Glutathione metabolism	no	no	no	1	1	NA	1	NA	NA	NA	3	1	NA	NA	NA	2	NA	NA	NA	NA	1	1
Glyma.02G142500	417	686.384	431.101	279.795	1241.57	437.588	414.374	168.922	377.919	222.314	467.997	305.016	258.317	162.984	no	yes	no	659.714	349.701	283.326	-0.915719	-1.21938	yes	NA	NA	cluster3	NA	no	no	no	NA	NA	NA	NA	NA	NA	NA	NA	NA	NA	NA	NA	NA	NA	NA	NA	NA	NA	NA
Glyma.02G143700	418	1657.73	1404.68	812.129	1653.55	1159.88	898.813	843.557	933.494	750.363	1018.45	987.128	725.18	565.366	no	yes	no	1382.02	958.935	809.297	-0.527274	-0.772037	no	NA	NA	cluster3	NA	no	no	no	NA	NA	NA	NA	NA	NA	NA	1	NA	NA	NA	1	NA	NA	NA	NA	NA	NA	NA
Glyma.02G146100	419	763.953	610.159	382.765	604.976	400.09	373.337	500.839	376.83	283.467	412.952	342.537	229.003	324.969	no	yes	no	590.463	412.774	318.585	-0.516496	-0.890167	yes	NA	NA	cluster3	NA	no	no	no	NA	NA	NA	NA	NA	NA	NA	NA	NA	NA	NA	NA	NA	NA	NA	NA	NA	NA	NA
Glyma.02G147300	420	606.5	459.894	199.168	449.322	207.241	142.128	115.894	200.353	65.0647	164.36	100.094	182.316	54.6509	yes	yes	no	428.721	166.404	113.297	-1.36535	-1.91993	no	NA	NA	cluster6	NA	no	no	no	NA	NA	NA	NA	NA	NA	NA	NA	NA	NA	NA	NA	NA	NA	NA	NA	NA	NA	NA
Glyma.02G148200	421	61.2027	26.1942	160.312	55.9917	2849.09	2436.2	6721.82	1576.22	9688.36	4805.92	4098.48	5195.12	8397.37	yes	yes	no	75.925	3395.83	6437.05	5.48305	6.40568	yes	NA	NA	cluster2	NA	no	no	no	NA	NA	NA	NA	NA	NA	NA	2	1	NA	NA	NA	1	1	NA	NA	NA	NA	NA
Glyma.02G148400	422	226.76	278.136	387.622	186.48	981.314	899.814	1498.55	1324.57	1571.56	1588.43	1356.57	2338.57	1429.97	yes	yes	no	269.75	1176.06	1657.02	2.12427	2.6189	yes	NA	NA	cluster4	NA	no	no	no	NA	NA	NA	NA	NA	NA	NA	NA	NA	NA	NA	NA	NA	NA	NA	NA	NA	NA	NA
Glyma.02G149200	423	264.966	225.948	277.852	261.045	360.806	447.404	338.808	336.523	390.242	421.83	384.868	480.891	539.573	no	yes	no	257.453	370.885	443.481	0.526665	0.784563	yes	NA	NA	cluster9	NA	no	no	no	NA	NA	NA	NA	NA	NA	NA	NA	NA	NA	NA	NA	NA	NA	NA	NA	NA	NA	NA
Glyma.02G149800	424	873.939	714.535	547.905	810.962	557.226	399.361	414.422	597.97	517.4	547.901	498.393	506.949	386.874	no	yes	no	736.835	492.245	491.503	-0.581966	-0.58414	no	NA	NA	cluster3	NA	no	no	no	NA	NA	NA	NA	NA	NA	NA	NA	NA	NA	NA	NA	NA	NA	NA	NA	NA	NA	NA
Glyma.02G149900	425	160.769	233.146	159.34	277.822	435.802	525.475	420.314	283.145	313.558	423.605	363.703	320.204	384.81	yes	yes	no	207.769	416.184	361.176	1.00224	0.797719	yes	NA	NA	cluster9	NA	no	no	no	NA	NA	NA	NA	NA	1	1	7	1	NA	NA	NA	6	NA	1	1	NA	NA	NA
Glyma.02G151200	426	50.783	19.8956	17.514	24.3015	56.3547	26.0227	50.1001	72.8979	69.9181	105.764	53.9142	124.773	39.1747	no	yes	no	28.1235	51.3438	78.7087	0.868412	1.48474	yes	NA	NA	cluster9	NA	no	no	no	NA	NA	NA	NA	NA	2	NA	4	4	1	1	1	2	NA	NA	1	1	2	1
Glyma.02G152500	427	244.126	106.276	88.4271	228.423	148.315	180.162	71.7041	165.494	81.5662	62.26	85.6627	57.4578	74.2541	no	yes	no	166.813	141.419	72.2402	-0.238259	-1.20736	no	NA	NA	cluster3	NA	no	no	no	NA	NA	NA	NA	NA	NA	NA	NA	NA	NA	NA	NA	NA	NA	NA	NA	NA	NA	NA
Glyma.02G153000	428	36.8901	125.171	68.0274	5.66031	1.89282	22.019	30.46	7.53617	1	1	3.88623	6.42863	14.4127	no	yes	no	58.9373	15.477	5.34552	-1.92905	-3.46278	yes	NA	NA	cluster6	NA	no	no	no	NA	NA	NA	NA	1	NA	NA	NA	NA	NA	NA	NA	NA	NA	NA	NA	NA	NA	NA
Glyma.02G155400	429	131.825	244.844	183.625	169.703	336.7	310.28	319.168	205.8	230.08	372.999	393.527	286.546	464.255	no	yes	no	182.499	292.987	349.481	0.682945	0.937325	yes	NA	NA	cluster9	NA	no	no	no	NA	NA	NA	NA	NA	1	1	NA	NA	NA	NA	NA	NA	NA	NA	NA	NA	NA	NA
Glyma.02G155600	430	126.036	168.361	299.224	327.222	636.686	653.591	624.571	442.191	916.349	501.734	337.727	557.978	851.16	yes	yes	no	230.211	589.26	632.99	1.35595	1.45923	yes	NA	NA	cluster9	NA	no	no	no	NA	NA	NA	NA	NA	NA	NA	NA	NA	NA	NA	NA	NA	NA	NA	1	NA	NA	NA
Glyma.02G156000	431	20.6816	23.4948	35.9708	25.2336	75.9967	16.0136	41.262	40.217	64.094	115.53	70.2695	188.831	41.2382	no	yes	no	26.3452	43.3723	95.9924	0.719234	1.86538	yes	NA	NA	cluster9	NA	no	no	no	NA	NA	NA	NA	NA	NA	NA	NA	NA	NA	NA	NA	NA	NA	NA	NA	NA	NA	NA
Glyma.02G157200	432	241.811	246.643	179.74	300.192	163.493	136.122	147.318	175.298	173.781	161.697	110.677	119.344	131	no	yes	no	242.096	155.558	139.3	-0.638131	-0.79739	yes	NA	NA	cluster3	NA	no	no	no	NA	NA	NA	NA	NA	NA	NA	1	NA	NA	1	NA	1	NA	NA	NA	NA	NA	NA
Glyma.02G157900	433	62.3604	39.6911	70.9417	38.2825	103.674	71.0634	163.03	127.366	154.367	190.995	142.425	98.7154	165.048	yes	yes	no	52.8189	116.283	150.31	1.13852	1.50882	yes	NA	NA	cluster9	NA	no	no	no	NA	NA	NA	NA	NA	NA	NA	NA	NA	NA	NA	NA	NA	NA	NA	NA	NA	NA	NA
Glyma.02G158700	434	71.6224	51.3884	99.1126	138.945	770.609	439.397	281.852	632.83	995.944	1107.23	954.417	731.694	925.446	yes	yes	no	90.2671	531.172	942.947	2.55691	3.3849	yes	NA	NA	cluster4	Flavonoid biosynthesis	no	yes	no	NA	NA	NA	NA	NA	NA	NA	NA	NA	NA	NA	NA	NA	NA	NA	NA	NA	NA	NA
Glyma.02G160500	435	3192.9	2879.43	3924.53	3197.97	1571.47	2364.14	2521.8	1314.77	2317.04	1202.23	1825.1	2012.85	1591.96	yes	yes	no	3298.71	1943.04	1789.83	-0.763584	-0.882076	yes	NA	NA	cluster3	NA	no	no	no	1	1	NA	NA	NA	NA	NA	NA	NA	NA	NA	NA	NA	NA	NA	NA	NA	NA	NA
Glyma.02G161100	436	537.035	535.476	536.248	595.655	643.829	807.73	795.439	726.515	1058.07	876.397	946.721	843.524	772.748	no	yes	no	551.104	743.378	899.491	0.431772	0.706785	yes	Glyma.02G161100.1.p	bZIP	cluster9	NA	no	no	no	NA	NA	NA	NA	1	1	1	NA	NA	NA	NA	NA	1	NA	NA	NA	NA	NA	1
Glyma.02G162000	437	278.858	212.451	248.71	243.336	128.673	156.14	150.264	152.421	269.878	185.668	175.136	214.888	255.842	yes	no	no	245.839	146.875	220.282	-0.743128	-0.15836	no	NA	NA	cluster3	NA	no	no	no	NA	NA	NA	NA	NA	NA	NA	NA	NA	NA	NA	NA	NA	NA	NA	NA	NA	NA	NA
Glyma.02G166800	438	7.94646	21.6952	10.7141	1	93.8531	44.039	64.8301	87.0596	128.159	129.735	235.747	107.401	168.143	yes	yes	no	10.3389	72.4454	153.837	2.8088	3.89524	yes	NA	NA	cluster7	NA	no	no	no	NA	NA	NA	NA	NA	NA	NA	NA	NA	NA	NA	NA	NA	NA	NA	NA	NA	NA	NA
Glyma.02G167600	439	62.3604	58.5867	23.3425	35.4863	205.455	208.188	331.934	214.515	394.124	339.262	385.83	255.06	330.128	yes	yes	no	44.944	240.023	340.881	2.41697	2.92307	yes	NA	NA	cluster4	NA	no	no	no	NA	NA	NA	NA	NA	1	NA	NA	NA	NA	NA	NA	NA	NA	NA	NA	NA	NA	NA
Glyma.02G167900	440	1700.57	1958.95	2036.11	2196.94	2215.19	2756.49	2561.08	2165.56	2843.14	2878.45	2612.07	2476.46	3038.47	no	yes	no	1973.14	2424.58	2769.72	0.297241	0.489245	yes	NA	NA	cluster9	NA	no	no	no	NA	NA	NA	NA	NA	NA	NA	NA	NA	NA	NA	NA	NA	NA	NA	NA	NA	NA	NA
Glyma.02G168000	441	864.677	693.84	504.192	650.647	460.801	358.323	407.548	360.489	368.887	480.426	575.359	421.176	398.223	yes	yes	no	678.339	396.791	448.814	-0.773628	-0.595887	no	NA	NA	cluster3	NA	no	no	no	NA	NA	NA	NA	NA	NA	NA	NA	NA	NA	NA	NA	NA	NA	NA	NA	NA	NA	NA
Glyma.02G168900	442	68.1491	168.361	146.712	75.565	94.7459	200.18	147.318	143.706	171.839	216.742	254.988	170.373	467.35	no	yes	no	114.697	146.488	256.259	0.352954	1.15977	yes	NA	NA	cluster9	NA	no	no	no	1	1	NA	NA	NA	NA	NA	NA	NA	NA	NA	NA	NA	NA	NA	NA	NA	NA	NA
Glyma.02G170500	443	141.087	139.568	224.425	98.8665	251.882	204.184	258.284	353.953	365.004	332.159	359.854	550.378	306.397	no	yes	no	150.987	267.076	382.759	0.822829	1.34201	yes	NA	NA	cluster9	NA	no	yes	no	NA	NA	NA	NA	NA	NA	NA	NA	NA	NA	NA	NA	NA	NA	NA	NA	NA	NA	NA
Glyma.02G171100	444	413.157	201.654	225.396	347.727	215.276	248.224	133.57	260.268	196.106	89.7827	118.373	118.258	194.969	no	yes	no	296.983	214.335	143.498	-0.470518	-1.04935	yes	NA	NA	cluster3	NA	no	no	no	NA	NA	NA	NA	NA	NA	NA	1	1	NA	NA	NA	2	1	NA	NA	NA	1	NA
Glyma.02G172200	445	6.78872	1	1	1	186.706	134.121	177.76	111.026	371.799	322.393	254.988	931.468	115.524	yes	yes	no	2.44718	152.403	399.234	5.96063	7.34997	yes	NA	NA	cluster2	NA	no	no	no	1	1	NA	NA	NA	NA	NA	NA	NA	NA	NA	NA	NA	NA	NA	NA	NA	NA	NA
Glyma.02G173000	446	332.115	395.109	270.081	384.077	486.693	555.502	578.417	481.409	535.843	476.875	447.403	443.976	480.763	yes	no	no	345.346	525.505	476.972	0.605664	0.465865	yes	NA	NA	cluster9	NA	no	no	yes	NA	NA	NA	NA	NA	NA	NA	NA	NA	NA	NA	NA	1	NA	NA	NA	NA	2	NA
Glyma.02G174700	447	10.2619	36.9917	19.4568	32.6901	83.1392	79.0707	31.442	79.434	62.1527	75.5774	100.094	58.5435	59.8096	no	yes	no	24.8501	68.2715	71.2354	1.45803	1.51934	yes	NA	NA	cluster4	NA	no	yes	yes	NA	NA	NA	NA	NA	NA	NA	2	NA	NA	NA	NA	1	NA	NA	NA	NA	NA	NA
Glyma.02G179100	448	1258.31	1041.16	728.588	1865.12	829.535	361.326	350.592	895.366	729.008	366.785	277.116	332.147	400.287	no	yes	no	1223.3	609.205	421.068	-1.00577	-1.53865	yes	NA	NA	cluster3	NA	no	no	yes	NA	NA	NA	NA	NA	NA	NA	NA	NA	NA	NA	NA	NA	NA	NA	NA	NA	NA	NA
Glyma.02G181500	449	180.45	112.574	68.0274	134.285	284.916	280.253	191.508	266.804	492.163	388.98	625.387	479.805	331.159	yes	yes	no	123.834	255.87	463.499	1.047	1.90416	yes	NA	NA	cluster4	NA	no	yes	no	NA	NA	NA	NA	NA	NA	NA	NA	NA	NA	NA	NA	NA	NA	NA	NA	NA	NA	NA
Glyma.02G181800	450	32.2591	80.1817	110.77	16.8451	224.204	248.224	475.306	1450.94	1480.31	1434.84	679.264	889.124	1131.8	yes	yes	no	60.0139	599.669	1123.07	3.3208	4.22601	no	NA	NA	cluster7	NA	no	no	no	NA	NA	NA	NA	NA	NA	NA	NA	NA	NA	NA	NA	NA	NA	NA	NA	NA	NA	NA
Glyma.02G182600	451	234.864	251.142	145.74	220.035	177.778	160.144	112.948	117.562	54.3873	75.5774	77.004	87.8581	124.81	no	yes	no	212.945	142.108	83.9273	-0.583496	-1.34327	yes	NA	NA	cluster3	NA	no	no	no	NA	NA	NA	NA	NA	NA	NA	NA	NA	NA	NA	NA	NA	NA	NA	NA	NA	NA	NA
Glyma.02G182900	452	13.7352	21.6952	18.4854	20.5733	73.3182	99.0888	90.3621	55.4681	7.79474	232.723	111.639	15.1144	239.334	no	yes	no	18.6223	79.5593	121.321	2.095	2.70373	no	NA	NA	cluster9	Plant-pathogen interaction	no	no	no	NA	NA	NA	NA	NA	NA	NA	NA	NA	NA	1	1	1	1	NA	NA	NA	1	NA
Glyma.02G184200	453	1	3.69938	1	1	3.67845	3.00181	1	1	8.76542	1.88783	53.9142	1	95.9208	no	yes	no	1.67484	2.17007	32.2977	0.373712	4.26933	yes	NA	NA	cluster5	NA	no	no	no	NA	NA	NA	NA	NA	NA	NA	NA	NA	NA	NA	NA	NA	NA	NA	NA	NA	NA	NA
Glyma.02G184800	454	3903.75	2814.65	2050.68	4150.54	2691.06	2501.26	2360.75	2409.58	2310.24	2391.92	1834.72	2522.06	1529.02	no	yes	no	3229.91	2490.66	2117.59	-0.374962	-0.609068	no	NA	NA	cluster3	NA	no	no	no	NA	NA	NA	NA	NA	NA	NA	NA	NA	NA	NA	NA	NA	NA	NA	NA	NA	NA	NA
Glyma.02G185300	455	296.225	243.044	250.653	335.61	159.029	190.171	132.588	164.404	196.106	226.508	177.06	194.259	215.604	yes	no	no	281.383	161.548	201.907	-0.800571	-0.478841	yes	NA	NA	cluster3	NA	no	no	no	NA	NA	NA	NA	NA	NA	NA	12	1	NA	NA	NA	3	1	NA	1	NA	NA	NA
Glyma.02G187200	456	183.923	259.24	191.397	159.451	294.737	202.182	248.464	337.613	539.726	555.892	587.866	622.036	413.699	no	yes	yes	198.503	270.749	543.844	0.447797	1.45403	yes	NA	NA	cluster9	Glutathione metabolism	no	no	no	NA	NA	NA	NA	NA	NA	NA	NA	NA	NA	NA	NA	NA	NA	NA	NA	NA	NA	NA
Glyma.02G190900	457	22.9971	36.9917	44.7135	40.1466	104.567	142.128	93.3081	121.919	105.833	175.902	193.415	177.973	84.5716	yes	yes	no	36.2122	115.48	147.539	1.6731	2.02655	yes	NA	NA	cluster4	NA	no	no	no	NA	NA	NA	NA	NA	NA	NA	NA	NA	NA	NA	NA	NA	NA	NA	NA	NA	NA	NA
Glyma.02G193200	458	258.019	299.731	310.88	284.347	594.724	717.649	731.609	602.328	971.678	745.887	877.451	751.237	899.653	yes	yes	no	288.244	661.577	849.181	1.19862	1.55878	yes	NA	NA	cluster9	NA	no	yes	no	1	1	NA	NA	NA	NA	NA	NA	NA	NA	NA	NA	NA	NA	NA	NA	NA	NA	NA
Glyma.02G195300	459	1	1	1	1	87.6033	31.0272	92.3261	53.2894	209.696	115.53	92.3972	264.832	77.3494	yes	yes	no	1	66.0615	151.961	6.04574	7.24755	yes	NA	NA	cluster2	NA	no	no	no	NA	NA	NA	NA	NA	2	NA	NA	NA	NA	NA	NA	NA	NA	NA	NA	NA	NA	NA
Glyma.02G195400	460	77.4111	72.0836	111.741	93.2741	387.59	169.152	262.212	346.328	358.209	390.756	329.068	498.263	194.969	yes	yes	no	88.6274	291.321	354.253	1.71678	1.99895	yes	NA	NA	cluster4	NA	no	no	no	NA	NA	NA	NA	NA	NA	NA	NA	NA	NA	NA	NA	NA	NA	NA	NA	NA	NA	NA
Glyma.02G195900	461	1	1	1	1	34.9271	19.0163	36.352	60.9149	113.599	94.2218	40.4451	86.7724	74.2541	yes	yes	no	1	37.8026	81.8584	5.24041	6.35506	yes	NA	NA	cluster2	NA	no	no	no	NA	NA	NA	NA	NA	NA	NA	NA	NA	NA	NA	NA	NA	NA	NA	NA	NA	NA	NA
Glyma.02G198000	462	165.4	219.649	266.196	185.548	172.421	75.067	167.94	101.221	98.0678	113.754	136.653	123.687	68.0636	no	yes	no	209.198	129.162	108.045	-0.695685	-0.953238	yes	NA	NA	cluster3	NA	no	no	yes	NA	NA	NA	NA	NA	NA	NA	NA	NA	NA	NA	NA	NA	NA	NA	NA	NA	NA	NA
Glyma.02G198400	463	3206.79	2590.6	2019.59	3390.91	1602.72	1784.61	1525.07	1391.03	1398.78	1380.68	1393.12	1303.87	1076.08	yes	yes	no	2801.97	1575.86	1310.51	-0.830309	-1.09632	no	NA	NA	cluster3	NA	no	no	no	NA	NA	NA	NA	NA	NA	NA	NA	NA	NA	NA	NA	NA	NA	NA	NA	NA	NA	NA
Glyma.02G202500	464	5677.42	5723.68	2371.25	2371.23	1454.51	986.892	1076.29	1250.5	804.721	714.813	853.399	1642.62	733.541	yes	yes	no	4035.89	1192.05	949.819	-1.75945	-2.08716	no	NA	NA	cluster6	Carbon metabolism	no	no	no	NA	NA	NA	NA	NA	NA	NA	NA	NA	NA	NA	NA	NA	NA	NA	NA	NA	NA	NA
Glyma.02G203200	465	347.165	502.184	274.938	339.338	316.165	232.209	255.338	298.396	176.693	245.152	176.098	323.461	177.429	no	yes	no	365.907	275.527	219.766	-0.409282	-0.735504	yes	NA	NA	cluster3	NA	no	no	no	NA	NA	NA	NA	NA	NA	NA	NA	NA	NA	NA	NA	NA	NA	NA	NA	NA	NA	NA
Glyma.02G203300	466	722.274	726.232	438.135	714.959	345.628	434.392	512.623	433.477	521.283	404.073	310.788	324.546	433.302	no	yes	no	650.4	431.53	398.799	-0.591868	-0.705667	yes	NA	NA	cluster3	NA	no	no	no	NA	NA	NA	NA	NA	NA	NA	NA	NA	NA	1	NA	NA	NA	NA	1	1	NA	NA
Glyma.02G204000	467	1531.54	1501.85	1376.52	1715.06	2648.21	2145.94	2242.91	1897.58	1758.9	2466.49	2102.17	1929.25	2443.15	yes	yes	no	1531.24	2233.66	2139.99	0.544705	0.482903	yes	NA	NA	cluster9	Glutathione metabolism	no	yes	no	NA	NA	NA	NA	NA	1	NA	1	NA	NA	NA	NA	NA	NA	NA	NA	NA	NA	NA
Glyma.02G208000	468	744.271	932.285	1530	781.136	1836.63	1278.16	1473.02	1598	1904.5	1186.25	1364.26	3060.58	1328.86	no	yes	no	996.924	1546.45	1768.89	0.633408	0.827289	no	NA	NA	cluster9	NA	no	no	no	NA	NA	NA	NA	NA	NA	NA	NA	NA	NA	NA	NA	NA	NA	NA	NA	NA	NA	NA
Glyma.02G208200	469	90.1463	154.864	122.427	551.849	406.339	377.341	200.346	332.166	1067.77	561.219	355.044	614.435	331.159	no	yes	no	229.821	329.048	585.926	0.517785	1.35021	yes	NA	NA	cluster9	NA	no	no	no	NA	NA	NA	NA	NA	NA	NA	NA	1	1	1	NA	NA	NA	NA	NA	NA	1	NA
Glyma.02G208400	470	636.601	752.326	1031.67	566.762	2327.68	2387.16	2549.29	2135.06	5029.11	2874.01	3611.67	7193.94	4373.55	yes	yes	yes	746.839	2349.8	4616.45	1.65367	2.62792	yes	NA	NA	cluster4	NA	no	no	no	NA	NA	NA	NA	NA	NA	NA	NA	NA	NA	NA	NA	NA	NA	NA	NA	NA	NA	NA
Glyma.02G208500	471	32.2591	17.1963	68.0274	48.5352	62.6044	61.0544	114.912	130.634	221.344	160.809	152.046	40.0862	99.0161	no	yes	no	41.5045	92.3012	134.66	1.15308	1.69798	yes	NA	NA	cluster4	MAPK signaling pathway - plant	no	no	no	NA	NA	NA	NA	NA	NA	NA	NA	NA	NA	NA	NA	NA	NA	NA	NA	NA	NA	NA
Glyma.02G209000	472	393.475	305.13	183.625	453.982	204.562	192.173	178.742	131.723	126.217	175.902	96.2455	115.001	143.381	no	yes	no	334.053	176.8	131.349	-0.917957	-1.34667	no	NA	NA	cluster3	Ascorbate and aldarate metabolism	no	no	no	NA	NA	NA	NA	NA	NA	NA	NA	NA	NA	NA	NA	NA	NA	NA	NA	NA	NA	NA
Glyma.02G209400	473	259.177	288.034	169.054	172.499	225.99	241.217	224.896	277.698	400.919	359.682	384.868	506.949	337.35	no	yes	no	222.191	242.45	397.954	0.125889	0.840799	no	NA	NA	cluster9	NA	no	no	no	NA	NA	NA	NA	NA	NA	NA	NA	NA	NA	NA	NA	NA	NA	NA	NA	NA	NA	NA
Glyma.02G210300	474	1	6.39875	24.3139	1	33.1414	34.0299	81.5241	22.7872	66.0354	79.1287	42.3693	250.717	37.1112	no	yes	no	8.17816	42.8707	95.0723	2.39014	3.53918	yes	NA	NA	cluster7	NA	no	no	no	NA	NA	NA	NA	NA	NA	NA	NA	NA	NA	NA	NA	NA	NA	NA	NA	NA	NA	NA
Glyma.02G211000	475	198.974	150.365	118.541	234.015	262.596	316.285	313.276	449.817	562.052	426.269	261.723	353.861	328.064	yes	yes	no	175.474	335.494	386.394	0.935028	1.13881	yes	NA	NA	cluster9	NA	no	no	no	NA	NA	NA	NA	NA	NA	NA	3	1	NA	NA	NA	3	NA	NA	3	NA	NA	NA
Glyma.02G211300	476	102.881	81.9813	55.3991	144.538	134.03	223.201	164.994	100.132	168.927	253.143	227.088	182.316	141.318	no	yes	no	96.1998	155.589	194.558	0.693636	1.0161	yes	NA	NA	cluster9	Purine metabolism	no	no	no	NA	NA	NA	NA	NA	NA	NA	NA	NA	NA	NA	NA	NA	NA	NA	NA	NA	NA	NA
Glyma.02G211600	477	12.5774	9.99792	11.6855	19.6412	56.3547	67.0598	55.9921	50.0213	51.4752	20.5322	19.2794	30.3146	43.3017	yes	no	no	13.4755	57.357	32.9806	2.08963	1.29128	yes	NA	NA	cluster9	NA	no	no	no	NA	NA	NA	NA	NA	NA	NA	NA	NA	NA	NA	NA	NA	NA	NA	NA	NA	NA	NA
Glyma.02G212000	478	183.923	154.864	45.685	162.247	54.5691	63.0562	27.514	47.8426	51.4752	48.9426	72.1936	29.2289	70.1271	yes	yes	no	136.68	48.2455	54.3935	-1.50234	-1.32929	yes	NA	NA	cluster3	NA	no	no	no	NA	NA	NA	NA	NA	NA	NA	2	3	NA	NA	1	5	1	NA	NA	NA	3	NA
Glyma.02G213500	479	296.225	232.247	403.165	510.838	950.958	710.642	893.639	835.451	1681.24	1235.97	1351.75	809.866	826.399	yes	yes	no	360.618	847.673	1181.05	1.23303	1.71152	yes	NA	NA	cluster4	NA	no	no	no	NA	NA	NA	NA	NA	NA	NA	2	1	NA	1	NA	1	1	1	NA	NA	1	NA
Glyma.02G214300	480	1011.71	897.193	958.812	987.121	755.431	771.698	610.823	812.574	537.785	788.502	677.339	855.467	562.271	no	yes	no	963.709	737.631	684.273	-0.385698	-0.494026	yes	NA	NA	cluster3	NA	no	no	yes	NA	NA	NA	NA	NA	NA	NA	NA	NA	NA	NA	NA	NA	NA	NA	NA	NA	NA	1
Glyma.02G215000	481	46.152	91.879	77.7416	83.0214	67.9613	80.0716	65.8121	42.3957	30.1203	27.6348	39.483	27.0574	42.2699	no	yes	no	74.6985	64.0602	33.3131	-0.221651	-1.16499	yes	NA	NA	cluster3	NA	no	no	no	NA	NA	NA	NA	NA	NA	NA	NA	NA	NA	NA	NA	NA	NA	NA	NA	NA	NA	NA
Glyma.02G217100	482	1069.6	996.17	922.87	981.529	884.89	1084.98	741.429	835.451	651.354	564.77	706.202	892.381	689.176	no	yes	no	992.542	886.688	700.777	-0.162702	-0.502173	no	NA	NA	cluster3	c("Carbon metabolism", "Glyoxylate and dicarboxylate metabolism", "Glycine, serine and threonine metabolism")	no	no	no	NA	NA	NA	NA	NA	NA	NA	2	NA	NA	NA	NA	2	NA	NA	NA	NA	NA	NA
Glyma.02G217600	483	87.8308	56.7871	69.9703	65.3123	295.63	333.301	474.324	457.443	982.355	358.794	375.248	360.375	757.271	yes	yes	no	69.9751	390.174	566.809	2.47921	3.01795	yes	NA	NA	cluster4	NA	no	no	no	NA	NA	NA	NA	NA	NA	NA	NA	NA	NA	NA	NA	NA	NA	NA	NA	NA	NA	NA
Glyma.02G219700	484	541.666	390.61	346.823	310.445	188.492	330.298	232.752	300.574	236.875	172.351	180.908	334.318	199.096	no	yes	no	397.386	263.029	224.709	-0.595318	-0.82248	yes	NA	NA	cluster3	NA	no	no	no	NA	NA	NA	NA	NA	NA	NA	NA	NA	NA	NA	NA	NA	NA	NA	NA	NA	NA	NA
Glyma.02G220500	485	95.935	89.1796	92.3127	56.9237	143.851	110.099	122.768	128.455	97.0971	169.687	220.353	160.602	123.778	no	yes	no	83.5878	126.293	154.303	0.595414	0.884407	yes	NA	NA	cluster9	NA	no	no	no	NA	NA	NA	NA	NA	NA	NA	NA	NA	NA	NA	NA	NA	NA	NA	NA	NA	NA	NA
Glyma.02G222600	486	534.72	486.888	745.102	622.685	463.48	666.603	334.88	559.843	418.391	208.751	449.327	245.288	404.414	no	yes	no	597.349	506.201	345.234	-0.238862	-0.790997	no	NA	NA	cluster3	NA	no	no	no	NA	NA	NA	NA	NA	NA	NA	NA	NA	NA	NA	NA	NA	NA	NA	NA	NA	NA	NA
Glyma.02G224001	487	161.926	81.0815	163.226	181.82	249.203	230.207	168.922	252.643	298.027	273.563	314.637	183.402	245.524	no	yes	no	147.013	225.244	263.031	0.61554	0.839283	yes	NA	NA	cluster9	NA	no	no	no	NA	NA	NA	NA	NA	NA	NA	NA	NA	NA	NA	NA	NA	NA	NA	NA	NA	NA	NA
Glyma.02G227000	488	123.721	172.86	296.309	262.909	521.513	425.384	567.615	259.179	722.213	594.956	559.004	653.522	414.731	yes	yes	no	213.95	443.423	588.885	1.05141	1.46071	yes	Glyma.02G227000.1.p	C3H	cluster9	NA	no	no	yes	NA	NA	NA	NA	NA	NA	NA	NA	NA	NA	NA	NA	NA	NA	NA	NA	NA	NA	NA
Glyma.02G227500	489	203.605	824.31	226.368	184.616	75.1039	40.0353	113.93	155.689	61.182	142.164	48.1417	173.631	36.0794	yes	yes	no	359.725	96.1897	92.2396	-1.90294	-1.96343	yes	NA	NA	cluster6	NA	no	no	yes	NA	NA	NA	NA	NA	NA	NA	1	NA	NA	NA	NA	NA	NA	NA	NA	NA	NA	NA
Glyma.02G228200	490	102.881	108.975	175.854	329.086	538.476	310.28	521.461	282.055	567.876	697.056	253.064	411.405	368.302	no	yes	no	179.199	413.068	459.541	1.20482	1.35863	no	NA	NA	cluster9	NA	no	no	no	NA	NA	NA	NA	NA	NA	NA	NA	NA	NA	NA	NA	NA	NA	NA	NA	NA	NA	NA
Glyma.02G229400	491	806.79	599.362	615.904	477.284	506.335	340.307	485.127	379.009	259.2	309.076	286.737	378.833	379.652	no	yes	no	624.835	427.694	322.699	-0.546895	-0.953284	yes	NA	NA	cluster3	NA	no	no	no	NA	NA	NA	NA	NA	NA	NA	NA	NA	NA	NA	NA	NA	NA	NA	NA	NA	NA	NA
Glyma.02G230200	492	482.621	396.908	360.423	662.764	1051.85	761.689	850.431	810.396	866.844	1210.22	906.314	625.293	754.176	yes	yes	no	475.679	868.59	872.569	0.868688	0.875281	yes	NA	NA	cluster9	NA	no	no	no	NA	NA	NA	1	1	1	NA	NA	NA	NA	NA	NA	NA	NA	NA	NA	NA	NA	NA
Glyma.02G230500	493	608.815	360.017	272.024	417.632	370.627	254.229	308.366	311.468	245.611	246.04	193.415	192.088	328.064	no	yes	no	414.622	311.173	241.044	-0.414082	-0.782502	yes	NA	NA	cluster3	NA	no	no	no	NA	NA	NA	1	NA	NA	NA	5	NA	NA	2	NA	2	2	NA	NA	2	1	NA
Glyma.02G232600	494	36.8901	41.4906	73.8559	20.5733	445.623	356.322	465.486	831.094	789.19	654.44	540.725	716.494	908.938	yes	yes	no	43.2025	524.631	721.957	3.60212	4.06273	yes	Glyma.02G232600.1.p	WRKY	cluster8	NA	no	yes	no	NA	NA	NA	NA	NA	NA	NA	NA	1	NA	NA	NA	NA	NA	NA	1	1	NA	NA
Glyma.02G233800	495	1	30.6931	32.0852	1	598.295	401.362	4138.17	3373.66	319.382	448.465	13068.9	1478.67	3584.26	yes	yes	no	16.1946	2127.87	3779.93	7.03776	7.86671	yes	NA	NA	cluster2	Phenylpropanoid biosynthesis	no	no	no	NA	NA	NA	NA	NA	NA	NA	NA	1	NA	NA	NA	1	NA	1	NA	NA	NA	NA
Glyma.02G235700	496	207.078	256.541	388.593	153.858	334.021	344.311	473.342	292.949	367.916	426.269	506.09	698.036	425.048	no	yes	no	251.518	361.156	484.672	0.521961	0.946349	yes	NA	NA	cluster9	NA	no	no	no	NA	NA	NA	NA	NA	NA	NA	NA	NA	NA	NA	NA	NA	NA	NA	NA	NA	NA	NA
Glyma.02G236500	497	2227.34	1687.21	3753.57	3410.48	5646.29	5699.16	4529.01	4276.74	10974.5	6397.79	4469.84	11176.4	10019.3	no	yes	no	2769.65	5037.8	8607.56	0.86309	1.6359	yes	NA	NA	cluster9	NA	no	no	no	NA	NA	NA	NA	NA	NA	NA	NA	NA	NA	NA	NA	NA	NA	NA	NA	NA	NA	NA
Glyma.02G238100	498	381.898	378.013	320.595	458.642	458.123	564.51	464.504	574.004	572.729	678.412	486.848	523.234	619.017	no	yes	no	384.787	515.285	576.048	0.421312	0.58213	yes	NA	NA	cluster9	NA	no	no	no	NA	NA	NA	NA	NA	NA	NA	NA	NA	NA	NA	NA	NA	NA	NA	NA	NA	NA	NA
Glyma.02G238800	499	783.635	621.856	452.707	1066.35	2104.48	2342.12	2362.71	2718.96	6944.26	2992.09	2518.75	2203.94	4232.2	yes	yes	no	731.136	2382.07	3778.25	1.704	2.36951	yes	NA	NA	cluster4	NA	no	no	no	NA	NA	NA	NA	NA	NA	NA	3	1	NA	NA	1	7	2	NA	2	NA	2	NA
Glyma.02G239100	500	10.2619	9.99792	18.4854	1	299.201	127.114	278.906	334.345	696.976	726.354	468.569	695.865	1051.32	yes	yes	no	9.93632	259.892	727.817	4.70905	6.19472	yes	NA	NA	cluster2	NA	no	no	no	NA	NA	NA	NA	NA	NA	NA	NA	NA	NA	NA	NA	NA	NA	NA	NA	NA	NA	NA
Glyma.02G239900	501	14.8929	8.19834	7.79989	11.2527	36.7127	79.0707	53.0461	76.166	51.4752	66.6992	67.3832	29.2289	47.4287	yes	yes	no	10.536	61.2488	52.443	2.53936	2.31543	yes	NA	NA	cluster4	NA	no	no	no	NA	NA	NA	NA	NA	NA	NA	NA	NA	NA	NA	NA	NA	NA	NA	NA	NA	NA	NA
Glyma.02G241200	502	1946.01	1953.55	2005.99	2011.46	3883.86	3541.2	4029.17	3540.34	4829.15	5292.45	4631.47	5072.43	4969.9	yes	yes	yes	1979.25	3748.64	4959.08	0.921413	1.32512	yes	NA	NA	cluster9	c("Carbon metabolism", "Citrate cycle (TCA cycle)", "Biosynthesis of amino acids", "2-Oxocarboxylic acid metabolism", "Glutathione metabolism")	yes	no	no	NA	NA	NA	NA	NA	NA	NA	NA	NA	NA	NA	NA	NA	NA	NA	NA	NA	NA	NA
Glyma.02G242200	503	342.534	535.476	377.908	212.578	418.839	502.454	489.055	941.119	602.82	824.903	687.922	698.036	670.605	no	yes	no	367.124	587.867	696.857	0.679221	0.924595	yes	NA	NA	cluster9	NA	no	no	no	NA	NA	NA	NA	NA	NA	NA	NA	NA	NA	NA	NA	NA	NA	NA	NA	NA	NA	NA
Glyma.02G242900	504	1	1	1	1	56.3547	7.00544	34.388	28.234	46.6218	22.3078	77.9661	100.887	1	yes	yes	no	1	31.4956	49.7565	4.97708	5.63681	yes	NA	NA	cluster8	NA	yes	yes	no	NA	NA	NA	NA	NA	NA	NA	NA	NA	NA	NA	NA	NA	NA	NA	NA	NA	NA	NA
Glyma.02G243300	505	10.2619	2.79958	1.97141	1	42.0696	50.0444	16.712	21.6979	54.3873	106.651	153.97	208.374	64.9684	yes	yes	no	4.00824	32.631	117.67	3.0252	4.87564	yes	NA	NA	cluster8	NA	no	no	no	NA	NA	NA	NA	NA	NA	NA	NA	NA	NA	NA	NA	NA	NA	NA	NA	NA	NA	NA
Glyma.02G243600	506	17.2084	45.9896	106.884	75.565	246.525	404.365	252.392	314.736	795.014	222.069	640.781	544.949	79.4129	yes	yes	no	61.4117	304.505	456.445	2.30988	2.89386	yes	NA	NA	cluster4	NA	no	no	no	NA	NA	NA	NA	NA	NA	NA	NA	NA	NA	1	NA	NA	NA	NA	NA	NA	NA	NA
Glyma.02G244300	507	569.452	375.313	256.481	242.404	212.598	136.122	131.606	201.443	100.009	162.584	129.918	276.775	149.572	no	yes	no	360.913	170.442	163.772	-1.08237	-1.13996	no	NA	NA	cluster3	NA	no	no	no	NA	NA	NA	1	NA	1	NA	NA	NA	NA	NA	NA	NA	NA	NA	NA	NA	NA	NA
Glyma.02G244400	508	621.551	475.19	504.192	526.683	531.334	448.405	267.122	435.655	302.881	181.229	301.168	353.861	296.08	no	yes	no	531.904	420.629	287.044	-0.338617	-0.889895	yes	NA	NA	cluster3	NA	no	no	no	NA	NA	NA	NA	NA	1	1	NA	NA	NA	NA	NA	NA	NA	NA	NA	NA	NA	NA
Glyma.02G244700	509	472.202	389.71	275.91	496.857	327.771	313.283	244.536	289.681	248.523	296.646	281.926	211.631	279.572	no	yes	no	408.67	293.818	263.66	-0.476013	-0.632258	yes	NA	NA	cluster3	NA	no	no	no	NA	NA	NA	NA	NA	NA	NA	NA	NA	NA	NA	NA	NA	NA	NA	NA	NA	NA	NA
Glyma.02G245400	510	153.822	285.334	328.366	286.211	349.199	487.44	369.25	389.902	450.424	472.436	422.389	284.375	617.985	no	yes	no	263.433	398.948	449.522	0.598763	0.770953	yes	NA	NA	cluster9	NA	no	no	no	NA	NA	NA	NA	NA	NA	NA	NA	NA	NA	NA	NA	NA	NA	NA	NA	NA	NA	NA
Glyma.02G246100	511	19.5239	20.7954	77.7416	68.1085	17.9635	16.0136	6.89201	21.6979	9.7361	14.3174	17.3553	5.34291	9.25399	no	yes	no	46.5423	15.6418	11.2011	-1.57314	-2.0549	no	NA	NA	cluster3	NA	no	no	no	NA	NA	NA	NA	NA	NA	NA	NA	NA	NA	NA	NA	NA	NA	NA	NA	NA	NA	NA
Glyma.02G246500	512	71.6224	103.576	94.2556	50.3993	34.0343	90.0806	71.7041	32.5915	6.82407	24.0835	39.483	16.2002	18.5397	no	yes	no	79.9634	57.1026	21.0261	-0.485783	-1.92716	yes	NA	NA	cluster6	NA	no	no	no	NA	NA	NA	NA	NA	NA	NA	5	NA	NA	NA	NA	1	NA	NA	NA	NA	NA	NA
Glyma.02G247000	513	176.977	218.75	556.648	186.48	353.663	400.362	294.618	381.187	631.94	333.935	1324.82	670.893	380.683	no	yes	no	284.714	357.458	668.454	0.32826	1.23132	yes	NA	NA	cluster9	NA	no	no	no	NA	NA	NA	NA	NA	NA	NA	NA	NA	NA	NA	NA	NA	NA	NA	NA	NA	NA	NA
Glyma.02G247600	514	129.51	213.351	358.48	98.8665	361.698	325.294	221.95	554.396	411.597	446.689	803.371	533.006	492.112	no	yes	no	200.052	365.834	537.355	0.870818	1.4255	yes	NA	NA	cluster9	NA	no	no	no	NA	NA	NA	NA	NA	NA	NA	NA	NA	NA	NA	NA	NA	NA	NA	NA	NA	NA	NA
Glyma.02G247900	515	163.084	126.071	102.027	75.565	198.313	216.195	273.014	331.077	283.467	423.605	243.443	417.919	352.826	yes	yes	no	116.687	254.65	344.252	1.12587	1.56083	yes	NA	NA	cluster9	NA	no	no	no	NA	NA	NA	NA	NA	NA	NA	NA	NA	NA	NA	NA	NA	NA	NA	NA	NA	NA	NA
Glyma.02G248100	516	2.15774	1	1	1	17.9635	12.01	34.388	39.1277	39.8271	106.651	17.3553	55.2863	20.6032	yes	yes	no	1.28944	25.8723	47.9447	4.3266	5.21656	yes	NA	NA	cluster8	NA	no	no	no	NA	NA	NA	NA	NA	NA	NA	NA	NA	NA	NA	NA	NA	NA	NA	NA	NA	NA	NA
Glyma.02G248500	517	286.963	393.309	564.419	148.266	428.66	539.487	437.99	272.251	341.708	578.087	1142.02	1101.93	565.366	no	yes	no	348.239	419.597	745.822	0.268926	1.09875	no	NA	NA	cluster9	NA	no	no	no	1	1	NA	NA	NA	NA	NA	NA	NA	NA	NA	NA	NA	NA	NA	NA	NA	NA	NA
Glyma.02G249600	518	9173.8	5828.05	3023.06	7117.29	4518.66	2491.25	1682.19	3907.45	2190.85	3013.4	2181.06	3969.33	2067.59	no	yes	no	6285.55	3149.89	2684.45	-0.996739	-1.22742	yes	NA	NA	cluster3	NA	no	no	no	NA	NA	NA	NA	NA	NA	NA	NA	1	NA	NA	1	NA	NA	NA	NA	NA	1	NA
Glyma.02G250200	519	647.021	749.627	654.76	862.225	556.333	522.472	404.602	470.515	366.945	370.336	338.689	370.147	407.509	yes	yes	no	728.408	488.481	370.725	-0.576446	-0.974397	yes	NA	NA	cluster3	NA	no	no	no	NA	NA	NA	NA	1	2	NA	4	NA	NA	1	NA	1	1	NA	NA	NA	1	NA
Glyma.02G251000	520	138.771	212.451	150.597	157.586	210.812	367.332	216.058	286.413	210.666	351.692	290.585	231.174	473.541	no	yes	no	164.852	270.154	311.531	0.712612	0.91821	no	NA	NA	cluster9	NA	no	no	no	NA	NA	NA	NA	NA	NA	NA	NA	NA	NA	NA	NA	NA	NA	NA	NA	NA	NA	NA
Glyma.02G251700	521	223.287	273.637	312.823	268.502	350.985	430.389	429.152	308.2	407.714	501.734	541.687	501.52	388.937	no	yes	no	269.562	379.681	468.318	0.494171	0.796872	no	NA	NA	cluster9	NA	no	no	no	1	1	NA	NA	NA	NA	NA	NA	NA	NA	NA	NA	NA	NA	NA	NA	NA	NA	NA
Glyma.02G253200	522	555.559	297.032	347.794	269.434	234.025	207.187	334.88	268.983	171.839	237.162	170.325	157.345	246.556	no	yes	no	367.455	261.269	196.645	-0.492031	-0.90197	yes	NA	NA	cluster3	NA	no	no	yes	NA	NA	NA	NA	NA	NA	NA	NA	NA	NA	NA	NA	NA	NA	NA	NA	NA	NA	NA
Glyma.02G254000	523	381.898	429.301	317.68	335.61	334.914	436.394	498.875	406.243	518.371	686.402	499.355	526.492	663.382	no	yes	no	366.122	419.106	578.801	0.19499	0.660741	yes	NA	NA	cluster9	Purine metabolism	no	no	yes	NA	NA	NA	NA	NA	NA	NA	NA	NA	NA	NA	NA	NA	NA	NA	NA	NA	NA	NA
Glyma.02G255400	524	26.4704	25.2944	86.4843	88.6138	435.802	145.13	181.688	287.502	216.49	258.47	196.301	324.546	52.5874	yes	yes	no	56.7157	262.531	209.679	2.21067	1.88636	no	NA	NA	cluster4	NA	no	no	no	NA	NA	NA	NA	NA	NA	NA	NA	NA	NA	NA	NA	NA	NA	NA	NA	NA	NA	NA
Glyma.02G256900	525	1	1	1	1	17.9635	9.00725	24.568	28.234	45.6512	56.9331	13.507	43.3433	42.2699	yes	yes	no	1	19.9432	40.3409	4.31783	5.33417	yes	NA	NA	cluster8	NA	no	no	no	NA	NA	NA	NA	NA	NA	NA	NA	NA	NA	NA	NA	NA	NA	NA	NA	NA	NA	NA
Glyma.02G257200	526	669.018	750.527	575.105	665.56	490.264	366.331	411.476	487.945	376.652	465.333	366.589	510.206	339.413	yes	yes	no	665.052	439.004	411.639	-0.599234	-0.692089	yes	NA	NA	cluster3	Inositol phosphate metabolism	no	no	no	NA	NA	NA	NA	NA	NA	NA	2	NA	NA	NA	1	2	NA	NA	NA	NA	NA	NA
Glyma.02G257700	527	1	11.7975	1	1	19.7492	20.0172	67.7761	64.183	27.2083	56.9331	14.4691	142.144	16.4762	yes	yes	no	3.69938	42.9314	51.4462	3.53668	3.79771	yes	NA	NA	cluster8	NA	no	no	no	NA	NA	NA	NA	NA	NA	NA	NA	NA	NA	NA	NA	NA	NA	NA	NA	NA	NA	NA
Glyma.02G258300	528	453.678	576.867	602.304	390.602	323.307	266.24	457.63	338.702	237.845	365.009	258.836	242.031	350.763	no	yes	no	505.863	346.47	290.897	-0.546015	-0.798238	yes	Glyma.02G258300.1.p	bHLH	cluster3	NA	no	no	no	NA	NA	NA	NA	NA	NA	NA	NA	NA	NA	NA	NA	NA	NA	NA	NA	NA	NA	NA
Glyma.02G260300	529	682.911	510.282	390.536	681.405	600.974	366.331	339.79	486.855	362.092	328.608	403.148	274.603	296.08	no	yes	no	566.284	448.487	332.906	-0.336457	-0.766409	no	NA	NA	cluster3	NA	no	no	no	1	1	NA	NA	NA	NA	NA	NA	NA	NA	NA	NA	NA	NA	NA	NA	NA	NA	NA
Glyma.02G260800	530	1450.49	1522.55	2732.61	1547.29	2534.82	2504.27	3810.18	3113.31	4648.6	3044.47	3193.17	4789.05	2061.4	no	yes	no	1813.24	2990.64	3547.34	0.721889	0.96817	no	NA	NA	cluster9	NA	no	no	no	NA	NA	NA	NA	NA	NA	NA	NA	NA	NA	NA	NA	NA	NA	NA	NA	NA	NA	NA
Glyma.02G263900	531	143.402	181.858	176.826	222.831	442.945	328.296	327.024	320.183	294.145	390.756	432.972	313.689	277.509	yes	yes	no	181.229	354.612	341.814	0.968426	0.915396	yes	NA	NA	cluster9	NA	no	no	no	NA	NA	NA	NA	NA	NA	NA	NA	NA	NA	NA	NA	NA	NA	NA	NA	NA	NA	NA
Glyma.02G264600	532	253.388	566.069	218.596	260.113	154.565	134.121	161.066	130.634	81.5662	106.651	86.6248	180.145	71.1589	yes	yes	no	324.542	145.096	105.229	-1.16139	-1.62487	yes	NA	NA	cluster6	NA	no	no	no	1	1	NA	NA	NA	NA	NA	NA	NA	NA	NA	NA	NA	NA	NA	NA	1	NA	NA
Glyma.02G266700	533	284.647	261.04	91.3413	348.659	114.388	97.087	61.8841	142.617	43.7098	161.697	47.1796	131.287	40.2064	no	yes	no	246.422	103.994	84.8159	-1.24463	-1.53872	yes	NA	NA	cluster6	NA	no	no	no	NA	NA	NA	NA	NA	NA	NA	NA	NA	NA	NA	NA	NA	NA	NA	NA	NA	NA	NA
Glyma.02G267900	534	652.81	436.499	712.074	349.591	296.523	295.266	380.052	442.191	279.584	254.031	212.657	369.061	311.556	no	yes	no	537.743	353.508	285.378	-0.605174	-0.914045	yes	NA	NA	cluster3	NA	no	no	no	NA	NA	NA	NA	NA	NA	NA	2	1	NA	NA	NA	2	NA	NA	NA	NA	NA	NA
Glyma.02G269300	535	82.0421	135.969	166.14	111.915	103.674	70.0625	108.038	42.3957	34.003	68.4748	74.1178	58.5435	59.8096	no	yes	no	124.017	81.0426	58.9898	-0.61378	-1.072	yes	NA	NA	cluster3	NA	no	no	no	NA	NA	NA	1	NA	2	NA	NA	NA	NA	NA	NA	NA	NA	NA	NA	NA	NA	NA
Glyma.02G269600	536	78.5688	95.4782	41.7993	72.7688	151.886	126.113	185.616	109.936	133.983	294.871	216.505	303.918	124.81	no	yes	no	72.1538	143.388	214.817	0.990777	1.57396	yes	NA	NA	cluster9	NA	no	no	no	NA	NA	NA	1	NA	NA	NA	2	NA	1	1	NA	2	NA	NA	NA	NA	1	NA
Glyma.02G271400	537	446.731	323.126	125.341	257.317	185.813	155.14	134.552	150.243	112.628	94.2218	66.4212	144.316	179.492	no	yes	no	288.129	156.437	119.416	-0.881132	-1.27072	yes	NA	NA	cluster3	NA	no	no	no	NA	NA	NA	NA	NA	NA	NA	NA	NA	NA	NA	NA	NA	NA	NA	NA	NA	NA	NA
Glyma.02G272400	538	832.26	728.032	414.822	851.04	320.629	444.401	417.368	308.2	364.033	467.109	286.737	515.634	342.509	yes	yes	no	706.538	372.65	395.204	-0.922948	-0.838169	yes	NA	NA	cluster3	NA	no	no	yes	NA	NA	NA	NA	NA	NA	NA	NA	NA	NA	NA	NA	NA	NA	NA	NA	NA	NA	NA
Glyma.02G273300	539	432.838	409.506	357.508	459.574	207.241	265.239	237.662	227.587	231.051	298.422	286.737	265.917	197.032	yes	yes	no	414.857	234.432	255.832	-0.823441	-0.697418	yes	NA	NA	cluster3	NA	no	no	no	NA	NA	NA	NA	NA	NA	NA	NA	NA	NA	NA	NA	NA	NA	NA	NA	NA	NA	NA
Glyma.02G273500	540	194.343	220.549	272.024	232.151	182.242	207.187	275.96	235.213	125.247	185.668	150.122	92.201	133.064	no	yes	no	229.767	225.15	137.26	-0.029282	-0.743257	no	Glyma.02G273500.1.p	FAR1	cluster3	NA	no	no	no	NA	NA	NA	NA	NA	NA	NA	NA	NA	NA	NA	NA	NA	NA	NA	NA	NA	NA	NA
Glyma.02G274000	541	653.967	515.681	285.624	641.327	325.093	212.191	262.212	237.391	207.754	284.217	208.808	270.26	118.619	yes	yes	no	524.15	259.222	217.932	-1.01579	-1.2661	no	NA	NA	cluster3	c("Carbon metabolism", "Glycolysis / Gluconeogenesis")	no	no	no	NA	NA	NA	NA	NA	2	NA	2	1	NA	2	NA	2	NA	NA	NA	1	1	NA
Glyma.02G274400	542	40.3633	37.8915	72.8845	23.3695	298.308	113.101	134.552	274.43	63.1234	171.463	102.018	168.202	345.604	yes	yes	no	43.6272	205.098	170.082	2.23301	1.96293	yes	NA	NA	cluster4	NA	no	no	no	1	1	NA	NA	NA	NA	NA	4	1	NA	NA	NA	1	1	NA	NA	NA	NA	1
Glyma.02G277700	543	2220.39	1607.13	1206.52	1884.7	1285.76	859.777	616.715	1072.93	855.196	744.111	859.172	861.981	992.51	yes	yes	no	1729.69	958.797	862.594	-0.851212	-1.00376	yes	NA	NA	cluster3	NA	no	no	no	NA	NA	NA	NA	NA	NA	NA	NA	NA	NA	NA	NA	NA	NA	NA	NA	NA	NA	NA
Glyma.02G279700	544	1085.81	477.89	165.169	928.402	445.623	235.212	146.336	473.783	228.139	151.043	105.866	239.86	76.3176	no	yes	no	664.316	325.239	160.245	-1.03037	-2.05159	no	NA	NA	cluster6	NA	no	no	no	NA	NA	NA	NA	NA	NA	NA	1	NA	NA	NA	NA	1	1	NA	1	NA	NA	1
Glyma.02G280100	545	6.78872	6.39875	8.7713	1	29.5702	11.0091	13.766	40.217	7.79474	82.68	63.5349	103.058	10.2857	no	yes	no	5.73969	23.6406	53.4708	2.04222	3.2197	yes	NA	NA	cluster7	NA	no	no	no	1	1	NA	NA	NA	NA	NA	NA	NA	NA	NA	NA	NA	NA	NA	NA	NA	NA	NA
Glyma.02G281000	546	509.249	448.197	561.505	450.254	664.364	640.579	613.769	550.038	611.556	585.19	626.349	787.066	774.811	no	yes	no	492.301	617.187	676.995	0.326167	0.459603	yes	NA	NA	cluster9	NA	no	no	no	NA	NA	NA	NA	NA	NA	NA	NA	NA	NA	NA	NA	NA	NA	NA	NA	NA	NA	NA
Glyma.02G282400	547	871.623	1057.36	720.816	646.919	458.123	539.487	561.723	626.294	486.339	565.658	635.97	466.777	554.017	no	yes	no	824.179	546.407	541.752	-0.592982	-0.605324	yes	NA	NA	cluster3	NA	no	no	no	NA	NA	NA	NA	NA	NA	NA	NA	NA	NA	NA	NA	NA	NA	NA	NA	NA	NA	NA
Glyma.02G282500	548	9163.38	10737.3	5150.46	8926.42	5509.69	3753.4	4219.68	6789.9	5254.31	4712.7	4364.01	5209.23	2983.78	no	yes	no	8494.4	5068.17	4504.81	-0.745048	-0.915046	yes	NA	NA	cluster3	Photosynthesis	no	no	no	NA	NA	NA	NA	NA	NA	NA	NA	NA	NA	NA	NA	NA	NA	NA	NA	NA	NA	NA
Glyma.02G283300	549	38.0478	107.175	103.97	74.6329	126.887	177.159	166.958	205.8	152.426	212.303	229.974	213.802	77.3494	no	yes	no	80.9565	169.201	177.171	1.06352	1.12992	yes	NA	NA	cluster9	NA	no	no	no	NA	NA	NA	NA	NA	NA	NA	NA	NA	NA	NA	NA	NA	NA	NA	NA	NA	NA	NA
Glyma.02G283900	550	5.63097	1	16.5426	1	13.4995	13.0109	11.802	76.166	33.0324	36.5131	59.6866	47.6862	35.0477	no	yes	no	6.04339	28.6196	42.3932	2.24357	2.8104	no	NA	NA	cluster7	NA	no	yes	no	NA	NA	NA	NA	NA	NA	NA	NA	NA	NA	NA	NA	NA	NA	NA	NA	NA	NA	NA
Glyma.02G284300	551	13.7352	31.5929	8.7713	1	104.567	138.124	258.284	191.638	187.37	209.639	225.164	459.177	236.239	yes	yes	no	13.7749	173.153	263.518	3.65194	4.25779	yes	Glyma.02G284300.1.p	NAC	cluster7	NA	no	no	no	NA	NA	NA	NA	NA	NA	NA	NA	NA	NA	NA	NA	NA	NA	NA	NA	NA	NA	NA
Glyma.02G284667	552	7.94646	4.59917	1.97141	1	6.35691	18.0154	1	1	28.179	28.5226	42.3693	78.0866	62.9049	no	yes	yes	3.87926	6.59308	48.0125	0.76517	3.62956	yes	NA	NA	cluster5	NA	no	no	no	NA	NA	NA	NA	NA	NA	NA	NA	NA	NA	NA	NA	NA	NA	NA	NA	NA	NA	NA
Glyma.02G284800	553	18.3662	3.69938	5.85706	1	96.5315	27.0236	36.352	133.902	110.687	88.007	49.1038	161.688	139.254	yes	yes	no	7.23065	73.4523	109.748	3.34461	3.92392	yes	NA	NA	cluster8	NA	no	no	no	NA	NA	NA	NA	NA	NA	NA	NA	NA	NA	NA	NA	NA	NA	NA	NA	NA	NA	NA
Glyma.02G285100	554	212.867	230.447	80.6558	89.5459	31.3558	25.0217	83.4881	9.71489	1	66.6992	34.6727	42.2576	16.4762	no	yes	no	153.379	37.3951	32.2211	-2.03618	-2.25102	no	NA	NA	cluster6	NA	no	no	no	NA	NA	NA	NA	NA	NA	NA	NA	NA	NA	NA	NA	NA	NA	NA	NA	NA	NA	NA
Glyma.02G286900	555	912.144	539.076	225.396	1195.9	455.444	426.385	390.854	270.072	241.728	203.424	221.315	84.6009	122.746	no	yes	no	718.13	385.689	174.763	-0.896807	-2.03884	no	NA	NA	cluster3	NA	no	no	no	NA	NA	NA	NA	NA	NA	NA	3	NA	NA	NA	NA	1	NA	NA	NA	NA	NA	NA
Glyma.02G288600	556	195.501	174.66	340.994	150.13	303.665	508.459	569.579	320.183	589.231	493.744	937.1	579.692	614.89	yes	yes	no	215.321	425.472	642.931	0.982572	1.57817	yes	NA	NA	cluster9	NA	no	no	no	NA	NA	NA	NA	NA	NA	NA	NA	NA	NA	NA	NA	NA	NA	NA	NA	NA	NA	NA
Glyma.02G289400	557	384.213	518.38	544.991	286.211	310.808	192.173	470.396	349.596	256.288	222.957	214.581	191.002	282.667	no	yes	no	433.449	330.743	233.499	-0.39015	-0.892445	yes	NA	NA	cluster3	NA	no	no	no	NA	NA	NA	NA	NA	NA	NA	NA	NA	NA	NA	NA	NA	NA	NA	NA	NA	NA	NA
Glyma.02G290000	558	281.174	398.708	517.791	265.706	314.379	121.109	197.4	304.932	155.338	156.37	222.277	91.1153	198.064	no	yes	no	365.845	234.455	164.633	-0.641921	-1.15198	yes	NA	NA	cluster3	NA	no	no	no	NA	NA	NA	NA	NA	NA	NA	NA	NA	NA	NA	NA	NA	NA	NA	NA	NA	NA	NA
Glyma.02G290300	559	460.624	393.309	638.246	627.346	858.998	761.689	629.481	1196.03	1567.67	1005.13	1152.6	1004.21	863.541	no	yes	no	529.881	861.549	1118.63	0.701264	1.078	yes	NA	NA	cluster9	NA	no	no	no	NA	NA	NA	NA	NA	NA	NA	NA	NA	NA	NA	NA	NA	NA	NA	NA	NA	NA	NA
Glyma.02G290800	560	1384.5	888.195	673.217	1196.84	661.685	430.389	443.882	678.583	575.641	467.109	370.437	602.492	352.826	yes	yes	no	1035.69	553.635	473.701	-0.903583	-1.12854	no	NA	NA	cluster3	NA	no	no	no	NA	NA	NA	NA	NA	NA	NA	NA	NA	NA	NA	NA	NA	NA	NA	NA	NA	NA	NA
Glyma.02G292100	561	9.10421	9.09813	1.97141	1	25.9989	64.0571	105.092	39.1277	133.983	55.1574	47.1796	156.259	79.4129	yes	yes	no	5.29344	58.5689	94.3983	3.46786	4.15648	yes	NA	NA	cluster8	NA	no	no	no	NA	NA	NA	NA	NA	NA	NA	NA	NA	NA	NA	NA	NA	NA	NA	NA	NA	NA	NA
Glyma.02G293700	562	2106.94	2014.73	2168.22	2893.19	1301.84	1410.28	1218.68	1670.99	1830.73	1076.16	936.138	1336.44	888.303	yes	yes	no	2295.77	1400.45	1213.55	-0.713092	-0.91974	yes	NA	NA	cluster3	NA	no	no	no	NA	NA	NA	NA	NA	NA	NA	NA	NA	NA	NA	NA	NA	NA	NA	NA	NA	NA	NA
Glyma.02G294500	563	2310.7	2580.7	1693.2	2288.28	2631.24	2574.33	2764.35	2208.05	3001.36	3166.99	2944.95	3169.15	3156.09	no	yes	no	2218.22	2544.49	3087.71	0.197975	0.477134	yes	NA	NA	cluster9	c("Carbon metabolism", "Citrate cycle (TCA cycle)", "Glycolysis / Gluconeogenesis")	no	no	no	NA	NA	NA	NA	NA	NA	NA	NA	NA	NA	NA	NA	NA	NA	NA	NA	NA	NA	NA
Glyma.02G295900	564	238.337	173.76	241.91	313.241	251.882	304.275	274.978	271.162	375.682	474.212	417.579	281.117	363.144	no	yes	no	241.812	275.574	382.347	0.188554	0.660995	no	NA	NA	cluster9	NA	no	no	no	NA	NA	NA	NA	NA	NA	NA	NA	NA	NA	NA	NA	NA	NA	NA	NA	NA	NA	NA
Glyma.02G296600	565	391.16	302.43	371.108	866.886	1884.85	800.724	1129.32	1333.29	1479.34	1618.62	660.022	1346.22	662.351	yes	yes	no	482.896	1287.04	1153.31	1.41428	1.256	yes	Glyma.02G296600.1.p	C3H	cluster9	NA	no	no	no	NA	NA	NA	NA	NA	NA	NA	NA	NA	NA	NA	NA	NA	NA	NA	NA	NA	NA	NA
Glyma.02G296900	566	766.269	841.406	940.356	590.995	1064.35	824.746	1391.51	1116.51	1180.37	1611.52	1597.08	1164.9	1445.45	no	yes	no	784.756	1099.28	1399.86	0.48624	0.83497	no	NA	NA	cluster9	NA	no	no	no	NA	NA	NA	NA	NA	NA	NA	NA	NA	NA	NA	NA	NA	NA	NA	NA	NA	NA	NA
Glyma.02G297200	567	88.9885	180.958	168.083	88.6138	176.885	248.224	262.212	321.272	357.239	327.72	328.106	531.92	328.064	no	yes	no	131.661	252.148	374.61	0.937446	1.50856	yes	NA	NA	cluster9	NA	no	no	yes	NA	NA	NA	NA	NA	NA	NA	NA	NA	NA	NA	NA	NA	NA	NA	NA	NA	NA	NA
Glyma.02G299100	568	22.9971	29.7933	73.8559	33.6222	128.673	125.112	431.116	83.7915	459.16	117.305	199.188	167.116	170.207	yes	yes	no	40.0671	192.173	222.595	2.26192	2.47393	yes	NA	NA	cluster4	NA	no	no	no	NA	NA	NA	NA	NA	NA	NA	NA	NA	NA	NA	NA	NA	NA	NA	NA	NA	NA	NA
Glyma.02G299400	569	149.191	215.15	321.566	262.909	382.233	599.542	451.738	633.919	431.981	548.789	480.114	247.46	558.144	yes	yes	no	237.204	516.858	453.298	1.12364	0.934328	yes	NA	NA	cluster9	NA	no	no	no	1	1	NA	NA	NA	NA	NA	NA	NA	NA	NA	NA	NA	NA	NA	NA	NA	NA	NA
Glyma.02G299500	570	14.8929	1	4.88565	1	33.1414	51.0453	63.8481	259.179	127.188	67.587	92.3972	8.60009	85.6034	yes	yes	no	5.44464	101.803	76.2751	4.2248	3.8083	no	NA	NA	cluster8	NA	no	no	no	NA	NA	NA	NA	NA	NA	NA	NA	NA	NA	NA	NA	NA	NA	NA	NA	NA	NA	NA
Glyma.02G299800	571	152.664	187.257	298.252	167.839	111.709	162.146	270.068	128.455	77.6835	135.062	112.601	93.2868	71.1589	no	yes	no	201.503	168.095	97.9584	-0.261528	-1.04056	yes	NA	NA	cluster3	NA	no	no	no	NA	NA	NA	NA	NA	NA	NA	NA	NA	NA	NA	NA	NA	NA	NA	NA	NA	NA	NA
Glyma.02G300400	572	1	1	1	11.2527	10.821	12.01	23.586	22.7872	79.6249	66.6992	31.7864	20.5431	42.2699	no	yes	no	3.56317	17.3011	48.1847	2.27963	3.75734	no	NA	NA	cluster1	NA	no	no	no	NA	NA	NA	NA	NA	NA	NA	NA	NA	NA	NA	NA	NA	NA	NA	NA	NA	NA	NA
Glyma.02G300500	573	9.10421	1	1	1	124.209	62.0553	79.5601	119.74	118.452	180.341	386.792	31.4003	319.81	yes	yes	no	3.02605	96.3912	207.359	4.99339	6.09855	no	NA	NA	cluster2	NA	no	no	no	NA	NA	NA	NA	NA	NA	NA	NA	NA	NA	NA	NA	NA	NA	NA	NA	NA	NA	NA
Glyma.02G301800	574	283.489	356.418	538.191	158.518	884.89	401.362	452.72	844.166	908.583	805.371	1720.23	1734.91	827.43	no	yes	no	334.154	645.785	1199.3	0.950539	1.84361	yes	NA	NA	cluster4	NA	no	no	no	NA	NA	NA	NA	NA	NA	NA	NA	NA	NA	NA	NA	NA	NA	NA	NA	NA	NA	NA
Glyma.02G302900	575	475.675	316.827	436.193	522.023	276.881	188.169	180.706	306.021	225.227	294.871	229.012	183.402	236.239	yes	yes	no	437.679	237.944	233.75	-0.87925	-0.904908	yes	NA	NA	cluster3	NA	no	no	no	NA	NA	NA	NA	NA	NA	NA	NA	NA	NA	NA	NA	NA	NA	NA	NA	NA	NA	NA
Glyma.02G303300	576	115.617	209.752	99.1126	123.1	415.267	157.141	336.844	386.634	332.001	265.572	351.196	128.03	266.159	yes	no	no	136.895	323.972	268.592	1.2428	0.972342	no	NA	NA	cluster9	NA	no	no	no	NA	NA	NA	NA	NA	NA	NA	NA	NA	NA	NA	NA	NA	NA	NA	NA	NA	NA	NA
Glyma.02G303500	577	376.109	183.658	427.45	180.888	165.278	96.0861	136.516	161.136	129.129	99.5488	161.667	209.459	78.3811	no	yes	no	292.026	139.754	135.637	-1.06321	-1.10635	yes	NA	NA	cluster3	NA	no	no	no	NA	NA	NA	NA	NA	NA	NA	NA	NA	NA	NA	NA	NA	NA	NA	NA	NA	NA	NA
Glyma.02G304500	578	2030.52	1663.82	743.159	2256.59	975.064	1036.94	919.171	879.026	890.141	754.765	561.89	465.691	917.192	no	yes	no	1673.52	952.55	717.936	-0.813022	-1.22096	yes	NA	NA	cluster3	NA	no	no	no	NA	NA	NA	NA	NA	NA	NA	NA	NA	NA	NA	NA	NA	NA	NA	NA	NA	NA	NA
Glyma.02G305200	579	88.9885	152.165	159.34	116.576	180.456	214.193	228.824	156.779	204.842	215.854	291.547	201.859	202.191	no	yes	no	129.267	195.063	223.259	0.593583	0.788358	yes	NA	NA	cluster9	NA	no	no	no	1	1	NA	NA	NA	NA	NA	NA	NA	NA	NA	NA	NA	NA	NA	NA	NA	NA	NA
Glyma.02G305400	580	26908.1	20584.6	9950.2	19798	13571.8	8764.93	10346.4	12099.5	7660.62	9596.63	7097.27	12040.6	4878.07	no	yes	no	19310.2	11195.6	8254.64	-0.786428	-1.22609	yes	NA	NA	cluster3	Photosynthesis - antenna proteins	no	no	no	NA	NA	NA	NA	NA	NA	NA	NA	NA	NA	NA	NA	NA	NA	NA	NA	NA	NA	NA
Glyma.02G305500	581	189.712	187.257	229.282	97.0024	75.9967	66.0589	91.3441	65.2723	33.0324	19.6444	46.2176	60.715	51.5557	yes	yes	no	175.813	74.668	42.233	-1.23548	-2.0576	no	NA	NA	cluster6	NA	no	no	no	NA	NA	NA	NA	NA	NA	NA	NA	NA	NA	NA	NA	NA	NA	NA	NA	NA	NA	NA
Glyma.02G306400	582	163.084	200.754	175.854	115.644	322.414	205.185	268.104	200.353	225.227	244.264	266.533	373.404	282.667	no	yes	no	163.834	249.014	278.419	0.603994	0.765024	yes	NA	NA	cluster9	NA	no	no	no	NA	NA	NA	NA	NA	NA	NA	NA	NA	NA	NA	NA	NA	NA	NA	NA	NA	NA	NA
Glyma.02G307300	583	33.4168	37.8915	67.056	81.1573	2146.44	974.882	2897.9	1508.68	7773.21	4715.36	2135.85	3000.86	4624.26	yes	yes	no	54.8804	1881.98	4449.91	5.09981	6.34134	yes	NA	NA	cluster2	Flavonoid biosynthesis	no	no	no	NA	NA	NA	NA	NA	NA	NA	NA	NA	NA	NA	NA	NA	NA	NA	NA	NA	NA	NA
Glyma.02G309300	584	25.3126	19.8956	59.2847	18.7092	353.663	288.26	461.558	204.711	590.201	609.161	632.122	1179.01	636.557	yes	yes	no	30.8005	327.048	729.411	3.40848	4.5657	yes	NA	NA	cluster8	Phenylpropanoid biosynthesis	no	no	no	NA	1	NA	NA	NA	NA	NA	NA	NA	NA	NA	NA	1	NA	NA	NA	NA	NA	NA
Glyma.02G309500	585	13477.1	10665.3	7531.39	10021.6	8148.86	5696.16	7049.8	8775.81	6446.3	6820.4	5799.43	7835.6	4632.52	no	yes	no	10423.9	7417.66	6306.85	-0.490855	-0.724899	no	NA	NA	cluster3	Photosynthesis - antenna proteins	no	no	no	NA	NA	NA	NA	NA	NA	NA	NA	NA	NA	NA	NA	NA	NA	NA	NA	NA	NA	NA
Glyma.02G311200	586	585.661	533.677	584.819	295.532	847.391	622.563	914.261	991.23	928.968	1140.97	1374.84	1269.13	944.018	yes	yes	no	499.922	843.861	1131.59	0.755303	1.17857	yes	NA	NA	cluster9	NA	no	no	no	NA	NA	NA	NA	NA	NA	NA	NA	NA	NA	NA	NA	NA	NA	NA	NA	NA	NA	NA
Glyma.03G001200	587	251.073	230.447	276.881	220.967	354.556	453.41	329.97	372.472	298.998	389.868	356.968	361.461	513.779	no	yes	no	244.842	377.602	384.215	0.625017	0.650063	yes	NA	NA	cluster9	NA	no	no	no	NA	NA	NA	NA	NA	NA	NA	1	NA	NA	NA	NA	NA	NA	NA	NA	NA	NA	NA
Glyma.03G001500	588	27.6281	5.49896	26.2567	11.2527	53.6763	48.0426	41.262	47.8426	125.247	37.4009	52.9521	245.288	52.5874	no	yes	no	17.6591	47.7059	102.695	1.43375	2.53988	yes	NA	NA	cluster4	NA	no	no	no	NA	NA	NA	NA	NA	NA	NA	NA	NA	NA	NA	NA	NA	NA	NA	NA	NA	NA	NA
Glyma.03G001700	589	391.16	291.633	208.882	342.135	319.736	201.181	180.706	106.668	54.3873	112.866	160.705	139.973	84.5716	no	yes	no	308.452	202.073	110.501	-0.610172	-1.48099	no	NA	NA	cluster3	NA	no	no	no	NA	NA	NA	NA	1	1	1	NA	NA	NA	NA	NA	NA	NA	NA	NA	NA	NA	NA
Glyma.03G002200	590	164.242	200.754	79.6844	204.189	95.6387	62.0553	76.6141	51.1106	58.27	86.2314	44.2934	99.8011	56.7144	no	yes	no	162.217	71.3547	69.0621	-1.18485	-1.23196	no	NA	NA	cluster3	NA	no	no	no	1	1	NA	NA	NA	NA	NA	NA	NA	NA	NA	NA	NA	NA	NA	NA	NA	NA	NA
Glyma.03G003100	591	1	1	1	1	117.066	43.0381	153.21	73.9872	181.546	151.931	151.084	67.2293	117.588	yes	yes	no	1	96.8254	133.875	6.59731	7.06475	yes	NA	NA	cluster2	NA	no	no	no	NA	NA	NA	NA	NA	NA	NA	NA	NA	NA	NA	NA	NA	NA	NA	NA	NA	NA	NA
Glyma.03G003300	592	1	1	1	1	15.2851	3.00181	3.946	20.6085	29.1496	72.0261	53.9142	10.7715	39.1747	yes	yes	no	1	10.7104	41.0072	3.42093	5.35781	no	NA	NA	cluster8	NA	no	no	no	NA	NA	NA	NA	NA	NA	NA	NA	NA	NA	NA	NA	NA	NA	NA	NA	NA	NA	NA
Glyma.03G004300	593	296.225	421.203	400.25	920.013	819.714	1025.93	740.447	929.136	1784.13	1014.9	674.453	640.493	1083.3	no	yes	no	509.423	878.806	1039.46	0.786682	1.02889	yes	NA	NA	cluster9	NA	no	no	no	NA	NA	NA	NA	NA	NA	NA	NA	NA	NA	NA	NA	NA	NA	NA	NA	NA	NA	NA
Glyma.03G005600	594	779.004	624.556	276.881	628.278	313.486	123.111	51.0821	179.655	15.5602	141.277	34.6727	238.774	113.461	no	yes	no	577.18	166.834	108.749	-1.79061	-2.40802	yes	NA	NA	cluster6	NA	no	no	no	NA	NA	NA	NA	NA	NA	NA	NA	NA	NA	NA	NA	NA	NA	NA	NA	1	NA	NA
Glyma.03G005800	595	35.7323	70.284	181.683	46.671	609.009	835.756	552.885	1461.83	1480.31	1060.18	1439.3	695.865	2332.75	yes	yes	no	83.5925	864.871	1401.68	3.37104	4.06764	yes	NA	NA	cluster8	NA	no	no	no	NA	NA	NA	NA	NA	NA	NA	NA	NA	NA	NA	NA	2	NA	NA	NA	NA	NA	NA
Glyma.03G006200	596	51.9407	134.169	79.6844	36.4184	15.2851	42.0371	32.424	17.3404	1	9.87827	21.2036	6.42863	5.12699	no	yes	no	75.5532	26.7717	8.7275	-1.49678	-3.11385	no	NA	NA	cluster6	NA	no	no	no	NA	NA	NA	NA	NA	NA	NA	NA	NA	NA	NA	NA	NA	NA	NA	NA	NA	NA	NA
Glyma.03G006900	597	1374.08	1099.65	1250.24	1539.83	1483.97	1831.66	2016.07	1827.86	3654.63	2218.79	1683.67	2464.51	2592.75	no	yes	no	1315.95	1789.89	2522.87	0.443765	0.938962	yes	NA	NA	cluster9	NA	no	no	no	NA	NA	NA	NA	NA	NA	NA	NA	NA	NA	NA	NA	NA	NA	NA	NA	NA	NA	NA
Glyma.03G007100	598	173.504	69.3842	124.369	196.733	74.2111	19.0163	57.9561	40.217	47.5925	56.9331	17.3553	66.1436	34.0159	no	yes	no	140.998	47.8501	44.4081	-1.55908	-1.66678	yes	NA	NA	cluster3	NA	no	no	no	NA	NA	NA	NA	NA	NA	NA	NA	NA	NA	NA	NA	NA	NA	NA	NA	NA	NA	NA
Glyma.03G009000	599	226.76	472.491	455.621	228.423	234.025	258.233	326.042	162.226	113.599	142.164	132.804	197.516	174.334	no	yes	no	345.824	245.132	152.084	-0.496481	-1.18517	yes	NA	NA	cluster3	NA	no	no	no	NA	NA	NA	1	NA	NA	NA	NA	NA	NA	NA	NA	NA	NA	NA	NA	NA	NA	NA
Glyma.03G009500	600	203.605	131.47	1	137.081	66.1757	64.0571	8.85601	24.966	1	1	1	4.25718	1	no	yes	yes	118.289	41.0137	1.65144	-1.52814	-6.16245	no	NA	NA	cluster6	NA	no	no	no	NA	NA	NA	NA	NA	NA	NA	NA	NA	NA	NA	NA	NA	NA	NA	NA	NA	NA	NA
Glyma.03G012600	601	282.332	244.844	347.794	224.695	469.729	380.343	521.461	406.243	419.362	441.362	428.162	589.464	425.048	yes	yes	no	274.916	444.444	460.68	0.69301	0.744772	yes	NA	NA	cluster9	NA	no	no	yes	NA	NA	NA	NA	NA	NA	NA	NA	NA	NA	NA	NA	NA	NA	NA	NA	NA	NA	NA
Glyma.03G013400	602	2658.02	2711.17	2552.9	1265.81	975.957	805.728	1356.16	1420.44	1110.48	804.483	1036.19	840.267	870.764	yes	yes	no	2296.98	1139.57	932.438	-1.01124	-1.30066	yes	NA	NA	cluster3	NA	no	no	yes	NA	NA	NA	NA	NA	NA	NA	NA	NA	NA	NA	NA	NA	NA	NA	NA	NA	NA	NA
Glyma.03G015800	603	3.31549	1	1	1	7.24973	3.00181	1	1	21.3842	1.88783	123.184	113.916	1	no	yes	no	1.57887	3.06288	52.2743	0.955997	5.04913	no	NA	NA	cluster5	NA	no	no	no	NA	NA	NA	NA	NA	NA	NA	1	NA	NA	NA	NA	1	NA	NA	NA	NA	NA	1
Glyma.03G015900	604	11.4197	22.595	5.85706	1	20.642	48.0426	64.8301	26.0553	88.361	69.3626	127.994	110.658	79.4129	no	yes	no	10.2179	39.8925	95.1578	1.96501	3.21922	yes	NA	NA	cluster7	NA	no	no	no	NA	NA	NA	NA	NA	NA	NA	3	NA	NA	NA	1	1	NA	NA	NA	NA	NA	NA
Glyma.03G016500	605	260.335	274.537	379.851	384.077	675.077	435.393	484.145	450.906	527.107	524.818	620.577	632.893	357.985	no	yes	no	324.7	511.38	532.676	0.65529	0.714151	yes	NA	NA	cluster9	NA	no	no	no	NA	NA	NA	NA	NA	NA	NA	NA	NA	NA	NA	NA	NA	NA	NA	NA	1	NA	NA
Glyma.03G017200	606	1214.32	1088.85	1156.01	1059.82	744.717	804.728	922.117	1040.25	753.275	827.567	732.178	731.694	608.7	no	yes	no	1129.75	877.953	730.683	-0.363786	-0.628685	yes	NA	NA	cluster3	NA	no	no	yes	NA	NA	NA	NA	NA	NA	NA	NA	NA	NA	NA	NA	NA	NA	NA	NA	NA	NA	NA
Glyma.03G017800	607	171.188	152.165	138.941	289.939	199.206	96.0861	122.768	131.723	94.185	132.398	102.98	53.1149	67.0319	no	yes	no	188.058	137.446	89.942	-0.452317	-1.06411	yes	NA	NA	cluster3	NA	no	no	no	NA	NA	NA	NA	NA	NA	NA	NA	NA	NA	NA	NA	NA	NA	NA	NA	NA	NA	NA
Glyma.03G019500	608	54.2562	20.7954	39.8565	34.5542	80.4608	90.0806	93.3081	109.936	106.804	120.857	73.1557	96.5439	143.381	yes	yes	no	37.3656	93.4464	108.148	1.32243	1.53323	yes	NA	NA	cluster9	NA	no	no	no	NA	NA	NA	NA	NA	NA	NA	1	NA	NA	1	NA	1	NA	NA	NA	NA	NA	NA
Glyma.03G022200	609	112.143	86.4802	224.425	71.8367	224.204	331.299	353.538	173.119	209.696	211.415	235.747	275.689	441.556	no	yes	no	123.721	270.54	274.82	1.12875	1.1514	yes	NA	NA	cluster9	NA	no	no	no	NA	NA	NA	NA	NA	NA	NA	NA	NA	NA	NA	NA	NA	NA	NA	NA	NA	NA	NA
Glyma.03G022800	610	12.5774	12.6973	37.9137	26.1657	62.6044	69.0616	42.244	133.902	138.836	67.587	87.5868	78.0866	37.1112	yes	yes	no	22.3385	76.9531	81.8416	1.78445	1.8733	yes	NA	NA	cluster4	NA	no	no	no	1	1	NA	NA	NA	NA	NA	NA	NA	NA	NA	NA	NA	NA	NA	NA	NA	NA	NA
Glyma.03G027400	611	1070.76	1128.44	719.845	1350.63	1998.23	1756.59	1701.83	1388.85	2817.91	2272.95	2043.49	2702.29	2270.85	yes	yes	no	1067.42	1711.37	2421.5	0.681032	1.18178	yes	NA	NA	cluster9	c("Biosynthesis of amino acids", "Phenylalanine, tyrosine and tryptophan biosynthesis")	no	no	no	NA	NA	NA	NA	NA	NA	NA	NA	NA	NA	NA	NA	NA	NA	NA	NA	NA	NA	NA
Glyma.03G027500	612	4057.73	3621.76	3170.72	3206.36	5087.38	4511.08	4253.06	4092.64	4666.08	5296	4951.84	5980.1	6320.46	no	yes	no	3514.14	4486.04	5442.89	0.35227	0.631201	yes	NA	NA	cluster9	c("Carbon metabolism", "Biosynthesis of amino acids", "Pentose phosphate pathway")	no	no	yes	NA	NA	NA	NA	NA	NA	NA	NA	1	NA	NA	NA	NA	NA	NA	NA	NA	NA	NA
Glyma.03G029900	613	47218.4	35363.7	36751.5	38307.8	29624.7	19829.9	23354.9	32410.6	29336.8	23443.2	26258	26994.3	19619.7	yes	yes	no	39410.4	26305	25130.4	-0.583235	-0.649141	yes	NA	NA	cluster3	NA	no	no	no	NA	NA	NA	NA	NA	NA	NA	NA	NA	NA	NA	NA	1	NA	NA	NA	NA	NA	NA
Glyma.03G031000	614	1217.79	946.681	971.441	1205.22	751.86	406.367	465.486	804.949	414.509	498.183	364.665	470.034	317.747	yes	yes	no	1085.28	607.166	413.027	-0.83791	-1.39376	yes	NA	NA	cluster3	NA	no	no	no	NA	NA	NA	NA	NA	NA	NA	NA	NA	NA	NA	NA	NA	NA	NA	NA	NA	NA	NA
Glyma.03G032500	615	12.5774	5.49896	1	1	24.2133	31.0272	53.0461	28.234	35.9444	41.84	89.511	27.0574	44.3334	yes	yes	no	5.0191	34.1301	47.7373	2.76555	3.24962	no	NA	NA	cluster8	Phenylpropanoid biosynthesis	no	no	no	NA	NA	NA	NA	NA	NA	NA	NA	NA	NA	NA	NA	NA	NA	NA	NA	NA	NA	NA
Glyma.03G032700	616	2947.46	2646.39	960.755	2171.77	1112.56	581.525	1039.96	823.468	492.163	946.535	249.216	673.065	799.573	yes	yes	no	2181.59	889.377	632.11	-1.29451	-1.78713	no	NA	NA	cluster6	NA	no	no	no	NA	NA	NA	NA	NA	NA	NA	NA	NA	NA	NA	NA	NA	NA	NA	NA	NA	NA	NA
Glyma.03G032800	617	20.6816	45.9896	12.6569	1	160.814	94.0843	188.562	154.6	95.1557	352.579	386.792	756.666	177.429	yes	yes	no	20.082	149.515	353.724	2.89631	4.13865	yes	NA	NA	cluster7	Phenylpropanoid biosynthesis	no	no	no	NA	NA	NA	NA	NA	NA	NA	NA	NA	NA	NA	NA	NA	NA	NA	NA	NA	NA	NA
Glyma.03G034000	618	4222.13	2023.73	1255.09	2983.6	2232.15	878.795	743.393	2898.7	1176.49	1823.71	1069.87	1011.81	907.907	no	yes	no	2621.14	1688.26	1197.96	-0.634657	-1.12962	yes	Glyma.03G034000.1.p	bHLH	cluster3	NA	no	no	no	NA	NA	NA	NA	NA	NA	NA	NA	NA	NA	NA	NA	NA	NA	NA	NA	NA	NA	NA
Glyma.03G035300	619	20.6816	19.8956	36.9423	20.5733	65.2829	65.058	97.2361	70.7191	117.481	103.988	110.677	100.887	81.4764	yes	yes	no	24.5232	74.574	102.902	1.60453	2.06905	yes	NA	NA	cluster4	NA	no	no	no	NA	NA	NA	NA	NA	NA	NA	NA	NA	NA	NA	NA	NA	NA	NA	NA	NA	NA	NA
Glyma.03G036000	620	27.6281	69.3842	75.7987	42.0107	60.8188	63.0562	37.334	105.579	133.983	100.437	128.956	145.402	96.9526	no	yes	no	53.7054	66.6969	121.146	0.312552	1.17361	yes	NA	NA	cluster9	NA	no	no	yes	NA	NA	NA	NA	NA	NA	NA	NA	NA	NA	NA	NA	NA	NA	NA	NA	NA	NA	NA
Glyma.03G036600	621	4.47323	1.89979	14.5998	1	36.7127	26.0227	32.424	101.221	50.5046	72.0261	133.766	66.1436	94.8891	yes	yes	no	5.4932	49.0952	83.466	3.15986	3.92547	no	NA	NA	cluster7	NA	no	no	no	NA	NA	NA	NA	NA	NA	NA	NA	NA	NA	NA	NA	NA	NA	NA	NA	NA	NA	NA
Glyma.03G037500	622	322.853	319.526	405.107	267.57	212.598	236.213	248.464	265.715	200.96	185.668	238.633	187.745	162.984	no	yes	no	328.764	240.747	195.198	-0.449532	-0.752115	yes	NA	NA	cluster3	NA	no	no	yes	NA	NA	NA	NA	NA	NA	NA	NA	NA	NA	NA	NA	NA	NA	NA	NA	NA	NA	NA
Glyma.03G037600	623	95.935	113.474	51.5134	79.2932	92.9602	40.0353	37.334	24.966	5.85339	19.6444	52.9521	20.5431	17.508	no	yes	no	85.0539	48.8239	23.3002	-0.80079	-1.86804	no	NA	NA	cluster6	NA	no	no	no	NA	NA	NA	NA	NA	NA	NA	NA	NA	NA	NA	NA	NA	NA	NA	NA	NA	NA	NA
Glyma.03G040300	624	238.337	135.969	431.336	564.897	185.813	194.175	96.2541	79.434	66.0354	122.632	115.487	169.288	45.3652	no	yes	no	342.635	138.919	103.761	-1.30243	-1.7234	yes	NA	NA	cluster3	NA	no	no	no	1	NA	NA	NA	NA	NA	NA	NA	1	NA	NA	NA	NA	NA	NA	NA	NA	NA	NA
Glyma.03G040600	625	11531	5666.99	4574.41	8664.52	6845.34	3110.82	2855.68	7308.44	4042.9	2914.85	3689.6	2300.57	2729.97	no	yes	no	7609.22	5030.07	3135.58	-0.597171	-1.27902	no	NA	NA	cluster3	Glycine, serine and threonine metabolism	no	no	no	NA	NA	NA	NA	NA	NA	NA	3	NA	NA	NA	NA	1	NA	NA	NA	NA	NA	NA
Glyma.03G040900	626	5.63097	1	14.5998	1	20.642	14.0118	23.586	15.1617	45.6512	49.8305	50.0659	17.2859	105.207	no	yes	no	5.55769	18.3504	53.608	1.72325	3.26989	yes	NA	NA	cluster7	NA	no	no	no	NA	NA	NA	NA	NA	NA	NA	NA	NA	NA	NA	NA	NA	NA	NA	NA	NA	NA	NA
Glyma.03G041300	627	1	1	1	1	4.57127	7.00544	1	88.1489	110.687	1.88783	64.497	1	96.9526	no	yes	no	1	25.1814	55.0048	4.65429	5.78149	no	NA	NA	cluster4	NA	no	no	no	1	1	NA	NA	NA	NA	NA	NA	NA	NA	NA	NA	1	NA	NA	NA	NA	NA	NA
Glyma.03G041500	628	36.8901	41.4906	15.5712	1	68.8542	10.0082	139.462	55.4681	77.6835	129.735	163.591	511.291	201.159	no	yes	no	23.738	68.4481	216.692	1.52781	3.19038	no	NA	NA	cluster7	NA	no	no	no	1	1	NA	NA	NA	NA	NA	NA	NA	NA	NA	NA	NA	NA	NA	NA	NA	NA	NA
Glyma.03G041800	629	64.6759	55.8873	42.7707	26.1657	106.353	112.101	97.2361	127.366	121.364	70.2505	137.615	147.573	93.8573	yes	yes	no	47.3749	110.764	114.132	1.22529	1.26851	yes	NA	NA	cluster9	NA	no	yes	no	NA	NA	NA	NA	NA	NA	NA	NA	NA	NA	NA	NA	NA	NA	NA	NA	NA	NA	NA
Glyma.03G041850	630	9.10421	27.094	29.171	16.8451	15.2851	58.0516	12.784	71.8085	93.2144	41.84	44.2934	116.087	50.5239	no	yes	no	20.5535	39.4823	69.1917	0.941819	1.75121	no	NA	NA	cluster9	NA	no	no	no	NA	NA	NA	NA	NA	NA	NA	NA	NA	NA	NA	NA	NA	NA	NA	NA	NA	NA	NA
Glyma.03G042600	631	174.662	269.138	146.712	317.901	557.226	748.677	618.679	522.804	1007.59	578.087	428.162	714.322	850.129	yes	yes	no	227.103	611.846	715.659	1.42982	1.65592	yes	NA	NA	cluster4	NA	no	no	yes	NA	NA	NA	1	NA	NA	NA	2	NA	NA	NA	NA	NA	NA	NA	NA	NA	NA	NA
Glyma.03G042700	632	2.15774	4.59917	20.4282	1	119.745	63.0562	152.228	78.3447	120.393	115.53	175.136	224.66	62.9049	yes	yes	no	7.04629	103.343	139.725	3.87444	4.30958	yes	Glyma.03G042700.1.p	WRKY	cluster7	c("Plant-pathogen interaction", "MAPK signaling pathway - plant")	no	yes	no	NA	NA	NA	NA	NA	NA	NA	1	NA	NA	NA	NA	NA	NA	NA	NA	NA	NA	NA
Glyma.03G043000	633	90.1463	61.2861	1	65.3123	7.24973	1	1	9.71489	69.9181	134.174	153.97	14.0287	8.22224	yes	no	no	54.4361	4.74115	76.0626	-3.52125	0.482623	no	NA	NA	cluster3	NA	no	no	no	NA	NA	NA	NA	NA	NA	NA	NA	NA	NA	NA	NA	NA	NA	NA	NA	NA	NA	NA
Glyma.03G044500	634	468.728	423.902	346.823	220.035	3645.48	3021.73	4937.52	4202.67	11780.2	7133.8	12152	10770.3	12882.4	yes	yes	yes	364.872	3951.85	10943.7	3.43707	4.90657	yes	NA	NA	cluster8	NA	no	no	no	NA	NA	NA	NA	NA	NA	NA	NA	NA	NA	NA	NA	NA	NA	NA	NA	NA	NA	NA
Glyma.03G044900	635	5.63097	7.29854	1	1	336.7	25.0217	260.248	51.1106	1606.5	920.788	2503.36	124.773	4549.98	yes	yes	no	3.73238	168.27	1941.08	5.49454	9.02255	yes	NA	NA	cluster2	NA	no	no	no	1	1	NA	NA	NA	NA	NA	NA	NA	NA	NA	NA	NA	NA	NA	NA	NA	NA	NA
Glyma.03G045400	636	138.771	60.3863	1.97141	194.869	5.46409	8.00634	4.928	8.62553	34.9737	83.5679	159.743	10.7715	1	yes	no	no	98.9995	6.75599	58.0111	-3.87318	-0.771092	no	NA	NA	cluster3	NA	no	no	no	NA	NA	NA	NA	NA	NA	NA	4	1	NA	NA	NA	NA	1	NA	2	NA	1	NA
Glyma.03G050400	637	292.751	342.021	210.825	341.203	283.13	252.227	276.942	206.889	165.045	202.537	151.084	193.174	186.715	no	yes	no	296.7	254.797	179.711	-0.219655	-0.723329	no	NA	NA	cluster3	NA	no	no	no	NA	NA	NA	NA	NA	NA	NA	NA	NA	NA	NA	NA	NA	NA	NA	NA	NA	NA	NA
Glyma.03G052400	638	53.0985	18.9958	17.514	70.9046	114.388	77.0689	30.46	55.4681	152.426	91.5583	86.6248	199.688	82.5081	no	yes	no	40.1282	69.3462	122.561	0.789199	1.61081	yes	NA	NA	cluster4	NA	no	no	no	NA	NA	NA	NA	NA	NA	NA	NA	NA	NA	NA	NA	NA	NA	NA	NA	NA	NA	NA
Glyma.03G054900	639	10.2619	1	5.85706	1	64.3901	28.0245	113.93	31.5021	52.4459	77.3531	107.79	111.744	44.3334	yes	yes	no	4.52975	59.4617	78.7334	3.71446	4.11947	yes	NA	NA	cluster8	NA	no	no	no	NA	NA	NA	NA	NA	NA	NA	NA	NA	NA	NA	NA	NA	NA	NA	NA	NA	NA	NA
Glyma.03G055900	640	1770.03	2057.92	2304.22	1363.67	2528.57	1628.47	2800.68	3346.43	3141.14	3358.76	3519.31	3469.9	2165.61	no	yes	no	1873.96	2576.04	3130.94	0.459062	0.740506	yes	NA	NA	cluster9	Purine metabolism	no	no	no	NA	NA	NA	NA	NA	NA	NA	4	NA	NA	NA	NA	4	NA	NA	NA	NA	NA	NA
Glyma.03G056300	641	402.737	325.825	189.454	304.852	338.485	227.205	180.706	311.468	151.455	173.238	144.349	239.86	171.238	no	yes	no	305.717	264.466	176.028	-0.209114	-0.79639	no	NA	NA	cluster3	NA	no	no	no	NA	NA	NA	1	NA	NA	NA	3	NA	NA	NA	NA	1	NA	NA	NA	NA	NA	NA
Glyma.03G056800	642	1	1	1	1	41.1768	185.167	116.876	1	147.572	16.0931	153.008	191.002	159.889	yes	yes	no	1	86.0549	133.513	6.42719	7.06084	yes	NA	NA	cluster5	NA	no	no	no	NA	NA	NA	NA	NA	NA	NA	NA	NA	NA	NA	NA	NA	NA	NA	NA	NA	NA	NA
Glyma.03G057100	643	31.1013	34.2923	31.1138	1	12.6066	140.126	125.714	112.115	147.572	271.787	127.032	565.578	116.556	no	yes	no	24.3769	97.6404	245.705	2.00197	3.33334	no	NA	NA	cluster7	NA	no	no	no	NA	NA	NA	NA	NA	NA	NA	NA	NA	NA	NA	NA	NA	NA	NA	NA	NA	NA	NA
Glyma.03G058000	644	113.301	385.211	134.083	73.7008	30.463	14.0118	70.7221	42.3957	52.4459	42.7279	32.7485	58.5435	14.4127	yes	yes	no	176.574	39.3981	40.1757	-2.16407	-2.13588	no	NA	NA	cluster6	NA	no	no	yes	NA	NA	NA	NA	NA	NA	NA	NA	NA	NA	NA	NA	NA	NA	NA	NA	NA	NA	NA
Glyma.03G060300	645	12434	9645.87	4857.09	9546.25	7084.62	4806.35	5679.91	7112.35	4866.04	5520.62	5241.43	5585.98	2639.18	no	yes	no	9120.8	6170.81	4770.65	-0.563702	-0.934976	yes	NA	NA	cluster3	Photosynthesis - antenna proteins	no	no	no	NA	NA	NA	NA	NA	NA	NA	NA	NA	NA	NA	NA	2	1	NA	NA	NA	NA	1
Glyma.03G063200	646	959.612	772.122	442.021	899.508	560.797	505.457	535.209	553.306	442.658	483.978	327.144	528.663	286.794	no	yes	no	768.316	538.692	413.847	-0.512238	-0.8926	no	NA	NA	cluster3	NA	no	no	no	NA	NA	NA	NA	NA	NA	NA	NA	NA	NA	NA	NA	NA	NA	NA	NA	NA	NA	NA
Glyma.03G063400	647	60.0449	63.9854	109.798	89.5459	143.851	175.158	197.4	117.562	261.142	194.546	154.932	265.917	211.477	yes	yes	no	80.8436	158.493	217.603	0.97121	1.42849	yes	NA	NA	cluster9	NA	no	no	no	NA	NA	NA	NA	NA	NA	NA	NA	NA	NA	NA	NA	NA	NA	NA	NA	NA	NA	NA
Glyma.03G063900	648	634.286	422.103	316.709	659.036	280.452	147.132	179.724	231.945	75.7422	118.193	56.8004	115.001	50.5239	yes	yes	yes	508.033	209.813	83.2522	-1.27582	-2.60936	yes	NA	NA	cluster6	NA	no	no	no	NA	NA	NA	NA	NA	NA	NA	NA	NA	NA	NA	NA	NA	NA	NA	NA	NA	NA	NA
Glyma.03G066800	649	322.853	399.608	317.68	573.286	2243.76	737.667	1225.56	1607.81	6006.58	4044.16	3652.08	2159.42	5475.46	yes	yes	yes	403.357	1453.7	4267.54	1.8496	3.40328	yes	NA	NA	cluster4	Glycolysis / Gluconeogenesis	no	no	no	NA	NA	NA	NA	NA	NA	NA	NA	NA	NA	NA	NA	NA	NA	NA	NA	NA	NA	NA
Glyma.03G068100	650	117.932	107.175	71.9131	81.1573	55.4619	1	16.712	40.217	13.6188	17.8687	7.73453	42.2576	11.3175	no	yes	no	94.5445	28.3477	18.5594	-1.73776	-2.34884	yes	NA	NA	cluster6	NA	no	no	no	NA	NA	NA	NA	NA	NA	NA	NA	NA	NA	NA	NA	NA	NA	NA	NA	NA	NA	NA
Glyma.03G069300	651	21.8394	13.5971	15.5712	33.6222	50.105	81.0725	44.208	26.0553	77.6835	88.8948	73.1557	113.916	85.6034	no	yes	no	21.1575	50.3602	87.8506	1.25112	2.05389	yes	NA	NA	cluster4	NA	no	no	no	NA	NA	NA	NA	NA	NA	NA	NA	NA	NA	NA	NA	NA	NA	NA	NA	NA	NA	NA
Glyma.03G071700	652	332.115	553.472	512.934	418.564	407.232	554.501	249.446	453.085	229.109	181.229	232.86	345.175	231.08	no	yes	no	454.271	416.066	243.891	-0.126741	-0.897319	no	NA	NA	cluster3	NA	no	no	no	NA	NA	NA	NA	NA	1	NA	NA	2	NA	NA	2	3	1	NA	2	1	1	NA
Glyma.03G073200	653	1	1	1	19.6412	21.5348	14.0118	9.83801	18.4298	59.2407	87.1192	40.4451	31.4003	18.5397	no	yes	no	5.66031	15.9536	47.349	1.49493	3.06438	yes	NA	NA	cluster1	NA	no	no	no	NA	NA	NA	NA	NA	NA	NA	NA	NA	NA	NA	NA	1	NA	NA	NA	NA	NA	NA
Glyma.03G073702	654	73.9378	122.472	154.483	138.945	631.329	724.655	654.031	654.617	1853.05	1097.47	799.523	1475.42	1340.21	yes	yes	yes	122.46	666.158	1313.13	2.44356	3.42264	yes	NA	NA	cluster4	Glutathione metabolism	no	no	no	NA	NA	NA	NA	NA	NA	NA	NA	NA	NA	NA	NA	NA	NA	NA	NA	NA	NA	NA
Glyma.03G073770	655	827.629	1396.58	1071.5	1076.6	673.292	740.67	708.041	494.481	704.741	847.987	749.495	906.496	1070.92	yes	no	no	1093.08	654.121	855.928	-0.740764	-0.352831	yes	NA	NA	cluster3	NA	no	no	no	NA	NA	NA	NA	NA	NA	NA	NA	NA	NA	NA	NA	NA	NA	NA	NA	NA	NA	NA
Glyma.03G073776	656	2.15774	10.8977	1	30.826	185.813	154.139	80.5421	253.732	646.501	891.49	198.226	196.431	537.509	yes	yes	no	11.2204	168.556	494.031	3.90904	5.46041	yes	NA	NA	cluster1	NA	no	no	no	NA	NA	NA	NA	NA	NA	NA	3	NA	NA	NA	NA	1	NA	NA	NA	NA	NA	NA
Glyma.03G073778	657	1	1	1	1	54.5691	57.0507	205.256	186.191	164.074	639.347	56.8004	343.004	167.111	yes	yes	no	1	125.767	274.067	6.97461	8.09839	yes	NA	NA	cluster2	NA	no	no	no	NA	NA	NA	NA	NA	NA	NA	NA	NA	NA	NA	NA	NA	NA	NA	NA	NA	NA	NA
Glyma.03G074000	658	215.183	340.222	104.941	89.5459	291.166	260.235	501.821	265.715	387.33	401.41	337.727	623.121	347.667	no	yes	no	187.473	329.734	419.451	0.814621	1.16182	yes	NA	NA	cluster9	NA	no	no	no	NA	NA	NA	NA	NA	NA	NA	NA	NA	NA	NA	NA	NA	NA	NA	NA	NA	NA	NA
Glyma.03G074900	659	13.7352	16.2965	28.1995	23.3695	42.0696	26.0227	29.478	22.7872	46.6218	79.1287	77.004	47.6862	51.5557	no	yes	no	20.4002	30.0894	60.3993	0.560674	1.56595	yes	NA	NA	cluster9	NA	no	no	no	NA	NA	NA	NA	NA	NA	NA	NA	NA	NA	NA	NA	NA	NA	NA	NA	NA	NA	NA
Glyma.03G076100	660	398.106	411.305	429.393	400.855	430.445	723.654	870.071	657.885	1178.43	669.533	812.992	534.092	855.287	no	yes	no	409.915	670.514	810.067	0.709944	0.982718	yes	NA	NA	cluster9	NA	no	no	no	1	1	NA	NA	NA	NA	NA	NA	NA	NA	NA	NA	NA	NA	NA	NA	NA	NA	NA
Glyma.03G076200	661	415.472	598.462	405.107	513.634	304.558	461.417	330.952	377.919	311.617	302.861	291.547	239.86	388.937	no	yes	no	483.169	368.712	306.964	-0.390035	-0.654456	no	NA	NA	cluster3	NA	no	no	no	NA	NA	NA	NA	NA	NA	NA	NA	NA	NA	NA	NA	NA	NA	NA	NA	NA	NA	NA
Glyma.03G079500	662	25.3126	53.1879	19.4568	1	137.601	90.0806	184.634	97.9532	143.69	165.248	231.898	296.318	308.461	yes	yes	no	24.7393	127.567	229.123	2.36638	3.21124	yes	NA	NA	cluster7	NA	no	no	no	NA	NA	NA	NA	NA	NA	NA	NA	NA	NA	NA	NA	NA	NA	NA	NA	NA	NA	NA
Glyma.03G081900	663	324.01	186.357	285.624	339.338	147.422	108.097	102.146	184.013	132.041	120.857	82.7765	104.144	87.6668	yes	yes	no	283.832	135.419	105.497	-1.0676	-1.42784	yes	Glyma.03G081900.1.p	MYB	cluster3	NA	no	no	no	NA	NA	NA	NA	NA	NA	NA	NA	NA	NA	NA	NA	NA	NA	NA	NA	NA	NA	NA
Glyma.03G082100	664	621.551	612.859	369.165	470.759	271.524	155.14	177.76	399.706	186.399	299.31	199.188	235.517	183.619	yes	yes	no	518.583	251.032	220.807	-1.0467	-1.23179	yes	NA	NA	cluster3	NA	no	no	no	NA	NA	NA	NA	NA	NA	NA	NA	NA	NA	NA	NA	NA	NA	NA	NA	NA	NA	NA
Glyma.03G083100	665	550.928	501.284	395.393	427.884	391.161	356.322	438.972	454.174	365.975	304.637	302.13	339.747	288.858	no	yes	no	468.873	410.157	320.269	-0.193018	-0.549911	yes	NA	NA	cluster3	NA	no	no	no	NA	NA	NA	NA	NA	NA	NA	NA	NA	NA	NA	NA	NA	NA	NA	NA	NA	NA	NA
Glyma.03G083200	666	633.128	471.591	876.242	631.074	1118.81	1496.35	1809.85	1228.71	3283.83	1543.15	1961.71	1426.56	2911.56	yes	yes	no	653.009	1413.43	2225.36	1.11403	1.76887	yes	NA	NA	cluster9	NA	no	no	no	NA	NA	NA	NA	NA	NA	NA	NA	NA	NA	NA	NA	NA	NA	NA	NA	NA	NA	NA
Glyma.03G084600	667	9.10421	7.29854	17.514	1	54.5691	10.0082	101.164	38.0383	57.2993	71.1383	95.2835	202.945	55.6827	yes	yes	no	8.72919	50.9449	96.4698	2.54502	3.46616	yes	NA	NA	cluster7	NA	no	no	no	NA	NA	NA	NA	NA	NA	NA	NA	NA	NA	NA	NA	NA	NA	NA	NA	NA	NA	NA
Glyma.03G085900	668	231.391	201.654	154.483	251.725	269.738	139.125	173.832	148.064	121.364	100.437	121.26	148.659	77.3494	no	yes	no	209.813	182.69	113.814	-0.199709	-0.882431	yes	NA	NA	cluster3	NA	no	no	yes	NA	NA	NA	NA	NA	NA	NA	NA	NA	NA	NA	NA	NA	NA	NA	NA	NA	NA	NA
Glyma.03G086200	669	1275.68	1348.89	1118.12	1182.85	1004.53	997.902	1015.41	1332.2	811.516	1037.09	923.631	840.267	756.24	no	yes	no	1231.39	1087.51	873.749	-0.179255	-0.494991	yes	NA	NA	cluster3	NA	no	no	no	NA	NA	NA	NA	NA	NA	NA	1	1	NA	1	1	NA	NA	NA	NA	1	NA	NA
Glyma.03G087500	670	20.6816	48.689	11.6855	32.6901	92.0674	44.039	88.3981	23.8766	97.0971	88.8948	107.79	97.6297	78.3811	no	yes	no	28.4366	62.0953	93.9586	1.12674	1.72428	yes	NA	NA	cluster4	NA	no	no	no	NA	NA	NA	NA	NA	NA	NA	NA	NA	NA	NA	NA	NA	NA	NA	NA	NA	NA	NA
Glyma.03G088800	671	17.2084	27.094	12.6569	6.59237	16.1779	53.0471	32.424	81.6128	27.2083	99.5488	31.7864	146.487	91.7938	no	yes	no	15.8879	45.8155	79.3649	1.5279	2.32057	yes	NA	NA	cluster4	MAPK signaling pathway - plant	no	yes	no	NA	NA	NA	NA	NA	NA	NA	NA	NA	NA	NA	NA	NA	NA	NA	NA	NA	NA	NA
Glyma.03G088900	672	2950.93	2274.77	1614.52	2113.05	1381.3	1219.1	1271.71	1272.29	1307.53	1022	1235.34	1231.13	1274.18	yes	yes	no	2238.32	1286.1	1214.04	-0.799414	-0.882604	yes	NA	NA	cluster3	NA	no	no	yes	NA	NA	NA	NA	1	1	1	6	1	NA	NA	2	2	1	NA	NA	NA	NA	NA
Glyma.03G090000	673	880.885	911.589	469.221	797.913	396.518	661.598	292.654	636.098	424.215	415.615	440.669	460.262	472.509	no	yes	no	764.902	496.717	442.654	-0.622851	-0.789095	yes	NA	NA	cluster3	NA	no	no	no	NA	NA	NA	NA	NA	NA	NA	NA	NA	NA	NA	NA	NA	NA	NA	NA	NA	NA	NA
Glyma.03G092500	674	229.075	251.142	139.912	198.597	85.8177	150.135	107.056	126.277	76.7128	89.7827	62.5729	72.6579	117.588	no	yes	no	204.682	117.321	83.8628	-0.802916	-1.28728	no	NA	NA	cluster3	NA	no	no	no	NA	NA	NA	NA	NA	NA	NA	NA	NA	NA	NA	NA	NA	NA	NA	NA	NA	NA	NA
Glyma.03G092700	675	384.213	551.673	321.566	336.542	475.086	640.579	804.277	509.732	582.436	893.266	630.198	644.836	893.462	no	yes	no	398.499	607.418	728.839	0.608116	0.871027	yes	NA	NA	cluster9	c("Carbon metabolism", "Biosynthesis of amino acids", "Glycolysis / Gluconeogenesis")	no	no	no	NA	NA	NA	NA	NA	NA	NA	NA	NA	NA	NA	NA	NA	NA	NA	NA	NA	NA	NA
Glyma.03G093600	676	14.8929	18.096	7.79989	1	24.2133	58.0516	49.1181	139.349	37.8857	98.6609	114.525	103.058	67.0319	yes	yes	no	10.4472	67.683	84.2324	2.69567	3.01126	yes	NA	NA	cluster7	NA	no	yes	no	NA	NA	NA	NA	NA	NA	NA	NA	NA	NA	NA	NA	NA	NA	NA	NA	NA	NA	NA
Glyma.03G097300	677	494.199	441.898	129.226	359.844	192.063	167.15	74.6501	235.213	152.426	121.744	160.705	149.745	118.619	no	yes	no	356.292	167.269	140.648	-1.09089	-1.34097	yes	NA	NA	cluster3	NA	no	no	no	NA	NA	NA	NA	NA	NA	NA	NA	NA	NA	NA	NA	NA	NA	NA	NA	NA	NA	NA
Glyma.03G097600	678	9294.21	6838.52	5721.65	5807.75	5196.31	4729.28	4744.06	5174.38	3813.82	4525.36	5188.51	5501.29	3717.36	no	yes	no	6915.53	4961.01	4549.27	-0.479207	-0.604205	yes	NA	NA	cluster3	NA	no	no	no	NA	NA	NA	NA	NA	NA	NA	NA	NA	NA	NA	NA	NA	NA	NA	NA	NA	NA	NA
Glyma.03G098300	679	336.746	223.249	323.509	227.491	178.671	83.0743	100.182	129.545	60.2113	95.9974	142.425	63.9721	115.524	yes	yes	no	277.749	122.868	95.626	-1.17667	-1.5383	yes	NA	NA	cluster3	NA	no	no	no	NA	NA	NA	NA	NA	NA	NA	NA	NA	NA	NA	NA	NA	NA	NA	NA	NA	NA	NA
Glyma.03G098600	680	171.188	207.952	486.706	15.913	1092.92	1007.91	1205.92	2377.99	2097.66	2932.6	4299.56	2603.49	6586.65	yes	yes	no	220.44	1421.18	3703.99	2.68863	4.07062	yes	NA	NA	cluster7	NA	no	no	no	NA	NA	NA	NA	NA	NA	NA	NA	NA	NA	NA	NA	NA	NA	NA	NA	NA	NA	NA
Glyma.03G098900	681	917.933	780.22	397.336	925.605	403.661	275.248	204.274	430.209	302.881	341.925	231.898	312.604	240.366	yes	yes	no	755.274	328.348	285.935	-1.20177	-1.40131	no	NA	NA	cluster3	NA	no	no	no	NA	NA	NA	NA	NA	NA	NA	NA	NA	NA	NA	NA	NA	NA	NA	NA	NA	NA	NA
Glyma.03G099000	682	4.47323	11.7975	34.028	14.9809	345.628	77.0689	58.9381	497.749	199.018	555.004	310.788	126.944	620.049	yes	yes	no	16.3199	244.846	362.361	3.90717	4.47272	no	NA	NA	cluster8	NA	no	no	no	NA	NA	NA	NA	NA	NA	NA	NA	NA	NA	NA	NA	NA	NA	NA	NA	NA	NA	NA
Glyma.03G099500	683	313.591	512.082	612.99	361.708	239.382	275.248	310.33	284.234	272.79	181.229	231.898	361.461	158.857	no	yes	no	450.093	277.299	241.247	-0.698781	-0.89971	yes	NA	NA	cluster3	NA	no	no	no	NA	NA	NA	NA	NA	NA	NA	NA	NA	NA	NA	NA	NA	NA	NA	NA	NA	NA	NA
Glyma.03G101000	684	151.507	175.56	360.423	425.088	915.246	972.88	902.477	648.081	1944.3	1471.24	1804.89	777.294	1198.86	yes	yes	no	278.144	859.671	1439.32	1.62795	2.37148	yes	NA	NA	cluster4	NA	no	no	no	NA	NA	NA	NA	NA	NA	NA	NA	NA	NA	NA	NA	NA	NA	NA	NA	NA	NA	NA
Glyma.03G102700	685	1252.52	1075.35	908.299	962.888	784.001	962.871	863.197	967.264	727.067	700.607	784.13	777.294	677.827	no	yes	no	1049.76	894.333	733.385	-0.231182	-0.517423	yes	NA	NA	cluster3	NA	no	no	no	NA	NA	NA	NA	NA	NA	NA	NA	NA	NA	NA	NA	NA	NA	NA	NA	NA	NA	NA
Glyma.03G102800	686	9.10421	8.19834	2.94282	1	134.923	73.0652	61.8841	177.477	334.913	179.453	295.395	318.032	255.842	yes	yes	no	5.31134	111.837	276.727	4.39618	5.70324	yes	NA	NA	cluster8	NA	no	no	no	NA	NA	NA	NA	NA	NA	NA	NA	NA	NA	NA	NA	NA	NA	NA	NA	NA	NA	NA
Glyma.03G103400	687	60.0449	144.067	133.112	38.2825	41.1768	70.0625	24.568	69.6298	19.4429	16.0931	37.5589	42.2576	26.7937	no	yes	no	93.8766	51.3593	28.4292	-0.87014	-1.72339	no	NA	NA	cluster3	NA	no	no	no	NA	NA	NA	NA	NA	NA	NA	NA	NA	NA	NA	NA	NA	NA	NA	NA	NA	NA	NA
Glyma.03G105700	688	592.607	665.046	649.903	573.286	376.876	189.17	203.292	410.6	177.663	215.854	203.998	193.174	201.159	yes	yes	no	620.211	294.985	198.37	-1.07212	-1.64457	no	Glyma.03G105700.1.p	bHLH	cluster3	NA	no	no	no	NA	NA	NA	NA	NA	NA	NA	NA	NA	NA	NA	NA	NA	NA	NA	NA	NA	NA	NA
Glyma.03G107000	689	322.853	352.819	375.965	297.396	321.522	537.486	438.972	516.268	505.752	524.818	508.976	408.147	653.065	no	yes	no	337.258	453.562	520.152	0.427447	0.62508	yes	NA	NA	cluster9	NA	no	no	no	NA	NA	NA	NA	NA	NA	NA	NA	NA	NA	NA	NA	NA	NA	NA	NA	NA	NA	NA
Glyma.03G107900	690	32.2591	41.4906	21.3997	1	177.778	250.226	277.924	444.37	236.875	436.923	500.317	641.579	342.509	yes	yes	no	24.0373	287.575	431.64	3.58059	4.16648	yes	NA	NA	cluster7	NA	no	no	no	NA	NA	NA	NA	NA	NA	NA	NA	NA	NA	NA	NA	NA	NA	NA	NA	NA	NA	NA
Glyma.03G108000	691	26.4704	12.6973	28.1995	1	126.887	105.094	197.4	275.519	119.423	295.758	217.467	486.32	215.604	yes	yes	no	17.0918	176.225	266.914	3.36604	3.965	yes	NA	NA	cluster7	NA	no	no	no	NA	NA	NA	1	NA	NA	NA	NA	NA	NA	NA	NA	NA	NA	NA	NA	NA	NA	NA
Glyma.03G108200	692	273.07	228.647	297.281	278.754	140.28	186.168	183.652	136.081	195.136	167.024	155.894	208.374	162.984	yes	yes	no	269.438	161.545	177.882	-0.738017	-0.599031	no	NA	NA	cluster3	NA	no	no	no	NA	NA	NA	NA	NA	NA	NA	NA	NA	NA	NA	NA	NA	NA	NA	NA	NA	NA	NA
Glyma.03G109900	693	4663.23	3167.37	3793.39	4101.14	9155.95	9496.6	7214.78	11458.9	17633.4	9333.83	9486.11	14035.1	14146.3	yes	yes	no	3931.28	9331.56	12926.9	1.24712	1.71731	yes	NA	NA	cluster9	NA	no	no	no	NA	NA	NA	NA	NA	NA	NA	NA	NA	NA	NA	NA	NA	NA	NA	NA	NA	NA	NA
Glyma.03G110100	694	1005.92	849.504	729.559	1082.19	791.144	470.425	624.571	565.289	634.852	560.331	508.976	656.779	405.445	no	yes	no	916.794	612.857	553.277	-0.581047	-0.728597	no	NA	NA	cluster3	NA	no	no	no	NA	NA	NA	NA	NA	NA	NA	1	NA	NA	NA	NA	NA	NA	NA	NA	NA	NA	NA
Glyma.03G112700	695	4.47323	1	1	1	26.8917	35.0308	31.442	35.8596	41.7685	24.9713	23.1277	8.60009	8.22224	yes	yes	no	1.86831	32.306	21.338	4.112	3.51362	yes	Glyma.03G112700.1.p	ERF	cluster8	NA	no	no	no	NA	NA	NA	NA	NA	NA	NA	NA	NA	NA	NA	NA	NA	NA	NA	NA	NA	NA	NA
Glyma.03G114100	696	269.597	219.649	135.055	167.839	104.567	53.0471	118.84	97.9532	110.687	83.5679	98.1697	55.2863	97.9843	yes	yes	no	198.035	93.6018	89.139	-1.08115	-1.15163	no	NA	NA	cluster3	NA	no	no	no	NA	NA	NA	NA	NA	NA	NA	NA	NA	NA	NA	NA	NA	NA	NA	NA	NA	NA	NA
Glyma.03G114600	697	11504.3	9402.03	5289.37	9877.13	5790.92	4268.86	4968.94	7173.36	5375.64	5227.64	4597.8	4972.54	2890.93	no	yes	no	9018.22	5550.52	4612.91	-0.700219	-0.967165	no	NA	NA	cluster3	Photosynthesis	no	no	no	NA	NA	NA	NA	NA	NA	NA	NA	NA	NA	NA	NA	NA	NA	NA	NA	NA	NA	NA
Glyma.03G119200	698	55.4139	59.4865	38.8851	63.4481	71.5326	97.087	77.5961	76.166	95.1557	130.623	99.1318	87.8581	136.159	no	yes	no	54.3084	80.5954	109.785	0.569522	1.01544	yes	NA	NA	cluster9	NA	no	no	no	NA	NA	NA	NA	NA	NA	NA	NA	NA	NA	NA	NA	NA	NA	NA	NA	NA	NA	NA
Glyma.03G119500	699	10181	7662.73	5814.9	9385.93	6606.96	5238.74	4659.61	6377.03	5537.74	5088.25	5323.2	5503.46	3940.21	no	yes	no	8261.15	5720.59	5078.57	-0.53018	-0.701919	yes	NA	NA	cluster3	Porphyrin and chlorophyll metabolism	no	no	no	NA	NA	NA	NA	NA	NA	NA	NA	NA	NA	NA	NA	NA	NA	NA	NA	NA	NA	NA
Glyma.03G120300	700	2532.99	1867.17	1807.83	2383.35	1481.29	1264.14	1631.12	1472.73	1584.18	1159.61	1134.33	1271.3	913.065	no	yes	no	2147.83	1462.32	1212.5	-0.554621	-0.824902	no	NA	NA	cluster3	NA	no	no	no	NA	NA	NA	NA	NA	NA	NA	3	NA	NA	NA	NA	3	NA	NA	NA	NA	1	NA
Glyma.03G120700	701	128.352	135.969	170.026	83.0214	625.08	421.381	410.494	578.362	544.579	490.192	599.411	939.068	670.605	yes	yes	no	129.342	508.829	648.771	1.97599	2.32652	no	NA	NA	cluster4	NA	no	no	no	NA	NA	NA	NA	NA	NA	NA	4	NA	NA	NA	1	2	NA	NA	1	NA	NA	NA
Glyma.03G122000	702	1649.63	2041.73	1863.2	1641.43	2545.53	3278.97	2609.19	2286.48	2545.15	2009.26	2411	3472.07	3169.5	no	yes	no	1799	2680.04	2721.4	0.575065	0.597155	no	NA	NA	cluster9	NA	no	no	no	2	2	NA	NA	NA	NA	NA	NA	NA	NA	NA	NA	NA	NA	NA	NA	NA	NA	NA
Glyma.03G122500	703	557.875	878.297	1384.29	343.067	2498.21	1866.69	2535.54	3103.5	3247.92	3005.41	4441.94	2640.4	6263.71	yes	yes	no	790.882	2500.99	3919.88	1.66096	2.30927	no	NA	NA	cluster4	NA	no	no	no	NA	NA	NA	NA	NA	NA	NA	NA	NA	NA	NA	NA	NA	NA	NA	NA	NA	NA	NA
Glyma.03G124300	704	651.652	714.535	340.994	577.946	486.693	467.422	496.911	315.826	310.646	305.525	362.741	379.919	289.889	no	yes	no	571.282	441.713	329.744	-0.371094	-0.792857	yes	NA	NA	cluster3	NA	no	no	yes	1	1	NA	NA	NA	NA	NA	NA	NA	NA	NA	NA	NA	NA	NA	NA	NA	NA	NA
Glyma.03G125300	705	78.5688	161.163	92.3127	143.605	47.4265	59.0525	55.9921	48.9319	59.2407	83.5679	81.8144	60.715	36.0794	yes	no	no	118.913	52.8508	64.2835	-1.1699	-0.887381	no	NA	NA	cluster3	NA	no	no	no	NA	NA	NA	NA	NA	NA	NA	NA	NA	NA	NA	NA	NA	NA	NA	NA	NA	NA	NA
Glyma.03G125600	706	1	6.39875	1	8.4565	109.924	59.0525	50.1001	84.8808	51.4752	244.264	12.5449	87.8581	146.476	yes	yes	no	4.21381	75.9893	108.524	4.1726	4.68674	yes	NA	NA	cluster1	NA	no	no	no	NA	NA	NA	NA	NA	NA	NA	NA	NA	NA	NA	NA	NA	NA	NA	NA	NA	NA	NA
Glyma.03G126000	707	31.1013	72.9834	56.3705	89.5459	156.35	262.236	111.966	140.438	118.452	374.775	388.717	103.058	272.35	no	yes	no	62.5003	167.748	251.47	1.42436	2.00845	yes	NA	NA	cluster4	NA	no	no	no	NA	NA	NA	NA	NA	NA	NA	NA	NA	NA	NA	NA	1	1	NA	NA	NA	NA	NA
Glyma.03G126200	708	175.819	149.466	240.939	149.198	248.311	274.247	290.69	243.928	370.828	242.489	366.589	424.433	230.048	no	yes	no	178.855	264.294	326.877	0.56335	0.869956	yes	NA	NA	cluster9	NA	no	no	no	NA	NA	NA	NA	NA	NA	NA	1	NA	NA	NA	NA	1	NA	NA	NA	NA	NA	NA
Glyma.03G127300	709	271.912	330.324	301.166	262.909	199.206	225.203	211.148	218.872	126.217	214.078	163.591	150.83	245.524	no	yes	no	291.578	213.607	180.048	-0.448921	-0.695498	no	NA	NA	cluster3	NA	no	no	no	NA	NA	NA	NA	NA	NA	NA	NA	NA	NA	NA	NA	NA	NA	NA	NA	NA	NA	NA
Glyma.03G127600	710	411.999	479.689	488.649	379.417	580.439	560.506	471.378	665.511	744.539	499.959	655.212	854.381	604.573	no	yes	no	439.939	569.459	671.733	0.372289	0.610585	yes	Glyma.03G127600.1.p	bZIP	cluster9	NA	no	yes	yes	NA	NA	NA	NA	1	1	NA	NA	NA	NA	NA	NA	NA	NA	NA	NA	NA	NA	NA
Glyma.03G128300	711	2969.45	2584.3	2679.18	2668.56	2556.24	1724.56	1929.65	2033.75	1962.74	1702.96	1682.71	2466.68	1793.15	no	yes	no	2725.38	2061.05	1921.65	-0.403075	-0.50411	yes	NA	NA	cluster3	Glyoxylate and dicarboxylate metabolism	no	yes	no	NA	NA	NA	NA	NA	1	NA	1	NA	NA	NA	NA	2	NA	NA	NA	NA	NA	NA
Glyma.03G129300	712	1064.97	683.042	598.418	1301.23	2258.94	2638.39	1870.73	2732.03	5542.6	2282.71	2707.32	1952.05	3976.33	yes	yes	no	911.913	2375.02	3292.2	1.38097	1.85208	yes	NA	NA	cluster4	NA	no	no	no	NA	NA	NA	NA	NA	NA	NA	NA	NA	NA	NA	NA	NA	NA	NA	NA	NA	NA	NA
Glyma.03G130300	713	677.122	475.19	462.421	371.029	171.528	202.182	251.41	314.736	153.396	314.403	245.367	257.231	125.842	yes	yes	no	496.44	234.964	219.248	-1.07918	-1.17906	yes	NA	NA	cluster3	NA	no	no	no	NA	NA	NA	1	1	2	NA	5	NA	NA	NA	NA	1	1	NA	NA	NA	NA	NA
Glyma.03G130800	714	739.64	507.583	635.332	899.508	1246.48	1145.04	1063.53	1199.3	1606.5	1115.22	957.304	1429.82	946.081	yes	yes	no	695.516	1163.58	1210.98	0.742421	0.800026	no	NA	NA	cluster9	Plant-pathogen interaction	yes	yes	no	NA	NA	NA	NA	NA	NA	NA	4	NA	NA	NA	NA	1	NA	NA	NA	NA	NA	NA
Glyma.03G131000	715	214.025	208.852	89.3985	93.2741	262.596	224.202	368.268	202.532	253.376	250.479	356.968	328.889	304.334	no	yes	no	151.387	264.399	298.809	0.804475	0.980981	yes	NA	NA	cluster9	NA	no	no	no	NA	NA	NA	NA	NA	NA	NA	NA	NA	NA	NA	NA	NA	NA	NA	NA	NA	NA	NA
Glyma.03G131600	716	16.0507	13.5971	13.6284	39.2145	158.136	38.0335	29.478	89.2383	190.282	259.358	229.974	177.973	101.08	yes	yes	no	20.6227	78.7214	191.733	1.93253	3.2168	yes	NA	NA	cluster4	NA	no	no	no	NA	NA	NA	NA	NA	NA	NA	NA	NA	NA	NA	NA	NA	NA	NA	NA	NA	NA	NA
Glyma.03G132700	717	7638.63	1728.6	2475.19	4424.57	16291.4	21761.7	13958.2	14818.5	29645.5	3162.55	20500.9	2967.2	30952.4	no	yes	no	4066.75	16707.4	17445.7	2.03854	2.10093	yes	NA	NA	cluster4	NA	no	no	no	NA	NA	NA	NA	NA	NA	NA	NA	NA	NA	NA	NA	NA	NA	NA	NA	NA	NA	NA
Glyma.03G133200	718	312.433	279.936	257.453	234.948	342.056	433.391	453.702	494.481	624.175	563.882	514.749	528.663	610.763	yes	yes	no	271.192	430.908	568.446	0.668063	1.06771	yes	NA	NA	cluster9	NA	no	no	no	1	1	NA	NA	NA	NA	NA	3	1	NA	NA	NA	NA	NA	NA	NA	1	NA	NA
Glyma.03G134100	719	313.591	608.36	235.11	342.135	180.456	376.34	315.24	127.366	121.364	166.136	232.86	133.459	184.651	no	yes	no	374.799	249.851	167.694	-0.585051	-1.16029	yes	NA	NA	cluster3	NA	no	no	yes	NA	NA	NA	NA	NA	NA	NA	4	NA	NA	NA	NA	1	NA	NA	NA	NA	NA	NA
Glyma.03G134200	720	196.659	294.332	249.682	167.839	295.63	382.345	328.006	215.604	352.385	423.605	540.725	678.493	517.906	no	yes	no	227.128	305.396	502.623	0.427178	1.14597	yes	NA	NA	cluster9	NA	no	no	no	NA	NA	NA	NA	NA	NA	NA	NA	NA	NA	NA	NA	NA	NA	NA	NA	NA	NA	NA
Glyma.03G134800	721	21.8394	63.0856	76.7701	28.0298	75.9967	110.099	83.4881	258.089	290.262	144.828	116.449	270.26	217.667	no	yes	no	47.4312	131.918	207.893	1.47573	2.13193	yes	NA	NA	cluster4	NA	no	no	yes	NA	NA	NA	NA	NA	NA	NA	NA	NA	NA	NA	NA	NA	NA	NA	NA	NA	NA	NA
Glyma.03G135800	722	5.63097	1	13.6284	1	119.745	125.112	309.348	229.766	227.168	339.262	176.098	713.237	136.159	yes	yes	no	5.31483	195.993	318.385	5.20463	5.9046	yes	Glyma.03G135800.1.p	HSF	cluster2	NA	no	no	no	1	1	NA	NA	NA	1	NA	NA	NA	NA	NA	NA	NA	NA	NA	NA	NA	NA	NA
Glyma.03G136000	723	453.678	519.28	666.417	837.06	1037.56	996.901	798.385	642.634	1222.11	832.006	1218.03	819.638	903.78	no	yes	no	619.109	868.87	999.112	0.488948	0.690454	yes	NA	NA	cluster9	NA	no	yes	no	NA	NA	NA	NA	NA	NA	NA	NA	NA	NA	NA	NA	NA	NA	NA	NA	NA	NA	NA
Glyma.03G136500	724	1156.43	627.255	814.072	801.641	719.718	629.569	566.633	383.366	333.942	261.133	443.555	378.833	385.842	no	yes	no	849.849	574.821	360.661	-0.564093	-1.23656	yes	NA	NA	cluster3	NA	no	no	no	NA	NA	NA	NA	NA	NA	NA	NA	NA	NA	NA	NA	NA	NA	NA	NA	NA	NA	NA
Glyma.03G137000	725	5199.27	4769	2701.53	4610.98	2987.48	1664.51	1692.99	3056.66	1946.24	2075.85	1318.08	2211.54	1822.04	yes	yes	no	4320.19	2350.41	1874.75	-0.878185	-1.2044	no	NA	NA	cluster3	Porphyrin and chlorophyll metabolism	no	no	no	NA	NA	NA	NA	NA	NA	NA	NA	NA	NA	NA	NA	NA	NA	NA	NA	NA	NA	NA
Glyma.03G137100	726	1301.15	1232.82	1113.27	1072.87	1252.73	1309.18	1320.81	1193.85	1549.23	1533.39	1655.77	1716.45	1611.56	no	yes	no	1180.02	1269.14	1613.28	0.105038	0.451179	yes	NA	NA	cluster9	NA	no	no	no	NA	NA	NA	NA	NA	NA	NA	NA	NA	NA	NA	NA	NA	NA	NA	NA	NA	NA	NA
Glyma.03G137700	727	1198.11	557.971	364.308	333.746	408.125	288.26	130.624	600.149	171.839	35.6252	314.637	174.716	351.794	no	yes	no	613.533	356.79	209.722	-0.782068	-1.54866	yes	NA	NA	cluster6	Pentose and glucuronate interconversions	no	no	no	NA	1	NA	NA	NA	NA	NA	NA	NA	NA	NA	NA	NA	NA	NA	NA	NA	NA	NA
Glyma.03G138000	728	464.097	584.065	473.106	733.601	1207.2	943.853	925.063	1173.15	1718.13	1154.29	995.787	1498.22	1012.11	yes	yes	no	563.717	1062.32	1275.71	0.91417	1.17825	yes	NA	NA	cluster9	Plant-pathogen interaction	no	no	no	NA	NA	NA	NA	NA	NA	NA	NA	NA	NA	NA	NA	NA	NA	NA	NA	NA	NA	NA
Glyma.03G138200	729	90.1463	129.67	225.396	265.706	313.486	375.339	443.882	168.762	634.852	348.14	401.224	335.404	312.588	no	yes	no	177.73	325.367	406.442	0.872386	1.19336	yes	NA	NA	cluster9	Purine metabolism	no	no	no	NA	NA	NA	NA	NA	NA	NA	NA	NA	NA	NA	NA	NA	NA	NA	NA	NA	NA	NA
Glyma.03G140700	730	293.909	335.723	351.68	420.428	305.451	193.174	235.698	177.477	187.37	254.918	264.609	181.231	214.572	no	yes	no	350.435	227.95	220.54	-0.620429	-0.668106	yes	NA	NA	cluster3	NA	no	no	no	NA	NA	NA	NA	NA	NA	NA	NA	NA	NA	NA	NA	NA	NA	NA	NA	NA	NA	NA
Glyma.03G141600	731	102.881	147.666	161.283	133.353	116.174	85.0761	54.0281	76.166	21.3842	47.167	28.9002	66.1436	64.9684	no	yes	no	136.296	82.8609	45.7127	-0.717978	-1.57608	yes	NA	NA	cluster6	NA	no	no	no	2	2	NA	NA	NA	NA	NA	NA	1	NA	NA	NA	NA	NA	NA	NA	NA	NA	1
Glyma.03G142100	732	14.8929	6.39875	22.3711	1	547.405	375.339	727.681	492.302	1113.4	617.152	1403.71	696.951	1412.43	yes	yes	no	11.1657	535.682	1048.73	5.58423	6.55342	yes	NA	NA	cluster2	NA	no	no	no	NA	NA	NA	NA	NA	NA	NA	1	NA	NA	NA	NA	NA	NA	NA	1	NA	NA	NA
Glyma.03G142400	733	5.63097	1	1	14.9809	31.3558	69.0616	39.298	19.5191	60.2113	152.818	14.4691	36.829	69.0954	yes	yes	no	5.65298	39.8087	66.6846	2.816	3.56027	no	Glyma.03G142400.1.p	bZIP	cluster1	NA	no	no	no	NA	NA	NA	NA	NA	NA	NA	NA	NA	NA	NA	NA	1	NA	NA	1	NA	NA	NA
Glyma.03G142500	734	1816.34	1430.77	941.327	1342.24	1230.41	1021.92	899.531	867.043	729.008	754.765	1157.42	788.152	901.716	no	yes	no	1382.67	1004.73	866.211	-0.460652	-0.674665	yes	NA	NA	cluster3	NA	no	no	no	NA	NA	NA	NA	NA	NA	NA	NA	NA	NA	NA	NA	NA	NA	NA	NA	NA	NA	NA
Glyma.03G142800	735	725.747	638.953	427.45	765.291	494.728	362.327	466.468	491.213	428.098	392.532	305.978	387.519	234.175	no	yes	no	639.36	453.684	349.66	-0.494941	-0.870675	no	NA	NA	cluster3	NA	no	no	no	NA	NA	NA	NA	NA	NA	NA	NA	NA	NA	NA	NA	NA	NA	NA	NA	NA	NA	NA
Glyma.03G143000	736	83.1998	58.5867	71.9131	69.9726	42.9624	20.0172	11.802	35.8596	23.3256	7.21479	22.1657	23.8003	15.4445	no	yes	no	70.918	27.6603	18.3902	-1.35834	-1.94722	yes	NA	NA	cluster6	NA	no	no	no	NA	NA	NA	NA	NA	NA	NA	NA	NA	NA	NA	NA	NA	NA	NA	NA	NA	NA	NA
Glyma.03G143100	737	411.999	296.132	419.679	465.167	281.345	215.194	257.302	278.787	153.396	223.844	160.705	205.117	106.238	no	yes	no	398.244	258.157	169.86	-0.625404	-1.22931	yes	Glyma.03G143100.1.p	SBP	cluster3	NA	no	no	no	NA	NA	NA	NA	NA	NA	NA	NA	NA	NA	NA	NA	NA	NA	NA	NA	NA	NA	NA
Glyma.03G143700	738	78.5688	118.873	171.969	26.1657	2397.32	1917.74	5163.38	4973.94	6807.39	5540.15	3921.46	7945.26	8203.4	yes	yes	no	98.8939	3613.09	6483.53	5.19121	6.03475	yes	NA	NA	cluster2	Isoflavonoid biosynthesis	no	no	no	NA	NA	NA	NA	NA	NA	NA	NA	NA	NA	NA	NA	NA	NA	NA	NA	NA	NA	NA
Glyma.03G146100	739	963.085	560.671	638.246	987.121	567.939	804.728	455.666	398.617	390.242	343.701	381.982	408.147	577.747	no	yes	no	787.281	556.738	420.364	-0.499881	-0.90524	yes	NA	NA	cluster3	NA	no	no	no	NA	NA	NA	NA	NA	NA	NA	NA	NA	NA	1	NA	NA	NA	NA	NA	NA	NA	NA
Glyma.03G147700	740	39.2055	27.9938	66.0846	99.7986	544.726	471.426	612.787	759.196	2338.39	813.361	398.337	573.178	1253.54	yes	yes	no	58.2706	597.034	1075.36	3.35697	4.20591	yes	NA	NA	cluster1	NA	no	no	no	NA	NA	NA	NA	NA	NA	NA	NA	NA	NA	NA	NA	NA	NA	NA	NA	NA	NA	NA
Glyma.03G147900	741	71.6224	179.159	150.597	44.8069	1433.97	1616.46	3510.67	2674.29	2836.35	4829.89	3130.63	7458.86	7397.6	yes	yes	no	111.546	2308.85	5130.67	4.37146	5.52343	yes	NA	NA	cluster8	NA	no	no	no	NA	NA	NA	NA	NA	NA	NA	NA	NA	NA	1	NA	NA	NA	NA	NA	1	NA	NA
Glyma.03G148500	742	132.983	29.7933	244.824	73.7008	197.42	64.0571	55.0101	73.9872	18.4722	13.4296	55.8383	45.5148	5.12699	no	yes	no	120.325	97.6186	27.6764	-0.301713	-2.12021	no	NA	NA	cluster6	NA	no	yes	no	NA	NA	NA	NA	NA	NA	NA	NA	NA	NA	NA	NA	NA	NA	NA	NA	NA	NA	NA
Glyma.03G149400	743	6.78872	27.9938	13.6284	18.7092	56.3547	79.0707	87.4161	112.115	153.396	97.7731	150.122	58.5435	53.6192	yes	yes	no	16.78	83.7391	102.691	2.31916	2.61349	yes	NA	NA	cluster4	NA	no	no	no	NA	NA	NA	NA	NA	NA	NA	NA	NA	NA	NA	NA	NA	NA	NA	NA	NA	NA	NA
Glyma.03G150600	744	369.162	513.881	439.107	323.493	437.588	662.599	591.183	510.821	496.046	831.118	734.102	585.121	1085.37	no	yes	no	411.411	550.548	746.351	0.420287	0.859273	yes	NA	NA	cluster9	Plant-pathogen interaction	no	no	no	NA	NA	NA	NA	1	2	NA	NA	1	1	NA	1	NA	NA	NA	NA	NA	1	NA
Glyma.03G151200	745	383.055	256.541	102.027	173.431	173.314	65.058	62.8661	197.085	80.5956	66.6992	84.7006	54.2006	107.27	no	yes	no	228.764	124.581	78.6932	-0.876777	-1.53955	yes	NA	NA	cluster3	NA	no	no	no	NA	NA	NA	NA	NA	NA	NA	NA	NA	NA	NA	NA	NA	NA	NA	NA	NA	NA	NA
Glyma.03G152400	746	41.521	106.276	65.1132	45.739	109.924	114.102	123.75	153.511	145.631	157.257	232.86	151.916	129.969	no	yes	no	64.6622	125.322	163.527	0.954642	1.33853	no	NA	NA	cluster9	NA	no	no	yes	NA	NA	NA	NA	NA	NA	NA	NA	NA	NA	NA	NA	NA	NA	NA	NA	NA	NA	NA
Glyma.03G154700	747	43.8365	110.775	102.998	74.6329	56.3547	41.0362	63.8481	43.4851	42.7391	18.7565	16.3932	50.9434	25.762	no	yes	no	83.0606	51.181	30.9189	-0.698555	-1.42568	yes	NA	NA	cluster3	NA	no	no	no	NA	NA	NA	NA	NA	NA	NA	NA	NA	NA	NA	NA	NA	NA	NA	NA	NA	NA	NA
Glyma.03G156100	748	312.433	294.332	362.365	347.727	188.492	191.172	211.148	243.928	191.253	134.174	141.463	105.23	146.476	no	yes	no	329.214	208.685	143.719	-0.657701	-1.19577	yes	NA	NA	cluster3	NA	no	no	no	NA	NA	NA	NA	NA	NA	NA	NA	NA	NA	NA	NA	NA	NA	NA	NA	NA	NA	NA
Glyma.03G156700	749	593.765	457.195	410.936	289.939	609.902	1277.16	620.643	1137.2	1729.78	697.056	2072.35	1016.15	2058.31	no	yes	no	437.959	911.226	1514.73	1.05701	1.79019	no	NA	NA	cluster9	NA	no	no	no	NA	NA	NA	NA	NA	NA	NA	NA	NA	NA	NA	NA	NA	NA	NA	NA	NA	NA	NA
Glyma.03G157700	750	38.0478	25.2944	25.2853	40.1466	243.846	187.169	142.408	203.621	372.769	269.124	283.85	237.688	220.762	yes	yes	no	32.1935	194.261	276.839	2.59315	3.1042	yes	NA	NA	cluster4	NA	no	no	no	NA	NA	NA	NA	NA	NA	NA	NA	NA	NA	NA	NA	NA	NA	NA	NA	NA	NA	NA
Glyma.03G157800	751	2.15774	9.99792	1	1	96.5315	96.0861	279.888	40.217	152.426	184.78	124.146	169.288	182.588	yes	yes	no	3.53892	128.181	162.645	5.17873	5.52228	yes	NA	NA	cluster2	NA	no	no	no	NA	NA	NA	NA	NA	NA	NA	NA	NA	NA	NA	NA	NA	NA	NA	NA	NA	NA	NA
Glyma.03G158700	752	2008.53	1816.78	1995.31	5698.69	1459.86	1724.56	741.429	1543.54	696.976	1854.78	879.375	904.324	479.731	no	yes	no	2879.83	1367.35	963.038	-1.0746	-1.58032	yes	NA	NA	cluster3	NA	no	no	no	NA	NA	NA	NA	NA	NA	NA	NA	NA	NA	NA	NA	NA	NA	NA	NA	NA	NA	NA
Glyma.03G159100	753	5803.61	4294.81	2801.58	3425.4	2460.71	1994.8	2150.6	2874.74	2127.75	1949.78	2135.85	2565.49	1499.1	yes	yes	no	4081.35	2370.21	2055.59	-0.784029	-0.989491	yes	NA	NA	cluster3	Photosynthesis	no	no	no	NA	NA	NA	NA	NA	NA	NA	NA	NA	NA	NA	NA	NA	NA	NA	NA	NA	NA	NA
Glyma.03G160100	754	1	1	1	1	69.747	55.0489	10.82	66.3617	9.7361	100.437	77.004	14.0287	177.429	yes	yes	no	1	50.4944	75.7269	5.65805	6.24273	no	NA	NA	cluster8	NA	no	no	no	NA	NA	NA	NA	NA	NA	NA	1	NA	1	1	1	1	NA	NA	NA	NA	1	NA
Glyma.03G160200	755	1	1	6.82847	1	226.883	49.0435	45.19	368.115	158.25	299.31	372.361	69.4008	535.446	yes	yes	no	2.45712	172.308	286.953	6.13188	6.86771	yes	NA	NA	cluster2	NA	no	no	no	NA	NA	NA	NA	NA	NA	NA	1	1	1	1	NA	1	NA	NA	NA	NA	1	NA
Glyma.03G160400	756	1	1	1	1	40.284	9.00725	9.83801	68.5404	63.1234	146.604	85.6627	82.4295	90.7621	yes	yes	no	1	31.9174	93.7162	4.99627	6.55023	yes	NA	NA	cluster2	NA	no	no	no	NA	NA	NA	NA	NA	NA	NA	2	NA	NA	1	NA	1	NA	NA	NA	NA	1	NA
Glyma.03G160600	757	53.0985	20.7954	1	12.1847	50.105	82.0734	33.406	82.7021	119.423	86.2314	80.8523	181.231	32.9842	no	yes	no	21.7697	62.0716	100.144	1.51162	2.20169	yes	NA	NA	cluster1	NA	no	no	no	NA	NA	NA	NA	NA	NA	NA	NA	NA	NA	NA	NA	NA	NA	NA	NA	NA	NA	NA
Glyma.03G161600	758	581.03	546.274	741.216	674.881	858.105	848.767	806.241	986.872	1362.86	961.628	1172.81	823.981	1126.64	no	yes	no	635.85	874.996	1089.58	0.46059	0.777018	yes	NA	NA	cluster9	NA	no	no	no	NA	NA	NA	NA	NA	NA	NA	NA	NA	NA	NA	NA	NA	NA	NA	NA	NA	NA	NA
Glyma.03G162600	759	1	1	1	1	5.46409	15.0127	1	19.5191	49.5339	20.5322	26.014	35.7432	37.1112	yes	yes	no	1	10.249	33.7869	3.35741	5.07839	yes	Glyma.03G162600.1.p	ERF	cluster8	NA	no	no	no	NA	NA	NA	NA	NA	NA	NA	NA	NA	NA	NA	NA	NA	NA	NA	NA	NA	NA	NA
Glyma.03G162800	760	93.6195	81.0815	36.9423	19.6412	636.686	412.372	588.237	846.345	450.424	919.013	2279.2	1768.56	848.065	yes	yes	no	57.8211	620.91	1253.05	3.42472	4.43771	yes	NA	NA	cluster8	NA	no	no	no	NA	NA	NA	NA	NA	NA	NA	NA	NA	NA	NA	NA	NA	NA	NA	NA	NA	NA	NA
Glyma.03G163100	761	21.8394	48.689	4.88565	1	84.9249	60.0535	62.8661	104.489	67.0061	122.632	231.898	340.832	60.8414	no	yes	no	19.1035	78.0834	164.642	2.03118	3.10742	yes	Glyma.03G163100.1.p	MYB	cluster7	NA	no	no	no	NA	NA	NA	NA	NA	NA	NA	NA	NA	NA	NA	NA	NA	NA	NA	NA	NA	NA	NA
Glyma.03G164300	762	1287.25	803.614	713.045	1010.42	766.145	595.538	877.927	596.881	611.556	670.421	565.739	510.206	547.827	no	yes	no	953.584	709.123	581.15	-0.427325	-0.71445	yes	NA	NA	cluster3	NA	no	no	no	1	1	NA	NA	NA	NA	NA	NA	NA	NA	NA	NA	NA	NA	NA	NA	NA	NA	NA
Glyma.03G165800	763	27.6281	18.096	1	16.8451	87.6033	103.092	24.568	107.757	90.3023	166.136	238.633	92.201	37.1112	yes	yes	no	15.8923	80.7553	124.877	2.34523	2.9741	yes	NA	NA	cluster1	NA	no	no	no	NA	NA	NA	NA	NA	NA	NA	NA	NA	NA	NA	NA	NA	NA	NA	NA	NA	NA	NA
Glyma.03G166300	764	6.78872	19.8956	7.79989	1	56.3547	13.0109	45.19	60.9149	21.3842	50.7183	24.0898	106.315	34.0159	no	yes	no	8.87106	43.8676	47.3048	2.30598	2.41481	yes	NA	NA	cluster7	NA	no	no	no	NA	NA	NA	NA	NA	NA	NA	NA	NA	NA	NA	NA	NA	NA	NA	NA	NA	NA	NA
Glyma.03G166400	765	152.664	149.466	130.198	98.8665	170.635	234.211	213.112	257	184.458	188.331	205.922	174.716	218.699	yes	no	no	132.799	218.74	194.425	0.719975	0.549976	no	Glyma.03G166400.1.p	G2-like	cluster9	NA	no	no	yes	NA	NA	NA	NA	NA	NA	NA	NA	NA	NA	NA	NA	NA	NA	NA	NA	NA	NA	NA
Glyma.03G167200	766	1858.02	1662.92	907.328	1324.53	991.135	1056.96	745.357	1199.3	870.727	706.822	915.934	755.58	1011.08	no	yes	no	1438.2	998.186	852.029	-0.526881	-0.755288	no	NA	NA	cluster3	NA	no	no	no	NA	NA	NA	NA	NA	NA	NA	NA	NA	NA	NA	NA	NA	NA	NA	NA	NA	NA	NA
Glyma.03G168000	767	2.15774	18.9958	1	33.6222	1017.92	771.698	363.358	1013.02	2743.16	2424.77	771.623	498.263	2398.78	yes	yes	no	13.9439	791.498	1767.32	5.82688	6.98578	yes	NA	NA	cluster2	NA	no	no	no	NA	NA	NA	NA	NA	NA	NA	NA	NA	NA	NA	NA	NA	NA	NA	NA	NA	NA	NA
Glyma.03G168700	768	2659.18	2186.59	1420.23	2374.03	1750.03	1508.36	1608.54	1307.14	1593.88	1357.6	1587.46	1526.45	1132.83	no	yes	no	2160.01	1543.52	1439.64	-0.484814	-0.585326	no	NA	NA	cluster3	c("Carbon metabolism", "Glycolysis / Gluconeogenesis")	no	no	no	NA	NA	NA	NA	NA	NA	NA	NA	NA	NA	NA	NA	NA	NA	NA	NA	NA	NA	NA
Glyma.03G168900	769	12.5774	20.7954	1	14.9809	47.4265	35.0308	25.55	67.4511	91.273	81.7922	13.507	66.1436	51.5557	no	yes	no	12.3384	43.8646	60.8543	1.8299	2.3022	yes	NA	NA	cluster1	NA	no	no	no	NA	NA	NA	NA	NA	NA	NA	NA	NA	NA	NA	NA	NA	NA	NA	NA	NA	NA	NA
Glyma.03G169500	770	445.574	351.919	304.081	419.496	369.734	489.442	255.338	287.502	149.514	194.546	189.567	233.345	291.953	no	yes	no	380.267	350.504	211.785	-0.117582	-0.844413	yes	NA	NA	cluster3	NA	no	no	no	NA	NA	NA	NA	NA	NA	NA	2	1	NA	NA	1	2	NA	NA	1	NA	NA	NA
Glyma.03G170300	771	527.773	310.528	306.995	423.224	163.493	88.0788	241.59	210.157	168.927	293.095	75.0799	146.487	174.334	no	yes	no	392.13	175.83	171.585	-1.15715	-1.19241	yes	Glyma.03G170300.1.p	bHLH	cluster3	NA	no	no	no	NA	NA	NA	NA	NA	NA	NA	NA	NA	NA	NA	NA	NA	NA	NA	NA	NA	NA	NA
Glyma.03G171500	772	46.152	26.1942	30.1424	69.9726	212.598	110.099	138.48	157.868	354.327	435.147	263.647	376.661	170.207	yes	yes	no	43.1153	154.761	319.998	1.84377	2.89179	yes	NA	NA	cluster4	NA	no	no	no	NA	NA	NA	2	NA	NA	NA	4	NA	NA	NA	NA	1	NA	NA	NA	NA	NA	NA
Glyma.03G171600	773	179.293	83.7809	38.8851	5.66031	1	1	16.712	8.62553	21.3842	1	9.65868	16.2002	2.03175	yes	no	no	76.9047	6.83439	10.055	-3.49219	-2.93516	yes	NA	NA	cluster6	NA	no	no	no	NA	NA	NA	NA	NA	NA	NA	NA	NA	NA	NA	NA	NA	NA	NA	NA	NA	NA	NA
Glyma.03G172300	774	114.459	217.85	117.569	138.013	150.993	226.204	244.536	164.404	309.675	297.534	222.277	274.603	382.747	no	yes	no	146.973	196.534	297.367	0.419233	1.0167	yes	NA	NA	cluster9	NA	no	no	no	NA	NA	NA	NA	NA	NA	NA	NA	NA	NA	NA	NA	NA	NA	NA	NA	NA	NA	NA
Glyma.03G173100	775	1	1	1	1	45.6409	15.0127	38.316	12.983	100.009	59.5966	57.7625	86.7724	139.254	yes	yes	no	1	27.9881	88.679	4.80674	6.47052	yes	Glyma.03G173100.1.p	C2H2	cluster2	NA	no	no	no	NA	NA	NA	NA	NA	NA	NA	NA	NA	NA	NA	NA	NA	NA	NA	NA	NA	NA	NA
Glyma.03G173200	776	7.94646	1	1	1	10.821	1	1	16.2511	51.4752	66.6992	23.1277	58.5435	87.6668	no	yes	no	2.73662	7.26802	57.5025	1.40917	4.39316	no	Glyma.03G173200.1.p	C2H2	cluster8	NA	no	no	no	NA	NA	NA	NA	NA	NA	NA	NA	NA	NA	NA	NA	NA	NA	NA	NA	NA	NA	NA
Glyma.03G173300	777	3.31549	8.19834	2.94282	1	59.926	20.0172	15.73	41.3064	104.862	88.007	194.377	147.573	110.365	yes	yes	no	3.86416	34.2449	129.037	3.14766	5.06149	no	Glyma.03G173300.1.p	C2H2	cluster8	NA	no	no	no	NA	NA	NA	NA	NA	NA	NA	NA	NA	NA	NA	NA	NA	NA	NA	NA	NA	NA	NA
Glyma.03G175100	778	109.828	325.825	174.883	161.315	122.423	124.111	107.056	70.7191	44.6805	58.7087	115.487	48.772	67.0319	no	yes	no	192.963	106.077	66.936	-0.863202	-1.52747	no	NA	NA	cluster3	NA	no	no	no	NA	NA	NA	NA	1	2	1	NA	NA	NA	NA	NA	NA	NA	NA	NA	NA	NA	NA
Glyma.03G176300	779	75.0956	45.9896	413.85	71.8367	5596.29	4787.33	6471.4	8025.24	13326.5	5352.82	7231.96	2404.8	23131.8	yes	yes	no	151.693	6220.07	10289.6	5.3577	6.08388	yes	NA	NA	cluster2	Glutathione metabolism	no	no	no	NA	NA	NA	NA	NA	NA	NA	NA	NA	NA	NA	NA	NA	NA	NA	NA	NA	NA	NA
Glyma.03G176800	780	400.422	243.944	174.883	372.893	545.619	728.659	575.471	445.46	690.181	745.887	604.222	588.378	926.478	yes	yes	no	298.035	573.802	711.029	0.94507	1.25443	yes	NA	NA	cluster9	Purine metabolism	no	no	no	NA	NA	NA	NA	NA	NA	NA	NA	NA	NA	NA	NA	NA	NA	NA	NA	NA	NA	NA
Glyma.03G177600	781	447.889	622.756	576.076	496.857	443.838	297.268	463.522	290.77	276.672	337.486	334.84	309.346	314.651	no	yes	no	535.895	373.85	314.599	-0.519491	-0.768433	yes	NA	NA	cluster3	NA	no	no	no	NA	NA	NA	NA	NA	NA	NA	NA	NA	NA	NA	NA	NA	NA	NA	NA	NA	NA	NA
Glyma.03G178100	782	126.036	136.869	232.196	108.187	128.673	93.0834	139.462	101.221	66.0354	68.4748	51.028	91.1153	100.048	no	yes	no	150.822	115.61	75.3403	-0.383582	-1.00135	no	NA	NA	cluster3	NA	no	no	no	1	1	NA	NA	NA	NA	NA	NA	NA	NA	NA	NA	NA	NA	NA	NA	NA	NA	NA
Glyma.03G180100	783	437.469	397.808	356.537	362.64	484.014	628.568	539.137	483.587	575.641	488.417	575.359	555.806	639.652	no	yes	no	388.614	533.827	566.975	0.458035	0.544949	yes	NA	NA	cluster9	NA	no	no	no	NA	NA	NA	NA	NA	NA	NA	2	NA	NA	NA	NA	1	NA	NA	NA	NA	NA	NA
Glyma.03G181700	784	34.5746	47.7892	25.2853	88.6138	281.345	380.343	269.086	168.762	743.568	508.837	340.613	450.491	348.699	yes	yes	no	49.0657	274.884	478.442	2.48604	3.28556	yes	NA	NA	cluster1	Phenylpropanoid biosynthesis	no	no	no	NA	NA	NA	NA	NA	NA	NA	5	1	NA	NA	1	3	1	NA	1	NA	NA	NA
Glyma.03G181800	785	439.785	420.303	385.679	590.063	326.879	257.232	179.724	304.932	233.963	373.887	289.623	248.546	254.81	yes	yes	no	458.958	267.192	280.166	-0.780486	-0.712081	no	NA	NA	cluster3	NA	no	no	no	NA	NA	NA	NA	NA	NA	NA	NA	NA	NA	NA	NA	NA	NA	NA	NA	NA	NA	NA
Glyma.03G182500	786	11.4197	19.8956	15.5712	24.3015	38.4984	30.0263	18.676	52.2	99.0384	32.0739	37.5589	46.6005	72.1906	no	yes	no	17.797	34.8502	57.4925	0.96953	1.69174	yes	NA	NA	cluster9	NA	no	no	no	NA	NA	NA	NA	NA	NA	NA	NA	NA	NA	NA	NA	NA	NA	NA	NA	NA	NA	NA
Glyma.03G182800	787	1919.38	1963.45	2224.56	2240.74	2646.42	2513.27	2394.14	2023.94	3068.34	2866.02	3193.17	3079.03	3244.82	no	yes	no	2087.03	2394.44	3090.28	0.198237	0.566281	yes	NA	NA	cluster9	NA	no	no	no	NA	NA	NA	NA	NA	NA	NA	NA	NA	NA	NA	NA	NA	NA	NA	NA	NA	NA	NA
Glyma.03G183300	788	19.5239	23.4948	48.5992	8.4565	32.2486	99.0888	111.966	207.979	209.696	105.764	53.9142	236.603	159.889	yes	yes	no	25.0186	112.821	153.173	2.17296	2.61409	no	NA	NA	cluster4	NA	no	no	no	NA	NA	NA	NA	NA	NA	NA	NA	NA	NA	NA	NA	NA	NA	NA	NA	NA	NA	NA
Glyma.03G183400	789	421.261	381.612	211.796	449.322	284.023	281.254	173.832	233.034	206.784	200.761	207.846	282.203	166.08	no	yes	no	365.998	243.036	212.735	-0.590666	-0.782779	no	NA	NA	cluster3	NA	no	no	no	NA	NA	NA	NA	NA	NA	NA	NA	NA	NA	NA	NA	NA	NA	NA	NA	NA	NA	NA
Glyma.03G184500	790	9378.72	5395.25	3883.73	3860.67	3487.45	2523.28	2471.71	5391.16	2697.54	3005.41	3140.25	3159.38	2835.21	no	yes	no	5629.59	3468.4	2967.56	-0.698759	-0.923755	yes	NA	NA	cluster3	NA	no	no	no	NA	NA	NA	NA	NA	NA	NA	NA	NA	NA	NA	NA	NA	NA	NA	NA	NA	NA	NA
Glyma.03G185900	791	53334.8	32520.4	20986.4	41092.8	35486.9	27836.2	14561.1	28903.9	13858.4	17478.8	21446.6	23502.6	14670.4	no	yes	no	36983.6	26697.1	18191.4	-0.470205	-1.02363	yes	NA	NA	cluster3	NA	no	no	no	NA	NA	NA	NA	NA	NA	NA	5	1	NA	NA	1	3	NA	NA	1	NA	NA	NA
Glyma.03G186200	792	266.123	198.054	345.851	229.355	135.815	180.162	185.616	151.332	113.599	105.764	140.501	126.944	77.3494	no	yes	no	259.846	163.231	112.831	-0.670738	-1.20349	yes	NA	NA	cluster3	NA	no	no	no	NA	NA	NA	NA	NA	NA	NA	NA	NA	NA	NA	NA	NA	NA	NA	NA	NA	NA	NA
Glyma.03G186300	793	75.0956	64.8852	161.283	20.5733	263.488	154.139	488.073	359.4	186.399	187.444	541.687	655.693	246.556	yes	yes	no	80.4593	316.275	363.556	1.97485	2.17585	yes	NA	NA	cluster4	NA	no	no	no	NA	NA	1	NA	NA	NA	NA	NA	NA	NA	NA	NA	NA	NA	NA	NA	NA	NA	NA
Glyma.03G186500	794	82.0421	222.349	142.826	212.578	246.525	383.346	250.428	146.974	304.822	325.945	340.613	244.203	495.207	no	yes	no	164.949	256.818	342.158	0.638731	1.05264	yes	NA	NA	cluster9	Ribosome biogenesis in eukaryotes	no	no	no	NA	NA	NA	NA	NA	1	NA	1	1	NA	NA	NA	1	NA	NA	NA	1	NA	NA
Glyma.03G187500	795	13.7352	9.99792	21.3997	11.2527	84.9249	28.0245	94.2901	32.5915	166.015	136.837	121.26	138.887	191.873	yes	yes	no	14.0964	59.9577	150.975	2.08862	3.42091	yes	NA	NA	cluster4	Zeatin biosynthesis	no	no	no	NA	NA	NA	NA	NA	NA	NA	NA	NA	NA	NA	NA	NA	NA	NA	NA	NA	NA	NA
Glyma.03G187700	796	101.724	86.4802	130.198	46.671	451.873	495.448	379.07	605.596	627.087	700.607	840.892	868.495	999.732	yes	yes	no	91.2682	482.997	807.363	2.40383	3.14503	yes	NA	NA	cluster4	Zeatin biosynthesis	no	no	no	NA	NA	NA	NA	NA	NA	NA	2	NA	NA	NA	NA	2	NA	NA	NA	NA	NA	NA
Glyma.03G188000	797	151.507	188.157	157.397	71.8367	99.21	114.102	48.136	82.7021	11.6775	26.747	54.8763	66.1436	58.7779	no	yes	no	142.224	86.0376	43.6444	-0.725129	-1.7043	no	NA	NA	cluster6	NA	no	no	no	1	1	NA	NA	NA	NA	NA	NA	NA	NA	NA	NA	NA	NA	NA	NA	NA	NA	NA
Glyma.03G188400	798	65.8336	69.3842	22.3711	22.4374	61.7116	93.0834	56.9741	132.813	86.4196	85.3435	130.88	101.973	173.302	no	yes	no	45.0066	86.1454	115.584	0.936639	1.36073	yes	NA	NA	cluster9	NA	no	no	no	NA	NA	NA	NA	NA	NA	NA	3	NA	NA	NA	NA	NA	NA	NA	1	NA	2	NA
Glyma.03G189600	799	6.78872	1	1	1	43.8553	22.019	97.2361	4.26809	1	28.5226	5.81038	36.829	50.5239	yes	no	no	2.44718	41.8446	24.5372	4.09585	3.32578	no	Glyma.03G189600.1.p	Trihelix	cluster8	NA	no	no	no	NA	NA	NA	1	NA	NA	NA	NA	NA	NA	NA	NA	NA	NA	NA	NA	NA	NA	NA
Glyma.03G189800	800	3789.14	4489.16	3005.58	2340.48	2556.24	1697.54	2116.23	1469.46	1051.27	1211.11	1420.06	1781.59	1523.86	yes	yes	no	3406.09	1959.87	1397.58	-0.79736	-1.28519	yes	NA	NA	cluster3	NA	no	no	no	NA	NA	NA	NA	NA	1	NA	4	NA	NA	NA	NA	NA	NA	NA	NA	NA	NA	NA
Glyma.03G191300	801	53.0985	1	58.3133	30.826	136.708	108.097	140.444	99.0426	219.402	194.546	30.8244	103.058	317.747	no	yes	no	35.8094	121.073	173.116	1.75747	2.27332	yes	NA	NA	cluster4	NA	no	no	yes	NA	NA	NA	NA	NA	NA	NA	1	NA	1	NA	NA	NA	NA	NA	1	1	NA	NA
Glyma.03G191500	802	930.668	1468.56	1594.12	990.85	1709.85	2363.14	2206.57	1753.78	2202.5	2041.23	2015.59	2549.2	3544.02	no	yes	no	1246.05	2008.34	2470.51	0.688641	0.987446	yes	NA	NA	cluster9	c("Carbon metabolism", "Biosynthesis of amino acids", "Glycolysis / Gluconeogenesis", "Pentose phosphate pathway")	no	no	no	NA	NA	NA	NA	NA	NA	NA	NA	NA	NA	NA	NA	NA	NA	NA	NA	NA	NA	NA
Glyma.03G192900	803	255.704	245.743	239.967	220.967	374.198	560.506	362.376	466.157	452.365	472.436	575.359	435.291	561.239	yes	yes	no	240.595	440.81	499.338	0.873547	1.05341	yes	NA	NA	cluster9	NA	no	no	no	NA	NA	NA	NA	NA	NA	NA	NA	NA	NA	NA	NA	NA	NA	NA	NA	NA	NA	NA
Glyma.03G193200	804	1170.32	1081.65	579.962	521.091	431.338	355.321	265.158	445.46	166.986	204.312	252.102	391.862	348.699	yes	yes	no	838.256	374.319	272.792	-1.16312	-1.61959	yes	NA	NA	cluster6	NA	no	no	yes	NA	NA	NA	NA	NA	NA	NA	1	1	NA	NA	1	4	NA	NA	NA	NA	NA	NA
Glyma.03G193600	805	477.99	530.078	281.738	431.613	467.051	311.281	321.132	300.574	200.96	249.591	324.258	191.002	291.953	no	yes	no	430.355	350.01	251.553	-0.298131	-0.774665	yes	NA	NA	cluster3	NA	no	no	no	NA	NA	NA	NA	NA	NA	NA	NA	NA	NA	NA	NA	NA	NA	NA	NA	NA	NA	NA
Glyma.03G194000	806	746.587	610.159	978.241	866.886	1116.13	1114.01	911.315	1704.76	2010.3	1074.38	1168	1530.79	932.669	no	yes	no	800.468	1211.55	1343.23	0.597942	0.746789	no	NA	NA	cluster9	NA	no	no	no	NA	NA	NA	NA	NA	NA	NA	4	NA	NA	1	NA	1	1	NA	NA	NA	NA	NA
Glyma.03G194800	807	336.746	500.385	172.94	421.36	122.423	171.154	110.002	111.026	100.009	106.651	81.8144	180.145	76.3176	yes	yes	no	357.858	128.651	108.987	-1.47592	-1.71522	no	NA	NA	cluster6	NA	no	no	no	NA	1	NA	NA	NA	NA	NA	NA	NA	NA	NA	NA	NA	NA	NA	NA	NA	NA	NA
Glyma.03G195300	808	410.841	278.136	101.055	160.383	165.278	85.0761	121.786	101.221	65.0647	39.1765	39.483	135.63	54.6509	no	yes	no	237.604	118.34	66.8011	-1.00561	-1.83062	yes	NA	NA	cluster6	NA	no	no	no	NA	NA	NA	NA	NA	NA	NA	NA	NA	NA	NA	NA	NA	NA	NA	NA	NA	NA	NA
Glyma.03G195700	809	792.897	687.541	586.762	813.758	640.258	883.799	831.773	873.579	1453.13	1049.52	1013.1	851.124	1188.54	no	yes	no	720.239	807.352	1111.09	0.164722	0.625421	yes	NA	NA	cluster9	NA	no	no	no	NA	NA	NA	NA	NA	NA	NA	NA	NA	NA	NA	NA	NA	NA	NA	NA	NA	NA	NA
Glyma.03G196500	810	117.932	98.1775	216.654	180.888	192.063	250.226	190.526	285.323	354.327	388.092	183.794	226.831	396.16	no	yes	no	153.413	229.535	309.841	0.581293	1.01411	yes	NA	NA	cluster9	NA	no	no	no	NA	NA	NA	NA	NA	NA	NA	1	NA	NA	NA	NA	NA	NA	NA	NA	NA	NA	NA
Glyma.03G196900	811	763.953	727.132	467.278	837.06	456.337	458.414	486.109	422.583	453.336	528.369	337.727	422.262	470.445	no	yes	no	698.856	455.861	442.428	-0.616402	-0.659553	yes	NA	NA	cluster3	NA	no	no	no	NA	NA	NA	NA	NA	NA	NA	NA	NA	NA	NA	NA	NA	NA	NA	NA	1	NA	NA
Glyma.03G197000	812	722.274	728.032	898.585	602.18	646.507	491.444	603.949	654.617	450.424	503.51	438.745	690.436	459.096	no	yes	no	737.768	599.129	508.442	-0.300299	-0.537083	yes	NA	NA	cluster3	NA	no	no	no	1	1	NA	NA	NA	NA	NA	NA	NA	NA	NA	NA	NA	NA	NA	NA	NA	NA	NA
Glyma.03G198500	813	137.614	183.658	125.341	178.092	230.454	187.169	180.706	165.494	270.848	217.63	236.709	219.231	306.397	no	yes	no	156.176	190.956	250.163	0.290065	0.679696	yes	NA	NA	cluster9	NA	no	no	no	NA	NA	NA	NA	NA	NA	NA	NA	NA	NA	NA	NA	NA	NA	NA	NA	NA	NA	NA
Glyma.03G199500	814	499.987	624.556	585.79	564.897	763.466	737.667	688.401	679.672	765.894	729.906	871.679	725.18	850.129	no	yes	no	568.808	717.302	788.557	0.334639	0.471275	no	NA	NA	cluster9	NA	no	no	no	NA	NA	NA	NA	NA	2	NA	1	NA	NA	NA	NA	NA	NA	NA	NA	NA	NA	NA
Glyma.03G201000	815	14.8929	11.7975	31.1138	30.826	211.705	178.16	279.888	226.498	735.803	605.61	254.988	638.321	413.699	yes	yes	no	22.1575	224.063	529.684	3.33803	4.57926	yes	NA	NA	cluster8	NA	no	no	no	1	NA	NA	NA	NA	NA	NA	NA	NA	NA	NA	NA	NA	NA	NA	NA	NA	NA	NA
Glyma.03G201100	816	3.31549	1	1	1	59.926	15.0127	85.4521	20.6085	231.051	62.26	41.4072	214.888	170.207	yes	yes	no	1.57887	45.2498	143.963	4.84095	6.51066	yes	NA	NA	cluster2	NA	no	no	no	NA	NA	NA	NA	NA	NA	NA	NA	NA	NA	NA	NA	NA	NA	NA	NA	NA	NA	NA
Glyma.03G201500	817	1	1	1	1	68.8542	4.00272	1	95.7745	44.6805	119.081	101.056	148.659	66.0001	yes	yes	no	1	42.4078	95.8953	5.40626	6.58339	yes	NA	NA	cluster8	NA	no	no	no	NA	NA	NA	NA	NA	NA	NA	NA	NA	NA	NA	NA	NA	NA	NA	NA	NA	NA	NA
Glyma.03G201600	818	154.98	36.9917	68.9989	335.61	554.547	429.388	142.408	484.677	692.122	641.123	420.465	358.204	297.112	no	yes	no	149.145	402.755	481.805	1.43318	1.69173	yes	NA	NA	cluster4	NA	no	no	no	NA	NA	NA	NA	NA	NA	NA	NA	1	NA	NA	NA	NA	NA	NA	NA	1	NA	NA
Glyma.03G201700	819	13.7352	17.1963	43.7421	44.8069	118.852	85.0761	88.3981	65.2723	193.194	70.2505	116.449	32.4861	119.651	no	yes	no	29.8701	89.3996	106.406	1.58157	1.83281	yes	NA	NA	cluster4	NA	no	no	no	NA	NA	NA	NA	NA	NA	NA	3	1	NA	NA	NA	NA	NA	NA	1	1	NA	NA
Glyma.03G202000	820	2108.09	2500.62	2491.7	2026.37	1942.88	1927.74	1772.53	1609.99	1491.96	1314.1	1793.35	1874.96	1442.35	no	yes	no	2281.7	1813.29	1583.34	-0.331501	-0.527132	yes	NA	NA	cluster3	NA	no	no	no	NA	NA	NA	NA	NA	1	NA	NA	NA	NA	NA	NA	NA	NA	NA	NA	NA	NA	NA
Glyma.03G202400	821	104.039	45.9896	121.455	95.1383	461.694	281.254	242.572	182.923	527.107	119.969	633.084	157.345	651.001	yes	yes	no	91.6555	292.111	417.701	1.67222	2.18818	yes	NA	NA	cluster4	NA	no	no	yes	NA	NA	NA	NA	NA	NA	NA	NA	NA	NA	NA	NA	NA	NA	NA	NA	NA	NA	NA
Glyma.03G202600	822	5.63097	1	1	1	74.2111	44.039	93.3081	93.5957	144.66	177.677	168.401	67.2293	111.397	yes	yes	no	2.15774	76.2885	133.873	5.14387	5.9552	yes	NA	NA	cluster2	NA	no	no	no	1	1	NA	NA	NA	NA	NA	NA	NA	NA	NA	NA	NA	NA	NA	NA	NA	NA	NA
Glyma.03G203500	823	100.566	52.2881	13.6284	69.0405	49.2122	20.0172	36.352	79.434	22.3549	8.99044	13.507	1	12.3492	no	yes	no	58.8807	46.2539	11.6403	-0.348222	-2.33867	yes	NA	NA	cluster6	NA	no	no	no	NA	NA	NA	NA	NA	NA	NA	NA	NA	NA	NA	NA	NA	NA	NA	NA	NA	NA	NA
Glyma.03G205000	824	165.4	212.451	132.141	201.393	283.13	376.34	285.78	248.285	276.672	298.422	322.333	250.717	349.731	yes	yes	no	177.846	298.384	299.575	0.74654	0.752288	yes	NA	NA	cluster9	NA	no	no	no	NA	NA	NA	NA	NA	NA	NA	NA	NA	NA	NA	NA	NA	NA	NA	NA	NA	NA	NA
Glyma.03G206400	825	2002.74	1838.38	2420.79	2054.33	2799.98	2805.54	2957.81	2385.61	2919.83	2727.52	2863.18	2835.83	3276.8	no	yes	no	2079.06	2737.24	2924.63	0.396789	0.492324	yes	NA	NA	cluster9	NA	no	no	no	NA	NA	NA	NA	NA	NA	NA	2	NA	NA	NA	NA	NA	NA	NA	NA	NA	NA	NA
Glyma.03G207100	826	130.667	151.265	46.6564	97.9344	75.9967	46.0408	45.19	58.7362	38.8564	24.0835	20.2415	66.1436	35.0477	no	yes	no	106.631	56.4909	36.8745	-0.916534	-1.53193	yes	NA	NA	cluster6	NA	no	no	no	NA	NA	NA	NA	NA	NA	NA	NA	NA	NA	NA	NA	NA	NA	NA	NA	NA	NA	NA
Glyma.03G207400	827	1	1	1	1.93206	1	26.0227	1.982	16.2511	1	70.2505	9.65868	2.08573	2.03175	no	yes	no	1.23302	11.3139	17.0053	3.19784	3.78572	no	NA	NA	cluster4	NA	no	no	no	1	1	NA	NA	NA	NA	NA	NA	NA	NA	NA	NA	NA	NA	NA	NA	NA	NA	NA
Glyma.03G210500	828	16.0507	23.4948	55.3991	14.0489	62.6044	37.0326	65.8121	22.7872	103.892	67.587	127.032	237.688	109.334	no	yes	no	27.2484	47.0591	129.107	0.788304	2.24432	no	NA	NA	cluster4	NA	no	no	no	NA	NA	NA	NA	NA	NA	NA	NA	NA	NA	NA	NA	NA	NA	NA	NA	NA	NA	NA
Glyma.03G213600	829	1616.05	1632.32	1876.8	1891.22	1126.84	1357.23	1302.15	1156.81	1561.85	1212.88	1385.43	1490.62	1055.45	yes	no	no	1754.1	1235.76	1341.24	-0.505333	-0.387157	yes	NA	NA	cluster3	NA	no	no	no	NA	NA	NA	NA	NA	NA	NA	NA	NA	NA	NA	NA	NA	NA	NA	NA	NA	NA	NA
Glyma.03G214300	830	1234	936.784	884.014	810.962	756.324	475.429	726.699	514.089	465.955	553.228	526.294	655.693	649.97	no	yes	no	966.439	618.135	570.228	-0.644756	-0.76114	yes	NA	NA	cluster3	NA	no	no	no	NA	NA	NA	3	NA	2	NA	NA	NA	NA	NA	NA	NA	NA	NA	NA	NA	NA	NA
Glyma.03G215300	831	1623	1868.97	1584.4	1684.3	1996.45	2999.71	2618.03	2277.77	2450.02	2531.31	2346.54	2232.17	2987.91	yes	yes	no	1690.17	2472.99	2509.59	0.54909	0.570284	yes	NA	NA	cluster9	NA	no	no	no	NA	NA	NA	NA	NA	NA	NA	NA	1	NA	NA	NA	NA	NA	NA	NA	1	1	NA
Glyma.03G215500	832	19.5239	1.89979	13.6284	1	58.1403	28.0245	56.9741	11.8936	34.9737	52.4939	144.349	68.315	153.699	no	yes	no	9.01301	38.7581	90.7662	2.10442	3.33207	yes	NA	NA	cluster7	NA	no	no	no	NA	NA	NA	NA	NA	NA	NA	4	1	NA	NA	NA	3	1	NA	NA	NA	NA	NA
Glyma.03G215800	833	150.349	472.491	113.684	1	860.784	673.609	2580.72	1520.66	2138.43	1813.05	4293.78	5121.29	4589.18	no	yes	no	184.381	1408.94	3591.15	2.93385	4.28368	yes	NA	NA	cluster7	NA	no	no	no	NA	NA	NA	NA	NA	NA	NA	NA	1	NA	NA	NA	NA	NA	NA	NA	NA	NA	NA
Glyma.03G216000	834	6.78872	19.8956	21.3997	1	197.42	169.152	280.87	279.877	563.993	991.814	466.645	1389.64	1193.7	yes	yes	yes	12.271	231.83	921.159	4.23974	6.23013	yes	NA	NA	cluster2	NA	no	no	no	NA	NA	NA	NA	NA	NA	NA	NA	NA	NA	NA	NA	NA	NA	NA	NA	NA	NA	NA
Glyma.03G216400	835	481.464	503.984	428.421	347.727	380.448	280.253	259.266	334.345	174.751	244.264	250.178	243.117	328.064	no	yes	no	440.399	313.578	248.075	-0.489987	-0.828035	yes	NA	NA	cluster3	NA	no	no	no	NA	NA	NA	NA	NA	NA	NA	NA	NA	NA	NA	NA	NA	NA	NA	NA	NA	NA	NA
Glyma.03G216700	836	665.545	625.456	756.759	632.938	810.786	976.883	1023.26	858.328	1100.78	919.013	1005.41	924.953	1106	yes	yes	no	670.174	917.315	1011.23	0.452881	0.593504	yes	NA	NA	cluster9	MAPK signaling pathway - plant	no	yes	no	NA	NA	NA	NA	NA	NA	NA	NA	NA	NA	NA	NA	NA	NA	NA	NA	NA	NA	NA
Glyma.03G217100	837	337.903	188.157	269.11	286.211	333.128	435.393	441.918	321.272	628.058	385.429	368.513	651.35	432.271	no	yes	no	270.345	382.928	493.124	0.502271	0.867148	no	NA	NA	cluster9	NA	no	no	no	NA	NA	NA	NA	NA	NA	NA	NA	NA	NA	NA	NA	NA	NA	NA	NA	NA	NA	NA
Glyma.03G218600	838	330.957	306.929	392.479	338.406	692.041	435.393	535.209	365.936	529.049	422.718	621.539	533.006	629.335	no	yes	no	342.193	507.145	547.129	0.567588	0.677072	yes	NA	NA	cluster9	NA	no	yes	no	NA	NA	NA	NA	NA	NA	NA	NA	NA	NA	NA	NA	NA	NA	NA	NA	NA	NA	NA
Glyma.03G219400	839	6852.53	5333.17	4994.06	5629.72	4228.49	2810.54	3360.43	4295.26	3902.15	3173.2	3031.54	4173.45	2776.4	yes	yes	no	5702.37	3673.68	3411.35	-0.634335	-0.741219	yes	NA	NA	cluster3	NA	no	no	no	NA	NA	NA	NA	NA	NA	NA	NA	NA	NA	NA	NA	NA	NA	NA	NA	NA	NA	NA
Glyma.03G220800	840	351.796	423.902	452.707	402.719	434.909	647.585	506.731	620.847	769.777	801.82	686.96	807.695	775.843	no	yes	no	407.781	552.518	768.419	0.438227	0.914098	yes	Glyma.03G220800.1.p	WRKY	cluster9	NA	no	no	no	NA	NA	NA	NA	NA	NA	NA	NA	NA	NA	NA	NA	NA	NA	NA	NA	NA	NA	NA
Glyma.03G221700	841	76.2533	107.175	126.312	83.9535	126.887	251.227	106.074	229.766	232.992	231.835	247.291	412.49	288.858	no	yes	no	98.4236	178.488	282.693	0.858754	1.52216	yes	Glyma.03G221700.1.p	MYB	cluster9	NA	no	no	no	NA	NA	NA	1	NA	NA	NA	NA	NA	NA	NA	NA	NA	NA	NA	NA	NA	NA	NA
Glyma.03G222300	842	715.328	550.773	545.962	502.449	489.371	385.348	324.078	361.579	324.236	323.281	460.872	343.004	435.366	no	yes	no	578.628	390.094	377.352	-0.568814	-0.616726	no	NA	NA	cluster3	NA	no	no	no	NA	NA	NA	NA	NA	NA	NA	NA	NA	NA	NA	NA	NA	NA	NA	NA	NA	NA	NA
Glyma.03G222400	843	1019.81	1052.86	547.905	739.193	509.013	343.31	528.335	448.728	402.86	240.713	268.457	452.662	222.826	yes	yes	no	839.942	457.346	317.504	-0.877003	-1.40352	no	NA	NA	cluster3	NA	no	no	no	NA	NA	NA	NA	NA	NA	NA	NA	NA	NA	NA	NA	NA	NA	NA	1	NA	NA	NA
Glyma.03G224400	844	567.137	388.81	486.706	658.104	650.079	687.622	557.795	515.179	872.668	791.166	865.906	841.352	657.192	no	yes	no	525.189	602.668	805.657	0.198527	0.617328	yes	NA	NA	cluster9	NA	no	no	no	NA	NA	NA	NA	NA	NA	NA	NA	NA	NA	NA	NA	NA	NA	NA	NA	NA	NA	NA
Glyma.03G224700	845	5.63097	4.59917	24.3139	1	31.3558	31.0272	33.406	108.847	39.8271	63.1479	77.9661	138.887	63.9366	no	yes	no	8.88601	51.159	76.753	2.52538	3.11062	yes	Glyma.03G224700.1.p	WRKY	cluster7	NA	no	no	no	NA	NA	NA	NA	NA	NA	NA	3	NA	NA	NA	NA	1	NA	NA	NA	NA	NA	1
Glyma.03G225300	846	1475.97	981.773	797.558	1170.74	704.54	716.648	772.853	1022.82	754.246	720.14	531.104	715.408	459.096	no	yes	no	1106.51	804.216	635.999	-0.46036	-0.798919	yes	NA	NA	cluster3	NA	no	no	yes	NA	NA	NA	NA	NA	NA	NA	NA	NA	NA	NA	NA	NA	NA	NA	NA	NA	NA	NA
Glyma.03G225400	847	828.787	657.848	614.932	648.783	544.726	613.554	555.831	562.021	490.221	452.016	479.152	508.034	548.858	no	yes	no	687.588	569.033	495.656	-0.273031	-0.472203	yes	NA	NA	cluster3	NA	no	no	no	NA	NA	NA	NA	NA	NA	NA	NA	NA	NA	NA	NA	NA	NA	NA	NA	NA	NA	NA
Glyma.03G226600	848	724.59	856.702	679.046	1131.59	623.294	459.415	443.882	471.604	386.359	702.383	376.21	685.008	366.239	no	yes	no	847.982	499.549	503.24	-0.763408	-0.752788	no	NA	NA	cluster3	NA	no	no	no	NA	NA	NA	NA	NA	NA	NA	NA	NA	NA	NA	NA	NA	NA	NA	NA	NA	NA	NA
Glyma.03G227400	849	1095.07	781.12	1235.66	1179.13	1903.59	1616.46	1659.6	2265.78	2454.87	3257.55	1831.83	3263.61	2235.77	yes	yes	no	1072.74	1861.36	2608.73	0.79505	1.28204	yes	NA	NA	cluster9	NA	no	no	no	NA	NA	NA	NA	NA	NA	NA	NA	NA	NA	NA	NA	NA	NA	NA	NA	NA	NA	NA
Glyma.03G228900	850	1629.95	2055.23	1940.91	1112.95	2700.88	2490.25	2968.61	3423.77	3659.48	2456.73	4529.49	3211.49	3896.88	yes	yes	no	1684.76	2895.88	3550.82	0.78146	1.07561	yes	NA	NA	cluster9	Citrate cycle (TCA cycle)	no	no	no	NA	1	NA	NA	NA	NA	NA	NA	NA	NA	NA	NA	NA	NA	NA	NA	NA	NA	NA
Glyma.03G230000	851	2039.79	1527.95	376.937	1345.03	619.723	170.153	173.832	518.447	199.018	358.794	194.377	474.377	110.365	yes	yes	no	1322.43	370.539	267.386	-1.83549	-2.30619	no	NA	NA	cluster6	NA	no	no	no	NA	NA	NA	NA	NA	NA	NA	NA	NA	NA	NA	NA	NA	NA	NA	NA	NA	NA	NA
Glyma.03G230300	852	107.512	118.873	60.2561	132.421	121.53	82.0734	69.7401	105.579	53.4166	57.8209	40.4451	40.0862	61.8731	no	yes	no	104.766	94.7306	50.7284	-0.145261	-1.0463	no	NA	NA	cluster3	NA	no	no	no	NA	NA	NA	NA	NA	NA	NA	NA	NA	NA	NA	NA	NA	NA	NA	NA	NA	NA	NA
Glyma.03G231600	853	1	1	1	1	17.0707	40.0353	28.496	36.9489	29.1496	55.1574	32.7485	15.1144	62.9049	yes	yes	no	1	30.6378	39.015	4.93724	5.28596	no	NA	NA	cluster8	NA	no	no	no	NA	NA	NA	NA	NA	NA	NA	NA	NA	NA	NA	NA	NA	NA	NA	NA	NA	NA	NA
Glyma.03G231700	854	25.3126	36.9917	102.027	21.5054	126.887	166.149	294.618	176.387	364.033	285.992	294.433	145.402	529.255	yes	yes	no	46.4591	191.011	323.823	2.03962	2.80117	yes	NA	NA	cluster4	NA	no	no	no	NA	NA	NA	NA	NA	NA	NA	NA	NA	NA	NA	NA	NA	NA	NA	NA	NA	NA	NA
Glyma.03G232200	855	479.148	477.89	291.452	460.507	331.343	259.234	207.22	253.732	209.696	140.389	207.846	229.003	156.794	no	yes	no	427.249	262.882	188.745	-0.700662	-1.17864	yes	NA	NA	cluster3	NA	no	no	no	NA	NA	NA	NA	NA	NA	NA	NA	NA	NA	1	NA	NA	NA	NA	NA	1	NA	NA
Glyma.03G232400	856	35.7323	62.1859	13.6284	1	200.991	104.093	290.69	162.226	207.754	211.415	434.896	669.808	283.699	yes	yes	no	28.1366	189.5	361.514	2.75168	3.68353	yes	NA	NA	cluster7	NA	no	no	no	NA	NA	NA	NA	NA	NA	NA	NA	NA	NA	NA	NA	NA	NA	NA	NA	NA	NA	NA
Glyma.03G232600	857	2.15774	1	8.7713	1	21.5348	28.0245	65.8121	2.08936	63.1234	85.3435	114.525	106.315	48.4604	yes	yes	no	3.23226	29.3652	83.5535	3.18349	4.69209	yes	NA	NA	cluster5	NA	no	no	no	NA	NA	NA	NA	NA	NA	NA	NA	NA	NA	NA	NA	NA	NA	NA	NA	NA	NA	NA
Glyma.03G232700	858	288.12	372.614	317.68	178.092	294.737	448.405	473.342	635.008	548.462	499.959	430.086	669.808	628.303	no	yes	no	289.127	462.873	555.323	0.678916	0.941627	yes	NA	NA	cluster9	NA	no	no	no	1	1	NA	NA	NA	NA	NA	1	NA	NA	NA	NA	NA	NA	NA	NA	NA	NA	NA
Glyma.03G234800	859	1639.21	2563.61	1021.95	980.597	510.799	369.333	462.54	277.698	255.318	298.422	483.962	372.318	262.032	yes	yes	no	1551.34	405.093	334.41	-1.93719	-2.21382	yes	NA	NA	cluster6	NA	no	yes	no	NA	NA	NA	NA	NA	NA	NA	NA	NA	NA	NA	NA	NA	NA	NA	NA	NA	NA	NA
Glyma.03G234900	860	444.416	497.685	417.736	410.175	619.723	813.736	600.021	641.545	521.283	749.438	714.86	630.721	947.113	no	yes	no	442.503	668.756	712.683	0.595793	0.687574	yes	NA	NA	cluster9	NA	no	no	no	NA	NA	NA	NA	NA	NA	NA	NA	NA	NA	NA	NA	NA	NA	NA	NA	NA	NA	NA
Glyma.03G236300	861	90.1463	131.47	144.769	159.451	602.759	510.461	653.049	541.323	1786.08	1112.56	932.29	1642.62	970.843	yes	yes	yes	131.459	576.898	1288.88	2.1337	3.29343	yes	NA	NA	cluster4	c("MAPK signaling pathway - plant", "Plant-pathogen interaction")	no	no	no	NA	NA	NA	NA	NA	NA	NA	NA	NA	NA	NA	NA	NA	NA	NA	NA	NA	NA	NA
Glyma.03G239900	862	126.036	97.2777	73.8559	97.0024	207.241	135.121	188.562	153.511	199.989	158.145	170.325	223.574	140.286	no	yes	no	98.5431	171.109	178.464	0.796087	0.856806	yes	NA	NA	cluster9	NA	no	no	no	NA	NA	NA	NA	NA	NA	NA	NA	1	NA	NA	NA	NA	NA	1	NA	NA	1	NA
Glyma.03G241500	863	143.402	232.247	351.68	189.277	274.202	450.407	324.078	675.315	1126.02	533.696	1047.74	741.465	407.509	no	yes	no	229.151	431.001	771.285	0.911389	1.75096	yes	NA	NA	cluster9	NA	yes	yes	no	NA	NA	NA	NA	NA	NA	NA	NA	NA	NA	NA	NA	NA	NA	NA	NA	NA	NA	NA
Glyma.03G244300	864	931.826	1231.92	1781.6	503.381	64.3901	182.164	153.21	333.255	369.857	294.871	245.367	328.889	131	yes	yes	no	1112.18	183.255	273.997	-2.60147	-2.02116	yes	NA	NA	cluster6	NA	no	no	no	NA	NA	NA	NA	NA	NA	NA	NA	NA	NA	NA	NA	NA	NA	NA	NA	NA	NA	NA
Glyma.03G244400	865	232.549	419.403	718.874	89.5459	47.4265	40.0353	73.6681	56.5574	90.3023	56.9331	105.866	126.944	38.1429	yes	yes	no	365.093	54.4218	83.6378	-2.74601	-2.12604	yes	NA	NA	cluster6	NA	no	no	no	NA	NA	NA	NA	NA	NA	NA	NA	NA	NA	NA	NA	NA	NA	NA	NA	NA	NA	NA
Glyma.03G246700	866	1617.21	2185.69	1684.46	1333.85	2381.25	2119.92	2646.51	2057.71	2543.2	3064.89	2703.47	3586.07	2918.78	no	yes	no	1705.3	2301.35	2963.28	0.432452	0.797169	yes	NA	NA	cluster9	NA	no	no	no	NA	NA	NA	NA	NA	NA	NA	NA	NA	NA	NA	NA	NA	NA	NA	NA	NA	NA	NA
Glyma.03G247200	867	226.76	284.434	176.826	282.483	255.453	375.339	316.222	259.179	503.811	479.539	344.461	555.806	444.652	no	yes	no	242.626	301.548	465.654	0.313657	0.940525	yes	NA	NA	cluster9	NA	no	no	no	NA	NA	NA	NA	NA	NA	NA	NA	NA	NA	NA	NA	NA	NA	NA	NA	NA	NA	NA
Glyma.03G247500	868	126.036	243.944	47.6278	124.032	244.739	214.193	931.937	272.251	488.28	1217.32	644.629	331.061	454.969	yes	yes	no	135.41	415.78	627.252	1.61849	2.21171	yes	NA	NA	cluster4	NA	no	no	no	NA	NA	NA	NA	NA	NA	NA	NA	NA	NA	NA	NA	NA	NA	NA	NA	NA	NA	NA
Glyma.03G248400	869	524.3	577.767	590.647	410.175	2020.55	890.805	1348.31	1457.48	1415.28	2475.37	2128.15	1607.88	3639.98	yes	yes	no	525.722	1429.29	2253.33	1.44292	2.09969	yes	NA	NA	cluster4	NA	no	no	no	NA	NA	NA	NA	NA	NA	NA	NA	NA	NA	NA	NA	NA	NA	NA	NA	NA	NA	NA
Glyma.03G248600	870	784.792	800.015	846.129	1055.16	621.508	446.403	472.36	685.119	781.425	645.562	518.597	562.321	608.7	yes	no	no	871.525	556.348	623.321	-0.647554	-0.483566	yes	NA	NA	cluster3	NA	no	no	no	NA	NA	NA	NA	NA	NA	NA	NA	NA	NA	NA	1	NA	NA	NA	NA	NA	NA	NA
Glyma.03G248900	871	3.31549	14.4969	14.5998	1	49.2122	32.0281	47.154	78.3447	88.361	72.0261	51.99	70.4865	127.905	yes	yes	no	8.35303	51.6847	82.1537	2.62937	3.29795	yes	NA	NA	cluster7	NA	yes	yes	no	NA	NA	NA	NA	NA	NA	NA	NA	NA	NA	NA	NA	NA	NA	NA	NA	NA	NA	NA
Glyma.03G250600	872	9.10421	12.6973	32.0852	1	60.8188	70.0625	109.02	67.4511	158.25	48.9426	103.942	258.317	78.3811	yes	yes	no	13.7217	76.8381	129.567	2.48537	3.23917	yes	Glyma.03G250600.1.p	MYB	cluster7	NA	no	no	no	NA	NA	NA	NA	NA	NA	NA	NA	NA	NA	1	NA	NA	NA	NA	NA	1	NA	NA
Glyma.03G253200	873	92.4617	109.875	161.283	247.064	546.512	477.431	376.124	408.421	942.557	367.672	685.036	271.346	558.144	yes	yes	no	152.671	452.122	564.951	1.56629	1.8877	yes	NA	NA	cluster4	NA	no	no	no	NA	NA	NA	NA	NA	NA	NA	NA	NA	NA	NA	NA	NA	NA	NA	NA	NA	NA	NA
Glyma.03G253600	874	13.7352	2.79958	11.6855	1	9.03536	14.0118	1	1	18.4722	13.4296	48.1417	41.1719	34.0159	no	yes	no	7.30507	6.26178	31.0463	-0.222325	2.08745	no	NA	NA	cluster5	NA	no	no	no	NA	NA	NA	NA	NA	NA	NA	NA	NA	NA	NA	NA	NA	NA	NA	NA	NA	NA	NA
Glyma.03G255000	875	516.196	699.239	554.705	583.539	256.346	419.379	395.764	379.009	345.591	415.615	230.936	369.061	412.668	no	yes	no	588.42	362.624	354.774	-0.698369	-0.729944	no	Glyma.03G255000.1.p	bZIP	cluster3	NA	no	no	no	NA	NA	NA	NA	1	1	NA	NA	NA	NA	NA	NA	NA	NA	NA	NA	NA	NA	NA
Glyma.03G256200	876	295.067	315.927	460.478	385.01	686.684	397.359	579.399	792.966	951.293	557.667	693.695	744.723	341.477	no	yes	no	364.12	614.102	657.771	0.754062	0.85317	no	NA	NA	cluster9	NA	yes	yes	no	NA	NA	NA	NA	NA	NA	NA	NA	NA	NA	NA	NA	NA	NA	NA	NA	NA	NA	NA
Glyma.03G256500	877	5631.11	4047.36	5594.39	3357.35	6124.84	5856.3	7602.67	5858.5	7689.74	5520.62	6439.21	8615.15	8207.52	no	yes	no	4657.55	6360.58	7294.45	0.449585	0.647226	no	NA	NA	cluster9	NA	no	no	no	NA	NA	NA	NA	NA	NA	NA	5	1	NA	NA	NA	4	1	NA	NA	NA	1	NA
Glyma.03G256700	878	42.6788	78.3821	24.3139	35.4863	104.567	81.0725	103.128	145.885	100.98	125.296	115.487	149.745	53.6192	no	yes	no	45.2153	108.663	109.025	1.26498	1.26978	yes	Glyma.03G256700.1.p	WRKY	cluster9	NA	no	no	no	1	1	NA	NA	NA	NA	NA	NA	NA	NA	NA	NA	NA	NA	NA	NA	NA	NA	NA
Glyma.03G258900	879	946.877	1051.06	653.789	891.119	483.122	605.547	597.075	540.234	448.482	440.474	350.234	530.835	384.81	yes	yes	no	885.71	556.494	430.967	-0.670468	-1.03926	yes	NA	NA	cluster3	NA	no	no	no	NA	NA	NA	NA	NA	NA	NA	NA	NA	NA	NA	NA	NA	NA	NA	NA	NA	NA	NA
Glyma.03G259200	880	247.599	140.468	156.426	119.372	141.172	39.0344	143.39	67.4511	45.6512	72.0261	101.056	57.4578	44.3334	no	yes	no	165.966	97.762	64.1049	-0.763544	-1.37238	yes	NA	NA	cluster3	NA	no	no	no	NA	NA	NA	NA	NA	NA	NA	NA	NA	NA	NA	NA	NA	NA	NA	NA	NA	NA	NA
Glyma.03G259300	881	40.3633	64.8852	76.7701	55.9917	171.528	100.09	118.84	206.889	191.253	138.613	93.3593	147.573	180.524	yes	yes	no	59.5026	149.337	150.264	1.32755	1.33648	yes	NA	NA	cluster9	NA	no	no	no	NA	NA	NA	NA	NA	NA	NA	NA	NA	NA	1	1	2	1	NA	NA	NA	1	NA
Glyma.03G259400	882	642.39	458.994	387.622	543.46	345.628	207.187	272.032	291.86	365.004	317.954	267.495	419.005	239.334	yes	no	no	508.117	279.177	321.758	-0.863982	-0.659182	yes	NA	NA	cluster3	NA	no	no	no	NA	NA	NA	NA	NA	NA	NA	NA	NA	NA	NA	NA	NA	NA	NA	NA	NA	NA	NA
Glyma.03G260100	883	26.4704	54.0877	40.8279	64.3802	61.7116	95.0852	197.4	119.74	231.051	223.844	83.7385	94.3725	125.842	no	yes	no	46.4415	118.484	151.77	1.35121	1.70839	yes	NA	NA	cluster9	NA	no	no	no	NA	NA	NA	NA	NA	NA	NA	NA	NA	NA	NA	NA	NA	NA	NA	NA	NA	NA	NA
Glyma.03G261500	884	320.537	423.902	41.7993	97.9344	64.3901	22.019	43.226	39.1277	25.2669	16.0931	21.2036	78.0866	8.22224	yes	yes	no	221.043	42.1907	29.7745	-2.38933	-2.89218	yes	NA	NA	cluster6	NA	no	no	no	NA	NA	NA	NA	NA	NA	NA	NA	NA	NA	NA	NA	NA	NA	NA	NA	NA	NA	NA
Glyma.03G261600	885	10081.5	4778.9	1648.52	7052.05	2009.84	1135.03	933.901	1437.87	574.67	535.472	171.287	778.38	501.398	yes	yes	no	5890.23	1379.16	512.242	-2.09454	-3.52343	yes	NA	NA	cluster6	NA	no	no	no	NA	NA	NA	NA	NA	NA	NA	NA	NA	NA	NA	NA	NA	NA	NA	NA	NA	NA	NA
Glyma.03G262300	886	12852	9881.62	6130.61	10597.6	8162.25	5857.3	5470.75	8385.82	5441.65	5838.46	5331.86	6567.47	3879.34	no	yes	no	9865.45	6969.03	5411.76	-0.501427	-0.866287	no	NA	NA	cluster3	Photosynthesis - antenna proteins	no	no	no	1	1	NA	NA	NA	NA	NA	NA	NA	NA	NA	NA	NA	NA	NA	NA	NA	NA	NA
Glyma.03G262600	887	567.137	557.971	169.054	704.707	307.237	335.303	403.62	282.055	219.402	301.085	138.577	258.317	89.7303	no	yes	no	499.717	332.054	201.422	-0.589695	-1.31089	no	NA	NA	cluster3	NA	no	no	no	NA	NA	NA	NA	NA	NA	NA	NA	NA	NA	NA	NA	NA	NA	NA	NA	NA	NA	NA
Glyma.03G262750	888	194.343	180.059	214.711	162.247	109.924	118.106	125.714	161.136	92.2437	133.286	80.8523	111.744	125.842	no	yes	no	187.84	128.72	108.794	-0.545266	-0.78791	yes	NA	NA	cluster3	NA	no	no	no	NA	NA	NA	NA	NA	1	NA	NA	NA	NA	NA	NA	NA	NA	NA	NA	NA	NA	NA
Glyma.03G263000	889	2.15774	1	3.91424	7.52443	96.5315	59.0525	22.604	133.902	214.549	107.539	73.1557	95.4582	73.2224	yes	yes	no	3.6491	78.0226	112.785	4.41828	4.94989	yes	NA	NA	cluster1	NA	no	no	no	NA	NA	NA	NA	NA	NA	NA	4	1	NA	NA	NA	3	NA	NA	NA	NA	NA	NA
Glyma.03G263400	890	328.641	412.205	197.225	158.518	146.529	54.048	92.3261	214.515	92.2437	99.5488	77.004	131.287	140.286	no	yes	no	274.148	126.855	108.074	-1.11178	-1.34293	yes	NA	NA	cluster3	NA	no	no	no	NA	NA	NA	NA	NA	NA	NA	NA	NA	NA	NA	NA	NA	NA	NA	NA	NA	NA	NA
Glyma.03G264300	891	36.8901	48.689	28.1995	74.6329	213.491	231.208	143.39	144.796	220.373	368.56	179.946	356.033	308.461	yes	yes	no	47.1029	183.221	286.675	1.9597	2.60553	yes	NA	NA	cluster4	NA	no	no	no	NA	NA	NA	NA	NA	NA	NA	NA	NA	NA	NA	NA	NA	NA	NA	NA	NA	NA	NA
Glyma.03G264400	892	84.3575	66.6848	79.6844	57.8558	167.064	164.148	155.174	146.974	144.66	123.52	164.553	143.23	166.08	yes	yes	no	72.1456	158.34	148.409	1.13404	1.04059	no	NA	NA	cluster9	NA	no	no	no	NA	NA	NA	NA	NA	NA	NA	NA	NA	NA	NA	NA	NA	NA	NA	NA	NA	NA	NA
Glyma.04G001500	893	1499.12	1209.42	628.532	1329.19	709.897	493.446	417.368	665.511	456.248	719.252	434.896	806.609	388.937	yes	yes	no	1166.57	571.556	561.188	-1.0293	-1.05571	no	NA	NA	cluster3	NA	no	no	no	NA	NA	NA	NA	NA	NA	NA	NA	NA	NA	NA	NA	NA	NA	NA	NA	NA	NA	NA
Glyma.04G001800	894	90.1463	104.476	145.74	108.187	67.0685	51.0453	49.1181	62.0043	60.2113	40.9522	68.3453	62.8864	35.0477	no	yes	no	112.137	57.309	53.4886	-0.968434	-1.06797	yes	NA	NA	cluster3	NA	no	no	no	NA	NA	NA	NA	NA	NA	NA	NA	NA	NA	NA	NA	NA	NA	NA	NA	NA	NA	NA
Glyma.04G001900	895	201.29	202.553	121.455	194.869	133.137	108.097	143.39	118.651	107.775	99.5488	80.8523	108.487	71.1589	no	yes	no	180.042	125.819	93.5643	-0.516984	-0.944302	no	NA	NA	cluster3	NA	no	no	no	NA	NA	NA	NA	NA	NA	NA	NA	NA	NA	NA	NA	NA	NA	NA	NA	NA	NA	NA
Glyma.04G002200	896	396.948	424.802	456.592	543.46	526.87	755.683	601.985	435.655	613.498	680.187	676.377	606.835	693.303	no	yes	no	455.451	580.048	654.04	0.348878	0.522084	yes	NA	NA	cluster9	NA	no	no	no	NA	NA	NA	NA	NA	NA	NA	NA	NA	NA	NA	NA	NA	NA	NA	NA	NA	NA	NA
Glyma.04G002300	897	1271.04	1248.11	786.872	1162.35	672.399	566.512	778.745	860.506	621.263	702.383	397.375	638.321	466.318	no	yes	no	1117.09	719.541	565.132	-0.634603	-0.983091	no	NA	NA	cluster3	NA	no	no	no	NA	NA	NA	NA	NA	NA	NA	NA	NA	NA	NA	NA	NA	NA	NA	NA	NA	NA	NA
Glyma.04G002400	898	1290.73	1193.22	1296.86	895.779	919.71	767.694	975.145	863.774	719.301	792.054	837.044	845.695	930.605	no	yes	no	1169.15	881.581	824.94	-0.407294	-0.503097	yes	NA	NA	cluster3	NA	no	no	no	NA	NA	NA	NA	NA	NA	NA	NA	NA	NA	NA	NA	NA	NA	NA	NA	NA	NA	NA
Glyma.04G003100	899	1	5.49896	1	1	17.9635	26.0227	61.8841	18.4298	36.9151	159.921	18.3174	96.5439	141.318	yes	yes	no	2.12474	31.075	90.603	3.8704	5.4142	yes	NA	NA	cluster8	NA	no	no	no	NA	NA	NA	NA	NA	NA	NA	NA	NA	NA	NA	NA	NA	NA	NA	NA	NA	NA	NA
Glyma.04G003200	900	2285.23	2103.81	1577.6	1986.29	1062.56	1306.18	1004.61	920.421	670.767	704.159	806.258	763.18	930.605	yes	yes	no	1988.23	1073.44	774.994	-0.889243	-1.35923	yes	NA	NA	cluster3	NA	no	no	no	NA	NA	NA	NA	NA	NA	NA	3	1	NA	NA	NA	1	NA	1	NA	NA	NA	NA
Glyma.04G003700	901	5625.32	5321.47	3955.62	4154.27	2542.85	2480.24	2355.84	3101.32	1696.77	2110.48	2155.09	1892.34	2213.07	yes	yes	no	4764.17	2620.06	2013.55	-0.862622	-1.24248	yes	NA	NA	cluster3	NA	no	no	no	NA	NA	NA	NA	NA	2	NA	NA	NA	NA	NA	NA	NA	NA	NA	NA	NA	NA	NA
Glyma.04G004250	902	1851.07	1211.22	1098.7	1121.34	1075.06	750.679	876.945	1301.7	795.985	761.867	845.703	643.75	778.938	no	yes	no	1320.58	1001.1	765.249	-0.399595	-0.787174	yes	NA	NA	cluster3	NA	no	no	no	NA	NA	NA	NA	NA	NA	NA	NA	NA	NA	NA	NA	NA	NA	NA	NA	NA	NA	NA
Glyma.04G005600	903	1460.91	1155.43	746.073	774.611	459.908	309.279	538.155	387.723	353.356	268.236	331.954	386.433	238.302	yes	yes	no	1034.26	423.766	315.656	-1.28726	-1.71217	yes	NA	NA	cluster3	NA	no	no	no	NA	NA	NA	NA	NA	NA	NA	NA	NA	NA	NA	NA	NA	NA	NA	NA	NA	NA	NA
Glyma.04G005900	904	634.286	599.362	434.25	568.626	765.252	854.773	847.485	789.698	1151.25	981.161	939.986	999.868	1131.8	yes	yes	no	559.131	814.302	1040.81	0.542378	0.896453	yes	NA	NA	cluster9	Cysteine and methionine metabolism	no	no	no	NA	NA	NA	NA	NA	NA	NA	NA	NA	NA	NA	NA	NA	NA	NA	NA	NA	NA	NA
Glyma.04G006200	905	116.774	156.664	293.395	238.676	65.2829	57.0507	54.0281	130.634	86.4196	93.334	49.1038	83.5152	44.3334	yes	yes	no	201.377	76.7489	71.3412	-1.39168	-1.49709	no	NA	NA	cluster3	NA	no	no	no	NA	NA	NA	NA	NA	NA	NA	NA	NA	NA	NA	NA	NA	NA	NA	NA	NA	NA	NA
Glyma.04G007700	906	3368.88	4456.77	6026.67	4119.78	8844.36	9529.63	9130.66	11253	11451.1	12723.6	9805.52	10390.3	16651.4	yes	yes	no	4493.02	9689.42	12204.4	1.10872	1.44164	no	NA	NA	cluster9	NA	no	no	no	NA	NA	NA	NA	NA	NA	NA	1	1	NA	NA	NA	2	NA	NA	1	NA	NA	NA
Glyma.04G008300	907	6608.24	4809.49	3075.52	6294.28	3685.66	1755.59	1978.75	3226.6	2207.35	2387.48	1700.03	2846.69	1334.02	yes	yes	no	5196.88	2661.65	2095.11	-0.965326	-1.31062	yes	NA	NA	cluster3	c("Carbon metabolism", "Carbon fixation in photosynthetic organisms", "Glycolysis / Gluconeogenesis")	no	no	no	NA	NA	NA	NA	NA	NA	NA	NA	NA	NA	NA	NA	NA	NA	NA	NA	NA	NA	NA
Glyma.04G008567	908	77.4111	157.564	112.712	150.13	418.839	295.266	601.003	489.034	1352.18	633.133	533.99	388.604	876.954	yes	yes	no	124.454	451.035	756.973	1.85762	2.60463	yes	NA	NA	cluster4	NA	no	no	no	NA	NA	NA	NA	NA	NA	NA	NA	NA	NA	NA	NA	NA	NA	NA	NA	NA	NA	NA
Glyma.04G008633	909	54.2562	44.19	103.97	71.8367	131.351	119.107	128.66	203.621	228.139	235.386	108.753	258.317	160.921	no	yes	no	68.5632	145.685	198.303	1.08735	1.5322	yes	NA	NA	cluster9	NA	no	no	no	NA	NA	NA	NA	NA	NA	NA	NA	NA	NA	NA	NA	NA	NA	NA	NA	NA	NA	NA
Glyma.04G008900	910	247.599	205.253	162.254	171.567	551.869	199.179	337.826	309.289	396.066	308.188	559.966	512.377	236.239	no	yes	no	196.668	349.541	402.567	0.829696	1.03346	no	Glyma.04G008900.1.p	GATA	cluster9	NA	no	no	no	NA	NA	NA	NA	NA	NA	NA	1	1	NA	1	NA	1	1	1	1	NA	NA	NA
Glyma.04G009400	911	33388	35703.8	24864.3	36836.1	22300	20245.3	15162.1	21447.3	18900.1	12870	17345.3	17263	13726.3	yes	yes	no	32698.1	19788.7	16021	-0.72453	-1.02925	yes	NA	NA	cluster3	NA	no	no	no	NA	NA	NA	NA	NA	NA	NA	NA	NA	NA	NA	NA	NA	NA	NA	NA	NA	NA	NA
Glyma.04G010300	912	511.565	295.232	593.561	426.952	713.469	776.702	1280.55	535.877	1230.85	531.92	776.433	730.608	773.779	no	yes	no	456.828	826.649	808.718	0.855624	0.823987	no	Glyma.04G010300.1.p	bZIP	cluster9	NA	no	no	no	NA	NA	NA	NA	NA	NA	NA	NA	NA	NA	NA	NA	NA	NA	NA	NA	NA	NA	NA
Glyma.04G011900	913	6443.84	3602.87	1596.06	2163.38	1754.49	812.735	1386.6	1881.24	629.999	1162.28	703.315	668.722	1937.59	yes	yes	no	3451.54	1458.77	1020.38	-1.24249	-1.75813	yes	NA	NA	cluster6	NA	no	no	no	NA	NA	NA	NA	NA	NA	NA	NA	NA	NA	NA	NA	NA	NA	NA	NA	NA	NA	NA
Glyma.04G012400	914	388.844	503.084	412.879	386.874	701.862	753.681	754.195	1157.9	1277.44	779.624	850.513	814.209	1023.46	yes	yes	no	422.92	841.91	949.05	0.993281	1.1661	no	NA	NA	cluster9	NA	no	no	no	1	1	NA	NA	NA	NA	NA	NA	NA	NA	NA	NA	NA	NA	NA	NA	NA	NA	NA
Glyma.04G012800	915	58.8872	33.3925	108.827	80.2253	127.78	131.118	115.894	96.8638	163.103	210.527	86.6248	242.031	250.683	no	yes	no	70.3329	117.914	190.594	0.745462	1.43823	yes	NA	NA	cluster9	NA	no	no	no	NA	NA	NA	NA	NA	NA	NA	NA	NA	NA	NA	NA	NA	NA	NA	NA	NA	NA	NA
Glyma.04G014200	916	201.29	126.971	242.882	224.695	99.21	144.13	85.4521	146.974	88.361	127.071	135.691	72.6579	100.048	no	yes	no	198.959	118.942	104.766	-0.742221	-0.925306	no	NA	NA	cluster3	NA	no	no	no	NA	NA	NA	NA	NA	NA	NA	NA	NA	NA	NA	NA	NA	NA	NA	NA	NA	NA	NA
Glyma.04G014500	917	394.633	397.808	304.081	371.029	165.278	79.0707	160.084	165.494	171.839	100.437	64.497	141.059	113.461	yes	yes	no	366.888	142.482	118.258	-1.36456	-1.6334	yes	NA	NA	cluster3	NA	no	no	no	NA	NA	NA	NA	NA	NA	NA	NA	NA	NA	NA	NA	NA	NA	NA	NA	NA	NA	NA
Glyma.04G015400	918	291.594	370.815	243.853	330.95	157.243	122.11	120.804	141.528	94.185	203.424	91.4351	206.202	114.492	yes	yes	no	309.303	135.421	141.948	-1.19157	-1.12366	no	NA	NA	cluster3	NA	no	no	no	NA	NA	NA	NA	NA	NA	NA	NA	NA	NA	NA	NA	NA	NA	NA	NA	NA	NA	NA
Glyma.04G015600	919	839.206	656.049	604.247	642.259	802.75	622.563	647.157	633.919	433.922	452.904	508.976	448.319	550.922	no	yes	no	685.44	676.597	479.009	-0.0187334	-0.516979	yes	NA	NA	cluster3	NA	no	no	no	NA	NA	NA	NA	NA	NA	NA	NA	NA	NA	NA	NA	NA	NA	NA	NA	NA	NA	NA
Glyma.04G015900	920	3768.3	2702.18	1427.03	3069.35	1373.26	1136.03	1112.63	1428.06	1021.18	1125.88	647.515	1371.19	800.605	yes	yes	no	2741.71	1262.49	993.273	-1.1188	-1.46482	yes	NA	NA	cluster3	c("Carbon metabolism", "Carbon fixation in photosynthetic organisms")	no	no	no	NA	NA	NA	NA	NA	NA	NA	NA	NA	NA	NA	NA	NA	NA	NA	NA	NA	NA	NA
Glyma.04G017200	921	9.10421	49.5888	41.7993	15.913	111.709	112.101	107.056	150.243	222.314	188.331	340.613	386.433	92.8256	yes	yes	no	29.1013	120.277	246.103	2.04721	3.08011	yes	NA	NA	cluster4	NA	no	no	no	NA	NA	NA	NA	NA	NA	NA	NA	NA	NA	NA	NA	NA	NA	NA	NA	NA	NA	NA
Glyma.04G017700	922	2035.16	2133.51	941.327	1383.25	1175.95	1029.93	1264.84	1286.45	718.331	1083.26	850.513	605.75	1233.94	no	yes	no	1623.31	1189.29	898.359	-0.448837	-0.853575	no	NA	NA	cluster3	NA	no	no	no	NA	NA	NA	NA	NA	NA	NA	NA	NA	NA	NA	NA	NA	NA	NA	NA	NA	NA	NA
Glyma.04G018900	923	253.388	351.919	450.764	95.1383	198.313	161.145	328.006	178.566	106.804	55.1574	218.429	195.345	142.349	no	yes	no	287.802	216.508	143.617	-0.410661	-1.00285	yes	NA	NA	cluster3	NA	no	no	no	NA	NA	NA	NA	1	4	1	4	1	NA	NA	NA	1	1	NA	NA	NA	NA	NA
Glyma.04G019100	924	1445.86	1060.06	560.533	1445.7	524.191	455.411	388.89	434.566	534.873	650.001	335.802	750.151	506.557	yes	yes	no	1128.04	450.765	555.477	-1.32337	-1.02202	no	NA	NA	cluster3	NA	no	no	no	NA	NA	NA	NA	NA	NA	NA	NA	NA	NA	NA	NA	NA	NA	NA	NA	NA	NA	NA
Glyma.04G019700	925	716.486	605.66	527.505	590.995	696.505	733.663	687.419	638.277	766.865	937.657	857.248	1049.81	913.065	no	yes	no	610.162	688.966	904.929	0.175241	0.568614	yes	NA	NA	cluster9	NA	no	no	no	1	1	NA	NA	NA	NA	NA	NA	NA	NA	NA	NA	NA	NA	NA	NA	NA	NA	NA
Glyma.04G020300	926	12823	9550.49	5477.82	9967.54	8151.53	5914.35	6242.6	6240.86	5402.82	5869.53	5013.42	6466.5	4896.65	no	yes	no	9454.72	6637.34	5529.78	-0.510429	-0.773811	yes	NA	NA	cluster3	Photosynthesis	no	no	no	NA	NA	NA	NA	NA	NA	NA	1	NA	NA	1	NA	1	NA	NA	NA	NA	1	NA
Glyma.04G020700	927	1	8.19834	1	1	41.1768	23.0199	66.7941	1	30.1203	52.4939	26.9761	96.5439	53.6192	yes	yes	no	2.79958	32.9977	51.9507	3.55908	4.21386	yes	NA	NA	cluster5	NA	no	no	no	NA	NA	NA	NA	NA	NA	NA	NA	NA	NA	NA	NA	NA	NA	NA	NA	NA	NA	NA
Glyma.04G021300	928	1326.62	1123.04	696.531	975.005	646.507	755.683	639.301	899.723	752.304	413.839	691.771	582.949	378.62	no	yes	no	1030.3	735.304	563.897	-0.48665	-0.869559	yes	NA	NA	cluster3	NA	no	no	no	NA	NA	NA	NA	NA	NA	NA	NA	NA	NA	NA	NA	NA	NA	NA	NA	NA	NA	NA
Glyma.04G023600	929	148.033	139.568	95.227	97.9344	167.064	215.194	189.544	299.485	130.1	175.902	139.539	131.287	164.016	yes	no	no	120.191	217.822	148.169	0.857823	0.301917	no	NA	NA	cluster9	NA	no	no	no	NA	NA	NA	NA	NA	NA	NA	NA	NA	NA	NA	NA	NA	NA	NA	NA	NA	NA	NA
Glyma.04G023700	930	1992.32	1446.97	2005.99	1128.79	1086.67	529.478	645.193	1501.05	646.501	980.273	896.693	782.723	942.986	no	yes	no	1643.52	940.597	849.835	-0.805139	-0.951533	yes	NA	NA	cluster3	NA	no	no	no	NA	NA	NA	NA	NA	NA	NA	NA	NA	NA	NA	NA	NA	NA	NA	NA	NA	NA	NA
Glyma.04G023800	931	95.935	98.1775	78.713	121.236	174.207	188.169	161.066	175.298	218.432	208.751	173.212	184.488	236.239	yes	yes	no	98.5154	174.685	204.224	0.826335	1.05173	yes	NA	NA	cluster9	NA	no	no	no	NA	NA	NA	NA	NA	NA	NA	NA	NA	NA	NA	NA	NA	NA	NA	NA	NA	NA	NA
Glyma.04G023900	932	6512.15	4251.62	3428.14	3637.91	3867.79	3963.59	2482.52	3360.59	1906.44	2130.9	3182.59	2633.89	3745.21	no	yes	no	4457.45	3418.62	2719.8	-0.382805	-0.712717	yes	NA	NA	cluster3	NA	no	no	no	NA	NA	NA	NA	NA	NA	NA	NA	NA	NA	NA	NA	NA	NA	NA	NA	NA	NA	NA
Glyma.04G025400	933	531.247	655.149	828.643	568.626	550.083	603.545	389.872	355.043	206.784	207.864	413.731	301.746	252.747	no	yes	no	645.916	474.636	276.574	-0.444526	-1.22368	yes	NA	NA	cluster3	NA	no	no	yes	NA	NA	NA	NA	NA	NA	NA	NA	NA	NA	NA	NA	NA	NA	NA	NA	NA	NA	NA
Glyma.04G026500	934	497.672	319.526	264.253	340.271	729.539	480.434	511.641	670.957	788.219	558.555	610.956	562.321	916.161	no	yes	no	355.43	598.143	687.242	0.750923	0.951252	yes	NA	NA	cluster9	NA	no	no	no	NA	NA	NA	NA	NA	NA	NA	NA	NA	NA	NA	NA	NA	NA	NA	NA	NA	NA	NA
Glyma.04G030400	935	388.844	336.622	437.164	706.571	283.13	348.314	151.246	292.949	124.276	280.665	139.539	155.173	235.207	no	yes	no	467.3	268.91	186.972	-0.797227	-1.32153	no	NA	NA	cluster3	NA	no	no	no	NA	NA	NA	NA	NA	NA	NA	NA	NA	NA	NA	NA	NA	NA	NA	NA	NA	NA	NA
Glyma.04G030900	936	21.8394	27.094	81.6272	1	159.029	94.0843	275.96	221.051	451.394	91.5583	525.331	134.544	137.191	no	yes	no	32.8901	187.531	268.004	2.5114	3.02653	yes	NA	NA	cluster7	NA	no	no	no	1	1	NA	1	1	2	NA	NA	NA	NA	NA	NA	NA	NA	NA	NA	NA	NA	NA
Glyma.04G032800	937	14.8929	47.7892	56.3705	19.6412	157.243	179.161	96.2541	222.14	143.69	171.463	185.719	238.774	430.207	yes	yes	no	34.6735	163.7	233.97	2.23915	2.75442	yes	NA	NA	cluster4	NA	no	no	no	NA	NA	NA	NA	NA	NA	NA	NA	NA	NA	NA	NA	NA	NA	NA	NA	NA	NA	NA
Glyma.04G033700	938	218.656	168.361	300.195	195.801	99.21	146.131	139.462	69.6298	73.8008	121.744	141.463	143.23	95.9208	no	yes	no	220.753	113.608	115.232	-0.958366	-0.937895	yes	NA	NA	cluster3	NA	no	no	no	NA	NA	NA	NA	NA	NA	NA	NA	NA	NA	NA	NA	NA	NA	NA	NA	NA	NA	NA
Glyma.04G034000	939	227.918	175.56	226.368	252.657	169.743	182.164	151.246	141.528	101.95	135.062	98.1697	158.43	114.492	no	yes	no	220.625	161.17	121.621	-0.453015	-0.859208	yes	NA	NA	cluster3	NA	no	no	no	NA	NA	NA	NA	NA	NA	NA	NA	NA	NA	NA	NA	NA	NA	NA	NA	NA	NA	NA
Glyma.04G035900	940	1715.62	1169.83	692.645	1455.02	914.353	777.703	689.383	1163.35	892.082	754.765	596.525	901.067	526.16	no	yes	no	1258.28	886.197	734.12	-0.505751	-0.777363	yes	NA	NA	cluster3	NA	no	no	no	NA	NA	NA	NA	NA	2	NA	NA	NA	NA	NA	NA	NA	NA	NA	NA	NA	NA	NA
Glyma.04G035950	941	1	1	1	1	39.3912	12.01	22.604	1	12.6481	40.0644	35.6347	70.4865	72.1906	yes	yes	no	1	18.7513	46.2049	4.22892	5.52997	no	NA	NA	cluster5	NA	no	no	no	NA	NA	NA	NA	NA	NA	NA	NA	NA	NA	NA	NA	NA	NA	NA	NA	NA	NA	NA
Glyma.04G036000	942	505.776	353.718	624.647	524.819	885.783	810.733	825.881	592.523	1160.96	1062.84	1499.91	1133.41	1071.95	no	yes	no	502.24	778.73	1185.82	0.632746	1.23943	yes	NA	NA	cluster9	NA	no	no	yes	NA	NA	NA	NA	NA	NA	NA	3	NA	NA	NA	NA	NA	NA	NA	NA	NA	NA	NA
Glyma.04G036300	943	91.304	108.975	88.4271	99.7986	228.669	271.245	230.788	290.77	449.453	264.685	293.471	436.376	266.159	yes	yes	no	97.1262	255.368	342.029	1.39465	1.81619	yes	NA	NA	cluster4	NA	yes	yes	no	NA	NA	NA	NA	NA	NA	NA	NA	NA	NA	NA	NA	NA	NA	NA	NA	NA	NA	NA
Glyma.04G036700	944	13.7352	3.69938	1	1	28.6774	31.0272	7.87401	84.8808	54.3873	19.6444	56.8004	46.6005	30.9207	yes	yes	no	4.85864	38.1148	41.6706	2.97173	3.10041	yes	Glyma.04G036700.1.p	MYB	cluster8	NA	no	no	no	NA	NA	NA	NA	NA	NA	NA	NA	NA	NA	NA	NA	NA	NA	1	NA	NA	NA	NA
Glyma.04G037500	945	1	18.9958	15.5712	1	20.642	30.0263	22.604	78.3447	35.9444	23.1957	49.1038	199.688	83.5399	no	yes	no	9.14176	37.9042	78.2943	2.05182	3.09836	no	NA	NA	cluster7	NA	no	no	no	NA	NA	NA	NA	NA	NA	NA	NA	NA	NA	NA	NA	NA	NA	NA	NA	NA	NA	NA
Glyma.04G038200	946	278.858	225.048	274.938	152.926	467.944	274.247	451.738	351.774	376.652	302.861	368.513	366.89	499.334	no	yes	no	232.943	386.426	382.85	0.730217	0.716804	yes	NA	NA	cluster9	NA	no	no	no	NA	NA	NA	NA	NA	NA	NA	NA	NA	NA	NA	NA	NA	NA	NA	NA	NA	NA	NA
Glyma.04G039300	947	549.77	628.155	334.194	741.057	309.915	316.285	318.186	340.881	319.382	353.467	210.733	346.261	213.54	no	yes	no	563.294	321.317	288.677	-0.809892	-0.964434	yes	Glyma.04G039300.1.p	bZIP	cluster3	NA	no	no	no	NA	NA	NA	NA	NA	NA	NA	4	2	NA	NA	1	3	NA	1	NA	NA	NA	NA
Glyma.04G039400	948	192.028	144.067	236.082	169.703	261.703	261.236	335.862	211.247	236.875	366.785	236.709	353.861	345.604	no	yes	no	185.47	267.512	307.967	0.528418	0.731589	no	NA	NA	cluster9	NA	no	no	no	NA	NA	NA	NA	NA	NA	NA	NA	NA	NA	NA	NA	NA	NA	NA	NA	NA	NA	NA
Glyma.04G039500	949	9.10421	9.99792	1	9.38856	34.9271	21.0181	22.604	75.0766	32.0617	56.0452	25.0519	21.6288	29.8889	yes	yes	no	7.37267	38.4065	32.9353	2.38109	2.15938	no	Glyma.04G039500.1.p	bHLH	cluster4	NA	no	no	no	NA	NA	NA	NA	NA	NA	NA	1	NA	NA	NA	NA	NA	NA	NA	NA	NA	NA	NA
Glyma.04G040000	950	12.5774	43.2902	43.7421	7.52443	312.593	240.217	391.836	584.898	366.945	599.395	441.631	354.947	1069.89	yes	yes	no	26.7836	382.386	566.562	3.83561	4.40281	no	NA	NA	cluster8	NA	no	no	no	NA	1	NA	NA	NA	NA	NA	NA	NA	NA	NA	NA	NA	NA	NA	NA	NA	NA	NA
Glyma.04G040400	951	1	2.79958	1	1	66.1757	125.112	124.732	234.123	267.936	427.157	168.401	158.43	287.826	yes	yes	no	1.4499	137.536	261.95	6.56771	7.4972	yes	NA	NA	cluster2	NA	no	no	no	NA	NA	NA	NA	NA	NA	NA	NA	NA	NA	NA	NA	NA	NA	NA	NA	NA	NA	NA
Glyma.04G042400	952	1	1	13.6284	1	275.988	155.14	273.996	112.115	622.234	232.723	2142.58	48.772	438.461	yes	yes	no	4.15709	204.31	696.954	5.61904	7.38935	yes	NA	NA	cluster2	NA	no	no	no	NA	NA	NA	NA	NA	NA	NA	1	NA	1	NA	NA	NA	NA	NA	NA	NA	NA	NA
Glyma.04G042900	953	1774.66	1368.68	2006.97	1959.26	1314.34	1180.07	1147	1313.68	1388.1	864.855	977.507	1338.62	725.287	no	yes	no	1777.39	1238.77	1058.87	-0.520855	-0.747234	yes	NA	NA	cluster3	NA	no	no	no	NA	NA	NA	NA	NA	NA	NA	NA	NA	NA	NA	NA	1	1	NA	NA	NA	1	1
Glyma.04G044900	954	135.298	76.5825	114.655	176.228	866.141	362.327	579.399	506.464	786.278	610.049	344.461	854.381	475.604	yes	yes	no	125.691	578.583	614.155	2.20264	2.28872	no	Glyma.04G044900.1.p	C2H2	cluster4	NA	no	no	no	1	1	1	1	NA	NA	NA	NA	NA	NA	NA	NA	NA	NA	NA	NA	NA	NA	NA
Glyma.04G045000	955	1470.18	1021.36	882.071	1473.66	2000.02	2040.85	1801.99	1743.98	2628.62	1934.69	1838.57	1866.28	2488.54	yes	yes	no	1211.82	1896.71	2151.34	0.646326	0.828063	yes	NA	NA	cluster9	Purine metabolism	no	no	no	NA	NA	NA	NA	NA	NA	NA	NA	NA	NA	NA	NA	NA	NA	NA	NA	NA	NA	NA
Glyma.04G045500	956	13.7352	35.1921	73.8559	54.1275	10.821	40.0353	23.586	27.1447	7.79474	8.10261	16.3932	1	8.22224	no	yes	no	44.2277	25.3968	8.30256	-0.800305	-2.41332	no	NA	NA	cluster3	NA	no	yes	no	NA	NA	NA	NA	NA	NA	NA	NA	NA	NA	NA	NA	NA	NA	NA	NA	NA	NA	NA
Glyma.04G046100	957	100.566	116.173	129.226	82.0894	178.671	180.162	212.13	172.03	104.862	154.594	164.553	143.23	162.984	yes	no	no	107.014	185.748	146.045	0.795552	0.448615	no	NA	NA	cluster9	NA	no	no	no	NA	NA	NA	NA	NA	NA	NA	NA	NA	NA	NA	NA	NA	NA	NA	NA	NA	NA	NA
Glyma.04G046800	958	5.63097	10.8977	21.3997	1	34.0343	40.0353	16.712	38.0383	88.361	63.1479	106.828	209.459	160.921	no	yes	no	9.73209	32.205	125.744	1.72646	3.69159	yes	NA	NA	cluster7	NA	no	no	no	NA	NA	NA	NA	NA	NA	NA	NA	NA	NA	NA	NA	NA	NA	NA	NA	NA	NA	1
Glyma.04G050000	959	1186.53	1109.54	1111.32	1360.88	881.318	897.812	827.845	812.574	1011.48	756.54	758.154	843.524	857.351	yes	yes	no	1192.07	854.887	845.409	-0.479661	-0.495746	yes	NA	NA	cluster3	NA	no	no	no	NA	NA	NA	NA	NA	NA	NA	NA	NA	NA	NA	NA	NA	NA	NA	NA	NA	NA	NA
Glyma.04G050400	960	205.921	224.148	228.31	427.884	692.041	720.651	531.281	565.289	1329.86	903.92	708.126	943.411	1002.83	yes	yes	no	271.566	627.316	977.628	1.20789	1.84798	yes	NA	NA	cluster4	NA	no	no	no	NA	NA	NA	NA	NA	NA	NA	NA	NA	NA	NA	NA	NA	NA	NA	NA	NA	NA	NA
Glyma.04G050700	961	208.236	226.848	161.283	246.132	207.241	220.198	161.066	178.566	93.2144	137.725	99.1318	121.516	152.667	no	yes	no	210.625	191.768	120.851	-0.135314	-0.801448	yes	NA	NA	cluster3	NA	no	no	no	NA	NA	NA	NA	NA	NA	NA	NA	NA	NA	NA	NA	NA	NA	NA	NA	NA	NA	NA
Glyma.04G051600	962	388.844	329.424	509.049	377.553	398.304	514.465	273.014	324.54	192.223	148.379	184.757	262.66	330.128	no	yes	no	401.217	377.581	223.629	-0.0875987	-0.843274	yes	NA	NA	cluster3	NA	no	no	no	NA	NA	NA	NA	NA	NA	NA	3	1	NA	1	NA	3	1	1	NA	NA	1	NA
Glyma.04G052600	963	83.1998	84.6807	122.427	143.605	193.849	338.305	237.662	376.83	614.468	428.045	319.447	257.231	466.318	yes	yes	no	108.478	286.662	417.102	1.40194	1.943	yes	NA	NA	cluster4	NA	no	no	yes	NA	NA	NA	NA	NA	NA	NA	NA	NA	NA	NA	NA	NA	NA	NA	NA	NA	1	NA
Glyma.04G054100	964	1381.03	1012.37	816.986	1496.03	773.287	455.411	592.165	565.289	649.413	644.674	620.577	498.263	360.048	yes	yes	no	1176.6	596.538	554.595	-0.979941	-1.08512	no	NA	NA	cluster3	NA	no	no	no	NA	NA	NA	NA	NA	NA	NA	NA	NA	NA	NA	NA	NA	NA	NA	NA	NA	NA	NA
Glyma.04G054400	965	387.686	346.52	257.453	563.033	217.955	345.312	181.688	351.774	94.185	185.668	75.0799	126.944	82.5081	no	yes	no	388.673	274.182	112.877	-0.503422	-1.78381	no	NA	NA	cluster6	NA	no	no	no	NA	NA	NA	NA	NA	NA	NA	NA	NA	NA	NA	NA	NA	NA	NA	NA	NA	NA	NA
Glyma.04G055200	966	64.6759	41.4906	76.7701	25.2336	91.1746	95.0852	114.912	88.1489	111.657	125.296	139.539	166.03	214.572	no	yes	no	52.0426	97.3302	151.419	0.903195	1.54078	yes	NA	NA	cluster9	NA	no	no	no	NA	NA	NA	NA	NA	NA	NA	NA	NA	NA	NA	NA	NA	NA	NA	NA	NA	NA	NA
Glyma.04G055300	967	9805.93	5545.52	3968.25	7959.88	4406.16	3549.21	4235.39	4238.62	3741.99	3163.44	2568.78	4093.1	1910.77	no	yes	no	6819.89	4107.35	3095.62	-0.731543	-1.13952	yes	NA	NA	cluster3	NA	no	no	no	NA	NA	NA	NA	NA	NA	NA	NA	NA	NA	NA	NA	NA	NA	NA	NA	NA	NA	NA
Glyma.04G055900	968	1250.21	856.702	955.898	1102.7	839.356	912.825	752.231	794.055	749.392	529.257	569.587	855.467	589.096	no	yes	no	1041.38	824.617	658.56	-0.336695	-0.661104	yes	NA	NA	cluster3	NA	no	no	yes	NA	NA	NA	NA	NA	NA	NA	NA	NA	NA	NA	NA	NA	NA	NA	NA	NA	NA	NA
Glyma.04G058100	969	6.78872	1	1	1	12.6066	8.00634	1	18.4298	102.921	28.5226	11.5828	111.744	147.508	no	yes	no	2.44718	10.0107	80.4558	2.03235	5.039	yes	NA	NA	cluster8	NA	no	no	yes	NA	NA	NA	NA	NA	NA	NA	NA	NA	NA	NA	NA	NA	NA	NA	NA	NA	NA	NA
Glyma.04G059800	970	949.192	827.009	545.962	608.704	442.052	373.337	460.576	496.66	480.515	403.185	369.475	565.578	382.747	yes	yes	no	732.717	443.156	440.3	-0.72544	-0.734769	no	NA	NA	cluster3	NA	no	no	no	NA	NA	NA	NA	NA	NA	NA	NA	NA	NA	NA	NA	NA	NA	NA	NA	NA	NA	NA
Glyma.04G060000	971	2983.35	1967.95	1784.51	2671.36	1879.49	1595.44	1651.74	1718.92	1701.63	1669.23	1421.02	1973.77	1276.24	no	yes	no	2351.79	1711.4	1608.38	-0.458583	-0.548154	yes	NA	NA	cluster3	NA	no	no	no	NA	NA	NA	NA	NA	NA	NA	1	NA	NA	NA	NA	NA	NA	NA	NA	NA	NA	NA
Glyma.04G063200	972	135.298	121.572	100.084	93.2741	319.736	211.19	233.734	333.255	447.512	349.028	464.721	430.948	350.763	yes	yes	no	112.557	274.479	408.594	1.28604	1.86001	no	NA	NA	cluster4	NA	no	no	no	NA	NA	NA	NA	NA	NA	NA	2	1	NA	NA	NA	1	NA	NA	NA	NA	NA	NA
Glyma.04G063700	973	9.10421	45.9896	43.7421	1	45.6409	55.0489	116.876	41.3064	85.4489	83.5679	136.653	94.3725	136.159	no	yes	no	24.959	64.7181	107.24	1.37461	2.10321	no	NA	NA	cluster7	NA	no	no	no	NA	NA	NA	NA	NA	NA	NA	NA	NA	NA	NA	NA	NA	NA	NA	NA	NA	NA	NA
Glyma.04G064100	974	259.177	291.633	440.078	295.532	682.22	687.622	486.109	751.57	761.041	864.855	1249.77	905.41	772.748	yes	yes	no	321.605	651.88	910.766	1.01932	1.50179	yes	Glyma.04G064100.1.p	TALE	cluster9	NA	no	no	no	NA	NA	NA	NA	1	1	1	2	1	NA	NA	NA	NA	NA	NA	1	NA	NA	NA
Glyma.04G064900	975	218.656	255.641	209.854	172.499	412.589	279.252	355.502	360.489	391.212	318.842	471.455	347.347	417.826	yes	yes	no	214.162	351.958	389.336	0.716698	0.862312	yes	NA	NA	cluster9	NA	no	no	no	NA	NA	NA	NA	NA	NA	NA	NA	1	NA	NA	NA	1	NA	NA	NA	NA	NA	NA
Glyma.04G065000	976	130.667	63.9854	89.3985	55.0596	102.781	58.0516	126.696	78.3447	126.217	219.405	163.591	120.43	243.461	no	yes	no	84.7777	91.4684	174.621	0.109589	1.04247	no	NA	NA	cluster9	NA	no	no	no	NA	NA	NA	NA	NA	NA	NA	NA	NA	NA	NA	NA	NA	NA	NA	NA	NA	NA	NA
Glyma.04G065800	977	10.2619	14.4969	1	28.0298	81.3536	136.122	46.172	97.9532	194.165	170.575	66.4212	94.3725	204.254	yes	yes	no	13.4472	90.4003	145.958	2.74903	3.44018	yes	NA	NA	cluster1	NA	no	no	yes	NA	NA	NA	NA	NA	NA	NA	NA	NA	NA	NA	NA	NA	NA	NA	NA	NA	NA	NA
Glyma.04G066000	978	2432.26	1596.33	944.241	1657.27	1400.94	977.884	846.503	1454.21	1011.48	822.24	625.387	1193.13	949.177	no	yes	no	1657.53	1169.88	920.281	-0.502667	-0.848886	yes	NA	NA	cluster3	Photosynthesis	no	no	no	NA	NA	NA	NA	NA	NA	NA	1	NA	NA	NA	NA	NA	NA	NA	NA	NA	NA	NA
Glyma.04G066900	979	424.734	398.708	516.82	295.532	799.179	400.362	412.458	735.23	806.662	664.206	1185.32	809.866	887.272	no	yes	no	408.948	586.807	870.664	0.520968	1.0902	yes	NA	NA	cluster9	MAPK signaling pathway - plant	no	no	no	NA	NA	NA	NA	NA	NA	NA	NA	NA	NA	NA	NA	NA	NA	NA	NA	NA	NA	NA
Glyma.04G067700	980	710.697	615.558	771.33	864.089	1087.56	1200.09	808.205	985.783	1346.36	911.022	1267.09	979.24	1327.83	no	yes	no	740.418	1020.41	1166.31	0.462734	0.655536	yes	NA	NA	cluster9	NA	no	no	no	NA	NA	NA	NA	NA	NA	NA	NA	NA	NA	1	NA	NA	NA	NA	1	1	NA	NA
Glyma.04G068800	981	222.129	250.242	286.595	206.054	331.343	351.317	271.05	419.315	379.564	377.438	432.01	454.834	409.572	no	yes	no	241.255	343.256	410.684	0.508727	0.767469	yes	NA	NA	cluster9	NA	no	no	no	NA	NA	NA	NA	NA	NA	NA	NA	NA	NA	NA	NA	NA	NA	NA	NA	NA	NA	NA
Glyma.04G069200	982	1165.69	1279.6	1326.01	1068.21	1354.51	1419.28	1685.13	2062.07	1903.53	2099.82	1831.83	1554.67	1805.53	no	yes	no	1209.88	1630.25	1839.08	0.430232	0.60412	yes	NA	NA	cluster9	Ribosome biogenesis in eukaryotes	no	no	yes	NA	NA	NA	NA	NA	NA	NA	NA	NA	NA	NA	NA	NA	NA	NA	NA	NA	NA	NA
Glyma.04G072300	983	262.65	265.539	189.454	217.238	179.564	153.138	152.228	119.74	111.657	80.0166	111.639	134.544	123.778	no	yes	no	233.72	151.167	112.327	-0.628635	-1.05708	no	NA	NA	cluster3	NA	no	no	no	NA	NA	NA	NA	NA	NA	NA	NA	NA	NA	NA	NA	NA	NA	NA	NA	NA	NA	NA
Glyma.04G074200	984	134.141	195.355	246.767	184.616	273.309	378.342	274.978	236.302	390.242	354.355	390.641	402.719	662.351	no	yes	no	190.22	290.733	440.061	0.612027	1.21004	yes	NA	NA	cluster9	NA	no	no	no	NA	NA	NA	NA	NA	NA	NA	NA	NA	NA	NA	NA	NA	NA	NA	NA	NA	NA	NA
Glyma.04G075100	985	1177.27	1803.28	1841.83	1305.89	789.358	1253.13	1514.26	991.23	926.056	840.884	841.854	1088.9	641.716	no	yes	no	1532.07	1137	867.882	-0.430251	-0.819908	yes	NA	NA	cluster3	NA	no	no	no	NA	NA	NA	NA	NA	NA	NA	NA	NA	NA	NA	NA	NA	NA	NA	NA	NA	NA	NA
Glyma.04G075800	986	4.47323	9.09813	1	1	22.4276	20.0172	46.172	83.7915	23.3256	38.2887	13.507	9.68581	32.9842	yes	yes	no	3.89284	43.1021	23.5583	3.46886	2.59734	yes	NA	NA	cluster8	NA	no	no	no	NA	NA	NA	NA	NA	1	1	NA	NA	NA	NA	NA	NA	NA	NA	NA	NA	NA	NA
Glyma.04G076000	987	1158.74	1258.01	2177.93	1162.35	1812.53	1943.76	2933.26	2557.73	3406.14	2281.83	1893.4	3735.9	1769.42	no	yes	no	1439.26	2311.82	2617.34	0.683702	0.862773	no	NA	NA	cluster9	NA	no	no	no	NA	NA	NA	NA	NA	NA	NA	NA	NA	NA	NA	NA	NA	NA	NA	NA	NA	NA	NA
Glyma.04G076200	988	137.614	139.568	266.196	134.285	537.584	364.329	443.882	490.123	598.937	808.034	489.735	1275.64	836.716	yes	yes	no	169.416	458.98	801.813	1.43786	2.2427	yes	Glyma.04G076200.1.p	WRKY	cluster4	NA	yes	yes	no	NA	NA	NA	NA	1	NA	NA	NA	NA	NA	NA	NA	1	NA	NA	NA	NA	1	NA
Glyma.04G076500	989	298.54	305.13	311.852	532.275	392.947	268.242	174.814	229.766	127.188	231.835	127.994	253.974	167.111	no	yes	no	361.949	266.442	181.621	-0.441964	-0.99486	yes	NA	NA	cluster3	NA	no	no	no	NA	NA	NA	NA	NA	NA	NA	NA	NA	NA	NA	NA	NA	NA	NA	NA	NA	NA	NA
Glyma.04G079300	990	16.0507	16.2965	50.542	1	100.103	47.0417	125.714	344.149	118.452	151.931	362.741	214.888	372.429	yes	yes	no	20.9723	154.252	244.088	2.87873	3.54085	yes	NA	NA	cluster7	NA	no	no	no	NA	NA	NA	NA	NA	NA	NA	NA	NA	NA	NA	NA	NA	NA	NA	NA	NA	NA	NA
Glyma.04G080300	991	174.662	169.261	229.282	226.559	320.629	202.182	254.356	294.038	410.626	341.925	406.996	346.261	233.143	no	yes	no	199.941	267.801	347.79	0.42159	0.798645	no	NA	NA	cluster9	NA	no	no	no	NA	NA	NA	NA	NA	NA	NA	NA	NA	NA	NA	NA	NA	NA	NA	NA	NA	NA	NA
Glyma.04G080500	992	304.329	584.965	385.679	397.126	489.371	554.501	474.324	637.187	579.524	759.204	627.311	486.32	874.891	no	yes	no	418.025	538.846	665.45	0.366284	0.670741	yes	NA	NA	cluster9	NA	no	no	no	NA	NA	NA	NA	NA	NA	NA	NA	NA	NA	NA	NA	NA	NA	NA	NA	NA	NA	NA
Glyma.04G086300	993	193.185	433.8	197.225	234.015	1392.01	1724.56	1901.17	1380.13	3404.2	3566.51	2253.22	3902.02	4794.5	yes	yes	yes	264.557	1599.47	3584.09	2.59594	3.75996	yes	NA	NA	cluster4	NA	no	no	yes	NA	NA	NA	NA	NA	NA	NA	NA	NA	NA	NA	NA	NA	NA	NA	NA	NA	NA	NA
Glyma.04G088000	994	866.992	1066.35	823.786	559.305	486.693	384.347	629.481	466.157	203.872	372.999	510.9	325.632	357.985	no	yes	no	829.109	491.67	354.278	-0.753873	-1.22668	yes	NA	NA	cluster3	Inositol phosphate metabolism	no	no	no	NA	NA	NA	NA	NA	NA	NA	NA	NA	NA	NA	NA	NA	NA	NA	NA	NA	NA	NA
Glyma.04G088200	995	987.398	1246.31	955.898	891.119	775.073	937.848	866.143	617.579	653.295	377.438	688.884	692.608	513.779	no	yes	no	1020.18	799.161	585.201	-0.352269	-0.801822	no	NA	NA	cluster3	NA	no	no	no	NA	NA	NA	NA	NA	NA	NA	NA	NA	NA	NA	NA	NA	NA	NA	NA	NA	NA	NA
Glyma.04G089600	996	496.514	648.85	600.361	694.454	703.648	727.658	731.609	584.898	920.232	832.006	839.93	796.838	851.16	no	yes	no	610.045	686.953	848.033	0.171296	0.475205	yes	NA	NA	cluster9	NA	no	no	no	NA	NA	NA	NA	NA	NA	NA	1	NA	NA	NA	NA	NA	NA	NA	NA	NA	NA	NA
Glyma.04G089900	997	5671.63	4013.17	3854.59	3802.88	3330.32	2601.35	3081.54	2545.75	2528.64	1979.08	2648.63	2819.55	2133.62	yes	yes	no	4335.57	2889.74	2421.9	-0.585282	-0.840079	yes	NA	NA	cluster3	NA	no	no	no	1	2	NA	NA	NA	NA	NA	NA	NA	NA	NA	NA	NA	NA	NA	NA	NA	NA	NA
Glyma.04G090300	998	530.089	448.197	308.938	372.893	539.369	532.481	573.507	597.97	795.985	581.639	597.487	623.121	825.367	no	yes	no	415.029	560.832	684.72	0.434356	0.722302	yes	NA	NA	cluster9	NA	no	no	no	NA	NA	NA	NA	NA	NA	NA	NA	NA	NA	NA	NA	NA	NA	NA	NA	NA	NA	NA
Glyma.04G091300	999	31.1013	137.768	31.1138	15.913	16.1779	26.0227	27.514	10.8043	7.79474	1	2.92415	7.51436	16.4762	no	yes	no	53.9741	20.1297	7.1419	-1.42294	-2.91789	yes	NA	NA	cluster6	NA	no	no	no	NA	NA	NA	NA	NA	NA	NA	NA	NA	NA	NA	NA	NA	NA	NA	NA	NA	NA	NA
Glyma.04G091600	1000	303.171	148.566	279.795	358.912	731.325	615.556	333.898	797.323	1256.09	770.746	875.527	785.98	804.732	yes	yes	no	272.611	619.526	898.614	1.18432	1.72086	yes	NA	NA	cluster4	NA	no	no	no	NA	NA	NA	NA	NA	NA	NA	6	NA	NA	NA	NA	NA	2	NA	NA	NA	NA	NA
Glyma.04G092100	1001	13.7352	28.8936	19.4568	17.7771	200.991	70.0625	48.136	128.455	55.3579	41.84	111.639	62.8864	66.0001	yes	yes	no	19.9657	111.911	67.5447	2.48676	1.75832	no	NA	NA	cluster4	NA	no	no	no	NA	NA	NA	NA	1	1	NA	3	1	1	NA	NA	1	2	NA	NA	NA	1	NA
Glyma.04G092400	1002	988.555	638.953	686.817	1058.89	2075.02	1551.4	1964.02	1455.3	1594.85	1987.96	1584.58	1346.22	1639.42	yes	yes	no	843.304	1761.43	1630.6	1.06263	0.951282	yes	NA	NA	cluster9	c("Carbon metabolism", "Glycolysis / Gluconeogenesis", "Pentose phosphate pathway")	no	no	no	1	1	NA	NA	NA	NA	NA	NA	NA	NA	NA	NA	NA	NA	NA	NA	NA	NA	NA
Glyma.04G092600	1003	1407.66	1138.34	1465.89	1626.52	1017.03	963.872	917.207	895.366	1208.52	788.502	1070.83	753.408	946.081	yes	yes	no	1409.6	948.368	953.469	-0.571767	-0.564029	yes	NA	NA	cluster3	NA	no	no	no	NA	NA	NA	NA	NA	NA	NA	3	NA	NA	NA	2	NA	1	NA	NA	NA	NA	NA
Glyma.04G094232	1004	68.1491	130.57	81.6272	112.847	46.5337	35.0308	23.586	40.217	40.7978	31.1861	27.9381	49.8577	28.8572	yes	yes	no	98.2985	36.3419	35.7274	-1.43554	-1.46014	yes	NA	NA	cluster3	NA	no	no	no	NA	NA	NA	NA	NA	NA	NA	NA	NA	NA	NA	NA	NA	NA	NA	NA	NA	NA	NA
Glyma.04G095300	1005	318.222	284.434	315.738	375.689	167.064	245.221	131.606	251.553	220.373	120.857	137.615	176.888	148.54	no	yes	no	323.521	198.861	160.854	-0.702097	-1.0081	yes	Glyma.04G095300.1.p	MYB_related	cluster3	NA	no	no	no	NA	NA	NA	NA	NA	NA	NA	NA	NA	NA	NA	NA	NA	NA	NA	NA	NA	NA	NA
Glyma.04G095900	1006	238.337	156.664	229.282	305.784	633.115	605.547	583.327	587.077	822.193	560.331	618.653	430.948	626.239	yes	yes	no	232.517	602.266	611.673	1.37307	1.39542	yes	NA	NA	cluster9	NA	no	yes	no	NA	NA	NA	NA	NA	NA	NA	NA	NA	NA	NA	NA	NA	NA	NA	NA	NA	NA	NA
Glyma.04G099000	1007	20.6816	48.689	16.5426	39.2145	68.8542	102.092	82.5061	67.4511	144.66	121.744	163.591	68.315	149.572	yes	yes	no	31.2819	80.2257	129.576	1.35873	2.0504	yes	NA	NA	cluster4	NA	no	no	no	NA	NA	NA	NA	NA	NA	NA	NA	NA	NA	NA	NA	NA	NA	NA	NA	NA	NA	NA
Glyma.04G099100	1008	48.4675	84.6807	71.9131	60.652	77.7823	110.099	63.8481	121.919	103.892	135.062	153.008	107.401	124.81	no	yes	no	66.4283	93.4121	124.835	0.491811	0.910147	yes	NA	NA	cluster9	NA	no	no	no	NA	NA	NA	NA	1	NA	NA	1	NA	NA	NA	NA	1	NA	NA	NA	NA	1	NA
Glyma.04G099200	1009	4.47323	1	1	1	30.463	10.0082	1	41.3064	79.6249	14.3174	79.8902	116.087	12.3492	yes	yes	no	1.86831	20.6944	60.4538	3.46944	5.01603	yes	NA	NA	cluster8	NA	no	no	no	NA	NA	NA	NA	NA	NA	NA	1	NA	NA	1	NA	1	NA	NA	NA	NA	1	NA
Glyma.04G100300	1010	25.3126	19.8956	11.6855	1	171.528	86.077	103.128	168.762	175.722	112.866	197.264	182.316	267.191	yes	yes	no	14.4734	132.374	187.072	3.19314	3.69211	yes	NA	NA	cluster7	NA	no	no	no	1	1	NA	NA	NA	NA	NA	NA	NA	NA	NA	NA	NA	NA	NA	NA	NA	NA	NA
Glyma.04G100400	1011	543.982	652.449	538.191	810.962	1224.16	851.77	743.393	880.115	2367.51	1073.49	1163.19	1431.99	2245.05	no	yes	no	636.396	924.86	1656.25	0.53931	1.37992	yes	NA	NA	cluster9	NA	no	no	no	NA	NA	NA	NA	NA	1	NA	NA	NA	NA	NA	NA	NA	NA	NA	NA	NA	NA	NA
Glyma.04G100600	1012	69.3069	8.19834	1	41.0787	83.1392	43.0381	1	17.3404	1	1	1.96208	1	5.12699	no	yes	no	29.896	36.1294	2.01781	0.273224	-3.88909	no	NA	NA	cluster6	NA	no	no	yes	NA	NA	NA	NA	NA	NA	NA	NA	NA	NA	NA	NA	NA	NA	NA	NA	NA	NA	NA
Glyma.04G103000	1013	1463.23	916.088	1113.27	951.703	801.858	719.651	724.735	832.183	618.351	452.904	620.577	454.834	626.239	no	yes	no	1111.07	769.606	554.581	-0.52976	-1.00248	yes	NA	NA	cluster3	NA	no	no	no	NA	NA	NA	NA	NA	NA	NA	NA	NA	NA	NA	NA	NA	NA	NA	NA	NA	NA	NA
Glyma.04G103100	1014	245.284	147.666	175.854	202.325	144.744	73.0652	153.21	142.617	135.924	100.437	92.3972	117.173	53.6192	no	yes	no	192.782	128.409	99.91	-0.586227	-0.948273	yes	NA	NA	cluster3	NA	no	no	no	NA	NA	NA	1	NA	NA	NA	NA	NA	NA	NA	NA	NA	NA	NA	NA	NA	NA	NA
Glyma.04G103400	1015	114.459	146.766	305.052	117.508	312.593	484.438	181.688	728.694	509.635	183.892	423.351	387.519	547.827	no	yes	no	170.946	426.853	410.445	1.3202	1.26365	yes	NA	NA	cluster9	NA	no	no	no	NA	NA	NA	NA	NA	NA	NA	NA	NA	NA	NA	NA	NA	NA	NA	NA	NA	NA	NA
Glyma.04G104600	1016	14179.9	11315.9	8394	11798.1	8728.29	8791.96	7157.82	9161.44	7180.13	7278.51	7855.39	8190.64	6128.55	no	yes	no	11422	8459.88	7326.64	-0.433102	-0.640587	yes	NA	NA	cluster3	NA	no	no	no	NA	NA	NA	NA	NA	NA	NA	NA	NA	NA	NA	NA	NA	NA	NA	NA	NA	NA	NA
Glyma.04G104900	1017	1296.52	784.719	968.527	2698.39	3123.18	2919.64	1565.33	2312.63	4476.79	2587.24	3335.56	2378.74	2177.99	no	yes	no	1437.04	2480.19	2991.26	0.787356	1.05766	yes	NA	NA	cluster9	NA	no	no	no	NA	NA	NA	NA	NA	2	NA	2	NA	NA	NA	1	NA	NA	NA	NA	NA	NA	NA
Glyma.04G110400	1018	875.096	1237.31	684.874	240.54	222.419	213.192	302.474	322.362	149.514	539.023	734.102	300.661	247.588	yes	no	no	759.456	265.112	394.177	-1.51837	-0.946122	yes	NA	NA	cluster3	NA	no	no	no	NA	NA	NA	NA	NA	NA	NA	NA	NA	NA	NA	NA	NA	NA	NA	NA	NA	NA	NA
Glyma.04G112800	1019	8390.01	6530.79	3986.7	6037.03	5080.24	3030.74	3893.65	4788.74	3001.36	3810.66	3489.49	4271.16	2023.23	no	yes	no	6236.13	4198.35	3319.18	-0.570831	-0.909825	yes	NA	NA	cluster3	Photosynthesis	no	no	yes	NA	NA	NA	NA	NA	NA	NA	NA	NA	NA	NA	NA	NA	NA	NA	NA	NA	NA	NA
Glyma.04G113400	1020	24.1549	21.6952	4.88565	1	476.872	416.376	1813.77	745.034	1896.73	1094.8	1936.7	1401.59	1722.99	yes	yes	no	12.9339	863.014	1610.56	6.06015	6.96026	yes	NA	NA	cluster2	NA	no	no	no	NA	NA	NA	NA	NA	NA	NA	NA	NA	NA	NA	NA	NA	NA	NA	NA	NA	NA	NA
Glyma.04G113500	1021	1	1	6.82847	1	71.5326	51.0453	25.55	182.923	138.836	73.8018	111.639	42.2576	101.08	yes	yes	no	2.45712	82.7628	93.5228	5.07394	5.25028	no	NA	NA	cluster2	NA	no	no	no	NA	NA	NA	NA	NA	NA	NA	NA	NA	NA	NA	NA	NA	NA	NA	NA	NA	NA	NA
Glyma.04G114100	1022	76.2533	135.069	45.685	99.7986	37.6055	24.0208	38.316	35.8596	15.5602	16.9809	5.81038	9.68581	18.5397	no	yes	no	89.2015	33.9505	13.3154	-1.39363	-2.74397	no	NA	NA	cluster6	NA	no	no	no	NA	NA	NA	NA	NA	NA	NA	NA	NA	NA	NA	NA	NA	NA	NA	NA	NA	NA	NA
Glyma.04G115700	1023	11.4197	37.8915	38.8851	18.7092	76.8895	104.093	119.822	39.1277	57.2993	97.7731	101.056	160.602	100.048	yes	yes	no	26.7264	84.9832	103.356	1.66891	1.95128	yes	NA	NA	cluster4	NA	no	no	no	NA	NA	NA	NA	NA	NA	NA	NA	NA	NA	NA	NA	NA	NA	NA	NA	NA	NA	NA
Glyma.04G117800	1024	173.504	288.034	312.823	357.048	141.172	82.0734	133.57	120.83	166.015	167.911	119.335	80.258	165.048	yes	yes	no	282.852	119.411	139.714	-1.24411	-1.01758	no	NA	NA	cluster3	NA	no	no	yes	NA	NA	NA	NA	NA	NA	NA	NA	NA	NA	NA	NA	NA	NA	NA	NA	NA	NA	NA
Glyma.04G118700	1025	4824.16	2469.13	1771.88	4321.11	5513.26	4392.98	4719.51	5516.44	8583.73	6142.1	5325.13	3283.15	7120.06	no	yes	no	3346.57	5035.55	6090.83	0.589465	0.863957	yes	NA	NA	cluster9	NA	no	no	no	NA	NA	NA	NA	1	1	NA	NA	NA	NA	NA	NA	NA	NA	NA	NA	NA	NA	NA
Glyma.04G119700	1026	14.8929	3.69938	10.7141	14.9809	100.996	63.0562	30.46	93.5957	120.393	86.2314	85.6627	125.859	71.1589	yes	yes	no	11.0718	72.0269	97.861	2.70164	3.14384	yes	NA	NA	cluster4	NA	no	no	no	NA	NA	NA	NA	NA	NA	NA	NA	NA	NA	NA	NA	NA	NA	NA	NA	NA	NA	NA
Glyma.04G121100	1027	126.036	113.474	211.796	130.557	223.312	274.247	319.168	361.579	466.925	283.329	456.062	250.717	223.858	yes	yes	no	145.466	294.577	336.178	1.01796	1.20855	yes	NA	NA	cluster9	NA	no	no	no	NA	NA	NA	NA	NA	NA	NA	NA	NA	NA	NA	NA	NA	NA	NA	NA	NA	NA	NA
Glyma.04G121700	1028	9.10421	1	1	1	310.808	182.164	479.235	375.74	629.028	1029.1	76.0419	1339.7	1184.42	yes	yes	no	3.02605	336.987	851.658	6.79911	8.13669	yes	NA	NA	cluster2	NA	no	no	no	NA	NA	NA	NA	NA	NA	NA	NA	NA	NA	NA	NA	NA	NA	NA	NA	NA	NA	NA
Glyma.04G123700	1029	29.9436	66.6848	94.2556	51.3313	189.385	147.132	137.498	216.694	421.303	204.312	379.096	496.091	145.445	yes	yes	no	60.5538	172.677	329.25	1.51179	2.44289	yes	NA	NA	cluster4	NA	no	no	no	NA	NA	NA	NA	NA	NA	NA	NA	NA	NA	NA	NA	NA	NA	NA	NA	NA	NA	NA
Glyma.04G124500	1030	212.867	167.462	136.026	170.635	109.031	118.106	123.75	81.6128	45.6512	105.764	102.018	57.4578	84.5716	no	yes	no	171.748	108.125	79.0924	-0.66759	-1.11868	yes	NA	NA	cluster3	NA	no	no	no	NA	NA	NA	NA	NA	NA	NA	NA	NA	NA	NA	NA	NA	NA	NA	NA	NA	NA	NA
Glyma.04G127100	1031	60.0449	54.0877	89.3985	18.7092	129.566	135.121	212.13	153.511	232.021	175.902	266.533	240.946	173.302	yes	yes	no	55.5601	157.582	217.741	1.50398	1.97049	yes	NA	NA	cluster4	NA	no	no	no	NA	NA	NA	NA	NA	NA	NA	NA	NA	NA	NA	NA	NA	NA	NA	NA	NA	NA	NA
Glyma.04G129200	1032	7.94646	8.19834	1	1	82.2464	49.0435	58.9381	75.0766	153.396	95.9974	67.3832	224.66	229.016	yes	yes	no	4.5362	66.3261	154.091	3.87002	5.08615	yes	NA	NA	cluster8	NA	no	no	no	NA	NA	NA	NA	NA	NA	NA	NA	NA	NA	NA	NA	NA	NA	NA	NA	NA	NA	NA
Glyma.04G131100	1033	1	1	1	1	188.492	171.154	708.041	303.843	1092.04	293.983	355.044	136.716	453.937	yes	yes	no	1	342.882	466.344	8.42157	8.86525	yes	NA	NA	cluster2	NA	no	no	no	NA	NA	NA	NA	NA	NA	NA	NA	NA	NA	NA	NA	NA	NA	NA	NA	NA	NA	NA
Glyma.04G131700	1034	290.436	263.739	272.024	279.687	330.45	299.27	274.978	312.557	348.503	393.419	356.968	396.204	408.541	no	yes	no	276.471	304.314	380.727	0.13843	0.461627	no	NA	NA	cluster9	NA	no	no	no	NA	NA	NA	NA	NA	NA	NA	NA	NA	NA	NA	NA	NA	NA	NA	NA	NA	NA	NA
Glyma.04G132400	1035	768.584	594.863	189.454	334.678	180.456	168.151	102.146	304.932	94.185	143.94	121.26	188.831	104.175	yes	yes	no	471.895	188.921	130.478	-1.32068	-1.85466	yes	NA	NA	cluster6	NA	no	no	no	NA	NA	NA	NA	NA	NA	NA	NA	NA	NA	NA	NA	NA	NA	NA	NA	NA	NA	NA
Glyma.04G133100	1036	481.464	432	476.992	649.715	576.868	586.53	550.921	470.515	693.093	1029.99	706.202	639.407	868.7	no	yes	no	510.043	546.208	787.479	0.0988329	0.626623	yes	NA	NA	cluster9	Purine metabolism	no	no	no	NA	NA	NA	NA	NA	NA	NA	NA	NA	NA	NA	NA	NA	NA	NA	NA	NA	NA	NA
Glyma.04G133400	1037	342.534	241.244	218.596	412.971	184.92	194.175	130.624	226.498	120.393	230.059	127.032	164.945	95.9208	no	yes	no	303.837	184.054	147.67	-0.723164	-1.04092	yes	NA	NA	cluster3	NA	no	no	no	NA	NA	NA	NA	NA	NA	NA	NA	NA	NA	NA	NA	NA	NA	NA	NA	NA	NA	NA
Glyma.04G134200	1038	2.15774	14.4969	3.91424	1	41.1768	13.0109	20.64	46.7532	85.4489	29.4105	116.449	91.1153	20.6032	yes	yes	no	5.39222	30.3952	68.6054	2.49489	3.66937	yes	NA	NA	cluster7	NA	no	no	no	NA	NA	NA	NA	NA	NA	NA	NA	NA	NA	NA	NA	NA	NA	NA	NA	NA	NA	NA
Glyma.04G134700	1039	110.986	62.1859	99.1126	122.168	182.242	104.093	131.606	104.489	147.572	272.675	129.918	142.144	252.747	no	yes	no	98.613	130.608	189.011	0.40539	0.938622	no	NA	NA	cluster9	NA	no	no	no	1	1	NA	NA	NA	2	1	2	2	NA	NA	1	4	1	1	NA	NA	2	1
Glyma.04G135400	1040	315.906	490.487	507.106	303.92	273.309	261.236	319.168	228.677	140.778	169.687	181.87	142.144	215.604	no	yes	no	404.355	270.597	170.017	-0.579473	-1.24995	yes	Glyma.04G135400.1.p	Trihelix	cluster3	NA	no	no	no	NA	NA	NA	NA	NA	NA	NA	NA	NA	NA	NA	NA	NA	NA	NA	NA	NA	NA	NA
Glyma.04G137000	1041	373.793	426.602	225.396	426.02	251.882	195.176	220.968	140.438	118.452	97.7731	104.904	108.487	114.492	yes	yes	no	362.953	202.116	108.822	-0.844598	-1.73782	no	NA	NA	cluster3	NA	no	no	yes	NA	NA	NA	NA	NA	NA	NA	NA	NA	NA	NA	NA	NA	NA	NA	NA	NA	NA	NA
Glyma.04G137200	1042	83.1998	147.666	122.427	6.59237	253.667	233.21	537.173	632.83	287.35	843.547	1122.78	1768.56	527.192	no	yes	no	89.9712	414.22	909.886	2.20286	3.33815	yes	NA	NA	cluster7	NA	no	no	no	NA	NA	NA	NA	NA	NA	NA	NA	NA	NA	NA	1	NA	NA	NA	NA	NA	NA	NA
Glyma.04G138900	1043	225.602	198.954	370.137	302.056	366.163	491.444	428.17	451.996	675.621	381.878	445.479	272.432	614.89	no	yes	no	274.187	434.443	478.06	0.664006	0.80203	yes	Glyma.04G138900.1.p	GRAS	cluster9	NA	no	no	no	2	2	NA	NA	NA	NA	NA	NA	NA	NA	NA	NA	NA	NA	NA	NA	NA	NA	NA
Glyma.04G140400	1044	105.197	134.169	205.968	302.056	340.271	283.255	297.564	437.834	651.354	609.161	252.102	311.518	468.382	no	yes	no	186.848	339.731	458.503	0.862532	1.29507	yes	NA	NA	cluster9	NA	no	no	no	NA	NA	NA	NA	NA	NA	NA	NA	NA	NA	NA	NA	NA	NA	NA	NA	NA	NA	NA
Glyma.04G141400	1045	1055.7	858.502	830.586	1001.1	708.112	495.448	655.995	681.851	489.251	788.502	578.246	673.065	368.302	no	yes	no	936.474	635.351	579.473	-0.559684	-0.692497	yes	NA	NA	cluster3	NA	no	no	no	NA	NA	NA	NA	NA	NA	NA	NA	NA	NA	NA	NA	NA	NA	NA	NA	NA	NA	NA
Glyma.04G145400	1046	152.664	171.96	182.654	129.625	280.452	325.294	283.816	184.013	179.605	294.871	334.84	296.318	366.239	no	yes	no	159.226	268.394	294.374	0.753276	0.886578	yes	NA	NA	cluster9	NA	no	no	no	NA	NA	NA	NA	NA	NA	NA	NA	NA	NA	NA	NA	NA	NA	NA	NA	NA	NA	NA
Glyma.04G145700	1047	6.78872	9.99792	3.91424	1	24.2133	21.0181	17.694	45.6638	57.2993	54.2696	111.639	79.1723	25.762	yes	yes	no	5.42522	27.1473	65.6284	2.32306	3.59657	no	NA	NA	cluster7	NA	no	no	no	NA	NA	NA	NA	NA	2	NA	NA	NA	NA	NA	NA	NA	NA	NA	NA	NA	NA	NA
Glyma.04G149300	1048	13.7352	7.29854	15.5712	18.7092	152.779	139.125	70.7221	151.332	387.33	183.892	202.074	352.775	310.524	yes	yes	no	13.8285	128.49	287.319	3.21593	4.37694	yes	NA	NA	cluster8	NA	no	no	no	1	1	NA	NA	NA	NA	NA	NA	NA	NA	NA	NA	NA	NA	NA	NA	NA	NA	NA
Glyma.04G151200	1049	242.968	218.75	412.879	247.064	182.242	243.219	305.42	173.119	167.957	119.969	147.236	180.145	102.111	no	yes	no	280.415	226	143.483	-0.311241	-0.966681	no	NA	NA	cluster3	NA	no	no	no	NA	NA	NA	NA	NA	NA	NA	NA	NA	NA	NA	NA	NA	1	NA	1	NA	NA	NA
Glyma.04G154500	1050	576.399	728.932	584.819	719.62	469.729	365.33	483.163	517.357	501.87	511.5	437.783	473.291	321.874	no	yes	no	652.442	458.895	449.263	-0.507687	-0.538288	no	NA	NA	cluster3	NA	no	no	yes	NA	NA	NA	NA	NA	NA	NA	NA	NA	NA	NA	NA	NA	NA	NA	NA	NA	NA	NA
Glyma.04G156200	1051	816.051	942.182	667.389	1123.2	457.23	389.352	328.988	432.387	327.148	469.772	349.272	451.576	280.604	yes	yes	no	887.206	401.989	375.674	-1.14211	-1.23979	no	NA	NA	cluster3	NA	no	no	no	NA	NA	NA	NA	NA	NA	NA	NA	NA	NA	NA	NA	NA	NA	NA	NA	NA	NA	NA
Glyma.04G157000	1052	90.1463	98.1775	131.169	27.0977	32.2486	13.0109	45.19	42.3957	32.0617	9.87827	53.9142	40.0862	16.4762	no	yes	no	86.6477	33.2113	30.4833	-1.38349	-1.50714	yes	NA	NA	cluster3	c("Carbon metabolism", "Glycolysis / Gluconeogenesis")	no	no	no	NA	NA	NA	NA	NA	NA	NA	NA	NA	NA	NA	NA	NA	NA	NA	NA	NA	NA	NA
Glyma.04G158100	1053	576.399	402.307	455.621	679.541	401.875	301.272	242.572	336.523	311.617	311.739	241.519	277.86	313.62	yes	yes	no	528.467	320.561	291.271	-0.721216	-0.859451	no	NA	NA	cluster3	NA	yes	no	no	NA	NA	NA	NA	NA	NA	NA	NA	NA	NA	NA	NA	NA	NA	NA	NA	NA	NA	NA
Glyma.04G158800	1054	200.132	260.14	300.195	338.406	248.311	208.188	132.588	249.374	103.892	165.248	146.273	148.659	103.143	no	yes	no	274.718	209.615	133.443	-0.39021	-1.04173	yes	Glyma.04G158800.1.p	Dof	cluster3	NA	no	no	no	1	1	NA	NA	NA	NA	NA	11	NA	NA	NA	1	3	NA	NA	NA	NA	NA	NA
Glyma.04G165200	1055	57.7294	76.5825	98.1412	31.758	175.992	72.0643	164.012	72.8979	151.455	88.8948	136.653	162.773	234.175	no	yes	no	66.0528	121.242	154.79	0.876194	1.22862	no	NA	NA	cluster9	NA	no	no	no	NA	NA	NA	NA	NA	NA	NA	NA	NA	NA	NA	NA	NA	NA	NA	NA	NA	NA	NA
Glyma.04G165400	1056	17.2084	27.9938	1	29.8939	157.243	86.077	24.568	129.545	165.045	176.79	210.733	82.4295	97.9843	yes	yes	no	19.024	99.3582	146.596	2.38482	2.94595	yes	NA	NA	cluster1	NA	no	no	no	1	1	NA	NA	NA	NA	NA	NA	NA	NA	NA	NA	NA	NA	NA	NA	NA	NA	NA
Glyma.04G167900	1057	14012	10677.9	7427.45	10747.7	8772.04	4967.5	6957.5	10012.2	6576.37	6666.8	5547.37	7110.34	3825.69	no	yes	no	10716.3	7677.32	5945.31	-0.481128	-0.849978	yes	NA	NA	cluster3	Photosynthesis - antenna proteins	no	no	no	NA	NA	NA	NA	NA	NA	NA	2	NA	NA	1	1	1	NA	NA	NA	NA	NA	NA
Glyma.04G169600	1058	8869.32	3359.92	1633.94	6871.23	3870.47	2275.06	890.693	2419.38	1252.2	1012.23	2148.35	1297.36	719.097	no	yes	no	5183.6	2363.9	1285.85	-1.13279	-2.01123	no	NA	NA	cluster6	NA	no	no	no	NA	NA	NA	NA	NA	NA	NA	NA	NA	NA	NA	NA	NA	NA	NA	NA	NA	NA	NA
Glyma.04G169900	1059	192.028	224.148	215.682	272.23	200.098	157.141	130.624	219.962	182.517	64.9235	152.046	95.4582	75.2859	no	yes	no	226.022	176.956	114.046	-0.35307	-0.986847	no	Glyma.04G169900.1.p	ZF-HD	cluster3	NA	no	no	no	NA	NA	NA	NA	NA	NA	NA	NA	NA	NA	NA	NA	NA	NA	NA	NA	NA	NA	NA
Glyma.04G171300	1060	445.574	532.777	444.935	413.903	287.595	397.359	430.134	303.843	227.168	314.403	260.761	258.317	312.588	no	yes	no	459.297	354.733	274.647	-0.372697	-0.741849	no	NA	NA	cluster3	NA	no	no	yes	NA	NA	NA	NA	NA	NA	NA	NA	NA	NA	NA	NA	NA	NA	NA	NA	NA	NA	NA
Glyma.04G171700	1061	62.3604	109.875	68.0274	42.9428	157.243	158.142	205.256	143.706	142.719	152.818	231.898	201.859	172.27	yes	yes	no	70.8014	166.087	180.313	1.23009	1.34865	yes	NA	NA	cluster9	NA	no	no	no	NA	NA	NA	NA	NA	NA	NA	NA	NA	NA	NA	NA	NA	NA	NA	NA	NA	NA	NA
Glyma.04G173100	1062	2710.12	1861.77	2378.05	2038.49	1958.95	1409.27	1641.92	1560.97	1544.38	735.233	1684.63	1377.7	830.526	no	yes	no	2247.11	1642.78	1234.49	-0.45193	-0.864148	yes	NA	NA	cluster3	NA	no	no	no	NA	NA	NA	NA	NA	NA	NA	NA	NA	NA	NA	NA	NA	NA	NA	NA	NA	NA	NA
Glyma.04G173500	1063	1	1	1	1	64.3901	20.0172	36.352	17.3404	32.0617	77.3531	58.7246	134.544	24.7302	yes	yes	no	1	34.5249	65.4828	5.10957	6.03304	no	Glyma.04G173500.1.p	WRKY	cluster8	NA	no	no	no	NA	NA	NA	NA	NA	NA	NA	NA	1	NA	NA	NA	NA	NA	NA	NA	NA	NA	NA
Glyma.04G175300	1064	212.867	110.775	239.967	152.926	311.701	296.267	419.332	217.783	348.503	259.358	321.371	298.489	347.667	no	yes	no	179.134	311.271	315.078	0.797133	0.81467	yes	NA	NA	cluster9	Plant-pathogen interaction	no	no	no	NA	NA	NA	NA	NA	NA	NA	NA	NA	NA	NA	NA	NA	NA	NA	NA	NA	NA	NA
Glyma.04G176400	1065	437.469	376.213	388.593	403.651	840.249	366.331	405.584	742.855	891.111	839.996	695.619	1160.56	844.97	no	yes	no	401.482	588.755	886.45	0.552333	1.14271	yes	NA	NA	cluster9	NA	no	no	no	NA	NA	NA	NA	NA	NA	NA	NA	NA	NA	NA	NA	NA	NA	NA	NA	NA	NA	NA
Glyma.04G176900	1066	261.492	387.911	280.767	376.621	172.421	206.186	142.408	206.889	235.904	164.36	140.501	198.602	213.54	yes	yes	no	326.698	181.976	190.581	-0.844207	-0.777548	yes	Glyma.04G176900.1.p	bHLH	cluster3	NA	no	no	no	NA	NA	NA	NA	NA	NA	NA	6	2	NA	NA	1	4	1	1	NA	NA	1	NA
Glyma.04G177600	1067	503.461	610.159	467.278	551.849	381.34	527.477	428.17	292.949	231.051	255.806	289.623	271.346	281.636	no	yes	no	533.187	407.484	265.892	-0.387897	-1.0038	yes	NA	NA	cluster3	NA	no	no	no	NA	NA	NA	NA	NA	NA	NA	NA	NA	NA	NA	NA	NA	NA	NA	NA	NA	NA	NA
Glyma.04G177700	1068	506.934	491.387	383.736	547.188	837.57	1056.96	736.519	812.574	1008.56	730.793	780.282	1149.7	821.24	yes	yes	no	482.311	860.905	898.115	0.835889	0.896936	yes	NA	NA	cluster9	Plant-pathogen interaction	no	no	no	NA	NA	NA	NA	NA	NA	NA	NA	NA	NA	NA	NA	NA	NA	NA	NA	NA	NA	NA
Glyma.04G178500	1069	40.3633	80.1817	50.542	186.48	288.487	351.317	241.59	277.698	761.041	544.35	253.064	497.177	308.461	yes	yes	no	89.3918	289.773	472.818	1.69671	2.40307	yes	NA	NA	cluster4	NA	no	no	no	NA	NA	NA	NA	NA	NA	NA	NA	NA	NA	NA	NA	NA	NA	NA	NA	NA	NA	NA
Glyma.04G181500	1070	1290.73	642.552	406.079	1017.88	650.079	361.326	410.494	324.54	212.608	352.579	121.26	326.718	347.667	no	yes	no	839.309	436.61	272.166	-0.942857	-1.62471	yes	NA	NA	cluster3	NA	no	no	no	NA	NA	NA	NA	NA	NA	NA	NA	NA	NA	NA	NA	NA	NA	NA	NA	NA	NA	NA
Glyma.04G181900	1071	700.277	682.143	887.899	932.13	619.723	558.505	498.875	690.566	672.709	554.116	596.525	511.291	439.493	no	yes	no	800.612	591.917	554.827	-0.435709	-0.529066	yes	NA	NA	cluster3	NA	no	no	no	NA	NA	NA	NA	NA	NA	NA	NA	NA	NA	NA	NA	NA	NA	NA	NA	NA	NA	NA
Glyma.04G182600	1072	16.0507	31.5929	38.8851	1	285.809	244.22	497.893	329.987	577.582	483.09	704.278	553.635	738.7	yes	yes	no	21.8822	339.477	611.457	3.95549	4.80442	yes	Glyma.04G182600.1.p	bHLH	cluster7	NA	no	yes	no	NA	NA	NA	NA	NA	NA	NA	NA	NA	NA	NA	NA	NA	NA	NA	NA	NA	NA	NA
Glyma.04G183400	1073	189.712	216.95	395.393	294.599	382.233	392.354	322.114	492.302	512.547	490.192	432.972	299.575	594.255	no	yes	no	274.164	397.251	465.908	0.535013	0.765008	yes	NA	NA	cluster9	NA	no	no	yes	NA	NA	NA	NA	NA	NA	NA	NA	NA	NA	NA	NA	NA	NA	NA	NA	NA	NA	NA
Glyma.04G185800	1074	196.659	267.338	256.481	159.451	118.852	60.0535	132.588	69.6298	128.159	55.1574	134.729	95.4582	73.2224	yes	yes	no	219.982	95.2808	97.3451	-1.20713	-1.17621	no	NA	NA	cluster3	NA	no	no	yes	NA	NA	NA	NA	NA	NA	NA	NA	NA	NA	NA	NA	NA	NA	NA	NA	NA	NA	NA
Glyma.04G188700	1075	2583.93	1597.23	1208.47	2281.76	1414.33	734.664	740.447	1188.4	718.331	937.657	486.848	1055.24	647.906	no	yes	no	1917.84	1019.46	769.197	-0.911678	-1.31806	no	NA	NA	cluster3	NA	no	no	no	NA	NA	NA	NA	NA	NA	NA	NA	NA	NA	NA	NA	NA	NA	NA	NA	NA	NA	NA
Glyma.04G190300	1076	236.022	464.393	584.819	368.232	157.243	337.304	362.376	231.945	252.405	147.491	156.856	302.832	97.9843	no	yes	no	413.366	272.217	191.514	-0.602663	-1.10997	yes	NA	NA	cluster3	NA	no	no	no	NA	NA	NA	NA	NA	NA	NA	NA	NA	NA	NA	NA	NA	NA	NA	NA	NA	NA	NA
Glyma.04G190400	1077	70.4646	78.3821	53.4563	12.1847	139.387	233.21	124.732	213.426	114.569	242.489	567.663	500.434	268.223	yes	yes	no	53.6219	177.689	338.676	1.72846	2.65901	yes	NA	NA	cluster4	NA	no	no	no	NA	NA	NA	NA	NA	NA	NA	NA	NA	NA	NA	NA	NA	NA	NA	NA	NA	NA	NA
Glyma.04G191700	1078	740.798	711.836	303.109	749.446	315.272	175.158	147.318	352.864	236.875	195.434	182.832	139.973	158.857	yes	yes	no	626.297	247.653	182.794	-1.33853	-1.77663	no	NA	NA	cluster3	NA	no	no	no	NA	NA	NA	NA	NA	NA	NA	NA	NA	NA	NA	NA	NA	NA	NA	NA	NA	NA	NA
Glyma.04G191900	1079	400.422	403.207	390.536	322.561	271.524	310.28	310.33	241.749	177.663	256.694	291.547	248.546	242.429	no	yes	no	379.182	283.471	243.376	-0.419689	-0.639703	yes	Glyma.04G191900.1.p	C2H2	cluster3	NA	no	yes	no	NA	NA	NA	NA	NA	NA	NA	4	NA	NA	NA	NA	1	NA	NA	NA	NA	1	NA
Glyma.04G192200	1080	799.843	573.268	827.672	581.675	574.189	422.381	586.273	544.591	493.134	397.858	345.423	549.292	523.065	no	yes	no	695.614	531.859	461.754	-0.387245	-0.591162	yes	NA	NA	cluster3	NA	no	no	no	NA	NA	NA	NA	NA	NA	NA	NA	NA	NA	NA	NA	NA	NA	NA	NA	NA	NA	NA
Glyma.04G197300	1081	556.717	590.364	754.816	543.46	982.207	870.787	1582.02	1327.84	950.323	1583.11	927.479	1426.56	750.049	yes	yes	no	611.339	1190.71	1127.5	0.961783	0.883087	yes	NA	NA	cluster9	NA	no	no	no	NA	NA	NA	NA	NA	NA	NA	2	1	1	1	NA	1	NA	NA	NA	NA	1	NA
Glyma.04G198100	1082	22.9971	36.9917	31.1138	1	208.134	123.111	445.846	374.651	267.936	535.472	706.202	750.151	372.429	yes	yes	no	23.0256	287.935	526.438	3.64443	4.51495	yes	NA	NA	cluster7	NA	no	no	no	NA	NA	NA	NA	NA	NA	NA	NA	NA	NA	NA	NA	NA	NA	NA	NA	NA	NA	NA
Glyma.04G200700	1083	310.118	482.389	376.937	273.162	478.658	926.838	632.427	642.634	502.84	769.858	788.94	575.349	1256.64	no	yes	no	360.651	670.139	778.725	0.893856	1.11051	yes	NA	NA	cluster9	Ribosome biogenesis in eukaryotes	no	no	no	NA	NA	NA	NA	NA	NA	NA	NA	NA	NA	NA	NA	1	NA	NA	NA	NA	NA	NA
Glyma.04G200900	1084	1673.94	1786.19	1148.24	1511.87	1113.45	1192.08	1235.38	1181.87	926.056	1210.22	993.862	1221.36	859.414	no	yes	no	1530.06	1180.69	1042.18	-0.373953	-0.553981	no	NA	NA	cluster3	NA	no	no	no	NA	NA	NA	NA	NA	NA	NA	NA	NA	NA	NA	NA	NA	NA	NA	NA	NA	NA	NA
Glyma.04G201900	1085	27.6281	70.284	55.3991	1	192.956	127.114	286.762	375.74	229.109	357.018	552.27	935.811	362.112	no	yes	no	38.5778	245.643	487.264	2.67072	3.65886	yes	Glyma.04G201900.1.p	ERF	cluster7	NA	no	no	no	NA	NA	NA	NA	NA	NA	NA	NA	NA	NA	NA	NA	NA	NA	NA	NA	NA	NA	NA
Glyma.04G202500	1086	295.067	186.357	135.055	203.257	97.4243	69.0616	146.336	132.813	100.009	108.427	48.1417	68.315	92.8256	no	yes	no	204.934	111.409	83.5437	-0.879298	-1.29456	no	NA	NA	cluster3	NA	no	no	no	NA	NA	NA	NA	NA	NA	NA	NA	NA	NA	NA	NA	NA	NA	NA	NA	NA	NA	NA
Glyma.04G207200	1087	1419.24	1075.35	836.414	1116.68	754.538	442.4	360.412	807.128	385.388	644.674	481.076	521.063	544.731	yes	yes	no	1111.92	591.119	515.387	-0.911531	-1.10933	no	NA	NA	cluster3	NA	no	no	no	NA	NA	NA	NA	NA	NA	NA	NA	NA	NA	NA	NA	NA	NA	NA	NA	NA	NA	NA
Glyma.04G208300	1088	63.5182	69.3842	51.5134	111.915	532.227	303.274	309.348	489.034	1067.77	716.588	603.26	828.324	499.334	yes	yes	no	74.0828	408.471	743.056	2.46302	3.32626	yes	Glyma.04G208300.1.p	NAC	cluster4	NA	no	no	no	NA	NA	NA	NA	NA	2	NA	NA	NA	NA	NA	NA	NA	NA	NA	NA	NA	NA	NA
Glyma.04G209200	1089	43.8365	36.9917	90.3699	27.0977	79.568	147.132	178.742	62.0043	167.957	111.978	218.429	196.431	155.762	no	yes	no	49.574	116.862	170.111	1.23715	1.77883	yes	NA	NA	cluster4	NA	no	no	no	NA	NA	NA	NA	NA	NA	NA	NA	NA	NA	NA	NA	NA	NA	NA	NA	NA	NA	NA
Glyma.04G209600	1090	626.182	823.41	948.127	846.38	434.909	474.429	527.353	410.6	464.984	678.412	489.735	759.923	421.953	yes	no	no	811.025	461.823	563.001	-0.812407	-0.526608	yes	NA	NA	cluster3	NA	no	no	no	NA	NA	NA	NA	NA	NA	NA	NA	NA	NA	NA	NA	NA	NA	NA	NA	NA	NA	NA
Glyma.04G209700	1091	3009.98	2179.4	1949.65	1180.06	1100.95	942.853	946.667	1079.47	925.085	669.533	1198.78	876.096	1017.27	yes	yes	no	2079.77	1017.48	937.354	-1.03142	-1.14976	yes	NA	NA	cluster3	NA	no	no	no	NA	NA	NA	NA	NA	NA	NA	1	1	NA	NA	NA	2	NA	NA	NA	NA	NA	NA
Glyma.04G209800	1092	65.8336	117.973	79.6844	119.372	370.627	276.249	255.338	260.268	508.664	722.803	435.858	850.038	482.826	yes	yes	yes	95.7157	290.621	600.038	1.60231	2.64823	yes	NA	NA	cluster4	NA	no	no	no	1	1	NA	NA	NA	NA	NA	NA	NA	NA	NA	NA	NA	NA	NA	NA	NA	NA	1
Glyma.04G212000	1093	936.457	912.489	1018.07	259.181	372.412	440.398	492.001	730.872	362.092	198.985	443.555	468.948	632.43	no	yes	no	781.549	508.921	421.202	-0.618895	-0.891824	no	Glyma.04G212000.1.p	NAC	cluster3	NA	no	no	no	NA	NA	NA	NA	NA	NA	NA	NA	NA	NA	NA	NA	NA	NA	NA	NA	NA	NA	NA
Glyma.04G212300	1094	101.724	133.269	72.8845	97.0024	187.599	206.186	83.4881	201.443	144.66	271.787	349.272	265.917	348.699	no	yes	no	101.22	169.679	276.067	0.745312	1.44752	yes	NA	NA	cluster9	NA	no	no	no	NA	NA	NA	NA	NA	NA	NA	NA	NA	NA	NA	NA	NA	NA	NA	NA	NA	NA	NA
Glyma.04G215400	1095	1449.34	1142.84	1239.55	1215.48	1051.85	831.752	926.045	1425.89	744.539	1009.57	772.585	838.095	656.16	no	yes	no	1261.8	1058.88	804.19	-0.252941	-0.649875	yes	NA	NA	cluster3	NA	no	no	yes	NA	NA	NA	NA	NA	NA	NA	NA	NA	NA	NA	NA	NA	NA	NA	NA	NA	NA	NA
Glyma.04G215800	1096	5654.26	4349.69	2530.56	4117.92	3189.25	2419.19	2657.31	3240.76	2685.89	2333.32	2148.35	3327.67	1737.43	no	yes	no	4163.11	2876.63	2446.53	-0.533282	-0.766922	yes	NA	NA	cluster3	Photosynthesis	no	no	no	NA	NA	NA	NA	NA	NA	NA	NA	NA	NA	NA	NA	NA	NA	NA	NA	NA	NA	NA
Glyma.04G217400	1097	20.6816	8.19834	9.74271	11.2527	54.5691	24.0208	30.46	43.4851	73.8008	111.09	139.539	55.2863	82.5081	yes	yes	no	12.4688	38.1338	92.4449	1.61274	2.89027	no	Glyma.04G217400.1.p	ERF	cluster4	NA	no	no	no	NA	NA	NA	NA	NA	1	NA	1	NA	NA	NA	NA	1	NA	NA	NA	NA	1	NA
Glyma.04G217600	1098	19.5239	32.4927	136.998	219.102	17.0707	46.0408	38.316	32.5915	21.3842	17.8687	12.5449	1	6.15874	no	yes	no	102.029	33.5048	11.7913	-1.60654	-3.11319	yes	NA	NA	cluster3	NA	no	no	no	NA	NA	NA	NA	NA	NA	NA	NA	NA	NA	NA	NA	NA	NA	NA	NA	NA	NA	NA
Glyma.04G218900	1099	1528.06	1700.71	960.755	1019.74	652.757	514.465	597.075	739.587	508.664	643.786	649.439	816.381	462.191	yes	yes	no	1302.32	625.971	616.092	-1.05691	-1.07986	no	NA	NA	cluster3	NA	no	no	no	NA	NA	NA	NA	NA	NA	NA	NA	NA	NA	NA	NA	NA	NA	NA	NA	NA	NA	NA
Glyma.04G219200	1100	825.313	1340.79	959.784	746.65	739.36	579.524	900.513	594.702	516.43	667.758	524.369	648.093	721.16	no	yes	no	968.134	703.525	615.562	-0.460606	-0.653303	no	NA	NA	cluster3	NA	no	no	no	NA	NA	NA	NA	NA	NA	NA	NA	NA	NA	NA	NA	NA	NA	NA	NA	NA	NA	NA
Glyma.04G220000	1101	173.504	169.261	104.941	111.915	296.523	220.198	254.356	359.4	201.93	217.63	200.15	199.688	257.905	yes	no	no	139.905	282.619	215.461	1.01441	0.622973	no	NA	NA	cluster9	NA	no	no	yes	NA	NA	NA	NA	NA	NA	NA	NA	NA	NA	NA	NA	NA	NA	NA	NA	NA	NA	NA
Glyma.04G220600	1102	575.241	403.207	102.998	526.683	11136.2	9866.93	10597.8	4879.16	17832.3	22572.2	8873.27	26782.6	13396.2	yes	yes	no	402.032	9120.02	17891.3	4.50365	5.47581	yes	NA	NA	cluster8	Phenylpropanoid biosynthesis	no	no	no	NA	NA	NA	NA	NA	NA	NA	NA	NA	NA	NA	NA	NA	NA	NA	NA	NA	NA	NA
Glyma.04G220800	1103	46.152	44.19	55.3991	1	187.599	136.122	124.732	173.119	276.672	346.365	476.266	548.206	651.001	yes	yes	no	36.6853	155.393	459.702	2.08265	3.64743	no	NA	NA	cluster7	NA	no	no	no	NA	NA	NA	NA	NA	NA	NA	5	NA	NA	NA	2	2	1	NA	NA	NA	NA	NA
Glyma.04G222100	1104	1210.84	1153.63	902.47	1144.64	387.59	681.616	517.533	499.928	216.49	801.82	757.192	224.66	473.541	no	yes	no	1102.9	521.667	494.74	-1.0801	-1.15655	yes	NA	NA	cluster3	NA	no	no	no	1	1	NA	NA	NA	NA	NA	NA	NA	NA	NA	NA	NA	NA	NA	NA	NA	NA	NA
Glyma.04G222300	1105	327.484	146.766	105.913	187.412	110.817	66.0589	105.092	162.226	67.0061	109.315	96.2455	74.8294	31.9524	no	yes	no	191.894	111.048	75.8697	-0.78912	-1.33871	yes	NA	NA	cluster3	NA	no	no	no	NA	NA	NA	NA	NA	NA	NA	NA	NA	NA	NA	NA	NA	NA	NA	NA	NA	NA	NA
Glyma.04G222400	1106	333.272	316.827	348.766	589.131	947.387	724.655	737.501	1103.43	2231.62	1383.35	1045.81	1058.5	1337.11	yes	yes	no	396.999	878.244	1411.28	1.14549	1.82979	yes	NA	NA	cluster4	Flavonoid biosynthesis	no	no	no	NA	NA	NA	NA	NA	NA	NA	NA	NA	NA	NA	NA	NA	NA	NA	NA	NA	NA	NA
Glyma.04G223100	1107	142.245	98.1775	68.9989	90.4779	22.4276	52.0462	65.8121	29.3234	28.179	55.1574	46.2176	25.9717	39.1747	no	yes	no	99.9748	42.4023	38.9401	-1.23742	-1.36031	no	NA	NA	cluster3	NA	no	no	no	NA	NA	NA	NA	NA	NA	NA	NA	NA	NA	NA	NA	NA	NA	NA	NA	NA	NA	NA
Glyma.04G223800	1108	519.669	436.499	642.132	393.398	242.061	249.225	342.736	339.791	232.992	229.171	273.268	206.202	244.493	yes	yes	no	497.925	293.453	237.225	-0.762796	-1.06967	yes	NA	NA	cluster3	NA	no	no	no	NA	NA	NA	NA	NA	NA	NA	NA	NA	NA	NA	NA	NA	NA	NA	NA	1	NA	NA
Glyma.04G225600	1109	417.788	530.078	638.246	710.299	770.609	677.612	916.225	778.804	1305.59	1001.58	671.567	816.381	1049.26	no	yes	no	574.103	785.813	968.875	0.452877	0.755002	yes	NA	NA	cluster9	NA	no	no	no	NA	NA	NA	NA	NA	NA	NA	NA	NA	NA	NA	NA	NA	NA	NA	NA	NA	NA	NA
Glyma.04G228300	1110	168.873	128.77	228.31	91.41	162.6	259.234	299.528	210.157	530.99	222.957	435.858	227.917	545.763	no	yes	no	154.341	232.88	392.697	0.593465	1.3473	yes	NA	NA	cluster9	NA	no	no	no	NA	NA	NA	NA	NA	NA	NA	NA	NA	NA	NA	NA	NA	NA	NA	NA	NA	NA	NA
Glyma.04G229900	1111	1829.08	2111.01	2541.24	1502.55	4122.25	4489.06	5421.65	7018.67	7052.97	8249.8	6238.14	9794.25	6505.14	yes	yes	no	1995.97	5262.91	7568.06	1.39877	1.92283	yes	NA	NA	cluster4	NA	no	no	no	NA	NA	NA	NA	NA	NA	NA	2	1	NA	NA	NA	NA	NA	NA	NA	NA	NA	NA
Glyma.04G230000	1112	138.771	146.766	127.284	39.2145	130.459	392.354	619.661	372.472	312.587	357.906	445.479	626.378	857.351	yes	yes	no	113.009	378.736	519.94	1.74476	2.20191	yes	NA	NA	cluster4	NA	no	no	no	NA	NA	NA	NA	NA	NA	NA	NA	NA	NA	NA	NA	NA	NA	NA	NA	NA	NA	NA
Glyma.04G230400	1113	20.6816	43.2902	20.4282	17.7771	62.6044	85.0761	101.164	109.936	35.9444	183.004	187.643	83.5152	37.1112	yes	yes	no	25.5443	89.6952	105.444	1.81203	2.0454	yes	NA	NA	cluster4	NA	no	no	no	NA	NA	NA	NA	NA	NA	NA	NA	NA	NA	NA	NA	NA	NA	NA	NA	NA	NA	NA
Glyma.04G232200	1114	138.771	109.875	47.6278	90.4779	248.311	149.134	157.138	214.515	401.89	219.405	427.2	412.49	165.048	no	yes	no	96.688	192.274	325.207	0.991758	1.74995	yes	NA	NA	cluster9	NA	no	no	no	NA	NA	NA	NA	NA	NA	NA	3	NA	NA	NA	NA	4	NA	NA	NA	NA	1	1
Glyma.04G232400	1115	614.604	387.011	225.396	588.199	317.95	157.141	155.174	161.136	122.335	168.799	86.6248	251.803	135.127	yes	yes	no	453.803	197.851	152.938	-1.19765	-1.56912	yes	NA	NA	cluster6	NA	no	no	no	NA	NA	NA	NA	NA	NA	NA	NA	NA	NA	NA	NA	NA	NA	NA	NA	NA	NA	NA
Glyma.04G236300	1116	980.451	875.598	813.101	946.111	922.388	1156.05	956.487	1129.58	1205.61	1322.97	1113.16	1269.13	1219.49	no	yes	no	903.815	1041.12	1226.07	0.204044	0.439946	yes	NA	NA	cluster9	NA	no	no	no	NA	NA	NA	NA	NA	NA	NA	NA	NA	NA	NA	NA	NA	NA	NA	NA	NA	NA	NA
Glyma.04G236400	1117	1428.5	927.786	576.076	1702.95	812.571	833.754	625.553	838.719	562.052	681.963	538.8	313.689	524.096	no	yes	no	1158.83	777.649	524.12	-0.575473	-1.14469	yes	NA	NA	cluster3	NA	no	no	no	NA	NA	NA	NA	NA	NA	NA	NA	NA	NA	NA	NA	NA	NA	NA	NA	NA	NA	NA
Glyma.04G237500	1118	217.498	72.0836	168.083	199.529	113.495	62.0553	63.8481	60.9149	97.0971	40.9522	24.0898	84.6009	77.3494	no	yes	no	164.298	75.0783	64.8179	-1.12985	-1.34185	yes	NA	NA	cluster3	NA	no	no	no	NA	NA	NA	NA	NA	NA	NA	NA	NA	NA	NA	NA	NA	NA	NA	NA	NA	NA	NA
Glyma.04G240100	1119	247.599	249.343	513.906	349.591	224.204	84.0752	115.894	300.574	182.517	164.36	77.004	186.659	120.683	no	yes	no	340.11	181.187	146.245	-0.90852	-1.21762	yes	NA	NA	cluster3	NA	no	no	no	NA	NA	NA	NA	NA	NA	NA	NA	NA	NA	NA	NA	NA	NA	NA	NA	NA	NA	NA
Glyma.04G240800	1120	180.45	153.965	360.423	176.228	1094.7	1718.55	1410.17	1064.22	1799.67	938.545	1872.24	871.753	2473.07	yes	yes	no	217.766	1321.91	1591.05	2.60177	2.86913	yes	NA	NA	cluster4	c("Glycolysis / Gluconeogenesis", "Tyrosine metabolism")	no	no	no	NA	NA	NA	NA	NA	NA	NA	NA	NA	NA	NA	NA	NA	NA	NA	NA	NA	NA	NA
Glyma.04G241000	1121	490.726	299.731	181.683	287.143	157.243	99.0888	111.966	214.515	109.716	120.857	79.8902	149.745	84.5716	yes	yes	no	314.821	145.703	108.956	-1.1115	-1.53079	no	NA	NA	cluster3	NA	no	no	no	NA	NA	NA	NA	NA	NA	NA	NA	NA	NA	NA	NA	NA	NA	NA	NA	NA	NA	NA
Glyma.04G242300	1122	3730.09	5792.06	4944.52	5020.15	2291.97	1937.75	2394.14	2628.54	1957.89	2794.99	2039.64	2683.83	1378.38	yes	yes	no	4871.71	2313.1	2170.95	-1.0746	-1.1661	yes	NA	NA	cluster3	NA	no	no	no	NA	NA	NA	NA	NA	NA	NA	NA	NA	NA	NA	NA	NA	NA	NA	NA	NA	NA	NA
Glyma.04G242400	1123	28.7858	27.9938	1	8.4565	112.602	108.097	368.268	312.557	370.828	859.528	73.1557	405.976	947.113	yes	yes	no	16.559	225.381	531.32	3.76668	5.00389	yes	NA	NA	cluster8	NA	no	no	no	NA	NA	NA	NA	NA	NA	NA	NA	NA	NA	NA	NA	NA	NA	NA	NA	NA	NA	NA
Glyma.04G242700	1124	1531.54	1406.48	1215.27	1094.31	1184.88	739.669	924.081	1189.49	702.8	879.948	841.854	1089.98	665.446	no	yes	no	1311.9	1009.53	836.006	-0.37797	-0.650068	yes	NA	NA	cluster3	NA	no	no	yes	NA	NA	NA	NA	NA	NA	NA	NA	NA	NA	NA	NA	NA	NA	NA	NA	NA	NA	NA
Glyma.04G243800	1125	377.267	270.038	69.9703	195.801	182.242	99.0888	77.5961	203.621	34.003	108.427	75.0799	145.402	27.8255	no	yes	no	228.269	140.637	78.1474	-0.698758	-1.54646	yes	NA	NA	cluster6	NA	no	no	no	NA	NA	NA	NA	NA	NA	NA	NA	NA	NA	NA	NA	NA	NA	NA	NA	NA	NA	NA
Glyma.04G245000	1126	2.15774	7.29854	1	1	25.9989	2.00091	1	58.7362	7.79474	67.587	1.96208	67.2293	78.3811	no	yes	no	2.86407	21.934	44.5908	2.93703	3.96061	yes	NA	NA	cluster8	NA	no	no	no	NA	NA	NA	NA	NA	NA	NA	NA	NA	NA	NA	NA	NA	NA	NA	NA	NA	NA	NA
Glyma.04G245900	1127	5209.69	2201.89	1376.52	3991.16	1567	1049.95	485.127	1322.4	1210.46	397.858	814.916	1315.81	401.318	yes	yes	no	3194.81	1106.12	828.074	-1.53023	-1.9479	yes	NA	NA	cluster6	NA	no	no	no	NA	NA	NA	NA	NA	NA	NA	NA	NA	NA	NA	NA	NA	NA	NA	NA	NA	NA	NA
Glyma.04G247600	1128	530.089	472.491	387.622	140.809	374.198	506.458	714.915	669.868	719.301	605.61	850.513	711.065	877.986	no	yes	no	382.753	566.36	752.895	0.565305	0.976036	yes	NA	NA	cluster9	NA	no	no	no	NA	NA	NA	NA	NA	NA	NA	4	NA	NA	NA	NA	1	NA	1	1	NA	NA	NA
Glyma.04G248100	1129	73.9378	62.1859	20.4282	37.3504	107.245	86.077	151.246	59.8255	114.569	95.9974	115.487	126.944	97.9843	no	yes	no	48.4756	101.099	110.196	1.06043	1.18475	yes	NA	NA	cluster9	NA	no	no	no	NA	NA	NA	NA	NA	NA	NA	NA	NA	NA	NA	NA	NA	NA	NA	NA	NA	NA	NA
Glyma.04G248700	1130	16.0507	11.7975	13.6284	16.8451	67.0685	56.0498	72.6861	42.3957	153.396	51.6061	57.7625	134.544	91.7938	yes	yes	no	14.5804	59.55	97.8206	2.03007	2.74611	yes	NA	NA	cluster4	NA	no	no	yes	NA	NA	NA	NA	NA	NA	NA	NA	NA	NA	NA	NA	NA	NA	NA	NA	NA	NA	NA
Glyma.04G249000	1131	230.233	378.913	337.109	285.279	996.492	914.827	768.925	996.677	943.528	1096.58	1210.33	897.81	1397.99	yes	yes	no	307.883	919.23	1109.25	1.57804	1.84912	yes	Glyma.04G249000.1.p	NAC	cluster4	NA	no	no	no	NA	1	NA	NA	NA	1	NA	2	NA	NA	NA	NA	3	NA	NA	NA	NA	NA	NA
Glyma.04G249700	1132	6219.24	4712.31	1600.92	3197.97	1392.01	871.788	865.161	1847.47	701.829	1221.76	532.066	1531.87	807.827	yes	yes	no	3932.61	1244.11	959.072	-1.66038	-2.03578	no	NA	NA	cluster6	Photosynthesis	no	no	no	NA	NA	NA	NA	NA	NA	NA	NA	NA	NA	NA	NA	NA	NA	NA	NA	NA	NA	NA
Glyma.04G249900	1133	307.802	261.94	364.308	253.589	174.207	144.13	218.022	254.821	202.901	201.649	133.766	213.802	145.445	no	yes	no	296.91	197.795	179.513	-0.586019	-0.725938	no	NA	NA	cluster3	NA	no	no	no	NA	NA	NA	NA	NA	1	NA	NA	NA	NA	NA	NA	NA	NA	NA	NA	NA	NA	NA
Glyma.04G252000	1134	16.0507	10.8977	1	1	90.2818	67.0598	219.004	68.5404	151.455	148.379	268.457	98.7154	235.207	yes	yes	no	7.23709	111.222	180.443	3.94188	4.63999	yes	NA	NA	cluster8	NA	no	no	yes	NA	NA	NA	NA	NA	NA	NA	NA	NA	NA	NA	NA	NA	NA	NA	NA	NA	NA	NA
Glyma.04G253300	1135	1254.84	975.475	603.276	1047.71	671.506	561.507	699.203	572.915	557.198	602.946	524.369	479.805	446.715	no	yes	no	970.323	626.283	522.207	-0.631651	-0.893844	no	NA	NA	cluster3	NA	no	no	no	NA	NA	NA	NA	NA	NA	NA	NA	NA	NA	NA	NA	NA	NA	NA	NA	NA	NA	NA
Glyma.04G253900	1136	108.67	99.9771	151.569	83.0214	241.168	186.168	195.436	144.796	148.543	238.05	270.381	399.462	205.286	no	yes	no	110.809	191.892	252.344	0.792213	1.18731	yes	NA	NA	cluster9	NA	no	no	no	NA	NA	NA	NA	NA	NA	NA	NA	NA	NA	NA	NA	NA	NA	NA	NA	NA	NA	NA
Glyma.04G254800	1137	64.6759	186.357	170.997	78.3611	37.6055	19.0163	62.8661	23.8766	28.179	40.0644	46.2176	34.6575	23.6985	yes	yes	no	125.098	35.8411	34.5634	-1.80337	-1.85574	yes	Glyma.04G254800.1.p	bZIP	cluster3	NA	no	no	no	NA	NA	NA	NA	NA	NA	NA	NA	NA	NA	NA	NA	NA	NA	NA	NA	NA	NA	NA
Glyma.04G255100	1138	701.435	548.973	526.534	565.83	787.573	798.722	598.057	602.328	732.891	719.252	921.707	838.095	950.208	no	yes	no	585.693	696.67	832.431	0.25033	0.507185	no	NA	NA	cluster9	NA	no	no	no	NA	NA	NA	NA	NA	NA	NA	NA	NA	NA	NA	NA	NA	NA	NA	NA	NA	NA	NA
Glyma.05G000700	1139	1294.2	947.581	700.417	910.692	1680.39	1418.28	1604.61	1350.72	1176.49	1697.64	1514.35	1198.56	1873.62	yes	yes	no	963.222	1513.5	1492.13	0.651948	0.631433	yes	NA	NA	cluster9	c("Carbon metabolism", "Biosynthesis of amino acids", "Glycolysis / Gluconeogenesis", "Purine metabolism")	no	no	no	NA	NA	NA	1	NA	NA	NA	NA	NA	NA	NA	NA	NA	NA	NA	NA	NA	NA	NA
Glyma.05G001100	1140	934.141	684.842	554.705	1141.84	593.831	588.532	452.72	499.928	630.97	512.388	412.769	612.264	436.398	no	yes	no	828.883	533.753	520.958	-0.634997	-0.670002	no	NA	NA	cluster3	NA	no	no	no	NA	NA	NA	NA	NA	NA	NA	NA	NA	NA	NA	NA	1	NA	NA	NA	NA	NA	NA
Glyma.05G002200	1141	1071.91	1410.07	915.099	386.874	1208.09	1496.35	3515.58	1757.05	1134.75	3544.32	4548.73	4351.51	2128.46	no	yes	no	945.99	1994.27	3141.55	1.07596	1.73158	yes	NA	NA	cluster9	NA	no	no	no	NA	NA	NA	NA	NA	NA	NA	NA	NA	NA	NA	NA	NA	NA	NA	NA	NA	NA	NA
Glyma.05G002600	1142	106.355	132.37	232.196	129.625	38.4984	45.0399	71.7041	30.4128	71.8595	63.1479	56.8004	73.7437	69.0954	yes	yes	no	150.136	46.4138	66.9294	-1.69365	-1.16556	yes	NA	NA	cluster3	NA	no	no	no	NA	NA	NA	NA	NA	NA	NA	NA	NA	NA	NA	NA	NA	NA	NA	NA	NA	NA	NA
Glyma.05G003200	1143	487.252	521.08	227.339	372.893	316.165	128.115	157.138	455.264	206.784	151.043	155.894	157.345	118.619	no	yes	no	402.141	264.17	157.937	-0.606232	-1.34835	yes	NA	NA	cluster3	NA	no	no	no	NA	NA	NA	1	NA	NA	NA	NA	NA	NA	NA	NA	NA	NA	NA	NA	NA	NA	NA
Glyma.05G003900	1144	113.301	250.242	100.084	369.164	44.7481	136.122	70.7221	46.7532	40.7978	111.09	51.99	97.6297	19.5715	no	yes	no	208.198	74.5864	64.2159	-1.48097	-1.69695	yes	NA	NA	cluster6	NA	no	no	no	NA	NA	NA	NA	NA	NA	NA	NA	NA	NA	NA	NA	NA	NA	1	NA	NA	NA	NA
Glyma.05G006300	1145	1643.84	1913.06	1177.38	2137.29	891.139	802.726	916.225	1021.73	1125.04	962.516	873.603	770.78	605.604	yes	yes	no	1717.89	907.956	867.51	-0.919945	-0.985686	no	NA	NA	cluster3	NA	no	no	no	NA	NA	NA	NA	NA	NA	NA	NA	NA	NA	NA	NA	NA	NA	NA	NA	NA	NA	NA
Glyma.05G006600	1146	22.9971	73.8832	78.713	59.7199	122.423	134.121	136.516	303.843	284.438	277.114	245.367	105.23	177.429	yes	yes	no	58.8283	174.226	217.916	1.56637	1.88919	yes	NA	NA	cluster4	NA	no	no	no	NA	NA	NA	NA	NA	NA	NA	NA	NA	NA	NA	NA	NA	NA	NA	NA	NA	NA	NA
Glyma.05G007100	1147	214.025	986.272	46.6564	336.542	83.1392	1	3.946	62.0043	10.7068	34.7374	4.8483	77.0009	12.3492	no	yes	no	395.874	37.5224	27.9285	-3.39922	-3.82523	yes	NA	NA	cluster6	Nitrogen metabolism	no	no	no	NA	NA	NA	NA	NA	NA	NA	NA	NA	NA	NA	NA	NA	NA	NA	NA	NA	NA	NA
Glyma.05G007200	1148	393.475	205.253	173.911	310.445	220.633	137.123	116.876	158.957	109.716	116.417	130.88	163.859	73.2224	no	yes	no	270.771	158.397	118.819	-0.773523	-1.18831	yes	NA	NA	cluster3	NA	no	no	no	NA	NA	NA	NA	NA	NA	NA	NA	NA	NA	NA	NA	NA	NA	NA	NA	NA	NA	NA
Glyma.05G008400	1149	22.9971	32.4927	11.6855	32.6901	103.674	85.0761	87.4161	52.2	145.631	47.167	51.028	74.8294	139.254	yes	yes	no	24.9664	82.0916	91.5819	1.71725	1.87508	yes	Glyma.05G008400.1.p	C3H	cluster4	NA	no	no	no	NA	NA	NA	NA	NA	NA	NA	NA	NA	NA	NA	NA	NA	NA	NA	NA	NA	NA	NA
Glyma.05G010450	1150	190.87	171.96	161.283	96.0703	158.136	286.258	401.656	382.277	486.339	328.608	332.916	289.803	486.953	no	yes	no	155.046	307.082	384.924	0.985927	1.31188	yes	NA	NA	cluster9	NA	no	no	no	NA	NA	NA	NA	NA	NA	NA	NA	NA	NA	NA	NA	NA	NA	NA	NA	NA	NA	NA
Glyma.05G011900	1151	664.387	574.167	516.82	795.117	479.55	338.305	282.834	364.847	453.336	403.185	416.617	367.976	433.302	yes	yes	no	637.623	366.384	414.883	-0.799346	-0.619998	yes	NA	NA	cluster3	NA	no	no	no	NA	1	NA	NA	NA	NA	NA	NA	NA	NA	NA	NA	NA	NA	NA	NA	NA	NA	NA
Glyma.05G015400	1152	91.304	77.4823	47.6278	37.3504	584.903	440.398	617.697	491.213	1091.07	746.774	873.603	1412.44	1121.48	yes	yes	no	63.4411	533.553	1049.07	3.07214	4.04755	yes	NA	NA	cluster8	NA	no	no	no	NA	NA	NA	NA	NA	NA	NA	NA	NA	NA	NA	NA	NA	NA	NA	NA	NA	NA	NA
Glyma.05G016000	1153	1031.39	652.449	470.192	806.301	484.014	311.281	310.33	470.515	264.054	562.994	265.571	600.321	265.128	no	yes	no	740.084	394.035	391.613	-0.909364	-0.918258	no	NA	NA	cluster3	NA	no	no	no	2	2	NA	NA	NA	NA	NA	NA	NA	NA	NA	NA	NA	NA	NA	NA	NA	NA	NA
Glyma.05G017500	1154	400.422	313.228	179.74	318.833	225.097	235.212	193.472	119.74	101.95	148.379	146.273	209.459	134.096	no	yes	no	303.056	193.38	148.032	-0.64814	-1.03368	yes	NA	NA	cluster3	NA	no	no	no	NA	NA	NA	NA	NA	NA	NA	NA	1	NA	NA	NA	1	NA	NA	NA	NA	1	NA
Glyma.05G018100	1155	185.081	164.762	307.966	302.056	159.922	155.14	67.7761	106.668	59.2407	95.9974	154.932	97.6297	74.2541	no	yes	no	239.966	122.376	96.4108	-0.971508	-1.31557	yes	Glyma.05G018100.1.p	Dof	cluster3	NA	no	no	no	NA	NA	NA	NA	NA	NA	NA	2	1	NA	NA	NA	NA	1	NA	NA	NA	1	NA
Glyma.05G018300	1156	156.138	238.545	240.939	157.586	152.779	184.166	132.588	215.604	88.361	94.2218	93.3593	105.23	134.096	no	yes	no	198.302	171.284	103.053	-0.211306	-0.944306	yes	NA	NA	cluster3	NA	no	no	no	NA	NA	NA	NA	NA	NA	NA	3	NA	NA	NA	NA	1	NA	NA	NA	NA	NA	1
Glyma.05G021300	1157	268.439	258.341	347.794	182.752	411.696	466.421	580.381	429.119	445.57	322.393	450.29	447.234	549.89	yes	yes	no	264.331	471.904	443.075	0.836147	0.745204	no	NA	NA	cluster9	NA	no	no	no	NA	NA	NA	NA	NA	NA	NA	2	NA	1	NA	NA	3	1	NA	1	NA	NA	1
Glyma.05G021500	1158	2127.77	1648.52	1443.55	2350.73	1492.01	1166.05	937.829	1148.1	883.346	1003.36	878.413	817.466	1047.19	yes	yes	no	1892.64	1186	925.955	-0.674302	-1.03139	yes	NA	NA	cluster3	NA	no	no	no	NA	NA	NA	NA	NA	NA	NA	NA	NA	NA	NA	NA	NA	NA	NA	NA	NA	NA	NA
Glyma.05G021700	1159	20.6816	48.689	17.514	18.7092	84.0321	102.092	61.8841	123.009	122.335	57.8209	169.363	84.6009	73.2224	yes	yes	no	26.3984	92.754	101.468	1.81296	1.94251	yes	NA	NA	cluster4	NA	no	no	no	NA	NA	NA	NA	NA	NA	NA	1	NA	NA	NA	NA	NA	NA	NA	1	NA	NA	NA
Glyma.05G021900	1160	82.0421	39.6911	50.542	77.4291	262.596	233.21	325.06	245.017	252.405	663.319	156.856	410.319	383.779	yes	yes	no	62.4261	266.471	373.336	2.09376	2.58025	yes	NA	NA	cluster4	Flavonoid biosynthesis	no	no	no	NA	NA	NA	NA	NA	NA	NA	NA	NA	NA	NA	NA	NA	NA	NA	NA	NA	NA	NA
Glyma.05G022100	1161	16.0507	12.6973	45.685	1	138.494	119.107	248.464	149.153	321.324	534.584	272.305	755.58	721.16	yes	yes	no	18.8582	163.805	520.991	3.11871	4.78799	yes	NA	NA	cluster7	NA	no	no	no	NA	NA	NA	NA	NA	NA	NA	NA	NA	NA	NA	NA	NA	NA	NA	NA	NA	NA	NA
Glyma.05G022500	1162	762.795	743.328	658.646	684.201	528.655	623.564	594.129	558.753	432.952	520.379	440.669	492.834	551.954	no	yes	no	712.243	576.275	487.757	-0.305611	-0.546206	yes	NA	NA	cluster3	NA	no	no	no	NA	NA	NA	NA	NA	NA	NA	NA	NA	NA	NA	NA	NA	NA	NA	NA	NA	NA	NA
Glyma.05G022600	1163	56.5717	138.668	39.8565	95.1383	315.272	519.469	364.34	371.383	620.292	519.491	476.266	258.317	821.24	yes	yes	no	82.5587	392.616	539.121	2.24963	2.70712	yes	NA	NA	cluster4	NA	no	no	no	NA	NA	NA	NA	NA	NA	NA	NA	NA	NA	NA	NA	1	NA	NA	NA	NA	NA	NA
Glyma.05G022900	1164	31527.5	21128.1	12580.8	24528.2	20022.4	11965.8	11709.4	19583.4	12269.4	11906.8	11629.6	14410.8	7148.95	no	yes	no	22441.2	15820.3	11473.1	-0.504374	-0.967892	no	NA	NA	cluster3	Photosynthesis	no	no	no	NA	NA	NA	NA	NA	NA	NA	NA	NA	NA	NA	NA	NA	NA	NA	NA	NA	NA	NA
Glyma.05G025300	1165	1574.37	1489.26	956.87	1470.86	896.496	691.625	841.593	1011.93	1131.84	871.958	778.357	1072.61	666.478	yes	yes	no	1372.84	860.411	904.249	-0.674067	-0.602372	yes	NA	NA	cluster3	c("Carbon metabolism", "Carbon fixation in photosynthetic organisms")	no	no	no	NA	NA	NA	NA	NA	NA	NA	NA	NA	NA	NA	NA	NA	NA	NA	NA	NA	NA	NA
Glyma.05G026200	1166	6160.2	4858.08	3292.14	6543.14	4710.61	3363.04	3261.24	3729.89	3682.78	3629.55	2884.34	4071.39	2342.04	no	yes	no	5213.39	3766.2	3322.02	-0.469114	-0.650162	yes	NA	NA	cluster3	Porphyrin and chlorophyll metabolism	no	no	no	NA	NA	NA	NA	NA	NA	NA	2	NA	NA	NA	NA	1	1	NA	NA	NA	NA	NA
Glyma.05G026900	1167	1020.97	526.479	451.735	247.064	334.914	186.168	332.916	274.43	157.279	91.5583	279.04	126.944	167.111	no	yes	no	561.563	282.107	164.387	-0.993205	-1.77235	no	Glyma.05G026900.1.p	ZF-HD	cluster3	NA	no	no	no	NA	1	NA	NA	NA	NA	NA	NA	NA	NA	NA	NA	NA	NA	NA	NA	NA	NA	NA
Glyma.05G027700	1168	750.06	827.009	681.96	642.259	430.445	485.439	605.913	541.323	439.746	449.352	409.882	430.948	391.001	no	yes	no	725.322	515.78	424.186	-0.491866	-0.773925	yes	NA	NA	cluster3	NA	no	no	no	NA	NA	NA	NA	NA	NA	NA	NA	NA	NA	NA	NA	NA	NA	NA	NA	NA	NA	NA
Glyma.05G028600	1169	1753.82	1374.08	1184.18	1316.14	1053.63	1120.01	1067.45	1120.86	868.786	831.118	761.04	1029.18	895.526	no	yes	no	1407.06	1090.49	877.13	-0.367703	-0.681817	yes	NA	NA	cluster3	NA	no	no	no	NA	NA	NA	NA	NA	NA	NA	NA	NA	NA	NA	NA	NA	NA	NA	NA	NA	NA	NA
Glyma.05G029200	1170	288.12	527.378	316.709	164.111	428.66	762.689	928.009	920.421	673.68	713.037	493.583	1130.16	637.589	yes	yes	no	324.08	759.945	729.609	1.22955	1.17077	yes	NA	NA	cluster9	NA	no	no	no	NA	NA	NA	NA	NA	NA	NA	NA	NA	NA	NA	NA	NA	NA	NA	NA	NA	NA	NA
Glyma.05G030100	1171	104.039	155.764	136.998	144.538	47.4265	85.0761	73.6681	44.5745	75.7422	87.1192	90.4731	61.8007	83.5399	yes	no	no	135.335	62.6863	79.735	-1.11031	-0.763246	yes	NA	NA	cluster3	NA	no	no	no	1	1	NA	NA	NA	NA	NA	NA	NA	NA	NA	NA	NA	NA	NA	NA	NA	NA	NA
Glyma.05G030600	1172	297.382	324.925	259.396	348.659	212.598	80.0716	138.48	121.919	86.4196	102.212	84.7006	143.23	58.7779	yes	yes	no	307.591	138.267	95.0681	-1.15355	-1.69398	no	NA	NA	cluster6	NA	no	no	no	NA	NA	NA	NA	NA	NA	NA	NA	NA	NA	NA	NA	NA	NA	NA	NA	NA	NA	NA
Glyma.05G031500	1173	152.664	209.752	167.111	185.548	258.132	254.229	238.644	221.051	292.203	215.854	233.822	302.832	261.001	no	yes	no	178.769	243.014	261.142	0.442943	0.546741	no	NA	NA	cluster9	NA	no	no	no	NA	NA	NA	NA	NA	NA	NA	NA	NA	NA	1	NA	NA	NA	NA	1	1	NA	NA
Glyma.05G031900	1174	377.267	220.549	324.48	247.064	382.233	423.382	377.106	322.362	512.547	396.971	511.862	554.721	740.763	no	yes	no	292.34	376.271	543.373	0.364124	0.894295	yes	NA	NA	cluster9	NA	no	yes	no	NA	NA	NA	NA	NA	NA	NA	NA	NA	NA	1	NA	1	NA	NA	1	NA	NA	NA
Glyma.05G032600	1175	1507.22	1155.43	1284.24	1915.46	1942.88	884.8	801.331	1419.35	631.94	883.5	949.607	698.036	538.541	no	yes	no	1465.59	1262.09	740.325	-0.215664	-0.985248	yes	NA	NA	cluster3	NA	no	no	no	NA	NA	NA	NA	NA	NA	NA	NA	NA	NA	NA	NA	NA	NA	NA	NA	NA	NA	NA
Glyma.05G033600	1176	2.15774	1	1	1	9.92818	2.00091	1	21.6979	59.2407	2.77565	60.6487	1	50.5239	no	yes	no	1.28944	8.65674	34.8378	2.74708	4.75584	yes	NA	NA	cluster4	NA	no	no	no	NA	1	NA	NA	NA	NA	NA	NA	NA	NA	NA	NA	NA	NA	NA	NA	NA	NA	NA
Glyma.05G034600	1177	357.585	273.637	464.364	333.746	519.727	541.489	499.857	584.898	562.052	499.071	602.298	675.236	377.588	no	yes	no	357.333	536.493	543.249	0.58629	0.604344	yes	NA	NA	cluster9	NA	no	no	no	NA	NA	NA	NA	NA	NA	NA	NA	NA	NA	NA	NA	NA	NA	NA	NA	NA	NA	NA
Glyma.05G034700	1178	189.712	287.134	281.738	151.994	103.674	169.152	174.814	162.226	106.804	121.744	79.8902	139.973	157.826	no	yes	no	227.645	152.466	121.247	-0.578291	-0.908829	no	NA	NA	cluster3	NA	no	no	no	NA	NA	NA	NA	NA	NA	NA	NA	NA	NA	NA	NA	NA	NA	NA	NA	NA	NA	NA
Glyma.05G034800	1179	231.391	173.76	105.913	90.4779	77.7823	95.0852	76.6141	94.6851	31.091	46.2792	90.4731	63.9721	46.3969	no	yes	no	150.385	86.0417	55.6425	-0.805557	-1.43441	yes	NA	NA	cluster3	NA	no	no	no	NA	NA	NA	NA	NA	NA	NA	NA	NA	NA	NA	NA	NA	NA	NA	NA	NA	NA	NA
Glyma.05G035700	1180	296.225	298.831	245.796	304.852	101.888	143.129	159.102	121.919	118.452	180.341	97.2076	157.345	122.746	yes	yes	no	286.426	131.51	135.218	-1.12299	-1.08287	no	NA	NA	cluster3	NA	no	no	no	NA	NA	NA	NA	NA	NA	NA	NA	NA	NA	NA	NA	NA	NA	NA	NA	NA	NA	NA
Glyma.05G036900	1181	216.34	219.649	124.369	147.334	56.3547	16.0136	89.3801	34.7702	83.5076	76.4653	51.99	53.1149	60.8414	yes	yes	no	176.923	49.1297	65.1838	-1.84846	-1.44054	yes	NA	NA	cluster3	NA	no	no	no	NA	NA	NA	NA	NA	NA	NA	4	NA	NA	NA	NA	2	NA	NA	NA	NA	NA	1
Glyma.05G037400	1182	953.823	809.013	1007.38	1146.5	784.894	667.603	635.373	767.911	769.777	707.71	639.818	762.094	536.477	no	yes	no	979.181	713.945	683.175	-0.455762	-0.519319	yes	NA	NA	cluster3	NA	no	no	no	NA	NA	NA	NA	NA	NA	NA	2	1	NA	NA	NA	1	NA	NA	NA	1	NA	NA
Glyma.05G037500	1183	585.661	412.205	362.365	920.013	1496.47	985.892	1593.81	1071.84	3610.95	2455.84	1661.54	1572.05	1917.99	yes	yes	no	570.061	1287	2243.67	1.17483	1.97667	yes	NA	NA	cluster4	NA	no	no	yes	NA	NA	NA	NA	NA	NA	NA	1	NA	NA	NA	NA	1	NA	NA	NA	NA	NA	NA
Glyma.05G037700	1184	69.3069	33.3925	52.4848	46.671	85.8177	123.111	80.5421	91.417	131.071	94.2218	180.908	97.6297	136.159	no	yes	no	50.4638	95.2218	127.998	0.916043	1.3428	yes	NA	NA	cluster9	NA	no	no	no	NA	NA	NA	NA	NA	NA	NA	NA	NA	NA	NA	NA	NA	NA	NA	NA	NA	NA	NA
Glyma.05G038000	1185	20.6816	83.7809	34.028	16.8451	75.9967	95.0852	62.8661	189.46	131.071	122.632	102.018	103.058	194.969	no	yes	no	38.8339	105.852	130.75	1.44666	1.75142	yes	NA	NA	cluster4	NA	no	no	no	NA	NA	NA	NA	NA	NA	NA	3	NA	NA	NA	1	5	NA	NA	NA	NA	2	NA
Glyma.05G038800	1186	48.4675	129.67	121.455	63.4481	125.995	147.132	142.408	126.277	220.373	116.417	267.495	112.83	294.016	no	yes	no	90.7602	135.453	202.226	0.577659	1.15584	yes	NA	NA	cluster9	Ribosome biogenesis in eukaryotes	no	no	no	NA	NA	NA	NA	NA	NA	NA	NA	NA	NA	NA	NA	NA	NA	NA	NA	NA	NA	NA
Glyma.05G039800	1187	276.543	489.587	536.248	370.097	332.235	267.241	361.394	228.677	182.517	235.386	286.737	183.402	277.509	no	yes	no	418.119	297.387	233.11	-0.491572	-0.842901	no	NA	NA	cluster3	NA	no	no	no	NA	NA	NA	NA	NA	NA	NA	NA	NA	NA	NA	NA	NA	NA	NA	NA	NA	NA	NA
Glyma.05G039900	1188	932.984	436.499	397.336	799.777	534.905	236.213	113.93	319.094	192.223	122.632	244.405	168.202	240.366	no	yes	no	641.649	301.035	193.566	-1.09185	-1.72896	yes	NA	NA	cluster3	NA	no	no	no	NA	NA	NA	NA	NA	NA	NA	NA	NA	NA	NA	NA	NA	NA	NA	NA	NA	NA	NA
Glyma.05G040400	1189	302.013	180.059	96.1984	245.2	221.526	167.15	67.7761	188.37	50.5046	84.4557	96.2455	84.6009	64.9684	no	yes	no	205.868	161.206	76.155	-0.352815	-1.43471	no	NA	NA	cluster3	Tryptophan metabolism	no	no	no	NA	NA	NA	NA	NA	NA	NA	NA	NA	NA	NA	NA	NA	NA	NA	NA	NA	NA	NA
Glyma.05G042600	1190	87.8308	22.595	1	1.93206	1	1	1.982	15.1617	1	1	1.96208	8.60009	2.03175	yes	yes	no	28.3395	4.78593	2.91878	-2.56594	-3.27937	yes	NA	NA	cluster6	NA	no	no	no	NA	1	NA	NA	NA	NA	NA	NA	NA	NA	NA	NA	NA	NA	NA	NA	NA	NA	NA
Glyma.05G042800	1191	1	1	1	10.3206	261.703	179.161	93.3081	181.834	283.467	634.02	148.198	229.003	525.128	yes	yes	no	3.33015	179.002	363.963	5.74824	6.77206	yes	NA	NA	cluster2	NA	no	no	no	NA	NA	NA	NA	NA	NA	NA	NA	1	1	1	NA	1	NA	NA	NA	NA	1	NA
Glyma.05G043200	1192	1758.45	1458.66	1075.38	1649.82	1139.34	970.878	912.297	961.817	959.059	1086.81	875.527	995.525	1098.78	yes	yes	no	1485.58	996.084	1003.14	-0.576687	-0.566502	yes	NA	NA	cluster3	NA	no	no	no	NA	NA	NA	NA	NA	NA	NA	NA	NA	NA	NA	NA	NA	NA	NA	NA	NA	NA	NA
Glyma.05G045300	1193	313.591	266.439	156.426	507.11	125.995	224.202	145.354	149.153	182.517	147.491	63.5349	135.63	124.81	no	yes	no	310.891	161.176	130.797	-0.947773	-1.24909	yes	Glyma.05G045300.1.p	GRAS	cluster3	NA	no	no	no	NA	NA	NA	NA	NA	NA	NA	NA	NA	NA	NA	NA	NA	NA	NA	NA	NA	NA	NA
Glyma.05G046000	1194	809.105	836.007	1054.01	769.019	1841.99	1812.64	1924.74	1772.3	2488.85	1844.13	2748.69	2494.91	2148.07	yes	yes	no	867.035	1837.92	2344.93	1.08391	1.43538	yes	NA	NA	cluster9	NA	no	no	no	NA	NA	NA	NA	NA	NA	NA	NA	NA	NA	NA	NA	NA	NA	NA	NA	NA	NA	NA
Glyma.05G046400	1195	870.465	1290.4	1112.3	1011.36	1300.94	2185.98	1656.65	1588.2	1744.34	2000.39	2215.7	1476.5	2588.62	no	yes	no	1071.13	1682.94	2005.11	0.651854	0.904548	yes	NA	NA	cluster9	Ribosome biogenesis in eukaryotes	no	no	no	NA	NA	NA	NA	NA	NA	NA	NA	NA	NA	NA	NA	NA	NA	NA	NA	NA	NA	NA
Glyma.05G046900	1196	1798.98	1756.49	1204.58	1517.46	852.748	611.553	658.941	1033.71	561.081	733.457	665.795	530.835	570.525	yes	yes	no	1569.38	789.239	612.338	-0.991659	-1.35779	yes	NA	NA	cluster3	NA	no	no	no	NA	NA	NA	NA	NA	NA	NA	NA	NA	NA	NA	NA	NA	NA	NA	NA	NA	NA	NA
Glyma.05G047900	1197	175.819	263.739	187.511	193.937	231.347	290.262	219.986	336.523	460.13	461.782	525.331	442.891	402.35	no	yes	no	205.252	269.53	458.497	0.39305	1.15952	yes	NA	NA	cluster9	NA	no	no	no	2	2	NA	NA	NA	NA	NA	NA	NA	NA	NA	NA	NA	NA	NA	NA	NA	NA	NA
Glyma.05G048000	1198	2042.1	1257.11	830.586	1733.7	1358.08	848.767	667.779	1175.33	586.319	815.137	576.321	957.525	468.382	no	yes	no	1465.88	1012.49	680.737	-0.533854	-1.10659	no	NA	NA	cluster3	Photosynthesis	no	no	no	1	1	NA	NA	NA	NA	NA	NA	NA	NA	NA	NA	NA	1	NA	NA	NA	NA	NA
Glyma.05G050100	1199	974.662	720.834	534.305	1326.39	607.223	672.608	329.97	750.481	319.382	767.194	352.158	529.749	313.62	no	yes	no	889.048	590.071	456.421	-0.591374	-0.961898	yes	NA	NA	cluster3	NA	no	no	no	NA	NA	NA	NA	NA	NA	NA	NA	NA	NA	NA	NA	NA	NA	NA	NA	NA	NA	NA
Glyma.05G051300	1200	1499.12	1188.73	762.587	1536.11	788.465	477.431	432.098	748.302	549.433	799.156	661.946	682.836	400.287	yes	yes	no	1246.63	611.574	618.732	-1.02744	-1.01065	yes	NA	NA	cluster3	NA	no	no	no	NA	NA	NA	NA	NA	NA	NA	NA	NA	NA	NA	NA	NA	NA	NA	NA	NA	NA	NA
Glyma.05G051700	1201	123.721	178.259	163.226	145.47	67.9613	72.0643	75.6321	63.0936	142.719	56.9331	123.184	125.859	58.7779	yes	no	no	152.669	69.6878	101.494	-1.13143	-0.589005	yes	Glyma.05G051700.1.p	MYB	cluster3	NA	no	no	no	NA	NA	NA	NA	NA	NA	NA	NA	NA	NA	NA	NA	NA	NA	NA	NA	NA	NA	NA
Glyma.05G052500	1202	340.219	214.251	461.449	469.827	279.559	190.171	329.97	165.494	229.109	233.611	147.236	156.259	183.619	no	yes	no	371.437	241.299	189.967	-0.622296	-0.967369	no	NA	NA	cluster3	NA	no	no	no	NA	NA	NA	NA	NA	NA	NA	NA	NA	NA	NA	NA	NA	NA	NA	NA	NA	NA	NA
Glyma.05G052800	1203	9.10421	1	39.8565	7.52443	46.5337	49.0435	47.154	68.5404	104.862	42.7279	26.9761	11.8573	162.984	no	yes	no	14.3713	52.8179	69.8816	1.87784	2.28172	no	NA	NA	cluster4	NA	no	no	no	NA	NA	NA	1	NA	1	NA	9	NA	NA	NA	2	4	1	NA	1	NA	NA	NA
Glyma.05G052900	1204	198.974	297.931	214.711	200.461	109.031	141.127	127.678	224.319	168.927	108.427	112.601	106.315	132.032	no	yes	no	228.019	150.539	125.661	-0.599021	-0.859625	no	NA	NA	cluster3	NA	no	no	no	NA	NA	NA	NA	NA	NA	NA	NA	NA	NA	NA	NA	NA	NA	NA	NA	NA	NA	NA
Glyma.05G055100	1205	609.973	608.36	449.792	607.772	1290.23	1615.46	1164.67	1457.48	2739.28	1913.38	1962.67	2963.95	2226.48	yes	yes	yes	568.974	1381.96	2361.15	1.28028	2.05306	yes	NA	NA	cluster4	NA	no	no	no	NA	NA	NA	NA	NA	NA	NA	NA	NA	NA	NA	NA	NA	NA	NA	NA	NA	NA	NA
Glyma.05G055200	1206	5.63097	11.7975	1	1	7.24973	26.0227	57.9561	1	20.4136	159.033	50.0659	83.5152	135.127	no	yes	no	4.85712	23.0571	89.631	2.24704	4.20583	no	NA	NA	cluster5	NA	no	no	no	1	1	NA	1	NA	NA	NA	NA	NA	NA	NA	NA	NA	NA	NA	NA	NA	NA	NA
Glyma.05G055500	1207	850.784	815.312	528.477	1214.54	430.445	377.341	386.926	340.881	405.773	679.3	273.268	448.319	478.699	yes	yes	no	852.279	383.898	457.072	-1.1506	-0.898906	yes	NA	NA	cluster3	NA	no	no	no	NA	NA	NA	NA	NA	NA	NA	1	NA	NA	NA	NA	NA	NA	NA	NA	NA	NA	NA
Glyma.05G057800	1208	5811.72	4216.53	6965.05	4631.48	9660.4	9821.89	5778.11	11292.2	12612	4952.41	15816.6	8756.3	9999.67	no	yes	no	5406.19	9138.16	10427.4	0.75729	0.947694	yes	NA	NA	cluster9	NA	yes	yes	no	NA	NA	NA	NA	NA	NA	NA	NA	NA	NA	NA	NA	NA	NA	NA	NA	NA	NA	NA
Glyma.05G058000	1209	697.962	643.451	614.932	648.783	650.971	761.689	624.571	803.86	894.994	822.24	843.779	823.981	871.795	no	yes	no	651.282	710.273	851.358	0.12509	0.386483	yes	NA	NA	cluster9	NA	no	yes	yes	NA	NA	NA	NA	NA	NA	NA	NA	NA	NA	NA	NA	NA	NA	NA	NA	NA	NA	NA
Glyma.05G058100	1210	535.878	387.911	455.621	494.061	2050.91	3255.95	2730.96	1739.62	2255.88	3134.14	2811.22	2652.34	3381.01	yes	yes	no	468.367	2444.36	2846.92	2.38374	2.60369	yes	NA	NA	cluster4	Glycolysis / Gluconeogenesis	no	no	no	NA	NA	NA	NA	NA	NA	NA	NA	NA	NA	NA	NA	NA	NA	NA	NA	NA	NA	NA
Glyma.05G058500	1211	120.248	99.0773	113.684	114.712	196.527	250.226	211.148	181.834	219.402	133.286	172.25	164.945	233.143	yes	yes	no	111.93	209.934	184.605	0.907336	0.721846	yes	NA	NA	cluster9	NA	no	no	no	NA	NA	NA	NA	NA	NA	NA	2	NA	NA	1	NA	1	NA	NA	NA	NA	NA	NA
Glyma.05G058900	1212	3.31549	1	4.88565	1	17.0707	12.01	1	1	34.003	4.55131	27.9381	141.059	34.0159	no	yes	no	2.55028	7.77017	48.3134	1.60729	4.24369	yes	NA	NA	cluster5	NA	no	no	no	NA	NA	NA	1	NA	NA	NA	6	NA	NA	NA	NA	NA	NA	NA	NA	NA	NA	NA
Glyma.05G059400	1213	249.915	216.05	209.854	224.695	330.45	272.246	273.996	371.383	338.796	431.596	356.968	415.748	316.715	no	yes	no	225.128	312.019	371.964	0.470884	0.724417	yes	NA	NA	cluster9	NA	no	no	no	NA	NA	NA	NA	NA	NA	NA	NA	NA	NA	NA	NA	NA	NA	NA	NA	NA	NA	NA
Glyma.05G060100	1214	71.6224	100.877	112.712	87.6818	141.172	124.111	164.994	185.102	198.048	166.136	170.325	117.173	170.207	no	yes	no	93.2234	153.845	164.378	0.722715	0.818251	no	NA	NA	cluster9	NA	no	no	yes	NA	NA	NA	NA	NA	NA	NA	NA	NA	NA	NA	NA	NA	NA	NA	NA	NA	NA	NA
Glyma.05G060900	1215	20.6816	1	5.85706	4.72825	55.4619	30.0263	58.9381	16.2511	34.003	28.5226	22.1657	16.2002	85.6034	no	yes	no	8.06674	40.1693	37.299	2.31604	2.20908	no	NA	NA	cluster4	NA	no	no	no	NA	NA	NA	NA	NA	NA	NA	NA	NA	NA	NA	NA	NA	NA	NA	NA	NA	NA	NA
Glyma.05G062700	1216	313.591	234.046	124.369	648.783	271.524	289.261	79.5601	148.064	59.2407	179.453	138.577	149.745	51.5557	no	yes	no	330.197	197.102	115.714	-0.744385	-1.51276	yes	Glyma.05G062700.2.p	HD-ZIP	cluster3	NA	no	no	no	NA	NA	NA	NA	NA	NA	NA	NA	NA	NA	NA	NA	NA	NA	NA	NA	NA	NA	NA
Glyma.05G063200	1217	58.8872	80.1817	26.2567	37.3504	43.8553	1	7.87401	27.1447	1	1.88783	9.65868	1	6.15874	no	yes	no	50.669	19.9685	3.94105	-1.34338	-3.68445	no	NA	NA	cluster6	NA	no	no	no	NA	NA	NA	NA	NA	NA	NA	NA	NA	NA	NA	NA	NA	NA	NA	NA	NA	NA	NA
Glyma.05G063500	1218	303.171	182.758	232.196	371.961	849.177	383.346	648.139	555.485	745.51	627.806	329.068	738.208	481.795	yes	yes	no	272.521	609.037	584.477	1.16016	1.10078	yes	Glyma.05G063500.1.p	ERF	cluster9	NA	no	no	no	NA	NA	NA	NA	NA	NA	NA	5	NA	NA	NA	NA	NA	NA	NA	NA	NA	NA	NA
Glyma.05G063600	1219	46.152	10.8977	51.5134	41.0787	303.665	114.102	42.244	268.983	362.092	143.052	375.248	227.917	219.731	yes	yes	no	37.4105	182.249	265.608	2.28439	2.82778	no	Glyma.05G063600.1.p	ERF	cluster4	NA	no	no	no	1	1	NA	NA	1	1	NA	6	1	NA	NA	2	2	NA	NA	NA	NA	NA	NA
Glyma.05G065700	1220	1	1	1	1	15.2851	3.00181	33.406	15.1617	190.282	152.818	228.05	48.772	47.4287	yes	yes	yes	1	16.7137	133.47	4.06296	7.06037	yes	NA	NA	cluster2	NA	no	no	no	NA	NA	NA	NA	NA	NA	NA	NA	NA	NA	NA	NA	NA	NA	NA	NA	NA	NA	NA
Glyma.05G066100	1221	1577.85	1383.98	987.955	1818.52	942.03	698.631	584.309	851.791	683.386	950.974	523.407	809.866	738.7	yes	yes	no	1442.08	769.19	741.267	-0.906734	-0.960082	no	NA	NA	cluster3	NA	no	no	no	NA	NA	NA	NA	NA	NA	NA	1	NA	NA	NA	NA	1	NA	NA	NA	NA	1	1
Glyma.05G066700	1222	248.757	260.14	300.195	245.2	357.234	480.434	505.749	541.323	496.046	465.333	500.317	439.634	331.159	yes	yes	no	263.573	471.185	446.498	0.838091	0.76045	yes	NA	NA	cluster9	MAPK signaling pathway - plant	no	no	no	NA	NA	NA	NA	NA	NA	NA	NA	NA	NA	NA	NA	NA	NA	NA	NA	NA	NA	NA
Glyma.05G067800	1223	34.5746	29.7933	64.1418	43.8748	67.0685	48.0426	140.444	79.434	187.37	205.2	110.677	90.0296	146.476	no	yes	no	43.0961	83.7473	147.951	0.958485	1.77948	yes	NA	NA	cluster9	NA	no	no	no	NA	NA	NA	NA	NA	NA	NA	2	NA	NA	NA	NA	NA	NA	NA	NA	NA	NA	NA
Glyma.05G068000	1224	497.672	471.591	665.446	482.876	254.56	256.231	320.15	271.162	370.828	83.5679	210.733	348.432	89.7303	no	yes	no	529.396	275.526	220.658	-0.94216	-1.26253	yes	NA	NA	cluster3	NA	no	no	no	2	1	NA	NA	NA	NA	NA	NA	NA	NA	NA	NA	NA	NA	NA	NA	NA	NA	NA
Glyma.05G072300	1225	590.291	342.921	294.366	271.298	597.402	745.674	678.581	578.362	744.539	700.607	772.585	1186.61	676.795	yes	yes	no	374.719	650.005	816.228	0.79464	1.12316	yes	NA	NA	cluster9	NA	no	no	no	NA	NA	NA	NA	NA	NA	NA	NA	NA	NA	NA	NA	NA	NA	NA	NA	NA	NA	NA
Glyma.05G075400	1226	299.698	354.618	256.481	253.589	304.558	291.263	421.296	362.668	517.4	406.737	387.755	433.119	415.763	no	yes	no	291.097	344.946	432.155	0.244874	0.57005	yes	NA	NA	cluster9	NA	no	no	no	NA	NA	NA	NA	NA	NA	NA	NA	NA	NA	1	NA	NA	NA	NA	NA	1	NA	NA
Glyma.05G076600	1227	1	10.8977	1	1	9.03536	27.0236	45.19	46.7532	24.2963	32.9618	70.2695	4.25718	27.8255	no	yes	no	3.47443	32.0005	31.922	3.20325	3.1997	yes	NA	NA	cluster8	NA	no	no	no	NA	NA	NA	NA	NA	NA	NA	NA	NA	NA	NA	NA	NA	NA	NA	NA	NA	NA	NA
Glyma.05G079100	1228	330.957	614.658	504.192	352.387	562.582	626.566	605.913	722.157	796.956	612.713	632.122	604.664	1015.21	no	yes	no	450.548	629.305	732.332	0.482076	0.700816	yes	NA	NA	cluster9	NA	no	no	no	NA	NA	NA	NA	NA	NA	NA	NA	NA	NA	NA	NA	NA	NA	NA	NA	NA	NA	NA
Glyma.05G079700	1229	2060.63	1894.16	2010.85	1939.69	2513.39	3042.75	2904.78	2705.89	3027.57	2927.28	3169.12	3162.64	2629.89	yes	yes	no	1976.33	2791.7	2983.3	0.498319	0.594083	yes	NA	NA	cluster9	c("Plant-pathogen interaction", "MAPK signaling pathway - plant")	no	no	yes	NA	NA	NA	NA	NA	NA	NA	NA	NA	NA	NA	NA	NA	NA	NA	NA	NA	NA	NA
Glyma.05G080400	1230	259.177	226.848	277.852	400.855	456.337	441.399	349.61	421.494	683.386	542.574	533.028	448.319	533.382	no	yes	no	291.183	417.21	548.138	0.518848	0.912613	yes	NA	NA	cluster9	c("Carbon metabolism", "Biosynthesis of amino acids", "Glycolysis / Gluconeogenesis")	no	no	no	NA	NA	NA	NA	NA	NA	NA	NA	NA	NA	NA	NA	NA	NA	NA	NA	NA	NA	NA
Glyma.05G082200	1231	739.64	704.637	801.444	866.886	1383.08	1087.98	916.225	1004.3	1357.04	1208.44	1500.88	1259.36	1539.34	no	yes	no	778.152	1097.9	1373.01	0.496621	0.819219	yes	NA	NA	cluster9	NA	no	no	no	NA	NA	NA	NA	NA	NA	NA	NA	NA	NA	NA	NA	NA	NA	NA	NA	NA	NA	NA
Glyma.05G083600	1232	383.055	475.19	145.74	400.855	123.316	63.0562	76.6141	194.906	114.569	118.193	54.8763	116.087	69.0954	yes	yes	no	351.21	114.473	94.5642	-1.61733	-1.89297	yes	NA	NA	cluster6	NA	no	no	no	NA	NA	NA	NA	NA	NA	NA	NA	NA	NA	NA	NA	NA	NA	NA	NA	NA	NA	NA
Glyma.05G085000	1233	642.39	429.301	409.965	446.526	351.877	492.445	411.476	436.745	358.209	239.825	397.375	303.918	232.112	no	yes	no	482.045	423.136	306.288	-0.188048	-0.65428	yes	NA	NA	cluster3	NA	no	no	no	NA	NA	NA	NA	NA	NA	NA	NA	NA	NA	NA	NA	NA	NA	NA	NA	NA	NA	NA
Glyma.05G085200	1234	269.597	390.61	250.653	279.687	436.695	710.642	513.605	444.37	769.777	444.025	681.188	1094.33	521.001	no	yes	no	297.636	526.328	702.063	0.822411	1.23805	yes	NA	NA	cluster9	Plant-pathogen interaction	no	no	no	NA	NA	NA	NA	NA	NA	NA	NA	NA	NA	NA	NA	NA	NA	NA	NA	NA	NA	NA
Glyma.05G085400	1235	482.621	495.886	523.62	612.433	527.763	349.315	412.458	321.272	383.447	300.198	391.603	351.69	299.175	no	yes	no	528.64	402.702	345.222	-0.392572	-0.614759	yes	NA	NA	cluster3	NA	no	no	no	NA	NA	NA	NA	NA	NA	NA	NA	NA	NA	NA	NA	NA	NA	NA	NA	NA	NA	NA
Glyma.05G093000	1236	245.284	271.837	162.254	316.037	159.922	160.144	118.84	160.047	132.041	178.565	120.297	139.973	116.556	no	yes	no	248.853	149.738	137.487	-0.732853	-0.856004	yes	NA	NA	cluster3	NA	no	no	no	NA	NA	NA	NA	NA	NA	NA	NA	NA	NA	NA	NA	NA	NA	NA	NA	NA	NA	NA
Glyma.05G096000	1237	944.561	1095.15	990.869	982.461	1533.97	1261.14	1139.14	1200.39	1237.64	1223.54	1517.23	1308.21	1526.96	no	yes	no	1003.26	1283.66	1362.72	0.355567	0.441791	no	NA	NA	cluster9	NA	no	no	no	NA	NA	NA	NA	NA	NA	NA	NA	NA	NA	NA	NA	NA	NA	NA	NA	NA	NA	NA
Glyma.05G096500	1238	538.193	602.061	777.158	690.726	954.529	814.737	809.187	1060.95	1226	903.032	917.858	1239.81	720.128	no	yes	no	652.035	909.85	1001.37	0.480681	0.618948	yes	Glyma.05G096500.1.p	WRKY	cluster9	NA	no	no	no	NA	NA	NA	NA	NA	NA	NA	NA	NA	NA	NA	NA	NA	NA	NA	NA	NA	NA	NA
Glyma.05G096800	1239	424.734	474.291	160.312	435.341	282.238	264.238	403.62	224.319	244.64	193.658	210.733	129.116	139.254	no	yes	no	373.669	293.604	183.48	-0.347891	-1.02614	yes	NA	NA	cluster3	NA	no	no	no	NA	NA	NA	1	NA	NA	NA	NA	NA	NA	NA	NA	NA	NA	NA	NA	NA	NA	NA
Glyma.05G097100	1240	198.974	177.359	244.824	223.763	281.345	345.312	356.484	351.774	535.843	338.374	287.699	339.747	436.398	no	yes	no	211.23	333.729	387.612	0.65986	0.875798	yes	NA	NA	cluster9	NA	no	no	no	NA	NA	NA	1	NA	NA	NA	NA	NA	NA	NA	NA	NA	NA	NA	NA	NA	NA	NA
Glyma.05G097300	1241	79.7266	80.1817	63.1704	46.671	117.066	180.162	136.516	82.7021	91.273	134.174	150.122	171.459	183.619	no	yes	no	67.4374	129.112	146.129	0.936998	1.11563	yes	NA	NA	cluster9	NA	no	yes	no	NA	NA	NA	NA	NA	NA	NA	NA	NA	NA	NA	NA	NA	NA	NA	NA	NA	NA	NA
Glyma.05G098200	1242	476.833	557.071	388.593	293.667	582.224	523.473	471.378	665.511	669.797	525.706	774.509	755.58	817.113	no	yes	no	429.041	560.647	708.541	0.385975	0.723735	yes	Glyma.05G098200.1.p	MYB	cluster9	NA	no	no	no	NA	NA	NA	NA	NA	NA	NA	4	NA	NA	NA	NA	1	1	NA	1	NA	1	NA
Glyma.05G099300	1243	1	1	1	1	19.7492	17.0145	57.9561	1	233.963	20.5322	135.691	100.887	39.1747	yes	yes	no	1	23.9299	106.049	4.58074	6.72859	yes	NA	NA	cluster5	NA	no	no	no	NA	1	NA	NA	NA	NA	NA	NA	NA	NA	NA	NA	NA	NA	NA	NA	NA	NA	NA
Glyma.05G100400	1244	161.926	144.067	140.883	155.722	175.099	283.255	243.554	221.051	290.262	281.553	215.543	275.689	323.937	no	yes	no	150.65	230.74	277.397	0.615071	0.880753	yes	NA	NA	cluster9	Terpenoid backbone biosynthesis	no	no	no	NA	NA	NA	NA	NA	NA	NA	NA	NA	NA	NA	NA	NA	NA	NA	NA	NA	NA	NA
Glyma.05G101300	1245	1	1	19.4568	1	47.4265	18.0154	91.3441	24.966	69.9181	49.8305	190.529	3.17145	44.3334	no	yes	no	5.61421	45.438	71.5565	3.01674	3.67193	yes	NA	NA	cluster7	NA	no	no	no	NA	NA	NA	NA	NA	NA	NA	2	1	NA	NA	NA	1	NA	NA	NA	NA	NA	NA
Glyma.05G103300	1246	121.405	72.0836	238.996	179.956	316.165	207.187	361.394	261.357	543.609	306.412	281.926	136.716	441.556	no	yes	no	153.11	286.526	342.044	0.904095	1.15961	yes	Glyma.05G103300.1.p	LBD	cluster9	NA	no	no	no	NA	NA	NA	NA	NA	NA	NA	2	NA	NA	NA	NA	1	NA	NA	NA	NA	NA	NA
Glyma.05G103600	1247	10975.3	5810.96	6725.12	8031.65	17069	17474.8	12822	32209.1	38087.5	15832.7	20685.6	19633.1	22245.5	yes	yes	no	7885.74	19893.7	23296.9	1.33499	1.56282	yes	NA	NA	cluster9	NA	no	no	no	1	1	NA	NA	NA	NA	NA	NA	NA	NA	NA	NA	NA	NA	NA	NA	NA	NA	NA
Glyma.05G103700	1248	12.5774	7.29854	1	14.0489	134.923	57.0507	27.514	456.353	90.3023	314.403	56.8004	56.3721	70.1271	yes	yes	no	8.73121	168.96	117.601	4.27436	3.75157	no	NA	NA	cluster1	NA	no	no	no	NA	NA	NA	NA	NA	NA	NA	NA	NA	NA	NA	NA	NA	NA	NA	NA	NA	NA	NA
Glyma.05G104000	1249	452.52	370.815	253.567	268.502	598.295	423.382	544.047	689.477	533.902	618.927	711.012	618.778	446.715	yes	yes	no	336.351	563.8	585.867	0.745217	0.800606	yes	NA	NA	cluster9	NA	no	no	no	NA	NA	NA	NA	NA	NA	NA	NA	NA	NA	NA	NA	NA	NA	NA	NA	NA	NA	NA
Glyma.05G105000	1250	860.046	688.441	641.161	1224.8	711.683	406.367	537.173	518.447	463.043	681.075	439.707	285.46	482.826	no	yes	no	853.611	543.417	470.422	-0.651518	-0.859623	yes	NA	NA	cluster3	NA	no	no	no	NA	NA	NA	NA	NA	NA	NA	NA	NA	NA	NA	NA	NA	NA	NA	NA	NA	NA	NA
Glyma.05G105100	1251	799.843	508.483	144.769	367.3	192.956	234.211	273.014	222.14	116.511	143.052	217.467	69.4008	91.7938	no	yes	no	455.099	230.58	127.645	-0.98091	-1.83404	yes	NA	NA	cluster3	NA	no	no	no	NA	NA	NA	NA	NA	NA	NA	2	2	NA	NA	NA	2	NA	1	NA	NA	NA	NA
Glyma.05G106800	1252	131.825	118.873	240.939	89.5459	79.568	90.0806	35.37	35.8596	21.3842	23.1957	50.0659	86.7724	30.9207	no	yes	no	145.296	60.2196	42.4678	-1.27069	-1.77455	no	NA	NA	cluster6	NA	no	no	no	NA	NA	NA	NA	NA	NA	NA	NA	NA	NA	NA	NA	NA	NA	NA	NA	NA	NA	NA
Glyma.05G107500	1253	1	6.39875	1	1	110.817	56.0498	611.805	106.668	313.558	109.315	10.6208	147.573	134.096	yes	yes	no	2.34969	221.335	143.032	6.55762	5.92773	yes	NA	NA	cluster2	NA	no	no	no	NA	NA	NA	NA	NA	NA	NA	NA	NA	NA	NA	NA	NA	NA	NA	NA	NA	NA	NA
Glyma.05G108400	1254	22.9971	9.09813	31.1138	1	40.284	21.0181	59.9201	77.2553	146.602	97.7731	135.691	59.6292	60.8414	no	yes	no	16.0523	49.6194	100.107	1.62813	2.6407	yes	NA	NA	cluster7	NA	no	no	no	NA	NA	NA	NA	NA	NA	NA	1	NA	NA	NA	1	NA	NA	NA	NA	NA	NA	NA
Glyma.05G110200	1255	19726.6	13780.4	11647.3	16727.8	13333.4	13219	9475.35	11866.3	9590.32	8604.93	10524.2	8844.24	11192.4	no	yes	no	15470.5	11973.5	9751.21	-0.369674	-0.665869	yes	NA	NA	cluster3	NA	no	no	no	NA	NA	NA	NA	NA	NA	NA	NA	NA	NA	NA	NA	NA	NA	NA	NA	NA	NA	NA
Glyma.05G112100	1256	805.632	600.261	463.392	843.584	405.446	348.314	382.998	283.145	583.407	446.689	480.114	477.634	399.255	yes	no	no	678.217	354.976	477.42	-0.934026	-0.50649	no	NA	NA	cluster3	Photosynthesis	no	no	no	NA	NA	NA	NA	NA	NA	NA	3	2	NA	NA	NA	3	NA	NA	NA	NA	NA	NA
Glyma.05G113400	1257	61.2027	85.5804	77.7416	139.877	204.562	188.169	195.436	127.366	166.015	262.909	145.311	214.888	175.365	no	yes	no	91.1005	178.884	192.898	0.97349	1.08231	yes	NA	NA	cluster9	NA	no	no	no	NA	NA	NA	NA	NA	NA	NA	NA	NA	NA	NA	NA	NA	NA	NA	NA	NA	NA	NA
Glyma.05G116300	1258	912.144	925.086	531.391	773.679	398.304	356.322	257.302	485.766	145.631	333.935	290.585	288.718	154.73	yes	yes	no	785.575	374.423	242.72	-1.06908	-1.69446	yes	NA	NA	cluster6	NA	no	no	no	NA	NA	NA	NA	NA	NA	NA	NA	NA	NA	NA	NA	NA	NA	NA	NA	NA	NA	NA
Glyma.05G116800	1259	263.808	219.649	282.71	175.296	346.521	399.361	365.322	494.481	620.292	483.09	507.052	582.949	664.414	yes	yes	no	235.366	401.421	571.56	0.770213	1.28	yes	NA	NA	cluster9	NA	no	no	no	NA	NA	NA	NA	NA	NA	NA	NA	NA	NA	NA	NA	NA	NA	NA	NA	NA	NA	NA
Glyma.05G118300	1260	110.986	162.063	194.311	127.76	74.2111	107.096	151.246	89.2383	73.8008	66.6992	55.8383	80.258	54.6509	no	yes	no	148.78	105.448	66.2495	-0.49665	-1.1672	no	NA	NA	cluster3	NA	no	no	yes	NA	NA	NA	NA	NA	1	NA	NA	NA	NA	NA	NA	NA	NA	NA	NA	NA	NA	NA
Glyma.05G118500	1261	302.013	334.823	435.221	382.213	511.692	553.5	477.27	676.404	778.513	558.555	712.936	489.577	602.509	no	yes	no	363.568	554.717	628.418	0.609527	0.789501	yes	NA	NA	cluster9	NA	no	yes	no	NA	NA	NA	NA	NA	NA	NA	1	NA	NA	1	NA	1	1	1	1	NA	2	NA
Glyma.05G119200	1262	21.8394	1.89979	6.82847	1	40.284	25.0217	77.5961	69.6298	42.7391	72.914	117.411	335.404	1	no	yes	no	7.89191	53.1329	113.894	2.75116	3.85117	yes	NA	NA	cluster7	NA	no	no	no	NA	NA	NA	NA	NA	NA	NA	NA	NA	NA	NA	NA	NA	NA	NA	NA	NA	NA	NA
Glyma.05G120100	1263	1323.14	969.176	1122.98	1438.24	1426.83	905.819	997.731	734.14	786.278	692.617	889.958	785.98	725.287	no	yes	no	1213.38	1016.13	776.024	-0.255952	-0.644864	yes	NA	NA	cluster3	NA	no	no	yes	1	1	NA	NA	NA	NA	NA	NA	NA	NA	NA	NA	NA	NA	NA	NA	NA	NA	NA
Glyma.05G124800	1264	1	1	1	1	223.312	139.125	450.756	173.119	409.655	781.4	297.319	443.976	380.683	yes	yes	no	1	246.578	462.607	7.9459	8.85364	yes	NA	NA	cluster2	NA	no	no	no	1	1	NA	NA	NA	NA	NA	NA	NA	NA	NA	NA	NA	NA	NA	NA	NA	NA	NA
Glyma.05G124900	1265	1	1	1	10.3206	109.924	84.0752	107.056	207.979	618.351	1134.75	138.577	424.433	292.985	yes	yes	no	3.33015	127.258	521.82	5.25603	7.29182	yes	NA	NA	cluster2	NA	no	no	no	NA	NA	NA	NA	NA	NA	NA	NA	NA	NA	NA	NA	NA	NA	NA	NA	NA	NA	NA
Glyma.05G125200	1266	1	1	1	1	27.7845	8.00634	61.8841	30.4128	133.983	212.303	35.6347	112.83	94.8891	yes	yes	no	1	32.0219	117.928	5.00099	6.88176	yes	NA	NA	cluster2	NA	no	no	no	NA	NA	NA	NA	NA	NA	NA	NA	NA	NA	NA	NA	NA	NA	NA	NA	NA	NA	NA
Glyma.05G125800	1267	1444.71	1745.7	1059.84	860.361	570.618	835.756	747.321	667.689	523.225	325.945	492.621	810.952	440.525	yes	yes	no	1277.65	705.346	518.653	-0.857091	-1.30065	yes	NA	NA	cluster3	NA	no	no	no	NA	NA	NA	NA	NA	NA	NA	NA	NA	NA	NA	NA	NA	NA	NA	NA	NA	NA	NA
Glyma.05G126100	1268	614.604	481.489	480.878	415.768	418.839	343.31	321.132	289.681	174.751	249.591	312.713	238.774	297.112	no	yes	no	498.185	343.24	254.588	-0.537461	-0.968515	yes	NA	NA	cluster3	NA	no	no	no	NA	NA	NA	NA	NA	1	NA	NA	NA	NA	NA	NA	NA	NA	NA	NA	1	NA	NA
Glyma.05G126900	1269	1	7.29854	1	1	57.2475	75.067	106.074	57.6468	169.898	223.844	76.0419	244.203	382.747	yes	yes	no	2.57464	74.0089	219.347	4.84526	6.4127	yes	NA	NA	cluster2	NA	no	no	no	NA	NA	NA	NA	NA	NA	NA	NA	NA	NA	NA	NA	NA	NA	NA	NA	NA	NA	NA
Glyma.05G127600	1270	20.6816	28.8936	18.4854	9.38856	105.46	45.0399	84.4701	34.7702	96.1264	178.565	213.619	341.918	209.413	yes	yes	no	19.3623	67.435	207.928	1.80025	3.42476	yes	Glyma.05G127600.1.p	WRKY	cluster4	NA	no	no	no	NA	NA	NA	NA	NA	NA	NA	NA	NA	NA	NA	NA	NA	NA	NA	NA	NA	NA	NA
Glyma.05G128000	1271	88797.6	65310.6	40982	71534.9	53397.8	35925.5	35335.4	46123.5	34903.7	32014.3	34626.1	43385.5	22662.3	no	yes	no	66656.3	42695.5	33518.4	-0.642655	-0.991788	yes	NA	NA	cluster3	Photosynthesis - antenna proteins	no	no	no	NA	NA	NA	NA	NA	NA	NA	NA	NA	NA	NA	NA	NA	NA	NA	NA	NA	NA	NA
Glyma.05G128200	1272	6.78872	23.4948	36.9423	31.758	115.281	61.0544	36.352	32.5915	114.569	50.7183	291.547	60.715	92.8256	no	yes	no	24.746	61.3196	122.075	1.30916	2.3025	yes	NA	NA	cluster4	c("MAPK signaling pathway - plant", "Plant-pathogen interaction")	no	no	no	NA	NA	NA	NA	NA	NA	NA	NA	NA	NA	1	NA	1	1	NA	NA	NA	NA	NA
Glyma.05G128500	1273	80.8843	172.86	179.74	1	650.079	864.782	761.069	382.277	926.056	368.56	1900.14	1076.95	1638.38	no	yes	no	108.621	664.551	1182.02	2.61308	3.44388	yes	NA	NA	cluster7	NA	no	no	no	NA	NA	NA	NA	NA	NA	NA	NA	NA	NA	NA	NA	NA	NA	NA	NA	NA	NA	NA
Glyma.05G129100	1274	198.974	222.349	125.341	188.344	62.6044	60.0535	85.4521	87.0596	69.9181	75.5774	35.6347	60.715	60.8414	yes	yes	no	183.752	73.7924	60.5373	-1.31622	-1.60186	yes	NA	NA	cluster3	NA	no	no	no	NA	NA	NA	NA	NA	NA	NA	NA	NA	NA	NA	NA	NA	NA	NA	NA	NA	NA	NA
Glyma.05G129200	1275	4.47323	6.39875	26.2567	47.6031	114.388	88.0788	18.676	76.166	161.162	166.136	94.3214	208.374	45.3652	no	yes	no	21.1829	74.3272	135.072	1.81099	2.67275	yes	NA	NA	cluster4	NA	no	no	no	NA	NA	NA	NA	NA	NA	NA	NA	NA	NA	NA	NA	NA	NA	NA	NA	NA	NA	NA
Glyma.05G130400	1276	539.351	518.38	165.169	607.772	249.203	251.227	114.912	182.923	144.66	123.52	186.681	85.6867	182.588	no	yes	no	457.668	199.566	144.627	-1.19743	-1.66196	yes	NA	NA	cluster3	NA	no	no	no	NA	NA	NA	NA	NA	NA	NA	NA	NA	NA	NA	NA	NA	NA	NA	NA	NA	NA	NA
Glyma.05G130500	1277	76.2533	162.963	165.169	147.334	63.4973	60.0535	103.128	48.9319	35.9444	67.587	52.9521	34.6575	31.9524	no	yes	no	137.93	68.9027	44.6187	-1.0013	-1.62821	no	NA	NA	cluster3	NA	no	no	no	NA	NA	NA	NA	NA	NA	NA	NA	NA	NA	NA	NA	NA	NA	NA	NA	NA	NA	NA
Glyma.05G130600	1278	980.451	926.886	223.453	1275.13	369.734	377.341	103.128	377.919	213.578	105.764	193.415	148.659	108.302	yes	yes	no	851.48	307.03	153.944	-1.47159	-2.46757	yes	NA	NA	cluster6	Diterpenoid biosynthesis	no	no	no	NA	NA	NA	NA	NA	NA	NA	NA	NA	NA	NA	NA	NA	NA	NA	NA	NA	NA	NA
Glyma.05G131800	1279	379.582	303.33	285.624	408.311	251.882	196.177	261.23	257	275.702	222.069	161.667	171.459	204.254	no	yes	no	344.212	241.572	207.03	-0.510842	-0.733456	yes	NA	NA	cluster3	NA	no	no	yes	NA	NA	NA	NA	NA	NA	NA	NA	NA	NA	NA	NA	NA	NA	NA	NA	NA	NA	NA
Glyma.05G132000	1280	1068.44	840.506	285.624	793.253	300.094	167.15	195.436	326.719	275.702	305.525	200.15	360.375	116.556	yes	yes	no	746.955	247.35	251.661	-1.59447	-1.56954	yes	NA	NA	cluster6	NA	no	no	no	NA	NA	NA	NA	NA	NA	NA	NA	NA	NA	NA	NA	NA	NA	NA	NA	NA	NA	NA
Glyma.05G132200	1281	848.468	814.412	520.706	876.206	571.511	479.433	532.263	407.332	511.576	556.779	442.593	499.348	526.16	yes	yes	no	764.948	497.635	507.291	-0.620275	-0.592547	yes	NA	NA	cluster3	Inositol phosphate metabolism	no	no	no	NA	NA	NA	NA	NA	NA	NA	NA	NA	NA	NA	NA	NA	NA	NA	NA	NA	NA	NA
Glyma.05G133000	1282	3.31549	13.5971	7.79989	1	12.6066	3.00181	1	10.8043	32.0617	39.1765	55.8383	95.4582	35.0477	no	yes	no	6.42812	6.85317	51.5165	0.0923767	3.00257	yes	NA	NA	cluster5	NA	no	no	no	NA	NA	NA	NA	NA	NA	NA	NA	NA	NA	NA	NA	NA	NA	NA	NA	NA	NA	NA
Glyma.05G133700	1283	244.126	209.752	393.451	259.181	615.259	350.316	599.039	310.379	510.606	673.973	800.485	524.32	626.239	no	yes	no	276.627	468.748	627.125	0.760869	1.18081	yes	NA	NA	cluster9	NA	no	no	no	NA	NA	NA	NA	1	1	NA	NA	NA	NA	NA	NA	NA	NA	NA	NA	NA	NA	NA
Glyma.05G134500	1284	114.459	148.566	92.3127	97.0024	112.602	178.16	128.66	113.204	199.989	149.267	224.202	186.659	296.08	no	yes	no	113.085	133.157	211.239	0.235718	0.901471	no	NA	NA	cluster9	NA	no	no	no	NA	NA	NA	NA	NA	NA	NA	NA	NA	NA	NA	NA	NA	NA	NA	NA	NA	NA	NA
Glyma.05G135200	1285	127.194	92.7788	84.5414	166.907	217.062	243.219	127.678	160.047	278.614	363.233	363.703	302.832	357.985	no	yes	no	117.855	187.002	333.273	0.666033	1.49969	yes	NA	NA	cluster9	NA	no	no	no	NA	NA	NA	NA	NA	NA	NA	NA	NA	NA	NA	NA	NA	NA	NA	NA	NA	NA	NA
Glyma.05G136400	1286	26.4704	27.9938	41.7993	27.0977	55.4619	54.048	36.352	53.2894	47.5925	79.1287	80.8523	90.0296	73.2224	no	yes	no	30.8403	49.7878	74.1651	0.690977	1.26592	no	NA	NA	cluster9	NA	no	no	no	NA	NA	NA	NA	NA	NA	NA	NA	NA	NA	NA	NA	NA	NA	NA	NA	NA	NA	NA
Glyma.05G139500	1287	5.63097	3.69938	8.7713	12.1847	26.8917	6.00453	7.87401	31.5021	68.9474	25.8591	12.5449	44.4291	18.5397	no	yes	no	7.5716	18.0681	34.0641	1.25477	2.16958	yes	NA	NA	cluster4	NA	no	no	no	NA	NA	NA	NA	NA	NA	NA	NA	1	NA	NA	NA	1	NA	NA	NA	NA	1	NA
Glyma.05G139900	1288	1338.19	1385.78	1342.52	1470.86	1561.65	1643.49	1639.96	1435.69	1597.76	1966.65	1827.02	1677.36	1681.72	no	yes	no	1384.34	1570.2	1750.1	0.181747	0.338242	yes	NA	NA	cluster9	NA	no	no	no	NA	NA	NA	NA	NA	NA	NA	NA	NA	NA	NA	NA	NA	NA	NA	NA	NA	NA	NA
Glyma.05G140600	1289	2284.07	2344.96	2278.96	1499.76	1376.83	1607.45	1720.48	1508.68	1462.84	715.7	1466.24	1157.3	1912.83	no	yes	no	2101.94	1553.36	1342.98	-0.436325	-0.646279	yes	NA	NA	cluster3	NA	no	no	no	NA	NA	NA	NA	NA	NA	NA	NA	NA	NA	NA	NA	NA	NA	NA	NA	NA	NA	NA
Glyma.05G141000	1290	493.041	467.992	287.567	433.477	292.059	339.306	311.312	320.183	325.206	262.021	290.585	257.231	271.318	no	yes	no	420.519	315.715	281.272	-0.413548	-0.580204	yes	NA	NA	cluster3	c("Carbon metabolism", "Glycolysis / Gluconeogenesis")	no	no	no	NA	NA	NA	NA	NA	NA	NA	NA	NA	NA	NA	NA	NA	NA	NA	NA	NA	NA	NA
Glyma.05G143800	1291	1199.26	1300.3	1257.04	1377.66	1214.34	830.751	861.233	1143.74	853.255	1029.1	948.645	734.951	938.859	no	yes	no	1283.56	1012.52	900.963	-0.34221	-0.510616	yes	Glyma.05G143800.1.p	ARF	cluster3	NA	no	no	no	NA	NA	NA	NA	NA	NA	NA	NA	NA	NA	1	NA	NA	NA	NA	NA	NA	NA	NA
Glyma.05G145000	1292	72.7801	41.4906	55.3991	48.5352	189.385	130.117	167.94	138.26	34.9737	51.6061	55.8383	34.6575	58.7779	yes	no	yes	54.5512	156.425	47.1707	1.51979	-0.209721	no	NA	NA	cluster9	NA	no	no	no	NA	NA	NA	NA	NA	NA	NA	NA	NA	NA	NA	NA	NA	NA	NA	NA	NA	NA	NA
Glyma.05G145900	1293	85.5153	37.8915	43.7421	37.3504	142.065	74.0661	183.652	97.9532	85.4489	84.4557	80.8523	99.8011	62.9049	yes	no	no	51.1248	124.434	82.6926	1.28329	0.693734	no	NA	NA	cluster9	NA	no	no	no	NA	NA	NA	NA	NA	NA	NA	NA	NA	NA	NA	NA	NA	NA	NA	NA	NA	NA	NA
Glyma.05G146000	1294	157.295	9.09813	40.8279	118.44	20.642	55.0489	48.136	29.3234	8.76542	16.9809	31.7864	1	12.3492	no	yes	no	81.4153	38.2876	14.1764	-1.08842	-2.52181	no	NA	NA	cluster3	NA	no	no	no	NA	NA	NA	NA	NA	NA	NA	NA	NA	NA	NA	NA	NA	NA	NA	NA	NA	NA	NA
Glyma.05G146100	1295	154.98	138.668	147.683	110.983	226.883	247.223	281.852	240.66	297.057	223.844	272.305	237.688	282.667	yes	yes	no	138.079	249.154	262.712	0.85155	0.927994	yes	NA	NA	cluster9	NA	no	no	no	NA	NA	NA	NA	NA	NA	NA	NA	NA	NA	NA	NA	NA	NA	NA	NA	NA	NA	NA
Glyma.05G147000	1296	4.47323	1	1	1	101.888	42.0371	271.05	89.2383	127.188	689.953	48.1417	457.005	351.794	yes	yes	no	1.86831	126.054	334.817	6.07616	7.48549	yes	NA	NA	cluster2	c("Phenylpropanoid biosynthesis", "Flavonoid biosynthesis")	no	no	no	NA	NA	NA	NA	NA	NA	NA	NA	NA	NA	NA	NA	NA	NA	NA	NA	NA	NA	NA
Glyma.05G147100	1297	1	1	11.6855	1	19.7492	17.0145	36.352	1	42.7391	13.4296	58.7246	16.2002	34.0159	no	yes	no	3.67138	18.5289	33.0219	2.33538	3.16903	no	NA	NA	cluster5	NA	no	no	no	NA	NA	NA	1	NA	NA	NA	1	NA	NA	NA	1	NA	NA	NA	NA	NA	NA	1
Glyma.05G147200	1298	303.171	262.839	448.821	284.347	233.133	287.259	190.526	339.791	146.602	138.613	156.856	130.201	182.588	no	yes	no	324.795	262.677	150.972	-0.306236	-1.10525	yes	NA	NA	cluster3	NA	no	no	yes	NA	NA	NA	NA	NA	NA	NA	1	NA	NA	NA	NA	NA	NA	NA	NA	NA	NA	NA
Glyma.05G147700	1299	263.808	393.309	34.9994	101.663	108.138	13.0109	25.55	36.9489	19.4429	2.77565	48.1417	1	20.6032	no	yes	no	198.445	45.912	18.3927	-2.11179	-3.43153	no	NA	NA	cluster6	NA	no	no	no	NA	NA	NA	NA	NA	NA	NA	2	NA	NA	NA	NA	NA	2	NA	NA	NA	NA	NA
Glyma.05G149900	1300	1179.58	852.203	434.25	1373	682.22	573.518	432.098	874.668	521.283	446.689	232.86	375.576	320.842	no	yes	no	959.758	640.626	379.45	-0.583188	-1.33876	no	NA	NA	cluster3	NA	no	no	no	NA	NA	NA	NA	NA	NA	NA	NA	NA	NA	NA	NA	NA	NA	NA	NA	NA	NA	NA
Glyma.05G151200	1301	196.659	171.96	168.083	133.353	97.4243	146.131	71.7041	112.115	74.7715	42.7279	68.3453	105.23	87.6668	no	yes	no	167.514	106.844	75.7483	-0.648778	-1.14499	yes	NA	NA	cluster3	NA	no	no	no	NA	NA	NA	NA	NA	NA	NA	1	NA	NA	NA	NA	NA	NA	NA	NA	NA	NA	NA
Glyma.05G151800	1302	98.2505	172.86	233.168	193.937	210.812	230.207	171.868	299.485	390.242	352.579	296.357	466.777	217.667	no	yes	no	174.554	228.093	344.724	0.385952	0.981772	yes	Glyma.05G151800.1.p	HSF	cluster9	NA	no	no	no	NA	NA	NA	NA	NA	NA	NA	NA	NA	NA	1	NA	NA	NA	NA	1	1	NA	NA
Glyma.05G152200	1303	258.019	247.543	357.508	136.149	526.87	375.339	518.515	998.855	707.653	947.423	1321.93	1161.64	1361.88	yes	yes	no	249.805	604.895	1100.1	1.27588	2.13877	yes	NA	NA	cluster4	NA	no	no	no	1	1	NA	NA	NA	NA	NA	NA	NA	NA	NA	NA	NA	NA	NA	NA	NA	NA	NA
Glyma.05G152300	1304	420.103	257.441	274.938	305.784	635.794	438.396	374.16	689.477	451.394	564.77	525.331	526.492	521.001	yes	yes	no	314.567	534.457	517.798	0.764707	0.719023	yes	NA	NA	cluster9	NA	no	no	no	NA	NA	NA	NA	NA	NA	NA	2	NA	NA	NA	NA	1	2	NA	NA	1	NA	NA
Glyma.05G154600	1305	2436.89	1409.17	1548.46	1530.51	1343.8	1072.97	913.279	1722.19	1305.59	816.913	1076.6	1205.07	965.685	no	yes	no	1731.26	1263.06	1073.97	-0.4549	-0.688866	yes	NA	NA	cluster3	NA	no	no	no	NA	NA	NA	NA	NA	NA	NA	NA	NA	NA	NA	NA	NA	NA	NA	NA	NA	NA	NA
Glyma.05G154700	1306	457.151	390.61	569.276	275.026	557.226	411.371	697.239	646.991	692.122	697.944	851.475	569.921	640.684	no	yes	no	423.016	578.207	690.429	0.450874	0.706782	yes	NA	NA	cluster9	NA	no	no	no	NA	NA	NA	NA	NA	NA	NA	NA	NA	NA	NA	NA	NA	NA	NA	NA	NA	NA	NA
Glyma.05G155000	1307	466.413	374.414	342.937	418.564	294.737	238.215	198.382	304.932	225.227	310.851	284.812	248.546	272.35	no	yes	no	400.582	259.066	268.357	-0.628775	-0.577943	yes	NA	NA	cluster3	NA	no	yes	no	1	NA	NA	NA	NA	NA	NA	NA	NA	NA	NA	NA	NA	NA	NA	NA	NA	NA	NA
Glyma.05G155300	1308	1700.57	1309.3	1317.26	1726.25	1576.82	1327.2	1146.01	1380.13	1175.52	1033.54	1215.14	1100.84	990.446	no	yes	no	1513.34	1357.54	1103.1	-0.156743	-0.456179	yes	NA	NA	cluster3	NA	no	no	no	NA	NA	NA	NA	NA	NA	NA	NA	NA	NA	NA	NA	NA	NA	NA	NA	NA	NA	NA
Glyma.05G155700	1309	268.439	273.637	299.224	187.412	333.128	412.372	383.98	358.311	380.535	384.541	495.507	504.777	545.763	no	yes	no	257.178	371.948	462.225	0.532334	0.845827	yes	NA	NA	cluster9	NA	no	no	no	NA	NA	NA	NA	NA	NA	NA	NA	NA	NA	NA	NA	NA	NA	NA	NA	NA	NA	NA
Glyma.05G156300	1310	1871.91	1711.5	1247.32	2021.71	1084.88	755.683	963.361	1239.6	879.463	1401.99	787.016	1148.61	611.795	no	yes	no	1713.11	1010.88	965.775	-0.761005	-0.82686	no	NA	NA	cluster3	NA	no	no	no	NA	NA	NA	NA	NA	NA	NA	NA	NA	NA	NA	NA	NA	NA	NA	NA	NA	NA	NA
Glyma.05G156600	1311	39.2055	48.689	57.3419	72.7688	26.8917	41.0362	27.514	35.8596	33.0324	6.32696	7.73453	6.42863	22.6667	no	yes	no	54.5013	32.8254	15.2378	-0.731478	-1.83863	yes	NA	NA	cluster3	NA	no	no	no	NA	NA	NA	NA	NA	NA	NA	NA	NA	NA	NA	NA	NA	NA	NA	NA	NA	NA	NA
Glyma.05G157000	1312	98.2505	82.8811	86.4843	281.551	371.519	887.803	384.962	235.213	598.937	721.915	457.024	384.261	656.16	yes	yes	no	137.292	469.874	563.66	1.77503	2.03758	yes	Glyma.05G157000.1.p	bZIP	cluster4	NA	no	no	no	NA	NA	NA	NA	NA	NA	NA	NA	NA	NA	NA	NA	1	1	NA	NA	NA	1	NA
Glyma.05G157600	1313	149.191	230.447	151.569	478.216	490.264	495.448	322.114	229.766	631.94	558.555	510.9	470.034	448.779	no	yes	no	252.356	384.398	524.042	0.607142	1.05422	yes	NA	NA	cluster9	NA	no	no	no	NA	NA	NA	NA	NA	NA	NA	1	NA	NA	NA	NA	NA	NA	NA	NA	NA	NA	NA
Glyma.05G158800	1314	152.664	181.858	171.969	145.47	142.065	79.0707	110.002	62.0043	34.003	59.5966	83.7385	67.2293	60.8414	no	yes	no	162.99	98.2856	61.0818	-0.729734	-1.41597	yes	NA	NA	cluster3	NA	no	no	no	NA	NA	NA	NA	NA	1	1	NA	NA	NA	NA	NA	NA	NA	NA	NA	NA	NA	NA
Glyma.05G159200	1315	1	9.09813	1	1.93206	42.0696	9.00725	40.28	4.26809	40.7978	44.5035	34.6727	80.258	8.22224	no	yes	no	3.25755	23.9062	41.6908	2.87553	3.67787	yes	NA	NA	cluster8	NA	no	no	no	NA	NA	NA	NA	NA	NA	NA	NA	NA	NA	NA	NA	NA	NA	NA	NA	NA	NA	NA
Glyma.05G160800	1316	21.8394	19.8956	30.1424	7.52443	59.926	32.0281	64.8301	42.3957	40.7978	72.914	63.5349	115.001	51.5557	no	yes	no	19.8505	49.795	68.7607	1.32683	1.79241	yes	Glyma.05G160800.1.p	WRKY	cluster4	NA	no	no	no	NA	NA	NA	NA	NA	NA	NA	NA	NA	NA	NA	NA	NA	NA	NA	NA	NA	NA	NA
Glyma.05G161000	1317	892.463	1105.04	681.96	860.361	523.298	393.355	437.008	696.013	484.397	662.431	440.669	626.378	421.953	yes	yes	no	884.957	512.419	527.166	-0.788284	-0.747351	yes	NA	NA	cluster3	NA	no	no	no	1	1	NA	NA	NA	1	NA	NA	NA	NA	NA	NA	NA	NA	NA	NA	NA	NA	NA
Glyma.05G161100	1318	11.4197	23.4948	34.028	24.3015	30.463	52.0462	50.1001	32.5915	63.1234	88.8948	81.8144	118.258	39.1747	no	yes	no	23.311	41.3002	78.2531	0.825136	1.74714	no	NA	NA	cluster9	NA	no	no	no	NA	NA	NA	NA	NA	NA	NA	NA	NA	NA	NA	NA	NA	NA	NA	NA	NA	NA	NA
Glyma.05G161200	1319	47.3097	108.075	98.1412	28.0298	156.35	144.13	231.77	233.034	155.338	206.976	173.212	357.118	375.525	yes	yes	no	70.389	191.321	253.634	1.44257	1.84932	yes	NA	NA	cluster4	NA	no	no	no	1	NA	NA	NA	NA	NA	NA	NA	NA	NA	NA	NA	NA	NA	NA	NA	NA	NA	NA
Glyma.05G161400	1320	3.31549	10.8977	1	1	12.6066	16.0136	39.298	7.53617	20.4136	56.0452	51.99	60.715	15.4445	no	yes	no	4.0533	18.8636	40.9217	2.21844	3.3357	yes	NA	NA	cluster8	NA	no	no	no	NA	NA	NA	NA	NA	NA	NA	NA	NA	NA	NA	NA	NA	NA	NA	NA	NA	NA	NA
Glyma.05G161600	1321	9.10421	27.094	24.3139	157.586	135.815	289.261	178.742	108.847	550.403	411.176	73.1557	117.173	203.223	no	yes	no	54.5246	178.166	271.026	1.70825	2.31345	yes	NA	NA	cluster1	NA	no	no	no	NA	NA	NA	NA	NA	NA	NA	NA	NA	NA	NA	NA	NA	NA	NA	NA	NA	NA	NA
Glyma.05G162100	1322	93.6195	45.9896	47.6278	96.0703	235.811	121.109	177.76	173.119	212.608	246.928	142.425	264.832	113.461	yes	yes	no	70.8268	176.95	196.051	1.32097	1.46886	yes	NA	NA	cluster9	NA	no	no	no	1	1	NA	NA	NA	NA	NA	3	NA	NA	NA	NA	NA	NA	NA	1	NA	NA	NA
Glyma.05G162600	1323	11.4197	36.9917	16.5426	1	51.8906	43.0381	48.136	51.1106	35.9444	70.2505	82.7765	172.545	59.8096	no	yes	no	16.4885	48.5438	84.2652	1.55783	2.35348	yes	NA	NA	cluster7	NA	no	no	yes	NA	NA	NA	NA	NA	NA	NA	NA	NA	NA	NA	NA	NA	NA	NA	NA	NA	NA	NA
Glyma.05G166800	1324	1559.32	1367.78	667.389	1140.91	680.434	549.497	485.127	792.966	392.183	723.691	315.599	641.579	649.97	no	yes	no	1183.85	627.006	544.604	-0.916938	-1.12021	no	NA	NA	cluster3	NA	no	no	no	NA	NA	NA	NA	NA	NA	NA	NA	NA	NA	NA	NA	NA	NA	NA	NA	NA	NA	NA
Glyma.05G166900	1325	71.6224	105.376	27.2281	94.2062	33.1414	28.0245	14.748	19.5191	35.9444	10.7661	14.4691	17.2859	26.7937	no	yes	no	74.6081	23.8583	21.0518	-1.64484	-1.82539	no	NA	NA	cluster6	NA	no	no	no	NA	NA	NA	NA	NA	NA	NA	NA	NA	NA	NA	NA	NA	NA	NA	NA	NA	NA	NA
Glyma.05G167100	1326	1054.55	1240.01	1100.64	1147.44	936.673	753.681	956.487	883.383	980.414	744.111	922.669	737.123	721.16	no	yes	no	1135.66	882.556	821.095	-0.363769	-0.467908	yes	NA	NA	cluster3	NA	no	no	no	NA	NA	NA	NA	NA	NA	NA	NA	NA	NA	NA	NA	NA	NA	NA	NA	NA	NA	NA
Glyma.05G167300	1327	291.594	234.946	155.455	271.298	401.875	540.488	431.116	298.396	390.242	404.073	428.162	397.29	472.509	yes	yes	no	238.323	417.969	418.455	0.810477	0.812155	yes	NA	NA	cluster9	NA	no	no	no	NA	NA	NA	NA	NA	NA	NA	NA	NA	NA	1	NA	NA	NA	NA	NA	NA	NA	NA
Glyma.05G167700	1328	271.912	188.157	178.768	173.431	300.987	330.298	257.302	272.251	262.112	259.358	304.054	370.147	382.747	no	yes	no	203.067	290.21	315.684	0.515138	0.636522	yes	NA	NA	cluster9	c("Biosynthesis of amino acids", "2-Oxocarboxylic acid metabolism")	no	no	no	NA	NA	NA	NA	NA	NA	NA	NA	NA	NA	NA	NA	NA	NA	NA	NA	NA	NA	NA
Glyma.05G168400	1329	9208.53	9047.51	5156.28	7731.52	4585.62	3505.17	3730.64	5717.97	4049.7	4345.14	3342.29	4634.88	3102.44	yes	yes	no	7785.96	4384.85	3894.89	-0.828348	-0.999294	no	NA	NA	cluster3	Photosynthesis	no	no	no	NA	NA	NA	NA	NA	2	NA	NA	NA	NA	NA	NA	NA	NA	NA	NA	NA	NA	NA
Glyma.05G168802	1330	119.09	38.7913	75.7987	22.4374	143.851	99.0888	76.6141	141.528	116.511	125.296	190.529	236.603	100.048	no	yes	no	64.0293	115.27	153.797	0.848217	1.26422	yes	NA	NA	cluster9	NA	no	no	no	NA	NA	NA	NA	NA	NA	NA	NA	NA	NA	NA	NA	NA	NA	NA	NA	NA	NA	NA
Glyma.05G168900	1331	194.343	225.948	129.226	194.869	93.8531	67.0598	78.5781	83.7915	84.4783	116.417	87.5868	118.258	63.9366	yes	yes	no	186.097	80.8206	94.1355	-1.20326	-0.983241	no	NA	NA	cluster3	NA	no	no	no	NA	NA	NA	NA	NA	NA	NA	NA	NA	NA	NA	NA	NA	NA	NA	NA	NA	NA	NA
Glyma.05G169200	1332	5882.34	5124.42	2420.79	4920.42	3158	3112.82	2305.76	4181.97	2943.12	2406.12	1680.78	2804.35	2230.61	no	yes	no	4586.99	3189.64	2413	-0.524156	-0.926722	yes	NA	NA	cluster3	NA	no	no	no	NA	NA	NA	NA	NA	NA	NA	NA	NA	NA	NA	NA	NA	NA	NA	NA	NA	NA	NA
Glyma.05G169600	1333	20.6816	19.8956	8.7713	28.9619	88.4962	102.092	87.4161	72.8979	125.247	42.7279	61.6108	39.0004	109.334	yes	yes	no	19.5776	87.7254	75.5839	2.16379	1.94887	no	NA	NA	cluster4	NA	no	no	no	NA	NA	NA	NA	NA	NA	NA	NA	NA	NA	NA	NA	NA	NA	NA	NA	NA	NA	NA
Glyma.05G172300	1334	5900.86	3982.58	2500.44	4451.6	3604.41	2414.18	1822.61	3070.82	2260.74	2055.43	2196.46	3250.58	1834.42	no	yes	no	4208.87	2728.01	2319.52	-0.625585	-0.859604	no	NA	NA	cluster3	Photosynthesis	no	no	no	NA	NA	NA	NA	NA	NA	NA	2	NA	NA	NA	NA	NA	NA	NA	NA	NA	1	NA
Glyma.05G173100	1335	48.4675	92.7788	90.3699	20.5733	96.5315	122.11	249.446	146.974	121.364	178.565	265.571	195.345	313.62	no	yes	no	63.0474	153.765	214.893	1.28622	1.76911	no	NA	NA	cluster4	NA	no	no	no	NA	NA	NA	NA	NA	NA	NA	NA	NA	NA	NA	NA	NA	NA	NA	NA	NA	NA	NA
Glyma.05G173300	1336	6.78872	18.9958	13.6284	1	52.7834	20.0172	28.496	35.8596	26.2376	45.3913	88.5489	49.8577	26.7937	no	yes	no	10.1032	34.2891	47.3659	1.76293	2.22903	no	NA	NA	cluster7	NA	no	no	no	NA	NA	NA	NA	NA	NA	NA	NA	NA	NA	NA	NA	NA	NA	NA	NA	NA	NA	NA
Glyma.05G174200	1337	1053.39	1097.85	970.469	850.108	858.998	753.681	631.445	706.906	555.257	574.536	818.765	770.78	705.684	no	yes	no	992.953	737.758	685.004	-0.428579	-0.535613	yes	NA	NA	cluster3	NA	no	no	no	NA	NA	NA	NA	NA	NA	NA	NA	NA	NA	NA	NA	NA	NA	NA	NA	NA	NA	NA
Glyma.05G175400	1338	10.2619	38.7913	28.1995	32.6901	71.5326	78.0698	62.8661	44.5745	66.0354	82.68	59.6866	58.5435	78.3811	no	yes	no	27.4857	64.2607	69.0653	1.22526	1.32928	yes	NA	NA	cluster9	NA	no	no	no	1	1	NA	NA	NA	NA	NA	NA	NA	NA	NA	NA	NA	NA	NA	NA	NA	NA	NA
Glyma.05G175600	1339	3784.51	3095.38	4149.9	4298.74	5682.89	5330.82	4935.56	3911.81	5976.49	4572.42	5948.55	5138.66	5913.95	no	yes	no	3832.13	4965.27	5510.01	0.373725	0.523909	yes	Glyma.05G175600.2.p	HD-ZIP	cluster9	NA	no	no	no	NA	NA	NA	NA	NA	1	NA	NA	NA	NA	NA	NA	NA	NA	NA	NA	NA	NA	NA
Glyma.05G175800	1340	2.15774	1.89979	12.6569	1	16.1779	2.00091	1	1	91.273	1.88783	1	271.346	158.857	no	yes	no	4.42862	5.0447	104.873	0.187912	4.56564	yes	NA	NA	cluster5	NA	no	no	no	NA	NA	NA	NA	NA	NA	NA	NA	NA	NA	NA	NA	NA	NA	NA	NA	NA	NA	NA
Glyma.05G175900	1341	214.025	145.867	194.311	183.684	225.097	284.256	297.564	194.906	246.581	317.066	294.433	296.318	277.509	no	yes	no	184.472	250.456	286.381	0.441159	0.634539	yes	NA	NA	cluster9	NA	no	no	no	NA	NA	NA	NA	NA	NA	NA	NA	NA	NA	NA	NA	NA	NA	NA	NA	NA	NA	NA
Glyma.05G176400	1342	524.3	656.049	488.649	592.859	553.654	631.571	635.373	545.681	835.783	744.999	664.832	859.81	736.636	no	yes	no	565.464	591.57	768.412	0.0651123	0.442444	yes	NA	NA	cluster9	NA	no	no	no	NA	NA	NA	NA	NA	NA	NA	2	1	NA	NA	NA	2	NA	NA	NA	NA	NA	NA
Glyma.05G177000	1343	914.46	597.562	387.622	641.327	548.297	404.365	398.71	701.46	275.702	465.333	210.733	441.805	323.937	no	yes	no	635.243	513.208	343.502	-0.307764	-0.886989	no	NA	NA	cluster3	NA	no	no	no	1	1	NA	NA	NA	NA	NA	NA	NA	NA	NA	NA	NA	NA	NA	NA	NA	NA	NA
Glyma.05G177700	1344	1	1	1	1	41.1768	8.00634	43.226	55.4681	74.7715	68.4748	7.73453	46.6005	64.9684	yes	yes	no	1	36.9693	52.5099	5.20826	5.71452	yes	Glyma.05G177700.1.p	C2H2	cluster8	NA	no	no	no	NA	NA	NA	NA	NA	NA	NA	1	NA	NA	NA	NA	1	1	NA	NA	NA	NA	NA
Glyma.05G178200	1345	54.2562	45.0898	109.798	103.527	154.565	176.159	181.688	142.617	354.327	191.883	157.818	377.747	146.476	no	yes	no	78.1677	163.757	245.65	1.06691	1.65196	yes	Glyma.05G178200.1.p	CAMTA	cluster9	NA	no	no	no	NA	NA	NA	NA	NA	NA	NA	NA	NA	NA	NA	NA	NA	NA	NA	NA	NA	NA	NA
Glyma.05G179300	1346	16651.7	13585.2	3978.93	15150.7	7152.47	8016.26	10276.7	5052.37	8692.45	5958.32	3106.58	7832.35	4643.87	no	yes	no	12341.6	7624.44	6046.71	-0.694829	-1.02931	no	NA	NA	cluster3	NA	no	no	no	1	1	NA	NA	NA	NA	NA	1	NA	NA	NA	NA	NA	NA	NA	NA	NA	NA	NA
Glyma.05G180600	1347	6827.06	14395	6689.17	9390.59	1158.98	884.8	3758.14	1862.72	1083.31	8463.76	2042.53	4950.83	868.7	yes	no	no	9325.45	1916.16	3481.82	-2.28296	-1.42133	yes	NA	NA	cluster6	NA	no	no	no	NA	NA	NA	NA	NA	NA	NA	NA	NA	NA	NA	NA	NA	NA	NA	NA	NA	NA	NA
Glyma.05G181600	1348	1258.31	895.393	837.386	1063.55	963.458	944.854	726.699	785.34	701.829	541.686	812.992	630.721	735.605	no	yes	no	1013.66	855.088	684.567	-0.245429	-0.56631	yes	NA	NA	cluster3	NA	no	no	no	NA	NA	NA	NA	NA	1	NA	NA	NA	NA	NA	NA	NA	NA	NA	NA	NA	NA	NA
Glyma.05G182300	1349	5472.5	5667.89	5049.43	4728.42	3774.05	4564.13	4687.11	4094.82	3964.28	3586.93	3604.94	3979.1	3891.72	no	yes	no	5229.56	4280.03	3805.39	-0.289069	-0.458643	yes	NA	NA	cluster3	NA	no	no	no	NA	NA	NA	NA	NA	NA	NA	NA	NA	NA	NA	NA	NA	NA	NA	NA	NA	NA	NA
Glyma.05G183100	1350	1025.6	1047.46	623.675	1251.83	669.721	480.434	472.36	654.617	530.99	649.113	446.441	440.719	411.636	yes	yes	no	987.141	569.283	495.78	-0.79411	-0.993556	yes	NA	NA	cluster3	NA	no	no	no	NA	NA	NA	NA	NA	NA	NA	NA	NA	NA	NA	NA	NA	NA	NA	NA	NA	NA	NA
Glyma.05G183600	1351	585.661	405.906	465.335	379.417	490.264	226.204	476.288	355.043	281.526	260.245	282.888	343.004	179.492	no	yes	no	459.08	386.95	269.431	-0.246599	-0.768828	no	NA	NA	cluster3	NA	no	no	no	NA	NA	NA	NA	NA	NA	NA	NA	NA	NA	NA	NA	NA	NA	NA	NA	NA	NA	NA
Glyma.05G183800	1352	152.664	263.739	179.74	253.589	357.234	365.33	440.936	295.128	680.474	282.441	356.968	301.746	581.874	no	yes	no	212.433	364.657	440.701	0.779532	1.05279	yes	NA	NA	cluster9	NA	no	no	no	NA	NA	NA	1	NA	2	NA	NA	NA	NA	NA	NA	NA	NA	NA	NA	NA	NA	NA
Glyma.05G184200	1353	236.022	231.347	307.966	234.015	93.8531	45.0399	107.056	70.7191	216.49	61.3722	81.8144	218.145	75.2859	yes	no	no	252.338	79.167	130.622	-1.67238	-0.949961	yes	NA	NA	cluster3	NA	no	no	no	NA	NA	NA	NA	NA	NA	NA	NA	NA	NA	NA	NA	NA	NA	NA	NA	NA	NA	NA
Glyma.05G185000	1354	94.7772	221.449	238.996	144.538	267.06	276.249	285.78	237.391	287.35	317.954	366.589	244.203	546.795	no	yes	no	174.94	266.62	352.578	0.607926	1.01108	yes	NA	NA	cluster9	Ribosome biogenesis in eukaryotes	no	no	no	NA	NA	NA	NA	NA	NA	NA	NA	NA	NA	NA	NA	1	1	NA	NA	NA	NA	NA
Glyma.05G189600	1355	61.2027	61.2861	88.4271	43.8748	217.062	178.16	249.446	174.209	389.271	238.938	368.513	483.063	294.016	yes	yes	no	63.6977	204.719	354.76	1.68433	2.47753	yes	NA	NA	cluster4	NA	no	no	no	NA	NA	NA	NA	NA	NA	NA	NA	NA	NA	NA	NA	NA	NA	NA	NA	NA	NA	NA
Glyma.05G191900	1356	421.261	269.138	115.627	326.29	143.851	107.096	45.19	116.472	87.3903	110.203	95.2835	176.888	100.048	yes	yes	no	283.079	103.152	113.962	-1.45643	-1.31265	yes	NA	NA	cluster3	NA	no	no	no	NA	NA	NA	NA	NA	NA	NA	NA	NA	NA	NA	NA	NA	NA	NA	NA	NA	NA	NA
Glyma.05G192700	1357	466.413	366.316	136.998	374.757	188.492	153.138	89.3801	119.74	89.3317	149.267	113.563	197.516	138.223	yes	yes	no	336.121	137.687	137.58	-1.28758	-1.28871	no	NA	NA	cluster3	NA	no	no	no	NA	NA	NA	NA	NA	NA	NA	NA	NA	NA	NA	NA	NA	NA	NA	NA	NA	NA	NA
Glyma.05G193200	1358	1305.78	1081.65	1129.78	1019.74	751.86	1246.13	773.835	748.302	486.339	589.629	790.864	550.378	844.97	no	yes	no	1134.24	880.031	652.436	-0.366097	-0.797815	yes	NA	NA	cluster3	NA	no	no	no	NA	NA	NA	NA	NA	NA	NA	NA	NA	NA	NA	NA	NA	NA	NA	NA	NA	NA	NA
Glyma.05G193500	1359	1405.34	947.581	1161.84	996.442	571.511	465.42	423.26	472.694	352.385	390.756	388.717	588.378	406.477	yes	yes	no	1127.8	483.221	425.343	-1.22276	-1.40682	yes	NA	NA	cluster3	NA	no	no	no	NA	NA	NA	NA	NA	NA	NA	NA	NA	NA	NA	1	1	1	NA	NA	NA	NA	NA
Glyma.05G194101	1360	68.1491	99.0773	104.941	60.652	174.207	152.137	108.038	178.566	194.165	168.799	253.064	274.603	201.159	no	yes	no	83.2049	153.237	218.358	0.881024	1.39196	yes	NA	NA	cluster9	NA	no	no	no	NA	NA	NA	NA	NA	NA	NA	NA	NA	NA	NA	NA	NA	NA	NA	NA	NA	NA	NA
Glyma.05G194700	1361	415.472	339.322	290.481	376.621	236.704	119.107	165.976	129.545	215.52	167.911	250.178	163.859	184.651	yes	yes	no	355.474	162.833	196.424	-1.12635	-0.855774	yes	NA	NA	cluster3	NA	no	no	no	NA	NA	NA	NA	NA	NA	NA	NA	NA	NA	NA	NA	NA	NA	NA	NA	NA	NA	NA
Glyma.05G195000	1362	25.3126	23.4948	26.2567	97.0024	733.111	590.534	567.615	466.157	2429.64	973.17	540.725	779.466	1144.18	yes	yes	no	43.0166	589.354	1173.43	3.77617	4.7697	yes	Glyma.05G195000.1.p	NAC	cluster1	NA	no	no	no	NA	NA	NA	NA	NA	2	NA	NA	NA	NA	NA	1	NA	NA	NA	NA	NA	NA	NA
Glyma.05G195400	1363	541.666	440.998	272.995	374.757	280.452	229.207	172.85	320.183	162.132	226.508	197.264	264.832	197.032	no	yes	no	407.604	250.673	209.554	-0.701363	-0.95985	yes	NA	NA	cluster3	NA	no	no	no	NA	NA	NA	NA	NA	NA	NA	NA	NA	NA	NA	NA	NA	NA	NA	NA	NA	NA	NA
Glyma.05G195900	1364	317.064	347.42	261.338	179.024	76.8895	63.0562	97.2361	58.7362	21.3842	63.1479	48.1417	92.201	48.4604	yes	yes	no	276.212	73.9795	54.6671	-1.90058	-2.33703	no	NA	NA	cluster6	NA	no	no	no	NA	NA	NA	NA	NA	NA	NA	NA	NA	NA	NA	NA	NA	NA	NA	NA	NA	NA	NA
Glyma.05G196700	1365	42.6788	36.9917	56.3705	42.9428	178.671	228.206	152.228	205.8	415.479	157.257	472.417	303.918	187.746	yes	yes	no	44.7459	191.226	307.364	2.09545	2.78012	yes	NA	NA	cluster4	NA	no	no	no	NA	NA	NA	NA	NA	NA	NA	NA	NA	NA	NA	NA	NA	NA	NA	NA	NA	NA	NA
Glyma.05G196900	1366	251.073	212.451	426.479	302.056	488.479	562.508	355.502	624.115	654.266	460.006	800.485	495.006	462.191	no	yes	no	298.015	507.651	574.391	0.768454	0.94665	yes	NA	NA	cluster9	NA	no	no	no	NA	NA	NA	1	NA	NA	NA	NA	NA	NA	NA	NA	NA	NA	NA	NA	NA	NA	NA
Glyma.05G197000	1367	50.783	22.595	16.5426	115.644	192.956	150.135	96.2541	69.6298	363.063	124.408	190.529	120.43	57.7461	no	yes	no	51.391	127.244	171.235	1.30801	1.73639	yes	NA	NA	cluster4	NA	no	no	no	NA	NA	NA	NA	NA	NA	NA	NA	NA	NA	NA	NA	NA	NA	NA	NA	NA	NA	NA
Glyma.05G197400	1368	209.394	261.04	161.283	295.532	316.165	343.31	324.078	283.145	458.189	394.307	401.224	390.776	300.207	no	yes	no	231.812	316.674	388.941	0.450045	0.746594	yes	NA	NA	cluster9	NA	no	no	no	NA	NA	NA	NA	NA	NA	NA	NA	NA	NA	NA	NA	NA	NA	NA	NA	NA	NA	NA
Glyma.05G197700	1369	455.993	541.775	434.25	590.063	339.378	459.415	287.744	466.157	282.496	363.233	311.751	283.289	278.54	no	yes	no	505.52	388.174	303.862	-0.381067	-0.734353	yes	NA	NA	cluster3	NA	no	no	no	1	1	NA	NA	NA	NA	NA	NA	NA	NA	NA	NA	NA	NA	NA	NA	NA	NA	NA
Glyma.05G200101	1370	22.9971	60.3863	87.4557	1	210.812	180.162	286.762	258.089	259.2	333.935	718.709	518.892	259.969	no	yes	no	42.9598	233.957	418.141	2.44518	3.28293	yes	NA	NA	cluster7	NA	no	no	no	NA	NA	NA	NA	NA	NA	NA	NA	NA	NA	NA	NA	NA	NA	NA	NA	NA	NA	NA
Glyma.05G200200	1371	6.78872	16.2965	45.685	1	83.1392	120.108	152.228	136.081	124.276	101.324	297.319	129.116	70.1271	yes	yes	no	17.4425	122.889	144.433	2.81667	3.04971	no	NA	NA	cluster7	NA	no	no	no	NA	NA	NA	NA	NA	NA	NA	NA	NA	NA	NA	NA	NA	NA	NA	NA	NA	NA	NA
Glyma.05G201300	1372	512.723	505.783	162.254	433.477	166.171	128.115	108.038	136.081	124.276	65.8113	65.4591	172.545	64.9684	yes	yes	no	403.559	134.601	98.6119	-1.58409	-2.03295	no	NA	NA	cluster6	NA	no	no	no	1	1	NA	NA	NA	NA	NA	NA	NA	NA	NA	NA	NA	NA	NA	NA	NA	NA	NA
Glyma.05G202500	1373	7.94646	10.8977	1	1	48.3193	47.0417	68.7581	29.3234	58.27	42.7279	44.2934	136.716	66.0001	yes	yes	no	5.21104	48.3606	69.6014	3.21419	3.73947	yes	NA	NA	cluster8	NA	no	yes	no	NA	NA	NA	NA	NA	NA	NA	NA	NA	NA	NA	NA	NA	NA	NA	NA	NA	NA	NA
Glyma.05G202700	1374	817.209	1360.59	2405.25	1348.76	626.865	827.748	1310.99	681.851	1002.74	529.257	491.659	1004.21	386.874	no	yes	no	1482.95	861.864	682.948	-0.782939	-1.11862	yes	NA	NA	cluster3	NA	no	no	no	NA	NA	NA	NA	NA	NA	NA	NA	NA	NA	NA	NA	NA	NA	NA	NA	NA	NA	NA
Glyma.05G203500	1375	119.09	263.739	121.455	85.8176	89.389	41.0362	138.48	70.7191	49.5339	37.4009	65.4591	97.6297	48.4604	no	yes	no	147.525	84.9061	59.6968	-0.797023	-1.30524	yes	NA	NA	cluster3	NA	no	no	no	NA	NA	NA	NA	NA	NA	NA	NA	NA	NA	NA	NA	NA	NA	NA	NA	NA	NA	NA
Glyma.05G204100	1376	477.99	515.681	263.281	418.564	381.34	237.214	375.142	237.391	239.787	214.966	263.647	204.031	193.937	no	yes	no	418.879	307.772	223.273	-0.444672	-0.907722	yes	Glyma.05G204100.1.p	SBP	cluster3	NA	no	no	no	1	1	NA	NA	NA	NA	NA	NA	NA	NA	NA	NA	NA	NA	NA	NA	NA	NA	NA
Glyma.05G204800	1377	4.47323	9.09813	1	1	59.926	47.0417	178.742	15.1617	1	68.4748	162.629	159.516	25.762	yes	yes	no	3.89284	75.2179	83.4763	4.27218	4.42247	yes	NA	NA	cluster8	NA	no	no	no	NA	NA	NA	NA	NA	NA	NA	NA	NA	NA	NA	NA	1	NA	NA	NA	NA	1	NA
Glyma.05G206200	1378	146.876	47.7892	102.027	256.385	88.4962	22.019	21.622	60.9149	30.1203	22.3078	13.507	25.9717	8.22224	no	yes	no	138.269	48.263	20.0258	-1.51849	-2.78755	yes	NA	NA	cluster6	NA	no	no	no	NA	NA	NA	NA	NA	NA	NA	NA	NA	NA	NA	NA	NA	NA	NA	NA	NA	NA	NA
Glyma.05G207400	1379	198.974	161.163	234.139	200.461	256.346	237.214	207.22	291.86	333.942	275.338	302.13	255.06	324.969	no	yes	no	198.684	248.16	298.288	0.320792	0.586227	yes	NA	NA	cluster9	NA	no	no	no	NA	NA	NA	NA	NA	NA	NA	NA	NA	NA	NA	NA	NA	NA	NA	NA	NA	NA	NA
Glyma.05G207600	1380	779.004	710.036	742.187	1105.49	1424.15	1196.08	1476.95	1314.77	2378.19	1304.33	1198.78	1118.21	1631.16	no	yes	no	834.18	1352.99	1526.14	0.697718	0.871452	yes	NA	NA	cluster9	c("Glutathione metabolism", "Cysteine and methionine metabolism")	no	no	no	NA	NA	NA	NA	NA	NA	NA	NA	NA	NA	NA	NA	NA	NA	NA	NA	NA	NA	NA
Glyma.05G208400	1381	200.132	135.069	261.338	93.2741	245.632	225.203	252.392	356.132	266.966	278.002	349.272	305.003	498.303	no	yes	no	172.453	269.84	339.509	0.645897	0.977244	yes	NA	NA	cluster9	Purine metabolism	no	no	no	NA	NA	NA	NA	NA	NA	NA	NA	NA	NA	NA	NA	NA	NA	NA	NA	NA	NA	NA
Glyma.05G208700	1382	110.986	82.8811	99.1126	655.307	83.1392	151.136	28.496	23.8766	34.003	18.7565	23.1277	10.7715	14.4127	no	yes	no	237.072	71.6619	20.2143	-1.72604	-3.55187	no	NA	NA	cluster6	NA	no	no	no	NA	NA	NA	NA	NA	NA	NA	NA	NA	NA	NA	NA	NA	NA	NA	NA	NA	NA	NA
Glyma.05G209000	1383	49.6252	40.5908	68.9989	44.8069	300.987	258.233	241.59	247.196	597.967	444.025	670.605	739.294	428.144	yes	yes	yes	51.0055	262.001	576.007	2.36085	3.49736	yes	NA	NA	cluster4	NA	no	no	no	NA	NA	NA	NA	NA	NA	NA	NA	NA	NA	NA	NA	NA	NA	NA	NA	NA	NA	NA
Glyma.05G209100	1384	39.2055	36.0919	85.5129	94.2062	141.172	124.111	180.706	132.813	307.734	223.844	86.6248	177.973	215.604	no	yes	no	63.7541	144.701	202.356	1.18248	1.66631	yes	NA	NA	cluster4	NA	no	no	no	NA	NA	NA	NA	NA	NA	NA	NA	NA	NA	NA	NA	NA	NA	NA	NA	NA	NA	NA
Glyma.05G209600	1385	399.264	314.128	443.964	314.173	460.801	449.406	593.147	395.349	682.416	436.035	530.142	604.664	624.176	no	yes	no	367.882	474.676	575.486	0.367699	0.645539	yes	NA	NA	cluster9	NA	no	no	no	NA	NA	NA	NA	NA	NA	NA	NA	NA	NA	NA	NA	NA	NA	NA	NA	NA	NA	NA
Glyma.05G210400	1386	613.446	369.915	284.652	486.604	311.701	389.352	191.508	299.485	206.784	225.62	322.333	208.374	272.35	no	yes	no	438.654	298.011	247.092	-0.557717	-0.828036	no	NA	NA	cluster3	NA	no	no	no	NA	NA	NA	NA	NA	NA	NA	NA	NA	NA	NA	NA	NA	NA	NA	NA	NA	NA	NA
Glyma.05G211900	1387	7.94646	1	1	1	50.105	33.029	56.9741	24.966	49.5339	61.3722	26.014	134.544	109.334	yes	yes	no	2.73662	41.2685	76.1596	3.91458	4.79856	no	Glyma.05G211900.1.p	WRKY	cluster8	NA	no	no	no	NA	NA	NA	NA	NA	NA	NA	NA	NA	NA	NA	NA	NA	NA	NA	NA	NA	NA	NA
Glyma.05G213200	1388	262.65	228.647	289.509	333.746	414.375	391.353	478.253	372.472	594.084	393.419	333.878	433.119	435.366	no	yes	no	278.638	414.113	437.973	0.571632	0.65245	yes	NA	NA	cluster9	Plant-pathogen interaction	no	no	no	NA	NA	NA	NA	NA	NA	NA	NA	NA	NA	NA	NA	NA	NA	NA	NA	NA	NA	NA
Glyma.05G213300	1389	581.03	523.779	641.161	417.632	864.355	926.838	947.649	872.489	875.58	686.402	882.262	814.209	1015.21	yes	yes	no	540.9	902.833	854.732	0.739096	0.66011	no	NA	NA	cluster9	NA	no	no	no	NA	NA	NA	NA	NA	NA	NA	NA	NA	NA	NA	NA	NA	NA	NA	NA	NA	NA	NA
Glyma.05G214300	1390	132.983	308.729	287.567	293.667	158.136	165.149	166.958	185.102	133.983	99.5488	72.1936	157.345	67.0319	no	yes	no	255.736	168.836	106.02	-0.599033	-1.27032	yes	NA	NA	cluster3	NA	no	no	no	NA	NA	NA	NA	NA	NA	NA	NA	NA	NA	NA	NA	NA	NA	NA	NA	NA	NA	NA
Glyma.05G214700	1391	14.8929	2.79958	4.88565	1	3.67845	16.0136	14.748	1	13.6188	47.167	53.9142	58.5435	45.3652	no	yes	no	5.89454	8.86001	43.7217	0.58793	2.8909	no	NA	NA	cluster5	NA	no	no	no	NA	NA	NA	NA	NA	NA	NA	NA	NA	NA	NA	NA	NA	NA	NA	NA	NA	NA	NA
Glyma.05G215900	1392	31.1013	123.372	91.3413	142.673	596.51	545.493	637.337	499.928	1043.51	706.822	627.311	1105.18	301.239	yes	yes	no	97.1219	569.817	756.813	2.55263	2.96207	yes	Glyma.05G215900.1.p	WRKY	cluster4	NA	no	no	no	NA	NA	NA	NA	NA	NA	NA	NA	NA	NA	NA	NA	NA	NA	NA	NA	NA	NA	NA
Glyma.05G216000	1393	4636.61	11214.2	11094.5	4161.72	2074.12	3413.09	4145.04	5490.29	3822.56	2924.61	2344.62	5747.75	2267.75	no	yes	no	7776.77	3780.64	3421.46	-1.04054	-1.18456	yes	NA	NA	cluster3	NA	no	no	no	NA	NA	NA	NA	NA	NA	NA	NA	NA	NA	NA	NA	NA	NA	NA	NA	NA	NA	NA
Glyma.05G216100	1394	502.303	657.848	813.101	462.371	191.17	201.181	278.906	381.187	215.52	360.57	193.415	336.489	158.857	yes	yes	no	608.906	263.111	252.97	-1.21055	-1.26725	yes	NA	NA	cluster3	NA	no	no	no	NA	NA	NA	NA	NA	NA	NA	NA	NA	NA	NA	NA	NA	NA	NA	NA	NA	NA	NA
Glyma.05G216400	1395	4986.24	3332.03	2640.33	3142.98	2687.49	3623.28	2178.1	2458.6	1422.07	1837.91	2452.37	1711.02	2870.29	no	yes	no	3525.4	2736.87	2058.73	-0.36526	-0.776028	yes	NA	NA	cluster3	NA	no	no	no	NA	NA	NA	NA	NA	1	NA	NA	NA	NA	NA	NA	NA	NA	NA	NA	NA	NA	NA
Glyma.05G219100	1396	92.4617	207.052	177.797	126.828	17.0707	31.0272	52.0641	46.7532	117.481	39.1765	70.2695	19.4574	53.6192	yes	no	no	151.035	36.7288	60.0008	-2.0399	-1.33183	no	NA	NA	cluster3	NA	no	no	no	NA	NA	NA	NA	NA	NA	NA	NA	NA	NA	NA	NA	NA	NA	NA	NA	NA	NA	NA
Glyma.05G219500	1397	88.9885	126.071	57.3419	59.7199	122.423	68.0607	145.354	89.2383	159.22	162.584	185.719	123.687	189.81	no	yes	no	83.0304	106.269	164.204	0.356011	0.983779	yes	NA	NA	cluster9	NA	no	yes	no	NA	NA	NA	NA	NA	NA	NA	NA	NA	NA	NA	NA	NA	NA	NA	NA	NA	NA	NA
Glyma.05G221300	1398	139.929	218.75	148.655	131.489	409.018	303.274	348.628	229.766	295.115	270.011	393.527	334.318	329.096	yes	yes	no	159.706	322.671	324.414	1.01465	1.02242	yes	Glyma.05G221300.1.p	ARF	cluster9	NA	no	no	no	NA	NA	NA	NA	NA	NA	NA	NA	NA	NA	NA	NA	NA	NA	NA	NA	1	NA	NA
Glyma.05G221800	1399	458.309	325.825	465.335	372.893	307.237	213.192	226.86	283.145	113.599	198.985	115.487	249.631	156.794	no	yes	no	405.59	257.608	166.899	-0.654844	-1.28105	yes	NA	NA	cluster3	NA	no	no	no	NA	NA	NA	NA	NA	NA	NA	NA	NA	NA	NA	NA	NA	NA	NA	NA	NA	NA	NA
Glyma.05G222400	1400	1	1	1	1	88.4962	10.0082	63.8481	10.8043	3.91203	64.0357	57.7625	1	111.397	yes	yes	no	1	43.2892	47.6215	5.43593	5.57354	yes	NA	NA	cluster8	NA	no	no	no	NA	NA	NA	1	NA	NA	NA	NA	NA	NA	NA	NA	NA	NA	NA	NA	NA	NA	NA
Glyma.05G222700	1401	214.025	288.034	136.998	179.956	159.029	115.103	157.138	131.723	68.9474	129.735	81.8144	164.945	74.2541	no	yes	no	204.753	140.748	103.939	-0.540766	-0.978146	yes	NA	NA	cluster3	NA	no	no	no	NA	NA	NA	NA	NA	NA	NA	NA	NA	NA	NA	NA	NA	NA	NA	NA	NA	NA	NA
Glyma.05G222800	1402	490.726	449.096	608.133	263.841	247.418	308.278	291.672	164.404	177.663	92.4461	191.491	206.202	207.35	no	yes	no	452.949	252.943	175.03	-0.840536	-1.37174	yes	NA	NA	cluster3	NA	no	no	no	NA	NA	NA	NA	NA	NA	NA	NA	NA	NA	NA	NA	NA	NA	NA	NA	NA	NA	NA
Glyma.05G224000	1403	1400.71	1300.3	1561.09	1349.69	1986.63	2184.98	1998.39	1851.83	1855.96	1661.24	1934.77	1724.05	2068.62	yes	yes	no	1402.95	2005.45	1848.93	0.515468	0.398228	yes	NA	NA	cluster9	NA	no	no	no	1	1	NA	NA	NA	NA	NA	NA	NA	NA	NA	NA	NA	NA	NA	NA	NA	NA	NA
Glyma.05G224400	1404	253.388	247.543	570.248	184.616	113.495	193.174	177.76	290.77	111.657	141.277	93.3593	208.374	69.0954	no	yes	no	313.949	193.8	124.752	-0.695961	-1.33146	yes	Glyma.05G224400.1.p	C3H	cluster3	NA	no	no	no	NA	NA	NA	NA	NA	NA	NA	NA	NA	NA	NA	NA	NA	NA	NA	NA	NA	NA	NA
Glyma.05G226000	1405	20.6816	54.9875	1	1.93206	1	1	8.85601	2.08936	1	1	2.92415	2.08573	18.5397	yes	yes	no	19.6503	3.23634	5.10992	-2.60212	-1.94318	no	NA	NA	cluster6	Pentose and glucuronate interconversions	no	no	no	NA	NA	NA	NA	NA	NA	NA	NA	NA	NA	NA	NA	NA	NA	NA	NA	NA	NA	NA
Glyma.05G227400	1406	256.861	180.059	106.884	508.974	821.5	544.492	542.083	303.843	960.029	1317.65	898.617	847.867	592.192	no	yes	no	263.194	552.979	923.27	1.0711	1.81062	yes	NA	NA	cluster4	NA	no	no	no	NA	NA	NA	NA	NA	NA	NA	NA	NA	NA	NA	NA	NA	NA	NA	NA	NA	NA	NA
Glyma.05G229500	1407	740.798	1087.95	1056.93	717.756	680.434	599.542	675.635	591.434	457.218	469.772	657.136	588.378	422.985	no	yes	no	900.857	636.761	519.098	-0.500545	-0.795291	yes	Glyma.05G229500.1.p	bHLH	cluster3	NA	no	no	no	NA	NA	NA	NA	NA	NA	NA	NA	NA	NA	NA	NA	NA	NA	NA	NA	NA	NA	NA
Glyma.05G229600	1408	3.31549	9.99792	2.94282	1	4.57127	14.0118	1	1	1	10.7661	286.737	119.344	259.969	no	yes	yes	4.31406	5.14576	135.563	0.254339	4.97378	yes	NA	NA	cluster5	NA	no	no	no	NA	NA	NA	NA	NA	NA	NA	6	1	NA	NA	1	1	NA	NA	1	NA	NA	NA
Glyma.05G231500	1409	260.335	221.449	44.7135	178.092	66.1757	68.0607	39.298	111.026	36.9151	48.0548	46.2176	48.772	17.508	no	yes	no	176.147	71.14	39.4935	-1.30805	-2.1571	yes	NA	NA	cluster6	NA	no	no	no	NA	NA	NA	NA	1	NA	NA	NA	NA	NA	NA	NA	NA	NA	NA	NA	NA	NA	NA
Glyma.05G232200	1410	251.073	249.343	263.281	307.648	400.09	386.349	417.368	348.506	701.829	420.054	567.663	439.634	438.461	no	yes	no	267.836	388.078	513.528	0.534997	0.939092	yes	NA	NA	cluster9	NA	no	no	no	NA	NA	NA	NA	NA	NA	NA	NA	NA	NA	NA	NA	NA	NA	NA	NA	NA	NA	NA
Glyma.05G232400	1411	196.659	244.844	237.053	215.374	322.414	297.268	375.142	306.021	518.371	262.021	483	314.775	303.302	no	yes	no	223.482	325.212	376.294	0.541217	0.751698	yes	NA	NA	cluster9	NA	no	no	no	NA	NA	NA	NA	NA	NA	NA	NA	NA	NA	NA	NA	NA	NA	NA	NA	NA	NA	NA
Glyma.05G233500	1412	217.498	261.94	139.912	260.113	150.101	121.109	127.678	99.0426	104.862	128.847	92.3972	149.745	99.0161	no	yes	no	219.866	124.482	114.973	-0.82068	-0.935322	yes	NA	NA	cluster3	NA	no	yes	no	NA	NA	NA	NA	NA	NA	NA	NA	NA	NA	NA	NA	NA	NA	NA	NA	NA	NA	NA
Glyma.05G234500	1413	11.4197	1.89979	6.82847	13.1168	66.1757	24.0208	41.262	128.455	146.602	51.6061	10.6208	62.8864	42.2699	yes	yes	no	8.31619	64.9785	62.797	2.96597	2.9167	no	Glyma.05G234500.1.p	bHLH	cluster4	NA	no	no	no	1	1	NA	NA	NA	NA	NA	NA	NA	NA	NA	NA	NA	NA	NA	NA	NA	NA	NA
Glyma.05G234600	1414	1	8.19834	1	1	67.9613	94.0843	128.66	241.749	345.591	216.742	14.4691	465.691	118.619	yes	yes	no	2.79958	133.114	232.222	5.5713	6.37415	yes	Glyma.05G234600.1.p	MYB	cluster2	NA	no	no	no	NA	NA	NA	NA	NA	NA	NA	NA	NA	NA	NA	NA	NA	NA	NA	NA	NA	NA	NA
Glyma.05G235900	1415	350.639	472.491	453.678	364.504	285.809	293.265	328.988	329.987	242.699	277.114	320.409	230.088	237.27	no	yes	no	410.328	309.512	261.516	-0.406781	-0.649877	yes	NA	NA	cluster3	NA	no	no	no	NA	NA	NA	NA	NA	NA	NA	NA	NA	NA	NA	NA	NA	NA	NA	NA	NA	NA	NA
Glyma.05G236300	1416	193.185	214.251	114.655	139.877	673.292	784.709	603.949	355.043	776.571	396.971	889.958	946.668	644.811	yes	yes	no	165.492	604.248	730.996	1.86838	2.1431	yes	NA	NA	cluster4	NA	no	no	no	NA	NA	NA	NA	NA	NA	NA	NA	NA	NA	NA	NA	NA	NA	NA	NA	NA	NA	NA
Glyma.05G236600	1417	1104.33	1486.56	1090.92	855.701	1190.23	652.59	1147	794.055	541.667	503.51	602.298	779.466	495.207	no	yes	no	1134.38	945.968	584.43	-0.262037	-0.9568	yes	NA	NA	cluster3	NA	no	no	no	NA	NA	NA	NA	NA	NA	NA	5	2	NA	NA	NA	2	1	1	NA	NA	1	1
Glyma.05G237100	1418	71.6224	49.5888	30.1424	1	434.017	304.275	555.831	691.655	916.349	708.598	1193.97	1445.02	848.065	yes	yes	no	38.0884	496.444	1022.4	3.70421	4.74647	yes	NA	NA	cluster7	NA	no	no	no	NA	NA	NA	NA	NA	NA	NA	NA	NA	NA	NA	NA	NA	NA	NA	NA	NA	NA	NA
Glyma.05G237200	1419	14.8929	30.6931	38.8851	1	100.103	48.0426	116.876	33.6809	232.021	48.9426	191.491	285.46	120.683	no	yes	no	21.3678	74.6756	175.72	1.8052	3.03977	yes	NA	NA	cluster7	NA	no	no	no	NA	NA	NA	NA	NA	NA	NA	NA	NA	NA	NA	NA	NA	NA	NA	NA	NA	NA	NA
Glyma.05G237400	1420	317.064	268.238	309.909	191.141	386.697	280.253	420.314	383.366	416.45	393.419	404.11	390.776	476.636	no	yes	no	271.588	367.658	416.278	0.436943	0.616128	no	NA	NA	cluster9	NA	no	no	no	NA	NA	NA	NA	NA	NA	NA	NA	NA	NA	NA	NA	NA	NA	NA	NA	NA	NA	NA
Glyma.05G239300	1421	1559.32	1321.89	1646.57	1684.3	1244.7	1362.23	988.893	1206.92	1129.9	1044.2	1267.09	1266.96	974.97	no	yes	no	1553.02	1200.69	1136.62	-0.371221	-0.450326	yes	NA	NA	cluster3	NA	no	no	no	NA	NA	NA	NA	NA	NA	NA	NA	NA	NA	1	NA	1	1	NA	NA	NA	NA	NA
Glyma.05G240100	1422	1063.81	1114.94	1119.1	964.752	1108.09	1202.09	1525.07	1652.47	1791.9	1902.72	1561.49	1659.99	1478.46	no	yes	no	1065.65	1371.93	1678.91	0.364474	0.655794	yes	NA	NA	cluster9	Glutathione metabolism	no	no	yes	NA	NA	NA	NA	NA	NA	NA	NA	NA	NA	NA	NA	NA	NA	NA	NA	NA	NA	NA
Glyma.05G240500	1423	68.1491	79.2819	182.654	109.119	129.566	167.15	102.146	132.813	203.872	201.649	383.906	143.23	207.35	no	yes	no	109.801	132.919	228.001	0.275653	1.05415	no	Glyma.05G240500.1.p	HSF	cluster9	NA	no	no	no	NA	NA	NA	NA	NA	NA	NA	NA	NA	NA	NA	NA	NA	NA	NA	NA	1	NA	NA
Glyma.05G240700	1424	402.737	364.516	195.282	470.759	523.298	646.584	607.877	393.17	910.525	732.569	692.733	622.036	781.002	no	yes	no	358.324	542.732	747.773	0.598978	1.06134	yes	NA	NA	cluster9	c("Biosynthesis of amino acids", "2-Oxocarboxylic acid metabolism", "Cysteine and methionine metabolism")	no	no	no	NA	NA	NA	NA	NA	NA	NA	3	NA	NA	NA	NA	2	NA	NA	1	NA	1	NA
Glyma.05G241100	1425	587.976	701.038	872.357	603.112	801.858	979.886	1038.98	958.549	1112.43	1019.34	1142.98	882.61	1332.99	no	yes	no	691.121	944.817	1098.07	0.451097	0.667959	yes	NA	NA	cluster9	NA	no	no	yes	NA	NA	NA	NA	NA	NA	NA	NA	NA	NA	NA	NA	NA	NA	NA	NA	NA	NA	NA
Glyma.05G242000	1426	18.3662	70.284	102.027	11.2527	6.35691	25.0217	20.64	4.26809	1	1	6.77246	27.0574	5.12699	no	yes	no	50.4824	14.0717	8.19138	-1.84299	-2.6236	yes	NA	NA	cluster6	NA	no	no	no	NA	NA	NA	NA	NA	NA	NA	NA	NA	NA	NA	NA	NA	NA	NA	NA	NA	NA	NA
Glyma.05G242600	1427	334.43	430.201	350.708	277.822	716.147	541.489	558.777	487.945	597.967	488.417	667.719	627.464	791.319	yes	yes	no	348.29	576.089	634.577	0.726002	0.865505	yes	NA	NA	cluster9	NA	no	no	no	NA	NA	NA	NA	NA	NA	NA	NA	NA	NA	1	NA	2	1	NA	NA	NA	1	NA
Glyma.05G243200	1428	296.225	251.142	334.194	330.95	120.638	66.0589	57.9561	155.689	173.781	68.4748	110.677	108.487	82.5081	yes	yes	no	303.128	100.085	108.785	-1.59869	-1.47844	yes	NA	NA	cluster3	NA	no	no	no	NA	NA	NA	NA	NA	NA	NA	NA	NA	NA	NA	NA	NA	NA	NA	NA	NA	NA	NA
Glyma.05G243300	1429	779.004	637.153	309.909	585.403	338.485	220.198	255.338	408.421	232.021	262.021	153.97	302.832	166.08	no	yes	no	577.867	305.611	223.385	-0.919042	-1.37121	yes	NA	NA	cluster3	NA	no	no	no	NA	NA	NA	NA	NA	NA	NA	NA	NA	NA	NA	NA	NA	NA	NA	NA	NA	NA	NA
Glyma.05G243400	1430	1238.63	1397.48	1310.46	1164.21	1347.37	1897.72	1738.16	1452.03	1653.09	1736.7	2066.58	1643.7	1829.26	no	yes	no	1277.7	1608.82	1785.87	0.332458	0.48308	yes	NA	NA	cluster9	NA	no	no	no	NA	NA	NA	NA	NA	NA	NA	NA	NA	NA	NA	NA	NA	NA	NA	NA	NA	NA	NA
Glyma.05G244200	1431	383.055	433.8	261.338	380.349	354.556	407.368	353.538	296.217	232.021	225.62	203.036	274.603	276.477	no	yes	no	364.636	352.92	242.351	-0.0471157	-0.589355	yes	NA	NA	cluster3	NA	no	no	no	NA	NA	NA	NA	NA	NA	NA	NA	1	1	1	NA	NA	NA	NA	NA	1	NA	NA
Glyma.05G245200	1432	137.614	156.664	74.8273	110.983	67.0685	42.0371	78.5781	45.6638	59.2407	57.8209	44.2934	66.1436	54.6509	no	yes	no	120.022	58.3369	56.4299	-1.04082	-1.08877	yes	NA	NA	cluster3	NA	no	no	no	NA	NA	NA	NA	NA	NA	NA	NA	NA	NA	NA	NA	NA	NA	NA	NA	NA	NA	NA
Glyma.05G245300	1433	171.188	95.4782	146.712	84.8856	252.775	145.13	143.39	276.609	228.139	163.472	251.14	257.231	347.667	no	yes	no	124.566	204.476	249.53	0.715021	1.0023	no	NA	NA	cluster9	NA	no	no	no	NA	NA	NA	NA	NA	NA	NA	NA	NA	NA	NA	NA	NA	NA	NA	NA	NA	NA	NA
Glyma.05G245600	1434	898.251	718.134	1036.53	744.785	1288.44	1298.17	1120.48	1604.54	1194.93	1242.18	1523	1220.27	1277.27	yes	yes	no	849.424	1327.91	1291.53	0.6446	0.604527	yes	NA	NA	cluster9	Plant-pathogen interaction	no	no	no	NA	NA	NA	NA	NA	NA	NA	2	1	NA	NA	NA	2	NA	NA	NA	1	1	NA
Glyma.05G246500	1435	1085.81	722.633	813.101	700.046	756.324	745.674	660.905	776.626	382.476	572.76	612.88	454.834	692.271	no	yes	no	830.396	734.882	543.044	-0.176288	-0.61273	no	NA	NA	cluster3	NA	no	no	no	NA	NA	NA	NA	NA	NA	NA	NA	NA	NA	NA	NA	NA	NA	NA	NA	NA	NA	NA
Glyma.06G001100	1436	259.177	239.445	226.368	319.765	193.849	202.182	170.886	186.191	212.608	168.799	162.629	153.002	175.365	no	yes	no	261.189	188.277	174.481	-0.472234	-0.582026	no	NA	NA	cluster3	NA	no	no	no	NA	NA	NA	NA	NA	NA	NA	1	1	NA	NA	NA	2	1	NA	NA	NA	NA	NA
Glyma.06G003100	1437	5.63097	5.49896	11.6855	9.38856	71.5326	121.109	110.002	76.166	160.191	230.947	139.539	147.573	285.762	yes	yes	no	8.05101	94.7024	192.803	3.55616	4.58181	yes	NA	NA	cluster8	NA	no	no	no	NA	NA	NA	NA	NA	NA	NA	NA	NA	NA	NA	NA	NA	NA	NA	NA	NA	NA	NA
Glyma.06G003300	1438	318.222	274.537	454.649	227.491	439.374	330.298	372.196	486.855	555.257	405.849	660.022	391.862	605.604	no	yes	no	318.725	407.181	523.719	0.353359	0.716481	yes	NA	NA	cluster9	NA	no	no	no	NA	NA	NA	NA	NA	NA	NA	NA	NA	NA	NA	NA	NA	NA	NA	NA	NA	NA	NA
Glyma.06G005600	1439	701.435	735.23	560.533	690.726	739.36	935.846	870.071	836.54	1246.38	1138.31	1024.65	1119.3	1244.26	no	yes	no	671.981	845.454	1154.58	0.331306	0.780873	yes	NA	NA	cluster9	Cysteine and methionine metabolism	no	no	no	NA	NA	NA	NA	NA	NA	NA	NA	NA	NA	NA	NA	NA	NA	NA	NA	NA	NA	NA
Glyma.06G006500	1440	1	1	1	1	9.92818	9.00725	38.316	16.2511	106.804	44.5035	43.3313	37.9147	20.6032	yes	yes	no	1	18.3756	50.6313	4.19972	5.66196	no	NA	NA	cluster8	NA	no	no	no	NA	NA	NA	NA	NA	NA	NA	NA	NA	NA	NA	NA	NA	NA	NA	NA	NA	NA	NA
Glyma.06G007500	1441	3518.23	2459.23	2754.95	6907.58	7633.7	8760.93	7689.09	5983.77	12408.2	9524.72	7650.47	8693.33	7352.21	yes	yes	no	3910	7516.87	9125.78	0.942965	1.22278	yes	NA	NA	cluster9	NA	no	no	no	NA	NA	NA	NA	NA	NA	NA	NA	NA	NA	NA	NA	NA	NA	NA	1	NA	NA	NA
Glyma.06G010200	1442	181.608	186.357	179.74	505.245	404.554	416.376	529.317	404.064	1234.73	658.88	384.868	373.404	505.525	no	yes	no	263.238	438.578	631.482	0.736466	1.26238	yes	Glyma.06G010200.1.p	bZIP	cluster9	NA	no	no	no	NA	NA	NA	NA	NA	NA	NA	NA	NA	NA	NA	NA	NA	NA	NA	NA	NA	NA	NA
Glyma.06G010800	1443	1	1	1	1	37.6055	17.0145	6.89201	20.6085	82.5369	6.32696	61.6108	6.42863	145.445	yes	yes	no	1	20.5301	60.4696	4.35967	5.91814	no	NA	NA	cluster8	NA	no	no	no	NA	NA	NA	NA	NA	NA	NA	NA	NA	NA	NA	NA	NA	NA	NA	NA	NA	NA	NA
Glyma.06G011600	1444	745.429	356.418	177.797	518.294	400.09	185.167	198.382	236.302	143.69	183.004	153.97	84.6009	298.143	no	yes	no	449.485	254.985	172.682	-0.817858	-1.38016	yes	NA	NA	cluster3	NA	no	no	no	NA	NA	NA	NA	NA	NA	NA	NA	NA	NA	NA	NA	NA	NA	NA	NA	NA	NA	NA
Glyma.06G011700	1445	5836.03	3932.19	1479.49	2102.8	1914.31	1335.21	1601.66	2295.2	650.383	1456.15	1373.88	528.663	1803.46	no	yes	no	3337.63	1786.59	1162.51	-0.901611	-1.52158	yes	NA	NA	cluster3	NA	no	no	no	NA	NA	NA	NA	NA	NA	NA	NA	NA	NA	NA	NA	NA	NA	NA	NA	1	NA	NA
Glyma.06G012200	1446	479.148	387.011	323.509	917.217	475.086	249.225	313.276	168.762	177.663	408.512	212.657	296.318	146.476	no	yes	no	526.721	301.587	248.325	-0.804464	-1.08481	yes	Glyma.06G012200.1.p	bHLH	cluster3	NA	no	no	no	NA	NA	NA	NA	NA	NA	NA	NA	NA	NA	NA	NA	NA	NA	NA	NA	NA	NA	NA
Glyma.06G012900	1447	3830.82	1995.84	1528.06	2810.23	2039.3	1566.42	1110.66	1673.17	1125.04	1135.64	1145.87	915.182	1661.08	no	yes	no	2541.24	1597.39	1196.56	-0.669816	-1.08663	no	NA	NA	cluster3	NA	no	no	no	NA	NA	NA	NA	NA	NA	NA	NA	NA	NA	NA	NA	2	1	1	NA	NA	NA	NA
Glyma.06G013300	1448	18.3662	38.7913	12.6569	1	61.7116	75.067	144.372	85.9702	91.273	108.427	143.387	247.46	167.111	yes	yes	no	17.7036	91.7803	151.532	2.37414	3.09751	yes	NA	NA	cluster7	NA	no	no	no	NA	NA	NA	NA	NA	NA	NA	NA	NA	NA	NA	NA	NA	NA	NA	NA	NA	NA	NA
Glyma.06G013400	1449	33.4168	97.2777	61.2276	26.1657	67.0685	94.0843	195.436	70.7191	117.481	224.732	153.008	238.774	182.588	no	yes	no	54.5219	106.827	183.317	0.970368	1.74943	yes	NA	NA	cluster9	NA	no	no	no	NA	NA	NA	NA	NA	NA	NA	NA	NA	NA	NA	NA	NA	NA	NA	NA	NA	NA	NA
Glyma.06G014500	1450	826.471	731.631	391.508	802.573	436.695	381.344	453.702	282.055	370.828	301.085	325.22	308.261	272.35	yes	yes	no	688.046	388.449	315.549	-0.824778	-1.12464	yes	NA	NA	cluster3	NA	no	no	no	NA	NA	NA	NA	NA	NA	NA	NA	NA	NA	NA	NA	NA	NA	NA	NA	NA	NA	NA
Glyma.06G015000	1451	2118.51	1017.76	775.216	1075.67	1268.8	666.603	521.461	965.085	521.283	397.858	736.988	462.434	957.431	no	yes	no	1246.79	855.487	615.199	-0.5434	-1.01909	yes	NA	NA	cluster3	NA	no	no	no	NA	NA	NA	NA	NA	NA	NA	NA	NA	NA	NA	1	1	NA	NA	NA	NA	NA	NA
Glyma.06G015900	1452	4600.72	3344.63	1542.63	3890.49	2024.13	1381.25	964.343	1922.63	1119.22	1539.6	736.988	1591.59	1160.68	yes	yes	no	3344.62	1573.09	1229.62	-1.08824	-1.44363	no	NA	NA	cluster3	c("Carbon metabolism", "Carbon fixation in photosynthetic organisms")	no	no	no	NA	NA	NA	NA	NA	NA	NA	NA	NA	NA	NA	NA	NA	NA	NA	NA	NA	NA	NA
Glyma.06G018400	1453	208.236	247.543	323.509	235.88	259.024	323.292	308.366	299.485	351.415	405.849	420.465	282.203	459.096	no	yes	no	253.792	297.542	383.806	0.229447	0.59673	yes	NA	NA	cluster9	NA	no	no	no	NA	NA	NA	NA	NA	NA	NA	NA	NA	NA	NA	NA	NA	NA	NA	NA	NA	NA	NA
Glyma.06G018500	1454	484.937	610.159	334.194	612.433	364.377	416.376	415.404	307.111	345.591	344.589	296.357	249.631	312.588	no	yes	no	510.431	375.817	309.751	-0.441685	-0.720605	yes	NA	NA	cluster3	NA	no	no	no	NA	NA	NA	NA	NA	NA	NA	NA	NA	NA	NA	NA	NA	NA	NA	NA	NA	NA	NA
Glyma.06G020400	1455	7389.72	5206.3	3307.69	5812.41	4358.84	3285.97	3119.84	3858.43	2821.79	3006.29	2371.56	4086.59	2269.81	no	yes	no	5429.03	3655.77	2911.21	-0.570518	-0.899076	yes	NA	NA	cluster3	Photosynthesis	no	no	no	NA	NA	NA	NA	NA	NA	NA	NA	NA	NA	NA	NA	NA	NA	NA	NA	NA	NA	NA
Glyma.06G020800	1456	1	1	1	1	5.46409	4.00272	1	1	28.179	1.88783	82.7765	118.258	1	no	yes	no	1	2.8667	46.4203	1.51939	5.53669	yes	NA	NA	cluster5	NA	no	no	no	NA	NA	NA	NA	NA	NA	NA	NA	NA	NA	NA	NA	NA	NA	NA	NA	NA	NA	NA
Glyma.06G022100	1457	358.743	255.641	253.567	365.436	475.086	424.383	389.872	450.906	634.852	428.932	465.683	403.805	550.922	no	yes	no	308.347	435.062	496.839	0.496667	0.688224	yes	NA	NA	cluster9	NA	no	no	no	NA	NA	NA	NA	NA	NA	NA	2	NA	NA	NA	NA	1	1	NA	NA	NA	NA	NA
Glyma.06G024000	1458	26.4704	66.6848	36.9423	18.7092	111.709	113.101	156.156	91.417	227.168	186.556	280.002	416.833	249.651	yes	yes	no	37.2017	118.096	272.042	1.66652	2.87039	yes	NA	NA	cluster4	NA	no	yes	yes	NA	1	NA	NA	NA	NA	NA	NA	NA	NA	NA	NA	NA	NA	NA	NA	NA	NA	NA
Glyma.06G025100	1459	392.317	333.923	497.392	424.156	250.989	441.399	403.62	228.677	251.435	229.171	245.367	231.174	280.604	no	yes	no	411.947	331.171	247.55	-0.314882	-0.734737	yes	NA	NA	cluster3	NA	no	no	no	NA	NA	NA	NA	NA	NA	NA	NA	NA	NA	NA	NA	NA	NA	NA	NA	NA	NA	NA
Glyma.06G025600	1460	207.078	290.733	124.369	138.945	190.277	328.296	349.61	231.945	318.412	317.066	289.623	433.119	549.89	no	yes	no	190.281	275.032	381.622	0.531465	1.00401	no	NA	NA	cluster9	NA	no	no	no	NA	NA	NA	NA	NA	NA	NA	NA	NA	NA	NA	NA	NA	NA	NA	NA	NA	NA	NA
Glyma.06G027100	1461	48.4675	25.2944	45.685	15.913	59.926	91.0815	128.66	130.634	81.5662	79.1287	86.6248	84.6009	79.4129	yes	yes	no	33.84	102.575	82.2667	1.59989	1.28158	no	NA	NA	cluster9	NA	no	no	no	NA	NA	NA	NA	NA	NA	NA	NA	NA	NA	NA	NA	NA	NA	NA	NA	NA	NA	NA
Glyma.06G027700	1462	3488.12	2962.22	3297.97	2685.34	2266.08	1863.69	2188.9	2696.08	2636.39	2333.32	2525.49	2564.4	2102.67	yes	no	no	3108.41	2253.69	2432.45	-0.463891	-0.353766	yes	NA	NA	cluster3	NA	no	no	no	NA	NA	NA	NA	NA	NA	NA	NA	NA	NA	NA	NA	NA	NA	NA	NA	NA	NA	NA
Glyma.06G029900	1463	469.886	378.013	352.651	316.969	341.164	227.205	371.214	279.877	242.699	254.918	240.557	278.946	241.397	no	yes	no	379.38	304.865	251.703	-0.315473	-0.591918	yes	NA	NA	cluster3	NA	no	no	no	NA	NA	NA	NA	NA	NA	NA	NA	NA	NA	NA	NA	NA	NA	NA	NA	NA	NA	NA
Glyma.06G030500	1464	1641.52	2168.6	1703.89	2687.2	1440.22	1476.34	931.937	1113.24	645.53	1192.46	1121.82	977.068	626.239	no	yes	no	2050.3	1240.43	912.624	-0.724993	-1.16774	yes	NA	NA	cluster3	NA	no	no	no	NA	NA	NA	NA	NA	NA	NA	NA	NA	NA	NA	NA	NA	NA	NA	NA	NA	NA	NA
Glyma.06G030700	1465	932.984	958.379	782.015	936.79	973.279	1189.08	1020.32	993.408	1341.51	1229.75	1207.44	1274.56	1440.29	no	yes	no	902.542	1044.02	1298.71	0.210083	0.525013	yes	NA	NA	cluster9	NA	no	no	no	NA	NA	NA	NA	NA	NA	NA	NA	NA	NA	NA	NA	NA	NA	NA	NA	NA	NA	NA
Glyma.06G032100	1466	88.9885	136.869	168.083	142.673	47.4265	46.0408	79.5601	27.1447	72.8301	22.3078	33.7106	52.0291	38.1429	yes	yes	no	134.153	50.043	43.8041	-1.42264	-1.61474	yes	NA	NA	cluster3	NA	no	no	no	NA	NA	NA	NA	NA	NA	NA	NA	NA	NA	NA	NA	NA	NA	NA	NA	NA	NA	NA
Glyma.06G032400	1467	32.2591	57.6869	42.7707	35.4863	30.463	61.0544	25.55	12.983	1	1	9.65868	10.7715	4.09524	no	yes	no	42.0507	32.5126	5.30509	-0.371133	-2.98668	no	NA	NA	cluster6	NA	no	no	no	NA	NA	NA	NA	NA	NA	NA	NA	NA	NA	NA	NA	NA	NA	NA	NA	NA	NA	NA
Glyma.06G035300	1468	76.2533	90.0794	43.7421	112.847	179.564	266.24	189.544	304.932	596.025	349.028	264.609	243.117	421.953	yes	yes	no	80.7306	235.07	374.946	1.5419	2.2155	yes	NA	NA	cluster4	NA	no	no	no	NA	NA	NA	NA	NA	NA	NA	NA	NA	NA	NA	NA	NA	NA	NA	NA	NA	NA	NA
Glyma.06G036100	1469	609.973	434.7	552.762	618.957	984.885	724.655	614.751	963.996	1065.83	845.323	795.675	995.525	921.319	no	yes	no	554.098	822.072	924.735	0.569123	0.738899	yes	NA	NA	cluster9	NA	no	no	no	NA	NA	NA	NA	NA	NA	NA	6	NA	NA	NA	NA	NA	NA	NA	NA	NA	NA	NA
Glyma.06G036400	1470	153.822	120.672	124.369	110.983	346.521	250.226	291.672	235.213	506.723	304.637	397.375	612.264	404.414	yes	yes	no	127.462	280.908	445.083	1.14003	1.80401	yes	NA	NA	cluster9	NA	no	no	no	NA	NA	NA	NA	NA	NA	NA	NA	NA	NA	NA	NA	NA	NA	NA	NA	NA	NA	NA
Glyma.06G036700	1471	28.7858	57.6869	66.0846	1	193.849	309.279	1969.91	780.983	215.52	326.832	1522.04	1713.19	1447.51	yes	yes	no	38.3893	813.506	1045.02	4.40537	4.76668	yes	NA	NA	cluster7	NA	no	no	no	NA	NA	NA	NA	NA	NA	NA	NA	NA	NA	NA	NA	NA	NA	NA	NA	NA	NA	NA
Glyma.06G037000	1472	218.656	247.543	119.512	217.238	547.405	372.336	545.029	485.766	999.827	530.145	508.014	998.783	465.287	yes	yes	no	200.737	487.634	700.411	1.28049	1.80289	yes	NA	NA	cluster4	NA	no	no	no	NA	NA	NA	NA	NA	1	NA	NA	NA	NA	NA	NA	NA	NA	NA	NA	NA	NA	NA
Glyma.06G038000	1473	102.881	117.973	110.77	89.5459	127.78	94.0843	93.3081	100.132	132.041	179.453	174.174	182.316	246.556	no	yes	no	105.292	103.826	182.908	-0.020233	0.796717	yes	NA	NA	cluster9	NA	no	no	no	NA	NA	NA	NA	NA	NA	NA	NA	NA	NA	NA	NA	NA	NA	NA	NA	NA	NA	NA
Glyma.06G038400	1474	7.94646	12.6973	24.3139	5.66031	19.7492	89.0797	32.424	94.6851	34.003	21.42	26.014	99.8011	37.1112	yes	no	no	12.6545	58.9845	43.6699	2.22069	1.78699	yes	NA	NA	cluster4	NA	no	no	no	NA	NA	NA	NA	NA	NA	NA	NA	NA	NA	NA	NA	NA	NA	NA	NA	NA	NA	NA
Glyma.06G039700	1475	691.015	649.75	431.336	667.424	296.523	201.181	251.41	359.4	338.796	415.615	235.747	381.004	284.731	yes	yes	no	609.881	277.129	331.178	-1.13797	-0.880919	yes	NA	NA	cluster3	Photosynthesis - antenna proteins	no	no	no	NA	NA	NA	NA	NA	NA	NA	NA	NA	NA	NA	NA	NA	NA	NA	NA	NA	NA	NA
Glyma.06G041300	1476	9.10421	11.7975	1	16.8451	118.852	79.0707	122.768	174.209	434.893	771.633	74.1178	269.174	425.048	yes	yes	no	9.68669	123.725	394.973	3.67499	5.34961	yes	NA	NA	cluster1	NA	no	no	no	NA	NA	NA	NA	NA	NA	NA	NA	NA	NA	NA	NA	NA	NA	NA	NA	NA	NA	NA
Glyma.06G042300	1477	70.4646	107.175	113.684	25.2336	76.8895	114.102	119.822	226.498	214.549	178.565	233.822	239.86	172.27	no	yes	no	79.1394	134.328	207.813	0.763292	1.39282	yes	NA	NA	cluster9	NA	no	no	no	NA	NA	NA	NA	NA	NA	NA	NA	NA	NA	NA	NA	NA	NA	NA	NA	NA	NA	NA
Glyma.06G042900	1478	71.6224	129.67	66.0846	56.9237	132.244	173.156	231.77	82.7021	71.8595	281.553	139.539	225.745	328.064	no	yes	no	81.0752	154.968	209.352	0.934638	1.3686	no	NA	NA	cluster9	NA	no	yes	no	NA	NA	NA	NA	1	1	NA	NA	NA	NA	NA	NA	NA	NA	NA	NA	NA	NA	NA
Glyma.06G043400	1479	3111.86	1924.76	2943.41	3432.85	1965.2	1494.35	1335.54	2147.04	2108.34	1460.59	1566.3	1530.79	1053.38	no	yes	no	2853.22	1735.53	1543.88	-0.717211	-0.88603	yes	NA	NA	cluster3	NA	no	no	no	NA	NA	NA	NA	NA	NA	NA	NA	NA	NA	NA	NA	NA	NA	NA	NA	NA	NA	NA
Glyma.06G045000	1480	186.239	136.869	93.2842	159.451	198.313	308.278	276.942	278.787	222.314	244.264	139.539	174.716	253.778	yes	no	no	143.961	265.58	206.922	0.883473	0.523417	yes	NA	NA	cluster9	NA	no	no	no	1	1	NA	NA	NA	NA	NA	2	NA	NA	NA	1	NA	NA	NA	1	NA	NA	NA
Glyma.06G045400	1481	56.5717	36.0919	63.1704	126.828	570.618	189.17	205.256	251.553	710.565	340.15	320.409	747.98	209.413	yes	yes	no	70.6656	304.149	465.703	2.1057	2.72033	no	Glyma.06G045400.1.p	C2H2	cluster4	NA	no	yes	no	1	1	NA	1	NA	NA	NA	NA	NA	NA	NA	1	NA	NA	NA	NA	NA	NA	NA
Glyma.06G047600	1482	102.881	155.764	218.596	178.092	306.344	320.289	310.33	162.226	735.803	396.971	624.425	813.123	412.668	no	yes	no	163.833	274.797	596.598	0.746137	1.86453	yes	NA	NA	cluster9	NA	no	no	no	NA	NA	NA	NA	NA	NA	NA	NA	NA	NA	NA	NA	NA	NA	NA	NA	NA	NA	NA
Glyma.06G049500	1483	1199.26	615.558	676.131	809.098	626.865	601.544	579.399	491.213	436.834	306.412	328.106	578.606	349.731	no	yes	no	825.013	574.755	399.938	-0.521469	-1.04464	yes	NA	NA	cluster3	NA	no	no	no	NA	NA	NA	NA	NA	NA	NA	1	1	NA	NA	1	NA	1	NA	1	NA	NA	2
Glyma.06G050700	1484	1020.97	921.487	1167.67	828.671	1131.31	1171.06	1258.94	975.979	1408.48	1070.83	1619.21	1481.93	1453.7	no	yes	no	984.699	1134.32	1406.83	0.204076	0.514695	yes	NA	NA	cluster9	NA	no	no	no	NA	NA	NA	NA	NA	NA	NA	NA	NA	NA	NA	NA	NA	NA	NA	NA	NA	NA	NA
Glyma.06G052900	1485	73.9378	42.3904	106.884	77.4291	151.886	163.147	146.336	124.098	201.93	168.799	190.529	171.459	185.683	yes	yes	no	75.1603	146.367	183.68	0.961545	1.28915	yes	NA	NA	cluster9	NA	no	no	yes	NA	NA	NA	NA	NA	NA	NA	NA	NA	NA	NA	NA	NA	NA	NA	NA	NA	NA	NA
Glyma.06G054200	1486	1280.31	1175.23	1006.41	964.752	946.494	830.751	1045.85	877.936	673.68	862.192	780.282	816.381	883.145	no	yes	no	1106.67	925.258	803.136	-0.258304	-0.462516	yes	NA	NA	cluster3	NA	no	no	no	NA	NA	NA	NA	NA	NA	NA	NA	NA	NA	NA	NA	NA	NA	NA	NA	NA	NA	NA
Glyma.06G054700	1487	246.442	176.459	93.2842	184.616	49.2122	89.0797	69.7401	125.187	48.5632	80.0166	40.4451	73.7437	29.8889	no	yes	no	175.2	83.3048	54.5315	-1.07253	-1.68384	no	NA	NA	cluster6	NA	no	no	no	NA	NA	NA	NA	NA	NA	NA	NA	NA	NA	NA	NA	NA	NA	NA	NA	NA	NA	NA
Glyma.06G055500	1488	6502.89	4334.4	4165.44	5455.43	4340.99	3150.85	3605.93	4132.95	3581.83	3196.29	2994.98	3945.44	2457.59	no	yes	no	5114.54	3807.68	3235.23	-0.425693	-0.660737	no	NA	NA	cluster3	NA	no	no	no	NA	NA	NA	NA	NA	NA	NA	NA	NA	NA	NA	NA	NA	NA	NA	NA	NA	NA	NA
Glyma.06G055900	1489	540.509	580.466	376.937	583.539	410.803	286.258	362.376	407.332	360.151	335.711	242.481	373.404	247.588	no	yes	no	520.362	366.692	311.867	-0.504946	-0.738586	no	NA	NA	cluster3	NA	no	no	no	NA	NA	NA	NA	NA	NA	NA	NA	NA	NA	NA	NA	NA	NA	NA	NA	NA	NA	NA
Glyma.06G059500	1490	158.453	339.322	290.481	265.706	109.924	147.132	144.372	65.2723	93.2144	163.472	170.325	118.258	167.111	yes	no	no	263.49	116.675	142.476	-1.17525	-0.887027	yes	NA	NA	cluster3	NA	no	no	no	NA	NA	NA	NA	NA	NA	NA	NA	NA	NA	NA	NA	NA	NA	NA	NA	NA	NA	NA
Glyma.06G061200	1491	459.466	791.917	905.385	966.616	239.382	575.52	465.486	343.06	295.115	495.519	456.062	159.516	256.874	no	yes	no	780.846	405.862	332.617	-0.944049	-1.23118	yes	NA	NA	cluster3	NA	no	no	no	NA	NA	NA	NA	NA	NA	NA	NA	NA	NA	NA	NA	NA	NA	NA	NA	NA	NA	NA
Glyma.06G061900	1492	1	1.89979	1	14.0489	56.3547	46.0408	35.37	21.6979	33.0324	50.7183	46.2176	32.4861	39.1747	yes	yes	no	4.48716	39.8658	40.3258	3.15128	3.16783	yes	Glyma.06G061900.1.p	WRKY	cluster1	NA	no	no	no	NA	NA	NA	NA	NA	NA	NA	NA	NA	NA	NA	NA	NA	NA	NA	NA	NA	NA	NA
Glyma.06G065800	1493	222.129	266.439	145.74	82.0894	168.85	260.235	190.526	278.787	215.52	307.3	606.146	347.347	467.35	no	yes	no	179.099	224.599	388.733	0.326594	1.11802	yes	NA	NA	cluster9	NA	no	no	no	NA	NA	NA	NA	NA	NA	NA	NA	NA	NA	NA	NA	NA	NA	NA	NA	NA	NA	NA
Glyma.06G066600	1494	175.819	261.04	90.3699	77.4291	103.674	122.11	64.8301	76.166	40.7978	17.8687	72.1936	25.9717	64.9684	no	yes	no	151.165	91.6949	44.36	-0.721206	-1.76879	yes	NA	NA	cluster6	NA	no	no	no	NA	NA	NA	NA	NA	NA	NA	2	NA	NA	NA	NA	NA	NA	NA	NA	NA	NA	NA
[truncated: 4,548 more rows]
[truncated: 194 more columns]
