# Supplementary material for: Gene regulatory network inference in soybean upon infection by Phytophthora sojae
Source: PLoS One. 2023 Jul 7;18(7):e0287590. doi: 10.1371/journal.pone.0287590 (PMC10328377; doi:10.1371/journal.pone.0287590)
Supplement: S2 Data — (XLSX) [file pone.0287590.s011.xlsx]

## Sheet: Sheet1
geneId	Condition	FC	DE	Rationale
Glyma.08G182200	Capture_R1	0.354548	No	Housekeeping
Glyma.12G024700	Capture_R1	0.0591653	No	Housekeeping
Glyma.20G136000	Capture_R1	-0.101763	No	Housekeeping
Glyma.12G051100	Capture_R1	0.261156	No	Housekeeping
Glyma.12G020500	Capture_R1	-0.156284	No	Housekeeping
Glyma.20G141600	Capture_R1	-0.39344	No	Housekeeping
Glyma.08G182200	Capture_R25	-0.00699288	No	Housekeeping
Glyma.12G024700	Capture_R25	0.446089	No	Housekeeping
Glyma.20G136000	Capture_R25	-0.221088	No	Housekeeping
Glyma.12G051100	Capture_R25	0.26505	No	Housekeeping
Glyma.12G020500	Capture_R25	0.124629	No	Housekeeping
Glyma.20G141600	Capture_R25	-0.285787	No	Housekeeping
Glyma.08G182200	RNA-seq_R1	0.187972	No	Housekeeping
Glyma.12G024700	RNA-seq_R1	0.135329	No	Housekeeping
Glyma.20G136000	RNA-seq_R1	-0.287783	No	Housekeeping
Glyma.12G051100	RNA-seq_R1	0.0814647	No	Housekeeping
Glyma.12G020500	RNA-seq_R1	-0.121169	No	Housekeeping
Glyma.20G141600	RNA-seq_R1	-0.122641	No	Housekeeping
Glyma.08G182200	RNA-seq_R25	0.363953	No	Housekeeping
Glyma.12G024700	RNA-seq_R25	0.0305206	No	Housekeeping
Glyma.20G136000	RNA-seq_R25	-0.491499	No	Housekeeping
Glyma.12G051100	RNA-seq_R25	0.160836	No	Housekeeping
Glyma.12G020500	RNA-seq_R25	-0.0767822	No	Housekeeping
Glyma.20G141600	RNA-seq_R25	-0.168949	No	Housekeeping
Glyma.02G028600	Capture_R1	3.85427	Yes	Pathogen-induced
Glyma.02G268200	Capture_R1	6.9014	Yes	Pathogen-induced
Glyma.04G131100	Capture_R1	11.1211	Yes	Pathogen-induced
Glyma.16G195600	Capture_R1	7.86868	Yes	Pathogen-induced
Glyma.18G177000	Capture_R1	10.4813	Yes	Pathogen-induced
Glyma.19G011700	Capture_R1	7.47664	Yes	Pathogen-induced
Glyma.19G188100	Capture_R1	8.12881	Yes	Pathogen-induced
Glyma.02G028600	Capture_R25	3.56824	Yes	Pathogen-induced
Glyma.02G268200	Capture_R25	6.84836	Yes	Pathogen-induced
Glyma.04G131100	Capture_R25	9.71561	Yes	Pathogen-induced
Glyma.16G195600	Capture_R25	6.14495	Yes	Pathogen-induced
Glyma.18G177000	Capture_R25	10.5298	Yes	Pathogen-induced
Glyma.19G011700	Capture_R25	5.68305	Yes	Pathogen-induced
Glyma.19G188100	Capture_R25	7.88535	Yes	Pathogen-induced
Glyma.02G028600	RNA-seq_R1	3.78885	Yes	Pathogen-induced
Glyma.02G268200	RNA-seq_R1	2.77105	No	Pathogen-induced
Glyma.04G131100	RNA-seq_R1	8.42157	Yes	Pathogen-induced
Glyma.16G195600	RNA-seq_R1	4.7244	Yes	Pathogen-induced
Glyma.18G177000	RNA-seq_R1	9.29099	Yes	Pathogen-induced
Glyma.19G011700	RNA-seq_R1	0.961151	No	Pathogen-induced
Glyma.19G188100	RNA-seq_R1	5.47662	Yes	Pathogen-induced
Glyma.02G028600	RNA-seq_R25	4.51386	Yes	Pathogen-induced
Glyma.02G268200	RNA-seq_R25	4.27523	No	Pathogen-induced
Glyma.04G131100	RNA-seq_R25	8.86525	Yes	Pathogen-induced
Glyma.16G195600	RNA-seq_R25	5.76661	Yes	Pathogen-induced
Glyma.18G177000	RNA-seq_R25	10.5345	Yes	Pathogen-induced
Glyma.19G011700	RNA-seq_R25	7.20211	Yes	Pathogen-induced
Glyma.19G188100	RNA-seq_R25	6.82218	Yes	Pathogen-induced
