# Supplementary material for: Gene regulatory network inference in soybean upon infection by Phytophthora sojae
Source: PLoS One. 2023 Jul 7;18(7):e0287590. doi: 10.1371/journal.pone.0287590 (PMC10328377; doi:10.1371/journal.pone.0287590)
Supplement: S3 Data — (XLSX) [file pone.0287590.s012.xlsx]

## Sheet: GmWRKY30_P
	seqnames	start	end	width	strand	V4	V5	V6	V7	V8	V9	V10	annotation	geneChr	geneStart	geneEnd	geneLength	geneStrand	geneId	transcriptId	distanceToTSS
1	Gm01	84807	85309	503	*	P1_peak_1	141	.	6.81425	17.958	14.1735	223	Distal Intergenic	1	72973	77727	4755	2	Glyma.01G000322	Glyma.01G000322.1	-7080
2	Gm01	220422	220878	457	*	P1_peak_2	100	.	8.61467	13.5385	10.0615	239	Distal Intergenic	1	219095	219241	147	1	Glyma.01G001150	Glyma.01G001150.1	1327
3	Gm01	237152	237505	354	*	P1_peak_3	52	.	6.38494	8.21136	5.21551	261	Exon (Glyma.01G001300.1/Glyma.01G001300, exon 9 of 18)	1	231426	241491	10066	2	Glyma.01G001300	Glyma.01G001300.5	3986
4	Gm01	292287	292647	361	*	P1_peak_4	139	.	10.4244	17.697	13.9686	179	Downstream (<=300bp)	1	289372	292264	2893	1	Glyma.01G002000	Glyma.01G002000.1	2915
5	Gm01	531580	531896	317	*	P1_peak_5	113	.	8.81352	14.9606	11.366	175	Promoter	1	526859	531982	5124	2	Glyma.01G005400	Glyma.01G005400.1	86
6	Gm01	725659	726065	407	*	P1_peak_6	162	.	10.5251	20.1225	16.2303	187	Distal Intergenic	1	734914	740610	5697	1	Glyma.01G007200	Glyma.01G007200.3	-8849
7	Gm01	1214159	1214554	396	*	P1_peak_7	146	.	9.80088	18.4119	14.6166	198	Promoter	1	1213520	1218666	5147	1	Glyma.01G012700	Glyma.01G012700.1	639
8	Gm01	1358810	1359108	299	*	P1_peak_8	85	.	6.16736	11.8411	8.54745	171	Promoter	1	1354345	1359853	5509	2	Glyma.01G014100	Glyma.01G014100.1	745
9	Gm01	1377339	1377600	262	*	P1_peak_9	32	.	4.90128	5.94877	3.22993	83	Intron (Glyma.01G014200.1/Glyma.01G014200, intron 10 of 13)	1	1374283	1384306	10024	2	Glyma.01G014200	Glyma.01G014200.1	6706
10	Gm01	1639167	1639537	371	*	P1_peak_10	87	.	8.29613	12.1518	8.78859	187	Exon (Glyma.01G017100.1/Glyma.01G017100, exon 4 of 5)	1	1636377	1639710	3334	1	Glyma.01G017100	Glyma.01G017100.1	2790
11	Gm01	1806352	1806956	605	*	P1_peak_11	169	.	12.1185	20.9122	16.9632	123	Promoter	1	1806399	1807497	1099	2	Glyma.01G018800	Glyma.01G018800.1	541
12	Gm01	2258505	2258819	315	*	P1_peak_12	75	.	7.34054	10.7996	7.5514	213	Exon (Glyma.01G022500.1/Glyma.01G022500, exon 3 of 9)	1	2255039	2260175	5137	2	Glyma.01G022500	Glyma.01G022500.1	1356
13	Gm01	2325813	2326184	372	*	P1_peak_13	100	.	8.61467	13.5385	10.0615	160	Promoter	1	2323216	2326357	3142	2	Glyma.01G023000	Glyma.01G023000.3	173
14	Gm01	2427755	2428018	264	*	P1_peak_14	60	.	6.12385	9.08008	6.03846	59	Distal Intergenic	1	2435118	2437044	1927	1	Glyma.01G023767	Glyma.01G023767.1	-7100
15	Gm01	2455658	2455923	266	*	P1_peak_15	75	.	7.34054	10.7996	7.5514	93	Distal Intergenic	1	2442628	2451673	9046	2	Glyma.01G023900	Glyma.01G023900.1	-3985
16	Gm01	2476917	2477304	388	*	P1_peak_16	88	.	7.41303	12.2369	8.8664	126	Distal Intergenic	1	2479861	2482686	2826	1	Glyma.01G024200	Glyma.01G024200.3	-2557
17	Gm01	2485084	2485589	506	*	P1_peak_17	358	.	17.8606	40.4363	35.8275	266	Distal Intergenic	1	2479940	2482549	2610	1	Glyma.01G024200	Glyma.01G024200.1	5144
18	Gm01	2509749	2510033	285	*	P1_peak_18	40	.	4.87863	6.83038	4.08044	148	Distal Intergenic	1	2511520	2513349	1830	1	Glyma.01G024500	Glyma.01G024500.1	-1487
19	Gm01	2600553	2600835	283	*	P1_peak_19	100	.	8.61467	13.5385	10.0615	172	Promoter	1	2601016	2602031	1016	1	Glyma.01G025100	Glyma.01G025100.1	-181
20	Gm01	2683511	2683907	397	*	P1_peak_20	169	.	12.1185	20.9122	16.9632	234	Promoter	1	2683200	2684791	1592	1	Glyma.01G025400	Glyma.01G025400.1	311
21	Gm01	2806616	2806968	353	*	P1_peak_21	149	.	10.0361	18.7993	14.9877	116	Promoter	1	2800500	2807202	6703	2	Glyma.01G026700	Glyma.01G026700.2	234
22	Gm01	3229025	3229371	347	*	P1_peak_22	187	.	11.9922	22.8283	18.7812	193	Distal Intergenic	1	3236938	3240378	3441	1	Glyma.01G030900	Glyma.01G030900.1	-7567
23	Gm01	3335337	3335655	319	*	P1_peak_23	63	.	7.022	9.48499	6.35723	120	Distal Intergenic	1	3328823	3334479	5657	1	Glyma.01G031800	Glyma.01G031800.5	6514
24	Gm01	3405088	3405394	307	*	P1_peak_24	80	.	7.34643	11.3449	8.0642	180	Promoter	1	3405122	3411775	6654	1	Glyma.01G032400	Glyma.01G032400.1	0
25	Gm01	3829616	3829877	262	*	P1_peak_25	41	.	5.65445	7.05638	4.19479	120	Distal Intergenic	1	3827295	3828071	777	2	Glyma.01G036550	Glyma.01G036550.1	-1545
26	Gm01	3907664	3908028	365	*	P1_peak_26	63	.	7.022	9.48499	6.35723	205	Promoter	1	3907274	3909016	1743	2	Glyma.01G036800	Glyma.01G036800.1	988
27	Gm01	4099979	4100280	302	*	P1_peak_27	111	.	8.36817	14.6341	11.1148	182	Distal Intergenic	1	4107181	4109537	2357	1	Glyma.01G038500	Glyma.01G038500.1	-6901
28	Gm01	4281870	4282207	338	*	P1_peak_28	127	.	9.8888	16.4057	12.7162	158	Promoter	1	4282266	4287276	5011	1	Glyma.01G039500	Glyma.01G039500.5	-59
29	Gm01	4309512	4310035	524	*	P1_peak_29	63	.	7.022	9.48499	6.35723	188	Intron (Glyma.01G039800.1/Glyma.01G039800, intron 2 of 8)	1	4308170	4313795	5626	1	Glyma.01G039800	Glyma.01G039800.1	1342
30	Gm01	4533327	4533603	277	*	P1_peak_30	75	.	7.34054	10.7996	7.5514	178	Distal Intergenic	1	4520881	4523935	3055	2	Glyma.01G041700	Glyma.01G041700.2	-9392
31	Gm01	4815102	4815645	544	*	P1_peak_31	91	.	7.59095	12.5229	9.13435	283	Distal Intergenic	1	4810227	4811256	1030	2	Glyma.01G043976	Glyma.01G043976.1	-3846
32	Gm01	4842542	4842810	269	*	P1_peak_32	32	.	4.90128	5.94877	3.22993	149	Distal Intergenic	1	4836022	4839972	3951	2	Glyma.01G044100	Glyma.01G044100.1	-2570
33	Gm01	4903528	4904017	490	*	P1_peak_33	277	.	16.8965	32.1999	27.7895	237	Distal Intergenic	1	4905235	4906213	979	2	Glyma.01G044500	Glyma.01G044500.1	2196
34	Gm01	5119529	5119790	262	*	P1_peak_34	52	.	6.06641	8.21136	5.21551	107	Distal Intergenic	1	5123895	5127004	3110	1	Glyma.01G045300	Glyma.01G045300.1	-4105
35	Gm01	5201666	5201927	262	*	P1_peak_35	41	.	5.37702	6.89309	4.1227	237	Distal Intergenic	1	5218385	5220328	1944	2	Glyma.01G045500	Glyma.01G045500.1	18401
36	Gm01	5649060	5649397	338	*	P1_peak_36	93	.	7.95287	12.7226	9.32566	165	Promoter	1	5648996	5654765	5770	1	Glyma.01G048500	Glyma.01G048500.5	64
37	Gm01	5766134	5766395	262	*	P1_peak_37	31	.	4.94093	5.74419	3.11925	135	Distal Intergenic	1	5752772	5757091	4320	1	Glyma.01G049400	Glyma.01G049400.1	13362
38	Gm01	5799015	5799347	333	*	P1_peak_38	63	.	7.022	9.48499	6.35723	146	Distal Intergenic	1	5802754	5806585	3832	2	Glyma.01G049600	Glyma.01G049600.1	7238
39	Gm01	6804413	6804766	354	*	P1_peak_39	80	.	7.34643	11.3449	8.0642	148	Promoter	1	6800076	6805210	5135	2	Glyma.01G053800	Glyma.01G053800.1	444
40	Gm01	6930962	6931604	643	*	P1_peak_40	140	.	10.5259	17.8822	14.0986	414	Distal Intergenic	1	6945017	6946819	1803	2	Glyma.01G054000	Glyma.01G054000.1	15215
41	Gm01	7118230	7118624	395	*	P1_peak_41	41	.	5.74787	6.98299	4.1227	236	Distal Intergenic	1	7129829	7131326	1498	2	Glyma.01G055200	Glyma.01G055200.1	12702
42	Gm01	7174723	7175051	329	*	P1_peak_42	52	.	5.93654	8.19397	5.21551	220	Distal Intergenic	1	7195205	7195520	316	2	Glyma.01G055700	Glyma.01G055700.2	20469
43	Gm01	7623041	7623304	264	*	P1_peak_43	63	.	6.70347	9.48499	6.35723	122	Distal Intergenic	1	7624414	7628123	3710	1	Glyma.01G058000	Glyma.01G058000.1	-1110
44	Gm01	8139017	8139466	450	*	P1_peak_44	230	.	14.6668	27.2446	23.0045	188	Distal Intergenic	1	8109754	8114799	5046	1	Glyma.01G060300	Glyma.01G060300.1	29263
45	Gm01	8456924	8457235	312	*	P1_peak_45	87	.	8.29613	12.1518	8.78859	160	Promoter	1	8456767	8485791	29025	1	Glyma.01G061500	Glyma.01G061500.1	157
46	Gm01	8458429	8458780	352	*	P1_peak_46	113	.	9.57026	14.9572	11.366	141	Exon (Glyma.01G061500.3/Glyma.01G061500, exon 4 of 18)	1	8456767	8485791	29025	1	Glyma.01G061500	Glyma.01G061500.1	1662
47	Gm01	8489988	8490492	505	*	P1_peak_47	140	.	10.5259	17.8822	14.0986	288	Distal Intergenic	1	8502031	8509013	6983	1	Glyma.01G061700	Glyma.01G061700.4	-11539
48	Gm01	8501944	8502239	296	*	P1_peak_48	60	.	6.36837	9.08008	6.03846	145	Promoter	1	8502031	8509013	6983	1	Glyma.01G061700	Glyma.01G061700.4	0
49	Gm01	8772393	8772871	479	*	P1_peak_49	113	.	9.57026	14.9572	11.366	275	Promoter	1	8772551	8772799	249	1	Glyma.01G062600	Glyma.01G062600.1	0
50	Gm01	9129411	9129786	376	*	P1_peak_50	80	.	7.10192	11.3449	8.0642	197	Distal Intergenic	1	9138286	9138405	120	2	Glyma.01G063750	Glyma.01G063750.1	8619
51	Gm01	9177836	9178109	274	*	P1_peak_51	41	.	5.39031	6.95302	4.1227	156	Distal Intergenic	1	9204588	9206462	1875	2	Glyma.01G063800	Glyma.01G063800.1	28353
52	Gm01	9210252	9210538	287	*	P1_peak_52	50	.	5.63482	7.99793	5.08587	91	Distal Intergenic	1	9204588	9206462	1875	2	Glyma.01G063800	Glyma.01G063800.1	-3790
53	Gm01	9327811	9328228	418	*	P1_peak_53	75	.	7.65907	10.7996	7.5514	204	Distal Intergenic	1	9362186	9375499	13314	1	Glyma.01G064100	Glyma.01G064100.1	-33958
54	Gm01	9443483	9443804	322	*	P1_peak_54	87	.	7.9776	12.1518	8.78859	174	Distal Intergenic	1	9477370	9481961	4592	1	Glyma.01G064200	Glyma.01G064200.3	-33566
55	Gm01	9655533	9655883	351	*	P1_peak_55	63	.	7.022	9.48499	6.35723	173	Distal Intergenic	1	9667140	9668653	1514	2	Glyma.01G064500	Glyma.01G064500.1	12770
56	Gm01	9771343	9771604	262	*	P1_peak_56	49	.	5.74154	7.79293	4.91144	98	Distal Intergenic	1	9673151	9677237	4087	2	Glyma.01G064600	Glyma.01G064600.1	-94106
57	Gm01	10189788	10190223	436	*	P1_peak_57	79	.	6.74813	11.255	7.99108	179	Distal Intergenic	1	10175333	10177206	1874	2	Glyma.01G066000	Glyma.01G066000.1	-12582
58	Gm01	10282862	10283291	430	*	P1_peak_58	76	.	6.78395	10.8895	7.63713	235	Distal Intergenic	1	10321118	10323020	1903	2	Glyma.01G066100	Glyma.01G066100.1	39729
59	Gm01	10959096	10959620	525	*	P1_peak_59	113	.	9.25173	14.9572	11.366	218	Distal Intergenic	1	10954357	10957530	3174	1	Glyma.01G067300	Glyma.01G067300.2	4739
60	Gm01	11291219	11292189	971	*	P1_peak_60	245	.	15.3038	28.8781	24.5699	308	Distal Intergenic	1	11272639	11282279	9641	1	Glyma.01G068000	Glyma.01G068000.1	18580
61	Gm01	11296229	11296512	284	*	P1_peak_61	41	.	5.14579	6.95302	4.1227	120	Distal Intergenic	1	11272639	11282279	9641	1	Glyma.01G068000	Glyma.01G068000.1	23590
62	Gm01	11334915	11335581	667	*	P1_peak_62	140	.	10.5259	17.8822	14.0986	235	Distal Intergenic	1	11329711	11333085	3375	1	Glyma.01G068200	Glyma.01G068200.1	5204
63	Gm01	11355813	11356293	481	*	P1_peak_63	41	.	5.74787	6.98299	4.1227	309	Distal Intergenic	1	11329711	11333085	3375	1	Glyma.01G068200	Glyma.01G068200.1	26102
64	Gm01	11366986	11367958	973	*	P1_peak_64	102	.	8.07998	13.7287	10.2329	397	Distal Intergenic	1	11329711	11333085	3375	1	Glyma.01G068200	Glyma.01G068200.1	37275
65	Gm01	11420018	11420666	649	*	P1_peak_65	153	.	11.3708	19.1877	15.37	249	Distal Intergenic	1	11484871	11489547	4677	2	Glyma.01G068600	Glyma.01G068600.7	68881
66	Gm01	11877120	11877505	386	*	P1_peak_66	25	.	3.91956	5.08049	2.51329	195	Distal Intergenic	1	11870266	11870777	512	2	Glyma.01G069850	Glyma.01G069850.1	-6343
67	Gm01	11882117	11882387	271	*	P1_peak_67	117	.	8.47756	15.3966	11.7905	127	Distal Intergenic	1	11870266	11870777	512	2	Glyma.01G069850	Glyma.01G069850.1	-11340
68	Gm01	12107695	12107956	262	*	P1_peak_68	41	.	5.74787	6.98299	4.1227	123	Distal Intergenic	1	12028265	12039884	11620	1	Glyma.01G070300	Glyma.01G070300.3	79430
69	Gm01	12121824	12122096	273	*	P1_peak_69	60	.	6.12385	9.08008	6.03846	152	Distal Intergenic	1	12028265	12039884	11620	1	Glyma.01G070300	Glyma.01G070300.3	93559
70	Gm01	12266875	12267156	282	*	P1_peak_70	87	.	7.9776	12.1518	8.78859	104	Distal Intergenic	1	12028265	12039884	11620	1	Glyma.01G070300	Glyma.01G070300.3	238610
71	Gm01	12522251	12522597	347	*	P1_peak_71	50	.	4.11225	7.99138	5.08587	133	Distal Intergenic	1	12550799	12558371	7573	1	Glyma.01G070400	Glyma.01G070400.1	-28202
72	Gm01	12534810	12535118	309	*	P1_peak_72	84	.	7.04749	11.7273	8.43713	110	Distal Intergenic	1	12550799	12558371	7573	1	Glyma.01G070400	Glyma.01G070400.1	-15681
73	Gm01	12961569	12961853	285	*	P1_peak_73	63	.	7.022	9.48499	6.35723	101	Distal Intergenic	1	12936660	12941752	5093	1	Glyma.01G071700	Glyma.01G071700.1	24909
74	Gm01	12985774	12986058	285	*	P1_peak_74	74	.	6.42647	10.6552	7.47986	120	Distal Intergenic	1	13023052	13030923	7872	2	Glyma.01G071800	Glyma.01G071800.4	44865
75	Gm01	13265389	13265844	456	*	P1_peak_75	87	.	8.29613	12.1518	8.78859	210	Distal Intergenic	1	13327744	13330684	2941	2	Glyma.01G072300	Glyma.01G072300.1	64840
76	Gm01	13542964	13543282	319	*	P1_peak_76	49	.	5.30204	7.79626	4.91302	83	Distal Intergenic	1	13444558	13445449	892	1	Glyma.01G073000	Glyma.01G073000.2	98406
77	Gm01	13685982	13686243	262	*	P1_peak_77	60	.	6.36837	9.08008	6.03846	68	Distal Intergenic	1	13444558	13445449	892	1	Glyma.01G073000	Glyma.01G073000.2	241424
78	Gm01	13922360	13922774	415	*	P1_peak_78	54	.	5.22364	8.41215	5.40998	184	Distal Intergenic	1	14131698	14146936	15239	1	Glyma.01G074400	Glyma.01G074400.1	-208924
79	Gm01	13953233	13953736	504	*	P1_peak_79	46	.	5.12757	7.52384	4.65541	333	Distal Intergenic	1	14131698	14146936	15239	1	Glyma.01G074400	Glyma.01G074400.1	-177962
80	Gm01	14035900	14036245	346	*	P1_peak_80	34	.	3.91773	6.17368	3.44986	168	Distal Intergenic	1	14131698	14146936	15239	1	Glyma.01G074400	Glyma.01G074400.1	-95453
81	Gm01	14101602	14101895	294	*	P1_peak_81	113	.	9.25173	14.9572	11.366	152	Distal Intergenic	1	14131698	14146936	15239	1	Glyma.01G074400	Glyma.01G074400.1	-29803
82	Gm01	14180954	14181388	435	*	P1_peak_82	52	.	6.38494	8.21136	5.21551	221	Distal Intergenic	1	14147735	14151384	3650	2	Glyma.01G074500	Glyma.01G074500.4	-29570
83	Gm01	14182025	14182376	352	*	P1_peak_83	75	.	7.65907	10.7996	7.5514	147	Distal Intergenic	1	14147735	14151384	3650	2	Glyma.01G074500	Glyma.01G074500.4	-30641
84	Gm01	14201313	14201599	287	*	P1_peak_84	87	.	7.9776	12.1518	8.78859	155	Distal Intergenic	1	14147735	14151384	3650	2	Glyma.01G074500	Glyma.01G074500.4	-49929
85	Gm01	14217588	14218079	492	*	P1_peak_85	46	.	4.73461	7.53305	4.66092	171	Distal Intergenic	1	14147735	14151384	3650	2	Glyma.01G074500	Glyma.01G074500.4	-66204
86	Gm01	14305844	14306365	522	*	P1_peak_86	58	.	5.98033	8.85487	5.83975	113	Distal Intergenic	1	14361998	14363654	1657	1	Glyma.01G074600	Glyma.01G074600.1	-55633
87	Gm01	14386805	14387066	262	*	P1_peak_87	25	.	3.75655	5.08049	2.51329	16	Distal Intergenic	1	14361998	14363654	1657	1	Glyma.01G074600	Glyma.01G074600.1	24807
88	Gm01	14427442	14427705	264	*	P1_peak_88	52	.	6.06641	8.21136	5.21551	128	Distal Intergenic	1	14361998	14363654	1657	1	Glyma.01G074600	Glyma.01G074600.1	65444
89	Gm01	14463437	14463761	325	*	P1_peak_89	24	.	4.16773	4.98931	2.42963	114	Distal Intergenic	1	14361998	14363654	1657	1	Glyma.01G074600	Glyma.01G074600.1	101439
90	Gm01	14467077	14467536	460	*	P1_peak_90	84	.	7.76942	11.7823	8.49086	177	Distal Intergenic	1	14361998	14363654	1657	1	Glyma.01G074600	Glyma.01G074600.1	105079
91	Gm01	14481282	14481698	417	*	P1_peak_91	41	.	5.14579	6.95302	4.1227	135	Distal Intergenic	1	14361998	14363654	1657	1	Glyma.01G074600	Glyma.01G074600.1	119284
92	Gm01	14529002	14529279	278	*	P1_peak_92	24	.	4.41225	4.98931	2.42963	199	Distal Intergenic	1	14361998	14363654	1657	1	Glyma.01G074600	Glyma.01G074600.1	167004
93	Gm01	14551974	14552242	269	*	P1_peak_93	28	.	3.55096	5.46828	2.892	135	Distal Intergenic	1	14361998	14363654	1657	1	Glyma.01G074600	Glyma.01G074600.1	189976
94	Gm01	14608612	14608873	262	*	P1_peak_94	52	.	6.06641	8.21136	5.21551	153	Distal Intergenic	1	14361998	14363654	1657	1	Glyma.01G074600	Glyma.01G074600.1	246614
95	Gm01	14611270	14611753	484	*	P1_peak_95	22	.	3.4287	4.79185	2.26368	255	Distal Intergenic	1	14361998	14363654	1657	1	Glyma.01G074600	Glyma.01G074600.1	249272
96	Gm01	14620548	14620984	437	*	P1_peak_96	58	.	5.52248	8.82507	5.81432	142	Distal Intergenic	1	14361998	14363654	1657	1	Glyma.01G074600	Glyma.01G074600.1	258550
97	Gm01	14626512	14627161	650	*	P1_peak_97	62	.	4.89579	9.25272	6.2069	244	Distal Intergenic	1	14361998	14363654	1657	1	Glyma.01G074600	Glyma.01G074600.1	264514
98	Gm01	14627653	14628470	818	*	P1_peak_98	49	.	5.51374	7.79626	4.91302	65	Distal Intergenic	1	14361998	14363654	1657	1	Glyma.01G074600	Glyma.01G074600.1	265655
99	Gm01	14631447	14632072	626	*	P1_peak_99	62	.	5.38665	9.31879	6.26964	400	Distal Intergenic	1	14361998	14363654	1657	1	Glyma.01G074600	Glyma.01G074600.1	269449
100	Gm01	14680940	14681243	304	*	P1_peak_100	102	.	8.87786	13.7782	10.2815	94	Distal Intergenic	1	14361998	14363654	1657	1	Glyma.01G074600	Glyma.01G074600.1	318942
101	Gm01	14689297	14689900	604	*	P1_peak_101	140	.	9.43863	17.8161	14.0863	226	Distal Intergenic	1	14361998	14363654	1657	1	Glyma.01G074600	Glyma.01G074600.1	327299
102	Gm01	14690084	14690472	389	*	P1_peak_102	26	.	4.19153	5.21193	2.64161	336	Distal Intergenic	1	14361998	14363654	1657	1	Glyma.01G074600	Glyma.01G074600.1	328086
103	Gm01	14706894	14707182	289	*	P1_peak_103	22	.	4.25441	4.76892	2.24186	178	Distal Intergenic	1	14361998	14363654	1657	1	Glyma.01G074600	Glyma.01G074600.1	344896
104	Gm01	14713628	14714153	526	*	P1_peak_104	17	.	3.18418	4.14638	1.75214	241	Distal Intergenic	1	14361998	14363654	1657	1	Glyma.01G074600	Glyma.01G074600.1	351630
105	Gm01	14746224	14747262	1039	*	P1_peak_105	57	.	4.79266	8.71271	5.70598	861	Distal Intergenic	1	14361998	14363654	1657	1	Glyma.01G074600	Glyma.01G074600.1	384226
106	Gm01	14748788	14749148	361	*	P1_peak_106	19	.	3.43053	4.33257	1.92859	359	Distal Intergenic	1	14361998	14363654	1657	1	Glyma.01G074600	Glyma.01G074600.1	386790
107	Gm01	14816036	14816469	434	*	P1_peak_107	31	.	2.99806	5.86828	3.17675	142	Distal Intergenic	1	14361998	14363654	1657	1	Glyma.01G074600	Glyma.01G074600.1	454038
108	Gm01	14864293	14864554	262	*	P1_peak_108	30	.	3.95598	5.65865	3.07808	174	Distal Intergenic	1	14361998	14363654	1657	1	Glyma.01G074600	Glyma.01G074600.1	502295
109	Gm01	14883038	14883928	891	*	P1_peak_109	88	.	7.41303	12.2369	8.8664	200	Distal Intergenic	1	15372626	15376500	3875	1	Glyma.01G074200	Glyma.01G074200.1	-488698
110	Gm01	15508269	15508599	331	*	P1_peak_110	100	.	8.9332	13.5385	10.0615	193	Exon (Glyma.01G074000.7/Glyma.01G074000, exon 3 of 19)	1	15469047	15510297	41251	2	Glyma.01G074000	Glyma.01G074000.7	1698
111	Gm01	15533885	15534180	296	*	P1_peak_111	87	.	8.29613	12.1518	8.78859	114	Distal Intergenic	1	15469048	15510306	41259	2	Glyma.01G074000	Glyma.01G074000.3	-23579
112	Gm01	15541318	15542392	1075	*	P1_peak_112	113	.	9.57026	14.9572	11.366	357	Distal Intergenic	1	15469048	15510306	41259	2	Glyma.01G074000	Glyma.01G074000.3	-31012
113	Gm01	15543382	15543779	398	*	P1_peak_113	63	.	6.95434	9.37132	6.32013	146	Distal Intergenic	1	15469048	15510306	41259	2	Glyma.01G074000	Glyma.01G074000.3	-33076
114	Gm01	15750120	15750494	375	*	P1_peak_114	41	.	5.39031	6.95302	4.1227	127	Distal Intergenic	1	15936697	15938927	2231	1	Glyma.01G073600	Glyma.01G073600.1	-186203
115	Gm01	15914115	15914376	262	*	P1_peak_115	31	.	4.08257	5.86499	3.17359	165	Distal Intergenic	1	15936697	15938927	2231	1	Glyma.01G073600	Glyma.01G073600.1	-22321
116	Gm01	15954763	15955193	431	*	P1_peak_116	52	.	6.06641	8.21136	5.21551	312	Distal Intergenic	1	15949364	15952612	3249	2	Glyma.01G073500	Glyma.01G073500.3	-2151
117	Gm01	15974219	15974731	513	*	P1_peak_117	230	.	14.3483	27.2446	23.0045	260	Distal Intergenic	1	15949364	15952612	3249	2	Glyma.01G073500	Glyma.01G073500.3	-21607
118	Gm01	16154930	16155194	265	*	P1_peak_118	63	.	7.022	9.48499	6.35723	72	Distal Intergenic	1	16050478	16097302	46825	1	Glyma.01G073400	Glyma.01G073400.4	104452
119	Gm01	16382535	16382847	313	*	P1_peak_119	87	.	8.29613	12.1518	8.78859	124	Distal Intergenic	1	16273351	16279061	5711	1	Glyma.01G073200	Glyma.01G073200.1	109184
120	Gm01	16559118	16559424	307	*	P1_peak_120	84	.	8.07964	11.7823	8.49086	189	Distal Intergenic	1	16650871	16678550	27680	1	Glyma.01G074700	Glyma.01G074700.1	-91447
121	Gm01	16632998	16633268	271	*	P1_peak_121	70	.	7.13143	10.2497	7.0819	78	Distal Intergenic	1	16650871	16678550	27680	1	Glyma.01G074700	Glyma.01G074700.1	-17603
122	Gm01	16797651	16797919	269	*	P1_peak_122	41	.	5.74787	6.98299	4.1227	215	Distal Intergenic	1	16686273	16690111	3839	2	Glyma.01G074800	Glyma.01G074800.1	-107540
123	Gm01	16817216	16817525	310	*	P1_peak_123	63	.	6.70347	9.48499	6.35723	114	Distal Intergenic	1	16686273	16690111	3839	2	Glyma.01G074800	Glyma.01G074800.1	-127105
124	Gm01	16853347	16853627	281	*	P1_peak_124	52	.	6.38494	8.21136	5.21551	146	Distal Intergenic	1	16948507	16949048	542	1	Glyma.01G075100	Glyma.01G075100.1	-94880
125	Gm01	16862612	16863124	513	*	P1_peak_125	234	.	14.3338	27.6955	23.4502	217	Distal Intergenic	1	16948507	16949048	542	1	Glyma.01G075100	Glyma.01G075100.1	-85383
126	Gm01	17328877	17329205	329	*	P1_peak_126	70	.	6.8574	10.1966	7.0368	174	Distal Intergenic	1	17343892	17344129	238	1	Glyma.01G076000	Glyma.01G076000.1	-14687
127	Gm01	17525231	17525553	323	*	P1_peak_127	75	.	7.65907	10.7996	7.5514	212	Distal Intergenic	1	17605123	17615379	10257	1	Glyma.01G076100	Glyma.01G076100.3	-79570
128	Gm01	17620538	17620851	314	*	P1_peak_128	60	.	6.12385	9.08008	6.03846	142	Distal Intergenic	1	17605317	17613066	7750	1	Glyma.01G076100	Glyma.01G076100.7	15221
129	Gm01	17635135	17635550	416	*	P1_peak_129	149	.	10.2806	18.7993	14.9877	220	Distal Intergenic	1	17605317	17613066	7750	1	Glyma.01G076100	Glyma.01G076100.7	29818
130	Gm01	17874085	17874491	407	*	P1_peak_130	64	.	6.60047	9.5358	6.40669	199	Distal Intergenic	1	17906912	17908489	1578	1	Glyma.01G076200	Glyma.01G076200.1	-32421
131	Gm01	17917130	17917518	389	*	P1_peak_131	52	.	6.38494	8.21136	5.21551	209	Distal Intergenic	1	17907256	17908490	1235	1	Glyma.01G076200	Glyma.01G076200.2	9874
132	Gm01	17955917	17956313	397	*	P1_peak_132	101	.	6.24063	13.5895	10.1109	208	Distal Intergenic	1	17907256	17908490	1235	1	Glyma.01G076200	Glyma.01G076200.2	48661
133	Gm01	17966511	17966772	262	*	P1_peak_133	57	.	6.13014	8.77603	5.76815	71	Distal Intergenic	1	17907256	17908490	1235	1	Glyma.01G076200	Glyma.01G076200.2	59255
134	Gm01	17972110	17972573	464	*	P1_peak_134	95	.	7.82892	12.9519	9.55113	188	Distal Intergenic	1	17907256	17908490	1235	1	Glyma.01G076200	Glyma.01G076200.2	64854
135	Gm01	18006483	18006744	262	*	P1_peak_135	41	.	5.42934	6.98299	4.1227	151	Distal Intergenic	1	17907256	17908490	1235	1	Glyma.01G076200	Glyma.01G076200.2	99227
136	Gm01	18008060	18008321	262	*	P1_peak_136	41	.	5.39031	6.95302	4.1227	137	Distal Intergenic	1	17907256	17908490	1235	1	Glyma.01G076200	Glyma.01G076200.2	100804
137	Gm01	18205345	18205672	328	*	P1_peak_137	87	.	7.9776	12.1518	8.78859	149	Distal Intergenic	1	18276513	18278159	1647	1	Glyma.01G076700	Glyma.01G076700.1	-70841
138	Gm01	18227459	18227821	363	*	P1_peak_138	91	.	7.83546	12.5229	9.13435	183	Distal Intergenic	1	18276513	18278159	1647	1	Glyma.01G076700	Glyma.01G076700.1	-48692
139	Gm01	18387490	18388264	775	*	P1_peak_139	91	.	7.83546	12.5229	9.13435	419	Distal Intergenic	1	18427616	18433687	6072	1	Glyma.01G076900	Glyma.01G076900.1	-39352
140	Gm01	18515735	18516019	285	*	P1_peak_140	75	.	7.65907	10.7996	7.5514	173	Distal Intergenic	1	18427616	18433687	6072	1	Glyma.01G076900	Glyma.01G076900.1	88119
141	Gm01	18635767	18636089	323	*	P1_peak_141	75	.	7.65907	10.7996	7.5514	156	Distal Intergenic	1	18675681	18678035	2355	1	Glyma.01G077000	Glyma.01G077000.1	-39592
142	Gm01	18677195	18677458	264	*	P1_peak_142	63	.	6.70347	9.48499	6.35723	116	Exon (Glyma.01G077000.1/Glyma.01G077000, exon 4 of 4)	1	18675681	18678035	2355	1	Glyma.01G077000	Glyma.01G077000.1	1514
143	Gm01	18686607	18687193	587	*	P1_peak_143	127	.	9.8888	16.4057	12.7162	356	Distal Intergenic	1	18675681	18678035	2355	1	Glyma.01G077000	Glyma.01G077000.1	10926
144	Gm01	18701305	18701636	332	*	P1_peak_144	79	.	6.03869	11.2084	7.94508	164	Distal Intergenic	1	18675681	18678035	2355	1	Glyma.01G077000	Glyma.01G077000.1	25624
145	Gm01	18772560	18773363	804	*	P1_peak_145	52	.	6.06641	8.21136	5.21551	594	Distal Intergenic	1	18867267	18869578	2312	2	Glyma.01G077100	Glyma.01G077100.1	96215
146	Gm01	18773522	18774211	690	*	P1_peak_146	63	.	6.70347	9.48499	6.35723	214	Distal Intergenic	1	18867267	18869578	2312	2	Glyma.01G077100	Glyma.01G077100.1	95367
147	Gm01	18778508	18778858	351	*	P1_peak_147	63	.	6.70347	9.48499	6.35723	180	Distal Intergenic	1	18867267	18869578	2312	2	Glyma.01G077100	Glyma.01G077100.1	90720
148	Gm01	18887451	18887749	299	*	P1_peak_148	87	.	8.29613	12.1518	8.78859	162	Exon (Glyma.01G077200.2/Glyma.01G077200, exon 17 of 18)	1	18877843	18888202	10360	1	Glyma.01G077200	Glyma.01G077200.13	9608
149	Gm01	18969313	18969611	299	*	P1_peak_149	75	.	7.34054	10.7996	7.5514	124	Distal Intergenic	1	18974727	18989718	14992	1	Glyma.01G077300	Glyma.01G077300.1	-5116
150	Gm01	19190311	19190827	517	*	P1_peak_150	52	.	6.38494	8.21136	5.21551	300	Distal Intergenic	1	19109801	19143286	33486	2	Glyma.01G077400	Glyma.01G077400.4	-47025
151	Gm01	19191915	19192474	560	*	P1_peak_151	100	.	8.61467	13.5385	10.0615	119	Distal Intergenic	1	19109801	19143286	33486	2	Glyma.01G077400	Glyma.01G077400.4	-48629
152	Gm01	19420437	19420784	348	*	P1_peak_152	41	.	5.69249	6.89309	4.1227	197	Distal Intergenic	1	19351617	19358716	7100	1	Glyma.01G077600	Glyma.01G077600.2	68820
153	Gm01	19428395	19429200	806	*	P1_peak_153	52	.	6.38494	8.21136	5.21551	305	Distal Intergenic	1	19351617	19358716	7100	1	Glyma.01G077600	Glyma.01G077600.2	76778
154	Gm01	19506840	19507486	647	*	P1_peak_154	113	.	9.57026	14.9572	11.366	281	Distal Intergenic	1	19647051	19649538	2488	1	Glyma.01G077700	Glyma.01G077700.1	-139565
155	Gm01	19510761	19511022	262	*	P1_peak_155	75	.	7.34054	10.7996	7.5514	127	Distal Intergenic	1	19647051	19649538	2488	1	Glyma.01G077700	Glyma.01G077700.1	-136029
156	Gm01	19590653	19591054	402	*	P1_peak_156	169	.	12.1185	20.9122	16.9632	174	Distal Intergenic	1	19647051	19649538	2488	1	Glyma.01G077700	Glyma.01G077700.1	-55997
157	Gm01	19846714	19847440	727	*	P1_peak_157	75	.	7.65907	10.7996	7.5514	321	Distal Intergenic	1	19868390	19870806	2417	2	Glyma.01G078000	Glyma.01G078000.1	23366
158	Gm01	19865647	19866251	605	*	P1_peak_158	60	.	6.36837	9.08008	6.03846	162	Distal Intergenic	1	19868390	19870806	2417	2	Glyma.01G078000	Glyma.01G078000.1	4555
159	Gm01	19929841	19930714	874	*	P1_peak_159	50	.	5.87934	7.99793	5.08587	690	Distal Intergenic	1	19868390	19870806	2417	2	Glyma.01G078000	Glyma.01G078000.1	-59035
160	Gm01	20013320	20013616	297	*	P1_peak_160	46	.	4.89762	7.53305	4.66092	106	Distal Intergenic	1	20080516	20080686	171	2	Glyma.01G078150	Glyma.01G078150.1	67070
161	Gm01	20059938	20060278	341	*	P1_peak_161	63	.	6.70347	9.48499	6.35723	151	Distal Intergenic	1	20080516	20080686	171	2	Glyma.01G078150	Glyma.01G078150.1	20408
162	Gm01	20156649	20157063	415	*	P1_peak_162	162	.	10.7696	20.1225	16.2303	206	Distal Intergenic	1	20130904	20133244	2341	2	Glyma.01G078350	Glyma.01G078350.1	-23405
163	Gm01	20198827	20199256	430	*	P1_peak_163	113	.	9.25173	14.9572	11.366	246	Distal Intergenic	1	20238406	20241041	2636	2	Glyma.01G078400	Glyma.01G078400.1	41785
164	Gm01	20633276	20633599	324	*	P1_peak_164	100	.	8.12939	13.4225	10.0091	150	Distal Intergenic	1	20572230	20572716	487	1	Glyma.01G078700	Glyma.01G078700.1	61046
165	Gm01	20655552	20656319	768	*	P1_peak_165	199	.	13.3927	24.0361	19.9328	541	Distal Intergenic	1	20714757	20715608	852	1	Glyma.01G078800	Glyma.01G078800.1	-58438
166	Gm01	20827045	20827423	379	*	P1_peak_166	75	.	7.34054	10.7996	7.5514	261	Distal Intergenic	1	20839591	20847262	7672	2	Glyma.01G079300	Glyma.01G079300.4	19839
167	Gm01	20851226	20851659	434	*	P1_peak_167	99	.	8.84712	13.3891	9.97925	231	Distal Intergenic	1	20839559	20847291	7733	2	Glyma.01G079300	Glyma.01G079300.2	-3935
168	Gm01	20967181	20967541	361	*	P1_peak_168	52	.	6.38494	8.21136	5.21551	189	Distal Intergenic	1	20839559	20847291	7733	2	Glyma.01G079300	Glyma.01G079300.2	-119890
169	Gm01	20995294	20995814	521	*	P1_peak_169	199	.	13.0741	24.0361	19.9328	314	Distal Intergenic	1	21106276	21111194	4919	2	Glyma.01G079500	Glyma.01G079500.1	115380
170	Gm01	21083738	21084032	295	*	P1_peak_170	100	.	8.61467	13.5385	10.0615	107	Distal Intergenic	1	21106276	21111194	4919	2	Glyma.01G079500	Glyma.01G079500.1	27162
171	Gm01	21236509	21236830	322	*	P1_peak_171	46	.	4.89762	7.53305	4.66092	136	Distal Intergenic	1	21342586	21342702	117	1	Glyma.01G079550	Glyma.01G079550.1	-105756
172	Gm01	21290559	21290859	301	*	P1_peak_172	63	.	7.022	9.48499	6.35723	118	Distal Intergenic	1	21342586	21342702	117	1	Glyma.01G079550	Glyma.01G079550.1	-51727
173	Gm01	21520762	21521336	575	*	P1_peak_173	91	.	7.59095	12.5229	9.13435	238	Distal Intergenic	1	21405189	21408168	2980	1	Glyma.01G079800	Glyma.01G079800.1	115573
174	Gm01	21553468	21553843	376	*	P1_peak_174	155	.	11.1629	19.3848	15.5169	172	Distal Intergenic	1	21405189	21408168	2980	1	Glyma.01G079800	Glyma.01G079800.1	148279
175	Gm01	21567247	21567630	384	*	P1_peak_175	104	.	7.61399	13.9998	10.4998	209	Distal Intergenic	1	21405189	21408168	2980	1	Glyma.01G079800	Glyma.01G079800.1	162058
176	Gm01	21645054	21645579	526	*	P1_peak_176	52	.	6.06641	8.21136	5.21551	102	Distal Intergenic	1	21776339	21778208	1870	1	Glyma.01G079900	Glyma.01G079900.1	-130760
177	Gm01	21652833	21653468	636	*	P1_peak_177	55	.	5.80545	8.59587	5.5909	379	Distal Intergenic	1	21776339	21778208	1870	1	Glyma.01G079900	Glyma.01G079900.1	-122871
178	Gm01	21869294	21869580	287	*	P1_peak_178	85	.	5.09031	11.8043	8.51155	128	Distal Intergenic	1	21905910	21909508	3599	2	Glyma.01G080200	Glyma.01G080200.1	39928
179	Gm01	21874994	21875262	269	*	P1_peak_179	44	.	3.81883	7.28745	4.42217	178	Distal Intergenic	1	21905910	21909508	3599	2	Glyma.01G080200	Glyma.01G080200.1	34246
180	Gm01	21908151	21908418	268	*	P1_peak_180	31	.	4.24558	5.86499	3.17359	67	Intron (Glyma.01G080200.1/Glyma.01G080200, intron 1 of 6)	1	21905910	21909508	3599	2	Glyma.01G080200	Glyma.01G080200.1	1090
181	Gm01	21929582	21929946	365	*	P1_peak_181	80	.	7.10192	11.3449	8.0642	139	Distal Intergenic	1	21905910	21909508	3599	2	Glyma.01G080200	Glyma.01G080200.1	-20074
182	Gm01	22112520	22113593	1074	*	P1_peak_182	118	.	6.6074	15.4524	11.8453	813	Distal Intergenic	1	22187945	22191040	3096	1	Glyma.01G080400	Glyma.01G080400.1	-74352
183	Gm01	22234562	22234873	312	*	P1_peak_183	93	.	8.22669	12.7226	9.32566	88	Distal Intergenic	1	22191796	22192286	491	2	Glyma.01G080450	Glyma.01G080450.1	-42276
184	Gm01	22353224	22353524	301	*	P1_peak_184	74	.	7.34699	10.5883	7.4135	177	Distal Intergenic	1	22510255	22511610	1356	1	Glyma.01G080500	Glyma.01G080500.1	-156731
185	Gm01	22404105	22404622	518	*	P1_peak_185	63	.	7.022	9.48499	6.35723	158	Distal Intergenic	1	22510255	22511610	1356	1	Glyma.01G080500	Glyma.01G080500.1	-105633
186	Gm01	22485709	22485997	289	*	P1_peak_186	60	.	6.12385	9.08008	6.03846	95	Distal Intergenic	1	22510255	22511610	1356	1	Glyma.01G080500	Glyma.01G080500.1	-24258
187	Gm01	22632564	22632844	281	*	P1_peak_187	63	.	6.70347	9.48499	6.35723	90	Distal Intergenic	1	22753768	22759541	5774	1	Glyma.01G080600	Glyma.01G080600.1	-120924
188	Gm01	22652288	22652592	305	*	P1_peak_188	66	.	6.61209	9.82222	6.68968	134	Distal Intergenic	1	22753768	22759541	5774	1	Glyma.01G080600	Glyma.01G080600.1	-101176
189	Gm01	22703300	22703667	368	*	P1_peak_189	58	.	5.35705	8.90955	5.89361	180	Distal Intergenic	1	22753768	22759541	5774	1	Glyma.01G080600	Glyma.01G080600.1	-50101
190	Gm01	22863710	22864090	381	*	P1_peak_190	102	.	8.07998	13.7287	10.2329	201	Distal Intergenic	1	22919572	22935201	15630	1	Glyma.01G080700	Glyma.01G080700.1	-55482
191	Gm01	22956143	22956541	399	*	P1_peak_191	155	.	11.1629	19.3848	15.5169	145	Distal Intergenic	1	22935498	22935614	117	2	Glyma.01G080750	Glyma.01G080750.1	-20529
192	Gm01	23005466	23005830	365	*	P1_peak_192	75	.	7.34054	10.7996	7.5514	235	Distal Intergenic	1	23073961	23074716	756	1	Glyma.01G080800	Glyma.01G080800.1	-68131
193	Gm01	23010750	23011152	403	*	P1_peak_193	96	.	7.63076	13.0937	9.69084	181	Distal Intergenic	1	23073961	23074716	756	1	Glyma.01G080800	Glyma.01G080800.1	-62809
194	Gm01	23054050	23054323	274	*	P1_peak_194	60	.	6.36837	9.08008	6.03846	106	Distal Intergenic	1	23073961	23074716	756	1	Glyma.01G080800	Glyma.01G080800.1	-19638
195	Gm01	23077884	23078163	280	*	P1_peak_195	75	.	7.34054	10.7996	7.5514	214	Distal Intergenic	1	23073961	23074716	756	1	Glyma.01G080800	Glyma.01G080800.1	3923
196	Gm01	23206717	23207124	408	*	P1_peak_196	70	.	6.85762	10.2497	7.0819	193	Distal Intergenic	1	23197514	23198205	692	2	Glyma.01G081000	Glyma.01G081000.1	-8512
197	Gm01	23222467	23222794	328	*	P1_peak_197	113	.	9.57026	14.9572	11.366	158	Distal Intergenic	1	23197514	23198205	692	2	Glyma.01G081000	Glyma.01G081000.1	-24262
198	Gm01	23248055	23248549	495	*	P1_peak_198	80	.	7.10192	11.3449	8.0642	277	Distal Intergenic	1	23197514	23198205	692	2	Glyma.01G081000	Glyma.01G081000.1	-49850
199	Gm01	23258791	23259228	438	*	P1_peak_199	149	.	10.0361	18.7993	14.9877	153	Distal Intergenic	1	23197514	23198205	692	2	Glyma.01G081000	Glyma.01G081000.1	-60586
200	Gm01	23291107	23291607	501	*	P1_peak_200	35	.	5.11349	6.25531	3.52974	125	Distal Intergenic	1	23367782	23368154	373	1	Glyma.01G081050	Glyma.01G081050.1	-76175
201	Gm01	23396192	23396453	262	*	P1_peak_201	32	.	4.90128	5.94877	3.22993	128	Distal Intergenic	1	23368210	23369886	1677	1	Glyma.01G081100	Glyma.01G081100.1	27982
202	Gm01	23569157	23569571	415	*	P1_peak_202	66	.	6.83082	9.78431	6.65274	218	Distal Intergenic	1	23656701	23658585	1885	1	Glyma.01G081400	Glyma.01G081400.1	-87130
203	Gm01	23577002	23577348	347	*	P1_peak_203	96	.	7.41905	13.0937	9.69084	188	Distal Intergenic	1	23656701	23658585	1885	1	Glyma.01G081400	Glyma.01G081400.1	-79353
204	Gm01	23625033	23625325	293	*	P1_peak_204	52	.	6.38494	8.21136	5.21551	127	Distal Intergenic	1	23656701	23658585	1885	1	Glyma.01G081400	Glyma.01G081400.1	-31376
205	Gm01	23630280	23630912	633	*	P1_peak_205	41	.	5.14579	6.95302	4.1227	375	Distal Intergenic	1	23656701	23658585	1885	1	Glyma.01G081400	Glyma.01G081400.1	-25789
206	Gm01	23705320	23705711	392	*	P1_peak_206	46	.	4.73461	7.53305	4.66092	166	Distal Intergenic	1	23740434	23745680	5247	1	Glyma.01G081600	Glyma.01G081600.1	-34723
207	Gm01	23782443	23782704	262	*	P1_peak_207	63	.	7.022	9.48499	6.35723	141	Distal Intergenic	1	23760142	23765313	5172	1	Glyma.01G081700	Glyma.01G081700.2	22301
208	Gm01	23963823	23964210	388	*	P1_peak_208	127	.	10.2073	16.4057	12.7162	151	Distal Intergenic	1	23921120	23925456	4337	2	Glyma.01G082000	Glyma.01G082000.1	-38367
209	Gm01	23964422	23964773	352	*	P1_peak_209	75	.	7.34054	10.7996	7.5514	179	Distal Intergenic	1	23921120	23925456	4337	2	Glyma.01G082000	Glyma.01G082000.1	-38966
210	Gm01	24002734	24003035	302	*	P1_peak_210	31	.	5.11081	5.80509	3.11925	89	Distal Intergenic	1	24020685	24029035	8351	1	Glyma.01G082200	Glyma.01G082200.2	-17650
211	Gm01	24020590	24020866	277	*	P1_peak_211	52	.	6.38494	8.21136	5.21551	46	Promoter	1	24020685	24029035	8351	1	Glyma.01G082200	Glyma.01G082200.2	0
212	Gm01	24050188	24050537	350	*	P1_peak_212	21	.	4.47374	4.68421	2.16691	197	Distal Intergenic	1	24079689	24083182	3494	1	Glyma.01G082400	Glyma.01G082400.1	-29152
213	Gm01	24288543	24288955	413	*	P1_peak_213	113	.	8.56901	14.9606	11.366	222	Distal Intergenic	1	24327454	24333327	5874	2	Glyma.01G083300	Glyma.01G083300.1	44372
214	Gm01	24346270	24346607	338	*	P1_peak_214	70	.	6.61288	10.1966	7.0368	185	Distal Intergenic	1	24327454	24333327	5874	2	Glyma.01G083300	Glyma.01G083300.1	-12943
215	Gm01	24512155	24512416	262	*	P1_peak_215	63	.	7.022	9.48499	6.35723	116	Distal Intergenic	1	24558585	24563540	4956	1	Glyma.01G083700	Glyma.01G083700.1	-46169
216	Gm01	24604590	24604947	358	*	P1_peak_216	93	.	7.95287	12.7226	9.32566	235	Distal Intergenic	1	24626415	24628766	2352	2	Glyma.01G083900	Glyma.01G083900.4	23819
217	Gm01	24662181	24662608	428	*	P1_peak_217	60	.	6.36837	9.08008	6.03846	244	Distal Intergenic	1	24626098	24628867	2770	2	Glyma.01G083900	Glyma.01G083900.3	-33314
218	Gm01	24685174	24685752	579	*	P1_peak_218	50	.	6.21832	7.93794	5.04596	131	Distal Intergenic	1	24719592	24722945	3354	1	Glyma.01G084000	Glyma.01G084000.1	-33840
219	Gm01	24817541	24817916	376	*	P1_peak_219	63	.	6.70347	9.48499	6.35723	145	Distal Intergenic	1	24874704	24878179	3476	2	Glyma.01G084300	Glyma.01G084300.1	60263
220	Gm01	24940153	24941053	901	*	P1_peak_220	125	.	9.05804	16.2172	12.5853	624	Distal Intergenic	1	24896737	24908296	11560	2	Glyma.01G084500	Glyma.01G084500.1	-31857
221	Gm01	25336414	25336675	262	*	P1_peak_221	46	.	4.73461	7.53305	4.66092	125	Distal Intergenic	1	25338737	25341293	2557	1	Glyma.01G085600	Glyma.01G085600.1	-2062
222	Gm01	25361372	25361686	315	*	P1_peak_222	63	.	6.70347	9.48499	6.35723	219	Distal Intergenic	1	25338737	25341293	2557	1	Glyma.01G085600	Glyma.01G085600.1	22635
223	Gm01	25381071	25381504	434	*	P1_peak_223	60	.	4.16042	9.09299	6.05106	62	Distal Intergenic	1	25406882	25409961	3080	1	Glyma.01G085700	Glyma.01G085700.1	-25378
224	Gm01	25567035	25567296	262	*	P1_peak_224	40	.	5.02519	6.7682	4.02566	152	Promoter	1	25559615	25568116	8502	2	Glyma.01G086000	Glyma.01G086000.1	820
225	Gm01	25955758	25956270	513	*	P1_peak_225	170	.	10.9948	21.0378	17.0845	302	Distal Intergenic	1	25906419	25909042	2624	2	Glyma.01G086700	Glyma.01G086700.1	-46716
226	Gm01	26377616	26377976	361	*	P1_peak_226	81	.	7.67906	11.4701	8.18307	164	Distal Intergenic	1	26355291	26355851	561	2	Glyma.01G087300	Glyma.01G087300.1	-21765
227	Gm01	26567125	26567386	262	*	P1_peak_227	31	.	4.79228	5.80509	3.11925	33	Distal Intergenic	1	26606825	26610907	4083	2	Glyma.01G087600	Glyma.01G087600.2	43521
228	Gm01	26805179	26805446	268	*	P1_peak_228	75	.	7.34054	10.7996	7.5514	149	Distal Intergenic	1	26763834	26769049	5216	2	Glyma.01G088200	Glyma.01G088200.1	-36130
229	Gm01	26805611	26806163	553	*	P1_peak_229	87	.	8.29613	12.1518	8.78859	171	Distal Intergenic	1	26763834	26769049	5216	2	Glyma.01G088200	Glyma.01G088200.1	-36562
230	Gm01	26889297	26889784	488	*	P1_peak_230	52	.	6.06641	8.21136	5.21551	343	Distal Intergenic	1	26864274	26868336	4063	2	Glyma.01G088300	Glyma.01G088300.1	-20961
231	Gm01	27059194	27059638	445	*	P1_peak_231	214	.	13.7112	25.6302	21.4521	210	Distal Intergenic	1	27064934	27068608	3675	1	Glyma.01G089100	Glyma.01G089100.1	-5296
232	Gm01	27112589	27112902	314	*	P1_peak_232	87	.	7.9776	12.1518	8.78859	196	Distal Intergenic	1	27120323	27126431	6109	2	Glyma.01G089500	Glyma.01G089500.3	13529
233	Gm01	27125515	27125863	349	*	P1_peak_233	162	.	10.5251	20.1225	16.2303	145	Promoter	1	27120323	27126431	6109	2	Glyma.01G089500	Glyma.01G089500.3	568
234	Gm01	27165267	27165661	395	*	P1_peak_234	184	.	12.7556	22.463	18.4331	165	Promoter	1	27165779	27166027	249	2	Glyma.01G089600	Glyma.01G089600.1	366
235	Gm01	27268913	27269233	321	*	P1_peak_235	75	.	7.34054	10.7996	7.5514	155	Distal Intergenic	1	27237018	27243200	6183	2	Glyma.01G089900	Glyma.01G089900.3	-25713
236	Gm01	27398828	27399160	333	*	P1_peak_236	70	.	7.13143	10.2497	7.0819	129	Distal Intergenic	1	27381795	27381896	102	2	Glyma.01G090450	Glyma.01G090450.1	-16932
237	Gm01	27418700	27418979	280	*	P1_peak_237	75	.	7.65907	10.7996	7.5514	93	Distal Intergenic	1	27381795	27381896	102	2	Glyma.01G090450	Glyma.01G090450.1	-36804
238	Gm01	27813181	27813554	374	*	P1_peak_238	113	.	9.57026	14.9572	11.366	175	Distal Intergenic	1	27925504	27932171	6668	1	Glyma.01G091800	Glyma.01G091800.1	-111950
239	Gm01	27983361	27983646	286	*	P1_peak_239	75	.	7.34054	10.7996	7.5514	145	Distal Intergenic	1	28002558	28003966	1409	2	Glyma.01G092300	Glyma.01G092300.1	20320
240	Gm01	27986387	27986851	465	*	P1_peak_240	134	.	9.32331	17.1301	13.4233	240	Distal Intergenic	1	28002558	28003966	1409	2	Glyma.01G092300	Glyma.01G092300.1	17115
241	Gm01	28158879	28159195	317	*	P1_peak_241	31	.	4.79228	5.80509	3.11925	219	Distal Intergenic	1	28193842	28197270	3429	1	Glyma.01G093000	Glyma.01G093000.3	-34647
242	Gm01	28274647	28274929	283	*	P1_peak_242	102	.	8.32449	13.7287	10.2329	157	Distal Intergenic	1	28238783	28245866	7084	1	Glyma.01G093150	Glyma.01G093150.2	35864
243	Gm01	28409435	28409752	318	*	P1_peak_243	41	.	5.42934	6.98299	4.1227	114	Distal Intergenic	1	28374687	28378311	3625	2	Glyma.01G093400	Glyma.01G093400.1	-31124
244	Gm01	28419540	28419809	270	*	P1_peak_244	87	.	7.9776	12.1518	8.78859	108	Distal Intergenic	1	28374687	28378311	3625	2	Glyma.01G093400	Glyma.01G093400.1	-41229
245	Gm01	28501502	28501903	402	*	P1_peak_245	123	.	8.51467	15.9565	12.3393	211	Distal Intergenic	1	28490790	28491347	558	1	Glyma.01G093650	Glyma.01G093650.1	10712
246	Gm01	28556296	28556557	262	*	P1_peak_246	60	.	6.30999	9.0636	6.03846	90	Distal Intergenic	1	28621854	28622752	899	1	Glyma.01G093800	Glyma.01G093800.1	-65297
247	Gm01	28590626	28590887	262	*	P1_peak_247	52	.	6.38494	8.21136	5.21551	182	Distal Intergenic	1	28621854	28622752	899	1	Glyma.01G093800	Glyma.01G093800.1	-30967
248	Gm01	28661962	28662269	308	*	P1_peak_248	70	.	6.85762	10.2497	7.0819	121	Intron (Glyma.01G093902.1/Glyma.01G093902, intron 21 of 34)	1	28646310	28693103	46794	2	Glyma.01G093902	Glyma.01G093902.2	30834
249	Gm01	28878051	28878332	282	*	P1_peak_249	60	.	6.36837	9.08008	6.03846	118	Distal Intergenic	1	28872987	28874336	1350	2	Glyma.01G094300	Glyma.01G094300.1	-3715
250	Gm01	28993093	28993455	363	*	P1_peak_250	62	.	4.89579	9.25272	6.2069	184	Distal Intergenic	1	28872987	28874336	1350	2	Glyma.01G094300	Glyma.01G094300.1	-118757
251	Gm01	29026257	29026518	262	*	P1_peak_251	63	.	7.022	9.48499	6.35723	112	Distal Intergenic	1	28872987	28874336	1350	2	Glyma.01G094300	Glyma.01G094300.1	-151921
252	Gm01	29093713	29094013	301	*	P1_peak_252	41	.	5.74787	6.98299	4.1227	131	Distal Intergenic	1	29187584	29187796	213	1	Glyma.01G094600	Glyma.01G094600.3	-93571
253	Gm01	29232419	29232777	359	*	P1_peak_253	127	.	9.8888	16.4057	12.7162	199	Distal Intergenic	1	29252214	29252519	306	2	Glyma.01G094700	Glyma.01G094700.3	19742
254	Gm01	29365116	29365415	300	*	P1_peak_254	52	.	6.06641	8.21136	5.21551	120	Distal Intergenic	1	29356335	29357415	1081	1	Glyma.01G095000	Glyma.01G095000.1	8781
255	Gm01	29572130	29572753	624	*	P1_peak_255	127	.	9.8888	16.4057	12.7162	467	Distal Intergenic	1	29612679	29615220	2542	1	Glyma.01G096000	Glyma.01G096000.1	-39926
256	Gm01	29627813	29628203	391	*	P1_peak_256	157	.	8.97288	19.6141	15.7393	188	Distal Intergenic	1	29612679	29615220	2542	1	Glyma.01G096000	Glyma.01G096000.1	15134
257	Gm01	29714017	29714354	338	*	P1_peak_257	127	.	10.2073	16.4057	12.7162	191	Distal Intergenic	1	29612679	29615220	2542	1	Glyma.01G096000	Glyma.01G096000.1	101338
258	Gm01	29991855	29992318	464	*	P1_peak_258	100	.	8.61467	13.5385	10.0615	249	Distal Intergenic	1	30024522	30025802	1281	2	Glyma.01G095800	Glyma.01G095800.1	33484
259	Gm01	30054034	30054814	781	*	P1_peak_259	169	.	11.8	20.9122	16.9632	404	Distal Intergenic	1	30024522	30025802	1281	2	Glyma.01G095800	Glyma.01G095800.1	-28232
260	Gm01	30109929	30110307	379	*	P1_peak_260	127	.	10.2073	16.4057	12.7162	204	Distal Intergenic	1	30092337	30096050	3714	2	Glyma.01G095700	Glyma.01G095700.1	-13879
261	Gm01	30275854	30276160	307	*	P1_peak_261	70	.	6.61288	10.1966	7.0368	175	Distal Intergenic	1	30308881	30311497	2617	2	Glyma.01G095500	Glyma.01G095500.1	35337
262	Gm01	30497071	30497332	262	*	P1_peak_262	52	.	6.38494	8.21136	5.21551	110	Promoter	1	30496038	30496964	927	2	Glyma.01G095300	Glyma.01G095300.1	-107
263	Gm01	30595202	30595678	477	*	P1_peak_263	196	.	2.39186	23.6722	19.6125	221	Distal Intergenic	1	30509839	30513597	3759	2	Glyma.01G095100	Glyma.01G095100.1	-81605
264	Gm01	30596088	30596683	596	*	P1_peak_264	109	.	2.99893	14.4988	10.9848	124	Distal Intergenic	1	30509839	30513597	3759	2	Glyma.01G095100	Glyma.01G095100.1	-82491
265	Gm01	30597196	30597672	477	*	P1_peak_265	145	.	3.03976	18.3472	14.5554	174	Distal Intergenic	1	30509839	30513597	3759	2	Glyma.01G095100	Glyma.01G095100.1	-83599
266	Gm01	30598184	30598577	394	*	P1_peak_266	102	.	3.42468	13.6831	10.2037	182	Distal Intergenic	1	30509839	30513597	3759	2	Glyma.01G095100	Glyma.01G095100.1	-84587
267	Gm01	30606897	30607247	351	*	P1_peak_267	67	.	2.17548	9.90023	6.76474	185	Distal Intergenic	1	30509839	30513597	3759	2	Glyma.01G095100	Glyma.01G095100.1	-93300
268	Gm01	30613379	30615309	1931	*	P1_peak_268	148	.	3.31786	18.6605	14.8595	623	Distal Intergenic	1	30509839	30513597	3759	2	Glyma.01G095100	Glyma.01G095100.1	-99782
269	Gm01	30618001	30618653	653	*	P1_peak_269	122	.	2.404	15.8189	12.2073	426	Distal Intergenic	1	30509839	30513597	3759	2	Glyma.01G095100	Glyma.01G095100.1	-104404
270	Gm01	30619112	30619441	330	*	P1_peak_270	49	.	1.7187	7.85124	4.96785	148	Distal Intergenic	1	30509839	30513597	3759	2	Glyma.01G095100	Glyma.01G095100.1	-105515
271	Gm01	30656916	30657426	511	*	P1_peak_271	179	.	2.43021	21.9196	17.9425	276	Distal Intergenic	1	30509839	30513597	3759	2	Glyma.01G095100	Glyma.01G095100.1	-143319
272	Gm01	30658471	30658964	494	*	P1_peak_272	113	.	2.10028	14.9535	11.366	342	Distal Intergenic	1	30509839	30513597	3759	2	Glyma.01G095100	Glyma.01G095100.1	-144874
273	Gm01	31034236	31035358	1123	*	P1_peak_273	282	.	4.10118	32.6198	28.2044	907	Distal Intergenic	1	31083048	31085420	2373	2	Glyma.01G095166	Glyma.01G095166.1	50062
274	Gm01	31035705	31037331	1627	*	P1_peak_274	285	.	2.78853	32.9246	28.5	1318	Distal Intergenic	1	31083048	31085420	2373	2	Glyma.01G095166	Glyma.01G095166.1	48089
275	Gm01	31065795	31066182	388	*	P1_peak_275	163	.	11.1832	20.2331	16.3395	196	Distal Intergenic	1	31083048	31085420	2373	2	Glyma.01G095166	Glyma.01G095166.1	19238
276	Gm01	31124066	31125077	1012	*	P1_peak_276	75	.	7.65907	10.7996	7.5514	624	Distal Intergenic	1	31083048	31085420	2373	2	Glyma.01G095166	Glyma.01G095166.1	-38646
277	Gm01	31197618	31197879	262	*	P1_peak_277	52	.	6.38494	8.21136	5.21551	50	Distal Intergenic	1	31202199	31203824	1626	2	Glyma.01G095232	Glyma.01G095232.1	5945
278	Gm01	31334067	31334376	310	*	P1_peak_278	50	.	5.1845	7.99319	5.08587	160	Distal Intergenic	1	31202199	31203824	1626	2	Glyma.01G095232	Glyma.01G095232.1	-130243
279	Gm01	31389850	31390130	281	*	P1_peak_279	40	.	4.87863	6.83038	4.08044	162	Distal Intergenic	1	31522868	31525353	2486	2	Glyma.01G095298	Glyma.01G095298.3	135223
280	Gm01	31523948	31524490	543	*	P1_peak_280	155	.	11.1629	19.3848	15.5169	325	Promoter	1	31522868	31525353	2486	2	Glyma.01G095298	Glyma.01G095298.3	863
281	Gm01	31576090	31576388	299	*	P1_peak_281	51	.	5.70796	8.08745	5.1745	190	Distal Intergenic	1	31547012	31552831	5820	2	Glyma.01G096300	Glyma.01G096300.1	-23259
282	Gm01	31587534	31587795	262	*	P1_peak_282	58	.	5.71262	8.82507	5.81432	105	Distal Intergenic	1	31547012	31552831	5820	2	Glyma.01G096300	Glyma.01G096300.1	-34703
283	Gm01	31743027	31743374	348	*	P1_peak_283	51	.	6.32341	8.10958	5.19506	143	Distal Intergenic	1	31887881	31888021	141	2	Glyma.01G096500	Glyma.01G096500.1	144647
284	Gm01	31760501	31760871	371	*	P1_peak_284	175	.	11.9145	21.513	17.5437	203	Distal Intergenic	1	31887881	31888021	141	2	Glyma.01G096500	Glyma.01G096500.1	127150
285	Gm01	31786194	31786599	406	*	P1_peak_285	51	.	6.32341	8.10958	5.19506	98	Distal Intergenic	1	31887881	31888021	141	2	Glyma.01G096500	Glyma.01G096500.1	101422
286	Gm01	31980343	31981005	663	*	P1_peak_286	102	.	8.07998	13.7287	10.2329	403	Distal Intergenic	1	31963883	31967650	3768	1	Glyma.01G096700	Glyma.01G096700.5	16460
287	Gm01	32234224	32234498	275	*	P1_peak_287	52	.	6.38494	8.21136	5.21551	88	Distal Intergenic	1	32153526	32154516	991	2	Glyma.01G097000	Glyma.01G097000.1	-79708
288	Gm01	32277502	32277871	370	*	P1_peak_288	63	.	6.78281	9.37244	6.321	237	Distal Intergenic	1	32338687	32342270	3584	2	Glyma.01G097100	Glyma.01G097100.2	64399
289	Gm01	32418782	32419204	423	*	P1_peak_289	100	.	8.9332	13.5385	10.0615	168	Distal Intergenic	1	32338715	32342301	3587	2	Glyma.01G097100	Glyma.01G097100.4	-76481
290	Gm01	32599455	32599980	526	*	P1_peak_290	395	.	21.0374	44.3314	39.5938	255	Intron (Glyma.01G097300.1/Glyma.01G097300, intron 3 of 3)	1	32596939	32602954	6016	1	Glyma.01G097300	Glyma.01G097300.1	2516
291	Gm01	32608369	32608737	369	*	P1_peak_291	70	.	6.8574	10.1966	7.0368	164	Promoter	1	32605587	32609148	3562	2	Glyma.01G097350	Glyma.01G097350.1	411
292	Gm01	32760075	32760417	343	*	P1_peak_292	140	.	10.5259	17.8822	14.0986	195	Distal Intergenic	1	32714094	32717612	3519	1	Glyma.01G097700	Glyma.01G097700.1	45981
293	Gm01	32814276	32814548	273	*	P1_peak_293	52	.	5.79953	8.25483	5.25853	159	Distal Intergenic	1	32883624	32885937	2314	2	Glyma.01G097900	Glyma.01G097900.2	71389
294	Gm01	32898218	32898505	288	*	P1_peak_294	50	.	5.63482	7.99793	5.08587	192	Distal Intergenic	1	32882840	32885941	3102	2	Glyma.01G097900	Glyma.01G097900.1	-12277
295	Gm01	32955760	32956275	516	*	P1_peak_295	62	.	5.54966	9.31879	6.26964	259	Distal Intergenic	1	32882840	32885941	3102	2	Glyma.01G097900	Glyma.01G097900.1	-69819
296	Gm01	33260817	33261174	358	*	P1_peak_296	87	.	8.29613	12.1518	8.78859	168	Distal Intergenic	1	33244470	33246613	2144	1	Glyma.01G098200	Glyma.01G098200.4	16347
297	Gm01	33616486	33616784	299	*	P1_peak_297	75	.	7.34054	10.7996	7.5514	124	Promoter	1	33615667	33618064	2398	1	Glyma.01G099200	Glyma.01G099200.1	819
298	Gm01	33709888	33710202	315	*	P1_peak_298	207	.	4.49434	24.8405	20.7165	193	Distal Intergenic	1	33698822	33708705	9884	2	Glyma.01G099600	Glyma.01G099600.3	-1183
299	Gm01	33715415	33715772	358	*	P1_peak_299	54	.	5.22364	8.41215	5.40998	192	Distal Intergenic	1	33698822	33708705	9884	2	Glyma.01G099600	Glyma.01G099600.3	-6710
300	Gm01	33770301	33770715	415	*	P1_peak_300	75	.	7.34054	10.7996	7.5514	190	Distal Intergenic	1	33791848	33800742	8895	1	Glyma.01G099700	Glyma.01G099700.2	-21133
301	Gm01	33901816	33902308	493	*	P1_peak_301	155	.	11.1629	19.3848	15.5169	178	Distal Intergenic	1	33907499	33910681	3183	1	Glyma.01G100000	Glyma.01G100000.1	-5191
302	Gm01	34174824	34175213	390	*	P1_peak_302	32	.	4.65676	5.94877	3.22993	239	Distal Intergenic	1	34168722	34170848	2127	1	Glyma.01G101100	Glyma.01G101100.1	6102
303	Gm01	34227895	34228246	352	*	P1_peak_303	80	.	7.10192	11.3449	8.0642	144	Distal Intergenic	1	34203916	34204014	99	2	Glyma.01G101266	Glyma.01G101266.1	-23881
304	Gm01	34806039	34806483	445	*	P1_peak_304	75	.	7.65907	10.7996	7.5514	249	Distal Intergenic	1	34750350	34751676	1327	1	Glyma.01G102700	Glyma.01G102700.1	55689
305	Gm01	34852242	34853135	894	*	P1_peak_305	113	.	9.57026	14.9572	11.366	478	Distal Intergenic	1	34909828	34910807	980	2	Glyma.01G102802	Glyma.01G102802.1	57672
306	Gm01	34915504	34915861	358	*	P1_peak_306	127	.	10.2073	16.4057	12.7162	179	Distal Intergenic	1	34909828	34910807	980	2	Glyma.01G102802	Glyma.01G102802.1	-4697
307	Gm01	35199925	35200419	495	*	P1_peak_307	80	.	7.10192	11.3449	8.0642	234	Distal Intergenic	1	35187770	35192407	4638	2	Glyma.01G103500	Glyma.01G103500.1	-7518
308	Gm01	35299327	35299633	307	*	P1_peak_308	140	.	10.5259	17.8822	14.0986	157	Distal Intergenic	1	35292771	35293716	946	1	Glyma.01G103900	Glyma.01G103900.1	6556
309	Gm01	35314971	35315642	672	*	P1_peak_309	87	.	8.29613	12.1518	8.78859	496	Distal Intergenic	1	35292771	35293716	946	1	Glyma.01G103900	Glyma.01G103900.1	22200
310	Gm01	35479283	35479577	295	*	P1_peak_310	87	.	7.9776	12.1518	8.78859	125	Distal Intergenic	1	35607435	35617001	9567	2	Glyma.01G104100	Glyma.01G104100.1	137424
311	Gm01	36004365	36004666	302	*	P1_peak_311	70	.	6.61288	10.1966	7.0368	169	Distal Intergenic	1	36044147	36044649	503	1	Glyma.01G105200	Glyma.01G105200.1	-39481
312	Gm01	36227549	36227925	377	*	P1_peak_312	140	.	10.5259	17.8822	14.0986	216	Distal Intergenic	1	36223264	36225994	2731	1	Glyma.01G105600	Glyma.01G105600.2	4285
313	Gm01	36268556	36269077	522	*	P1_peak_313	184	.	12.4371	22.463	18.4331	205	Distal Intergenic	1	36245574	36254286	8713	2	Glyma.01G105900	Glyma.01G105900.4	-14270
314	Gm01	36384206	36384545	340	*	P1_peak_314	63	.	6.70347	9.48499	6.35723	154	Distal Intergenic	1	36392243	36394184	1942	1	Glyma.01G106000	Glyma.01G106000.1	-7698
315	Gm01	36580231	36580682	452	*	P1_peak_315	294	.	17.215	33.8867	29.4301	197	Distal Intergenic	1	36638613	36640899	2287	1	Glyma.01G106500	Glyma.01G106500.1	-57931
316	Gm01	36638742	36639053	312	*	P1_peak_316	113	.	8.81352	14.9606	11.366	123	Promoter	1	36638613	36640899	2287	1	Glyma.01G106500	Glyma.01G106500.1	129
317	Gm01	36646150	36646472	323	*	P1_peak_317	50	.	5.63482	7.99793	5.08587	108	Distal Intergenic	1	36638613	36640899	2287	1	Glyma.01G106500	Glyma.01G106500.1	7537
318	Gm01	36746889	36747310	422	*	P1_peak_318	184	.	12.7556	22.463	18.4331	210	Intron (Glyma.01G106600.2/Glyma.01G106600, intron 21 of 22)	1	36735757	36749990	14234	1	Glyma.01G106600	Glyma.01G106600.2	11132
319	Gm01	36927411	36928072	662	*	P1_peak_319	60	.	6.12385	9.08008	6.03846	154	Distal Intergenic	1	36955264	36957839	2576	2	Glyma.01G106800	Glyma.01G106800.1	29767
320	Gm01	37046887	37047323	437	*	P1_peak_320	70	.	6.61288	10.1966	7.0368	184	Distal Intergenic	1	37039360	37040763	1404	2	Glyma.01G106933	Glyma.01G106933.1	-6124
321	Gm01	37065994	37066505	512	*	P1_peak_321	310	.	17.8521	35.5898	31.0907	290	Distal Intergenic	1	37088018	37093292	5275	1	Glyma.01G107000	Glyma.01G107000.1	-21513
322	Gm01	37154415	37154749	335	*	P1_peak_322	52	.	6.38494	8.21136	5.21551	137	Distal Intergenic	1	37094050	37096396	2347	2	Glyma.01G107100	Glyma.01G107100.1	-58019
323	Gm01	37622198	37622522	325	*	P1_peak_323	87	.	8.29613	12.1518	8.78859	115	Distal Intergenic	1	37616427	37620145	3719	1	Glyma.01G108900	Glyma.01G108900.1	5771
324	Gm01	37821793	37822352	560	*	P1_peak_324	80	.	7.34643	11.3449	8.0642	418	Distal Intergenic	1	37859918	37860858	941	1	Glyma.01G109500	Glyma.01G109500.1	-37566
325	Gm01	37842874	37843239	366	*	P1_peak_325	105	.	8.5005	14.0047	10.5007	159	Distal Intergenic	1	37859918	37860858	941	1	Glyma.01G109500	Glyma.01G109500.1	-16679
326	Gm01	38012607	38012907	301	*	P1_peak_326	50	.	5.87934	7.99793	5.08587	164	Distal Intergenic	1	38024305	38028117	3813	1	Glyma.01G110300	Glyma.01G110300.1	-11398
327	Gm01	38245456	38245717	262	*	P1_peak_327	31	.	5.11081	5.80509	3.11925	75	Intron (Glyma.01G111200.11/Glyma.01G111200, intron 12 of 18)	1	38230017	38248242	18226	1	Glyma.01G111200	Glyma.01G111200.4	15439
328	Gm01	38476754	38477078	325	*	P1_peak_328	147	.	9.32521	18.5475	14.7478	154	Distal Intergenic	1	38442566	38446207	3642	1	Glyma.01G111900	Glyma.01G111900.1	34188
329	Gm01	38554601	38554983	383	*	P1_peak_329	140	.	10.8444	17.8822	14.0986	184	Distal Intergenic	1	38583003	38592858	9856	1	Glyma.01G112200	Glyma.01G112200.1	-28020
330	Gm01	38811167	38811450	284	*	P1_peak_330	41	.	2.98528	7.02967	4.16868	145	Distal Intergenic	1	38884360	38888624	4265	1	Glyma.01G112600	Glyma.01G112600.1	-72910
331	Gm01	38823528	38823801	274	*	P1_peak_331	50	.	5.63482	7.99793	5.08587	64	Distal Intergenic	1	38884360	38888624	4265	1	Glyma.01G112600	Glyma.01G112600.1	-60559
332	Gm01	38829392	38829849	458	*	P1_peak_332	32	.	4.65676	5.94877	3.22993	210	Distal Intergenic	1	38884360	38888624	4265	1	Glyma.01G112600	Glyma.01G112600.1	-54511
333	Gm01	38836124	38836475	352	*	P1_peak_333	92	.	8.42019	12.6668	9.27597	204	Distal Intergenic	1	38884360	38888624	4265	1	Glyma.01G112600	Glyma.01G112600.1	-47885
334	Gm01	39136245	39136556	312	*	P1_peak_334	122	.	8.84574	15.8704	12.2552	88	Distal Intergenic	1	39137665	39141480	3816	1	Glyma.01G112900	Glyma.01G112900.1	-1109
335	Gm01	39209903	39210242	340	*	P1_peak_335	60	.	6.36837	9.08008	6.03846	189	Promoter	1	39205339	39210632	5294	2	Glyma.01G113000	Glyma.01G113000.1	390
336	Gm01	39560312	39560615	304	*	P1_peak_336	81	.	7.67906	11.4701	8.18307	183	Distal Intergenic	1	39506359	39507249	891	1	Glyma.01G113800	Glyma.01G113800.1	53953
337	Gm01	39624369	39624815	447	*	P1_peak_337	52	.	6.06641	8.21136	5.21551	232	Distal Intergenic	1	39506359	39507249	891	1	Glyma.01G113800	Glyma.01G113800.1	118010
338	Gm01	39758746	39759065	320	*	P1_peak_338	57	.	5.72544	8.79631	5.78672	138	Distal Intergenic	1	39817333	39818220	888	2	Glyma.01G113901	Glyma.01G113901.1	59155
339	Gm01	39932922	39933210	289	*	P1_peak_339	41	.	5.39031	6.95302	4.1227	106	Distal Intergenic	1	39900375	39903263	2889	2	Glyma.01G114050	Glyma.01G114050.1	-29659
340	Gm01	40186725	40187045	321	*	P1_peak_340	22	.	4.3933	4.73146	2.20507	83	Distal Intergenic	1	40160474	40162158	1685	2	Glyma.01G114600	Glyma.01G114600.1	-24567
341	Gm01	40192784	40193284	501	*	P1_peak_341	127	.	10.2073	16.4057	12.7162	244	Distal Intergenic	1	40219842	40220756	915	1	Glyma.01G114800	Glyma.01G114800.1	-26558
342	Gm01	40202608	40203667	1060	*	P1_peak_342	113	.	9.25173	14.9572	11.366	318	Distal Intergenic	1	40219842	40220756	915	1	Glyma.01G114800	Glyma.01G114800.1	-16175
343	Gm01	40206528	40206846	319	*	P1_peak_343	87	.	7.9776	12.1518	8.78859	146	Distal Intergenic	1	40219842	40220756	915	1	Glyma.01G114800	Glyma.01G114800.1	-12996
344	Gm01	40427496	40427985	490	*	P1_peak_344	53	.	2.34419	8.36271	5.3652	292	Distal Intergenic	1	40513363	40515660	2298	2	Glyma.01G115500	Glyma.01G115500.2	87675
345	Gm01	40460730	40461063	334	*	P1_peak_345	100	.	8.9332	13.5385	10.0615	112	Distal Intergenic	1	40513363	40515660	2298	2	Glyma.01G115500	Glyma.01G115500.2	54597
346	Gm01	40461325	40461714	390	*	P1_peak_346	169	.	12.1185	20.9122	16.9632	194	Distal Intergenic	1	40513363	40515660	2298	2	Glyma.01G115500	Glyma.01G115500.2	53946
347	Gm01	40736932	40737209	278	*	P1_peak_347	60	.	6.36837	9.08008	6.03846	168	Distal Intergenic	1	40749906	40757594	7689	1	Glyma.01G116700	Glyma.01G116700.1	-12697
348	Gm01	41812470	41812829	360	*	P1_peak_348	52	.	6.06641	8.21136	5.21551	104	Distal Intergenic	1	41801390	41804153	2764	1	Glyma.01G119900	Glyma.01G119900.1	11080
349	Gm01	41876056	41876442	387	*	P1_peak_349	52	.	6.06641	8.21136	5.21551	242	Distal Intergenic	1	41889348	41892256	2909	1	Glyma.01G120300	Glyma.01G120300.3	-12906
350	Gm01	41974633	41974927	295	*	P1_peak_350	63	.	6.70347	9.48499	6.35723	106	Distal Intergenic	1	41968011	41972258	4248	1	Glyma.01G120850	Glyma.01G120850.1	6622
351	Gm01	42078203	42078464	262	*	P1_peak_351	46	.	4.52111	7.4839	4.61568	149	Distal Intergenic	1	42092797	42093052	256	1	Glyma.01G121051	Glyma.01G121051.1	-14333
352	Gm01	42118067	42118373	307	*	P1_peak_352	37	.	3.42687	6.46191	3.73269	136	Distal Intergenic	1	42107966	42108632	667	1	Glyma.01G121100	Glyma.01G121100.1	10101
353	Gm01	42903106	42903383	278	*	P1_peak_353	75	.	7.34054	10.7996	7.5514	169	Intron (Glyma.01G121400.1/Glyma.01G121400, intron 11 of 28)	1	42906990	42910006	3017	1	Glyma.01G121600	Glyma.01G121600.1	-3607
354	Gm01	43006056	43006516	461	*	P1_peak_354	72	.	7.4592	10.4622	7.28866	244	Promoter	1	43006494	43006752	259	1	Glyma.01G122166	Glyma.01G122166.1	0
355	Gm01	43008774	43009065	292	*	P1_peak_355	70	.	6.85762	10.2497	7.0819	120	Distal Intergenic	1	42998167	43006605	8439	2	Glyma.01G122100	Glyma.01G122100.6	-2169
356	Gm01	43338243	43338659	417	*	P1_peak_356	214	.	14.0297	25.6302	21.4521	214	Distal Intergenic	1	43359677	43364314	4638	2	Glyma.01G122800	Glyma.01G122800.1	25655
357	Gm01	43363316	43363666	351	*	P1_peak_357	70	.	6.61288	10.1966	7.0368	317	Promoter	1	43359677	43364314	4638	2	Glyma.01G122800	Glyma.01G122800.1	648
358	Gm01	43443985	43444456	472	*	P1_peak_358	52	.	6.38494	8.21136	5.21551	124	Distal Intergenic	1	43439933	43441346	1414	1	Glyma.01G123100	Glyma.01G123100.1	4052
359	Gm01	43606253	43606581	329	*	P1_peak_359	87	.	7.9776	12.1518	8.78859	132	Distal Intergenic	1	43595037	43595753	717	1	Glyma.01G123201	Glyma.01G123201.1	11216
360	Gm01	43738402	43738715	314	*	P1_peak_360	87	.	8.29613	12.1518	8.78859	139	Distal Intergenic	1	43658067	43658816	750	1	Glyma.01G123500	Glyma.01G123500.1	80335
361	Gm01	43839855	43840161	307	*	P1_peak_361	75	.	7.34054	10.7996	7.5514	167	Distal Intergenic	1	43834941	43837202	2262	2	Glyma.01G123600	Glyma.01G123600.2	-2653
362	Gm01	43996928	43997342	415	*	P1_peak_362	100	.	8.61467	13.5385	10.0615	212	Distal Intergenic	1	43988286	43995498	7213	2	Glyma.01G124100	Glyma.01G124100.5	-1430
363	Gm01	44223043	44223311	269	*	P1_peak_363	41	.	5.74787	6.98299	4.1227	117	Distal Intergenic	1	44210641	44215058	4418	1	Glyma.01G125000	Glyma.01G125000.1	12402
364	Gm01	44261859	44262124	266	*	P1_peak_364	50	.	5.63482	7.99793	5.08587	75	Distal Intergenic	1	44210641	44215058	4418	1	Glyma.01G125000	Glyma.01G125000.1	51218
365	Gm01	44394803	44395107	305	*	P1_peak_365	50	.	5.63482	7.99793	5.08587	189	Distal Intergenic	1	44418412	44423157	4746	2	Glyma.01G125300	Glyma.01G125300.1	28050
366	Gm01	44828698	44828982	285	*	P1_peak_366	57	.	5.93714	8.79631	5.78672	109	Distal Intergenic	1	44823325	44823492	168	1	Glyma.01G127150	Glyma.01G127150.1	5373
367	Gm01	44849718	44850044	327	*	P1_peak_367	28	.	2.71928	5.42882	2.85431	173	Distal Intergenic	1	44823325	44823492	168	1	Glyma.01G127150	Glyma.01G127150.1	26393
368	Gm01	45236068	45236339	272	*	P1_peak_368	75	.	7.34054	10.7996	7.5514	112	Promoter	1	45228713	45236920	8208	2	Glyma.01G128700	Glyma.01G128700.3	581
369	Gm01	45304365	45304828	464	*	P1_peak_369	230	.	14.6668	27.2446	23.0045	232	Distal Intergenic	1	45302556	45303226	671	1	Glyma.01G128750	Glyma.01G128750.1	1809
370	Gm01	45705216	45705477	262	*	P1_peak_370	63	.	6.70347	9.48499	6.35723	110	Distal Intergenic	1	45689001	45691084	2084	1	Glyma.01G130500	Glyma.01G130500.1	16215
371	Gm01	46199798	46200138	341	*	P1_peak_371	113	.	8.56901	14.9606	11.366	178	Promoter	1	46199996	46206852	6857	1	Glyma.01G132400	Glyma.01G132400.4	0
372	Gm01	46204123	46204390	268	*	P1_peak_372	52	.	6.06641	8.21136	5.21551	197	Exon (Glyma.01G132400.4/Glyma.01G132400, exon 5 of 7)	1	46200037	46206853	6817	1	Glyma.01G132400	Glyma.01G132400.3	4086
373	Gm01	46267111	46267372	262	*	P1_peak_373	41	.	5.39031	6.95302	4.1227	155	Distal Intergenic	1	46289956	46291499	1544	1	Glyma.01G132500	Glyma.01G132500.1	-22584
374	Gm01	46404210	46404771	562	*	P1_peak_374	41	.	5.39031	6.95302	4.1227	119	Distal Intergenic	1	46388979	46401113	12135	2	Glyma.01G133100	Glyma.01G133100.2	-3097
375	Gm01	46608829	46609223	395	*	P1_peak_375	102	.	8.32449	13.7287	10.2329	217	Distal Intergenic	1	46605604	46607384	1781	1	Glyma.01G134100	Glyma.01G134100.1	3225
376	Gm01	46657285	46657562	278	*	P1_peak_376	63	.	4.50347	9.46042	6.35723	154	Distal Intergenic	1	46674640	46679802	5163	1	Glyma.01G134300	Glyma.01G134300.2	-17078
377	Gm01	46760919	46761311	393	*	P1_peak_377	155	.	11.1629	19.3848	15.5169	173	Promoter	1	46760961	46761888	928	1	Glyma.01G134700	Glyma.01G134700.1	0
378	Gm01	47283287	47283552	266	*	P1_peak_378	70	.	2.60175	10.1685	7.02561	104	Promoter	1	47283650	47283841	192	2	Glyma.01G136800	Glyma.01G136800.1	289
379	Gm01	47284297	47284925	629	*	P1_peak_379	567	.	5.20652	62.0038	56.7785	247	Promoter	1	47283650	47283841	192	2	Glyma.01G136800	Glyma.01G136800.1	-456
380	Gm01	47291270	47292046	777	*	P1_peak_380	191	.	3.46296	23.1668	19.114	411	Distal Intergenic	1	47294861	47297985	3125	2	Glyma.01G136900	Glyma.01G136900.2	5939
381	Gm01	47293111	47293419	309	*	P1_peak_381	52	.	2.25569	8.2657	5.26933	117	Distal Intergenic	1	47294861	47297985	3125	2	Glyma.01G136900	Glyma.01G136900.2	4566
382	Gm01	47293958	47294388	431	*	P1_peak_382	194	.	3.56575	23.5452	19.4868	207	Distal Intergenic	1	47294861	47297985	3125	2	Glyma.01G136900	Glyma.01G136900.2	3597
383	Gm01	48120599	48120877	279	*	P1_peak_383	58	.	3.77566	8.87152	5.85621	183	Distal Intergenic	1	48136193	48136444	252	2	Glyma.01G141000	Glyma.01G141000.1	15567
384	Gm01	48801197	48801585	389	*	P1_peak_384	214	.	13.7112	25.6302	21.4521	177	Distal Intergenic	1	48809178	48810614	1437	2	Glyma.01G143400	Glyma.01G143400.2	9029
385	Gm01	48872817	48873277	461	*	P1_peak_385	122	.	3.51081	15.9139	12.2978	221	Distal Intergenic	1	48859428	48864570	5143	2	Glyma.01G143800	Glyma.01G143800.3	-8247
386	Gm01	49003632	49004016	385	*	P1_peak_386	80	.	7.10192	11.3449	8.0642	170	Distal Intergenic	1	48975669	48991722	16054	2	Glyma.01G144500	Glyma.01G144500.1	-11910
387	Gm01	49144632	49145006	375	*	P1_peak_387	116	.	7.50578	15.2573	11.6572	150	Distal Intergenic	1	49142241	49142417	177	2	Glyma.01G145501	Glyma.01G145501.1	-2215
388	Gm01	49258556	49258833	278	*	P1_peak_388	63	.	7.022	9.48499	6.35723	202	Exon (Glyma.01G146300.2/Glyma.01G146300, exon 9 of 9)	1	49258429	49262068	3640	2	Glyma.01G146300	Glyma.01G146300.2	3235
389	Gm01	49657042	49657408	367	*	P1_peak_389	199	.	13.3927	24.0361	19.9328	172	Promoter	1	49657701	49660773	3073	1	Glyma.01G148300	Glyma.01G148300.3	-293
390	Gm01	49679316	49679613	298	*	P1_peak_390	70	.	6.8574	10.1966	7.0368	151	Intron (Glyma.01G148600.1/Glyma.01G148600, intron 3 of 4)	1	49678309	49682204	3896	1	Glyma.01G148600	Glyma.01G148600.1	1007
391	Gm01	49758186	49758475	290	*	P1_peak_391	75	.	7.34054	10.7996	7.5514	153	Promoter	1	49758369	49763094	4726	1	Glyma.01G149400	Glyma.01G149400.1	0
392	Gm01	49886303	49886564	262	*	P1_peak_392	75	.	7.34054	10.7996	7.5514	92	Promoter	1	49885817	49890294	4478	1	Glyma.01G150800	Glyma.01G150800.1	486
393	Gm01	49892484	49892776	293	*	P1_peak_393	113	.	9.25173	14.9572	11.366	118	Promoter	1	49891559	49892826	1268	2	Glyma.01G150900	Glyma.01G150900.1	50
394	Gm01	50018992	50019288	297	*	P1_peak_394	52	.	6.06641	8.21136	5.21551	98	Distal Intergenic	1	50026726	50027898	1173	2	Glyma.01G152200	Glyma.01G152200.1	8610
395	Gm01	50325233	50325591	359	*	P1_peak_395	41	.	5.74787	6.98299	4.1227	150	Promoter	1	50326154	50326705	552	1	Glyma.01G154750	Glyma.01G154750.1	-563
396	Gm01	50521940	50522227	288	*	P1_peak_396	52	.	6.38494	8.21136	5.21551	120	Distal Intergenic	1	50524803	50529462	4660	2	Glyma.01G156700	Glyma.01G156700.1	7235
397	Gm01	50568861	50569162	302	*	P1_peak_397	87	.	7.9776	12.1518	8.78859	159	Distal Intergenic	1	50566353	50567427	1075	1	Glyma.01G156900	Glyma.01G156900.1	2508
398	Gm01	50639669	50639934	266	*	P1_peak_398	87	.	7.9776	12.1518	8.78859	143	Promoter	1	50638640	50639757	1118	2	Glyma.01G157400	Glyma.01G157400.1	0
399	Gm01	50651596	50651992	397	*	P1_peak_399	113	.	8.81352	14.9606	11.366	203	Exon (Glyma.01G157500.1/Glyma.01G157500, exon 7 of 15)	1	50648652	50654857	6206	2	Glyma.01G157500	Glyma.01G157500.1	2865
400	Gm01	50729468	50729873	406	*	P1_peak_400	214	.	14.0297	25.6302	21.4521	237	Promoter	1	50729971	50734240	4270	1	Glyma.01G158200	Glyma.01G158200.1	-98
401	Gm01	50804087	50804380	294	*	P1_peak_401	79	.	6.03869	11.2084	7.94508	160	Promoter	1	50804129	50809701	5573	1	Glyma.01G159000	Glyma.01G159000.1	0
402	Gm01	50811477	50811752	276	*	P1_peak_402	52	.	6.06641	8.21136	5.21551	162	Promoter	1	50809492	50812504	3013	2	Glyma.01G159100	Glyma.01G159100.1	752
403	Gm01	50895129	50895521	393	*	P1_peak_403	127	.	10.2073	16.4057	12.7162	163	Exon (Glyma.01G159500.1/Glyma.01G159500, exon 2 of 8)	1	50890703	50897236	6534	2	Glyma.01G159500	Glyma.01G159500.1	1715
404	Gm01	50974925	50975229	305	*	P1_peak_404	75	.	7.65907	10.7996	7.5514	74	Promoter	1	50975588	50977979	2392	1	Glyma.01G160100	Glyma.01G160100.1	-359
405	Gm01	51044002	51044279	278	*	P1_peak_405	75	.	7.34054	10.7996	7.5514	167	Intron (Glyma.01G161100.1/Glyma.01G161100, intron 4 of 6)	1	51041249	51045620	4372	1	Glyma.01G161100	Glyma.01G161100.2	2753
406	Gm01	51085857	51086313	457	*	P1_peak_406	245	.	15.3038	28.8781	24.5699	195	Distal Intergenic	1	51073757	51082574	8818	2	Glyma.01G161600	Glyma.01G161600.1	-3283
407	Gm01	51115084	51115393	310	*	P1_peak_407	41	.	5.14579	6.95302	4.1227	121	Promoter	1	51113295	51116287	2993	2	Glyma.01G162000	Glyma.01G162000.1	894
408	Gm01	51136447	51136839	393	*	P1_peak_408	261	.	16.2594	30.5302	26.1672	177	Exon (Glyma.01G162200.4/Glyma.01G162200, exon 13 of 14)	1	51134583	51134720	138	1	Glyma.01G162151	Glyma.01G162151.1	1864
409	Gm01	51160595	51160875	281	*	P1_peak_409	46	.	4.89762	7.53305	4.66092	83	Promoter	1	51160168	51161309	1142	2	Glyma.01G162600	Glyma.01G162600.1	434
410	Gm01	51597141	51597490	350	*	P1_peak_410	52	.	6.06641	8.21136	5.21551	236	Distal Intergenic	1	51590305	51591461	1157	2	Glyma.01G166900	Glyma.01G166900.1	-5680
411	Gm01	52369864	52370236	373	*	P1_peak_411	68	.	6.4579	9.95112	6.81082	177	Promoter	1	52366516	52370417	3902	2	Glyma.01G175900	Glyma.01G175900.1	181
412	Gm01	52479831	52480313	483	*	P1_peak_412	174	.	11.0142	21.4658	17.4977	251	Promoter	1	52479549	52481599	2051	1	Glyma.01G177200	Glyma.01G177200.1	282
413	Gm01	52487709	52488040	332	*	P1_peak_413	70	.	6.8574	10.1966	7.0368	172	Exon (Glyma.01G177300.1/Glyma.01G177300, exon 5 of 8)	1	52485489	52489539	4051	1	Glyma.01G177300	Glyma.01G177300.1	2220
414	Gm01	52853609	52853964	356	*	P1_peak_414	60	.	6.36837	9.08008	6.03846	128	Distal Intergenic	1	52850187	52852507	2321	2	Glyma.01G181600	Glyma.01G181600.1	-1102
415	Gm01	52958406	52958790	385	*	P1_peak_415	137	.	9.54707	17.4972	13.7722	216	Promoter	1	52955631	52959035	3405	2	Glyma.01G183100	Glyma.01G183100.2	245
416	Gm01	53082807	53083340	534	*	P1_peak_416	199	.	13.0741	24.0361	19.9328	254	Downstream (<=300bp)	1	53080229	53082747	2519	1	Glyma.01G184400	Glyma.01G184400.1	2578
417	Gm01	53251517	53251778	262	*	P1_peak_417	52	.	6.06641	8.21136	5.21551	111	Distal Intergenic	1	53259448	53261022	1575	1	Glyma.01G186100	Glyma.01G186100.1	-7670
418	Gm01	53364738	53365083	346	*	P1_peak_418	214	.	14.0297	25.6302	21.4521	169	Exon (Glyma.01G187400.1/Glyma.01G187400, exon 2 of 31)	1	53363459	53376900	13442	1	Glyma.01G187400	Glyma.01G187400.1	1279
419	Gm01	53402552	53402813	262	*	P1_peak_419	31	.	4.08257	5.86499	3.17359	114	Promoter	1	53403586	53406514	2929	1	Glyma.01G187800	Glyma.01G187800.1	-773
420	Gm01	53534814	53535360	547	*	P1_peak_420	87	.	7.9776	12.1518	8.78859	435	Promoter	1	53532167	53535187	3021	2	Glyma.01G189100	Glyma.01G189100.3	0
421	Gm01	53939697	53939991	295	*	P1_peak_421	100	.	8.61467	13.5385	10.0615	94	Promoter	1	53939380	53943107	3728	1	Glyma.01G193700	Glyma.01G193700.1	317
422	Gm01	53966581	53966952	372	*	P1_peak_422	75	.	7.34054	10.7996	7.5514	161	Promoter	1	53965704	53967634	1931	1	Glyma.01G194200	Glyma.01G194200.1	877
423	Gm01	53983191	53983466	276	*	P1_peak_423	75	.	7.34054	10.7996	7.5514	119	Promoter	1	53983377	53986137	2761	1	Glyma.01G194500	Glyma.01G194500.3	0
424	Gm01	54094707	54095359	653	*	P1_peak_424	245	.	14.9853	28.8781	24.5699	355	Distal Intergenic	1	54093242	54094161	920	1	Glyma.01G195800	Glyma.01G195800.1	1465
425	Gm01	54238946	54239357	412	*	P1_peak_425	102	.	8.32449	13.7287	10.2329	187	Promoter	1	54237748	54239950	2203	2	Glyma.01G197000	Glyma.01G197000.1	593
426	Gm01	54267829	54268164	336	*	P1_peak_426	50	.	5.63482	7.99793	5.08587	199	Distal Intergenic	1	54262073	54266364	4292	2	Glyma.01G197600	Glyma.01G197600.1	-1465
427	Gm01	54319234	54319510	277	*	P1_peak_427	75	.	7.65907	10.7996	7.5514	132	Distal Intergenic	1	54313334	54315323	1990	2	Glyma.01G198000	Glyma.01G198000.1	-3911
428	Gm01	54601356	54601633	278	*	P1_peak_428	183	.	2.07858	22.3568	18.3718	158	Promoter	1	54600517	54601573	1057	1	Glyma.01G201600	Glyma.01G201600.3	839
429	Gm01	54787438	54787699	262	*	P1_peak_429	41	.	5.39031	6.95302	4.1227	130	Promoter	1	54788464	54790070	1607	1	Glyma.01G203600	Glyma.01G203600.1	-765
430	Gm01	54839036	54839521	486	*	P1_peak_430	52	.	6.38494	8.21136	5.21551	399	Promoter	1	54839802	54843515	3714	1	Glyma.01G204533	Glyma.01G204533.1	-281
431	Gm01	54921633	54921906	274	*	P1_peak_431	75	.	7.34054	10.7996	7.5514	138	Exon (Glyma.01G205600.1/Glyma.01G205600, exon 4 of 7)	1	54919353	54923069	3717	2	Glyma.01G205600	Glyma.01G205600.1	1163
432	Gm01	54931398	54931789	392	*	P1_peak_432	80	.	7.34643	11.3449	8.0642	137	Promoter	1	54931285	54932110	826	2	Glyma.01G205800	Glyma.01G205800.1	321
433	Gm01	55265370	55265778	409	*	P1_peak_433	200	.	12.2367	24.2093	20.0959	215	Exon (Glyma.01G210100.1/Glyma.01G210100, exon 8 of 8)	1	55263024	55265584	2561	1	Glyma.01G210100	Glyma.01G210100.3	2346
434	Gm01	55308683	55309487	805	*	P1_peak_434	214	.	14.0297	25.6302	21.4521	235	Promoter	1	55302596	55310111	7516	2	Glyma.01G210600	Glyma.01G210600.11	624
435	Gm01	55347145	55347564	420	*	P1_peak_435	200	.	12.2367	24.2093	20.0959	207	Promoter	1	55341970	55347667	5698	2	Glyma.01G210800	Glyma.01G210800.1	103
436	Gm01	55510882	55511160	279	*	P1_peak_436	75	.	7.65907	10.7996	7.5514	145	Promoter	1	55508656	55511881	3226	2	Glyma.01G212800	Glyma.01G212800.2	721
437	Gm01	55635357	55635645	289	*	P1_peak_437	60	.	6.12385	9.08008	6.03846	100	Exon (Glyma.01G214300.1/Glyma.01G214300, exon 5 of 10)	1	55633325	55637364	4040	1	Glyma.01G214300	Glyma.01G214300.1	2032
438	Gm01	55888107	55888433	327	*	P1_peak_438	155	.	11.4815	19.3848	15.5169	133	Distal Intergenic	1	55888841	55891884	3044	2	Glyma.01G217800	Glyma.01G217800.3	3451
439	Gm01	55938302	55938586	285	*	P1_peak_439	80	.	7.34643	11.3449	8.0642	198	Promoter	1	55937373	55940822	3450	1	Glyma.01G218300	Glyma.01G218300.1	929
440	Gm01	56069323	56069599	277	*	P1_peak_440	75	.	7.34054	10.7996	7.5514	89	Intron (Glyma.01G220400.1/Glyma.01G220400, intron 10 of 15)	1	56064782	56071251	6470	1	Glyma.01G220400	Glyma.01G220400.1	4541
441	Gm01	56089449	56089809	361	*	P1_peak_441	87	.	8.29613	12.1518	8.78859	172	Exon (Glyma.01G220800.1/Glyma.01G220800, exon 2 of 2)	1	56088429	56091185	2757	2	Glyma.01G220800	Glyma.01G220800.1	1376
442	Gm01	56363306	56363585	280	*	P1_peak_442	75	.	7.65907	10.7996	7.5514	161	Intron (Glyma.01G223900.1/Glyma.01G223900, intron 2 of 9)	1	56361528	56366996	5469	1	Glyma.01G223900	Glyma.01G223900.1	1778
443	Gm01	56385741	56386092	352	*	P1_peak_443	75	.	7.34054	10.7996	7.5514	182	Promoter	1	56385731	56387022	1292	1	Glyma.01G224100	Glyma.01G224100.1	10
444	Gm01	56432272	56432542	271	*	P1_peak_444	75	.	7.34054	10.7996	7.5514	143	Promoter	1	56432556	56439338	6783	1	Glyma.01G224500	Glyma.01G224500.1	-14
445	Gm01	56502585	56502866	282	*	P1_peak_445	75	.	7.65907	10.7996	7.5514	153	Promoter	1	56493979	56502790	8812	2	Glyma.01G225200	Glyma.01G225200.1	0
446	Gm01	56672282	56672578	297	*	P1_peak_446	91	.	7.83546	12.5229	9.13435	122	Promoter	1	56667490	56672978	5489	2	Glyma.01G227200	Glyma.01G227200.1	400
447	Gm01	56989140	56989411	272	*	P1_peak_447	63	.	6.70347	9.48499	6.35723	103	Distal Intergenic	1	56984097	56987115	3019	2	Glyma.01G232300	Glyma.01G232300.1	-2025
448	Gm01	57255377	57255717	341	*	P1_peak_448	113	.	9.25173	14.9572	11.366	214	Promoter	1	57252332	57256293	3962	2	Glyma.01G236100	Glyma.01G236100.2	576
449	Gm01	57257291	57257552	262	*	P1_peak_449	31	.	4.79228	5.80509	3.11925	208	Promoter	1	57252347	57256293	3947	2	Glyma.01G236100	Glyma.01G236100.1	-998
450	Gm01	57506159	57506579	421	*	P1_peak_450	184	.	12.4371	22.463	18.4331	196	Intron (Glyma.01G240100.1/Glyma.01G240100, intron 11 of 11)	1	57506175	57513374	7200	2	Glyma.01G240100	Glyma.01G240100.1	6795
451	Gm01	57931034	57932179	1146	*	P1_peak_451	31	.	4.24558	5.86499	3.17359	948	Distal Intergenic	1	57916555	57925526	8972	2	Glyma.01G245700	Glyma.01G245700.1	-5508
452	Gm02	40403	40841	439	*	P1_peak_452	155	.	11.4815	19.3848	15.5169	226	Promoter	3	40173	44251	4079	1	Glyma.02G000400	Glyma.02G000400.1	230
453	Gm02	63432	63743	312	*	P1_peak_453	52	.	6.06641	8.21136	5.21551	136	Distal Intergenic	3	66242	71830	5589	1	Glyma.02G000600	Glyma.02G000600.1	-2499
454	Gm02	124028	124336	309	*	P1_peak_454	76	.	6.57225	10.8895	7.63713	147	Intron (Glyma.02G001000.1/Glyma.02G001000, intron 3 of 8)	3	116864	129628	12765	2	Glyma.02G001000	Glyma.02G001000.2	5292
455	Gm02	135825	136099	275	*	P1_peak_455	32	.	4.90128	5.94877	3.22993	144	Distal Intergenic	3	132935	134761	1827	2	Glyma.02G001100	Glyma.02G001100.1	-1064
456	Gm02	164314	164575	262	*	P1_peak_456	31	.	4.79228	5.80509	3.11925	115	Distal Intergenic	3	157473	162440	4968	1	Glyma.02G001400	Glyma.02G001400.2	6841
457	Gm02	357520	357781	262	*	P1_peak_457	41	.	5.39031	6.95302	4.1227	72	Intron (Glyma.02G003200.2/Glyma.02G003200, intron 1 of 14)	3	356247	373897	17651	1	Glyma.02G003200	Glyma.02G003200.2	1273
458	Gm02	666080	666433	354	*	P1_peak_458	113	.	9.57026	14.9572	11.366	156	Distal Intergenic	3	661851	662653	803	1	Glyma.02G006100	Glyma.02G006100.1	4229
459	Gm02	739898	740159	262	*	P1_peak_459	41	.	5.42934	6.98299	4.1227	151	Promoter	3	739909	742254	2346	1	Glyma.02G006900	Glyma.02G006900.1	0
460	Gm02	771190	771504	315	*	P1_peak_460	113	.	8.81352	14.9606	11.366	156	Distal Intergenic	3	764625	766555	1931	2	Glyma.02G007400	Glyma.02G007400.1	-4635
461	Gm02	943735	944026	292	*	P1_peak_461	72	.	7.4592	10.4622	7.28866	154	Distal Intergenic	3	945648	946971	1324	1	Glyma.02G009751	Glyma.02G009751.1	-1622
462	Gm02	1252336	1252611	276	*	P1_peak_462	52	.	6.38494	8.21136	5.21551	102	Promoter	3	1246786	1252722	5937	2	Glyma.02G013800	Glyma.02G013800.1	111
463	Gm02	1720092	1720436	345	*	P1_peak_463	125	.	9.30255	16.2172	12.5853	165	Promoter	3	1720655	1724241	3587	1	Glyma.02G019500	Glyma.02G019500.1	-219
464	Gm02	1741247	1741657	411	*	P1_peak_464	442	.	20.0686	49.1338	44.259	202	Promoter	3	1742459	1742611	153	1	Glyma.02G019566	Glyma.02G019566.1	-802
465	Gm02	1791002	1791335	334	*	P1_peak_465	87	.	7.9776	12.1518	8.78859	169	Promoter	3	1786264	1791587	5324	2	Glyma.02G019700	Glyma.02G019700.8	252
466	Gm02	1792742	1793029	288	*	P1_peak_466	75	.	7.34054	10.7996	7.5514	140	Distal Intergenic	3	1786263	1791609	5347	2	Glyma.02G019700	Glyma.02G019700.7	-1133
467	Gm02	1942025	1942380	356	*	P1_peak_467	113	.	9.57026	14.9572	11.366	155	Intron (Glyma.02G022000.10/Glyma.02G022000, intron 5 of 5)	3	1942627	1945025	2399	2	Glyma.02G022100	Glyma.02G022100.1	2645
468	Gm02	2001653	2001949	297	*	P1_peak_468	87	.	7.9776	12.1518	8.78859	194	Distal Intergenic	3	1994016	1996212	2197	1	Glyma.02G022300	Glyma.02G022300.1	7637
469	Gm02	2128870	2129153	284	*	P1_peak_469	87	.	8.29613	12.1518	8.78859	164	Intron (Glyma.02G024200.1/Glyma.02G024200, intron 3 of 6)	3	2126007	2134045	8039	2	Glyma.02G024200	Glyma.02G024200.1	4892
470	Gm02	2133356	2133617	262	*	P1_peak_470	41	.	5.14579	6.95302	4.1227	100	Promoter	3	2126007	2134045	8039	2	Glyma.02G024200	Glyma.02G024200.1	428
471	Gm02	2147274	2147623	350	*	P1_peak_471	70	.	6.8574	10.1966	7.0368	184	Exon (Glyma.02G024400.1/Glyma.02G024400, exon 1 of 1)	3	2145325	2147943	2619	1	Glyma.02G024400	Glyma.02G024400.1	1949
472	Gm02	2184943	2185453	511	*	P1_peak_472	80	.	7.34643	11.3449	8.0642	294	Intron (Glyma.02G025000.1/Glyma.02G025000, intron 2 of 8)	3	2181637	2186936	5300	2	Glyma.02G025000	Glyma.02G025000.1	1483
473	Gm02	2454106	2454421	316	*	P1_peak_473	63	.	7.022	9.48499	6.35723	103	Promoter	3	2453900	2458727	4828	1	Glyma.02G027600	Glyma.02G027600.1	206
474	Gm02	2454758	2455111	354	*	P1_peak_474	63	.	7.022	9.48499	6.35723	137	Promoter	3	2453900	2458727	4828	1	Glyma.02G027600	Glyma.02G027600.1	858
475	Gm02	2478544	2478862	319	*	P1_peak_475	52	.	6.06641	8.21136	5.21551	198	Promoter	3	2477724	2478955	1232	1	Glyma.02G027900	Glyma.02G027900.1	820
476	Gm02	2644258	2644880	623	*	P1_peak_476	294	.	17.5336	33.8867	29.4301	386	Exon (Glyma.02G029200.1/Glyma.02G029200, exon 1 of 1)	3	2643223	2644773	1551	1	Glyma.02G029200	Glyma.02G029200.1	1035
477	Gm02	3252217	3252873	657	*	P1_peak_477	199	.	13.3927	24.0361	19.9328	256	Promoter	3	3252363	3257969	5607	1	Glyma.02G035300	Glyma.02G035300.5	0
478	Gm02	3398848	3399136	289	*	P1_peak_478	87	.	8.29613	12.1518	8.78859	91	Distal Intergenic	3	3412321	3421632	9312	1	Glyma.02G036900	Glyma.02G036900.1	-13185
479	Gm02	3537211	3537564	354	*	P1_peak_479	169	.	11.8	20.9122	16.9632	197	Distal Intergenic	3	3542918	3543232	315	1	Glyma.02G038200	Glyma.02G038200.1	-5354
480	Gm02	3559030	3559312	283	*	P1_peak_480	63	.	6.70347	9.48499	6.35723	82	Promoter	3	3556829	3559370	2542	2	Glyma.02G038400	Glyma.02G038400.2	58
481	Gm02	3643704	3644103	400	*	P1_peak_481	136	.	8.15783	17.4005	13.6871	187	Promoter	3	3642938	3644480	1543	2	Glyma.02G039300	Glyma.02G039300.1	377
482	Gm02	3899267	3899572	306	*	P1_peak_482	100	.	8.9332	13.5385	10.0615	171	Distal Intergenic	3	3892575	3894166	1592	1	Glyma.02G041600	Glyma.02G041600.1	6692
483	Gm02	4104200	4104500	301	*	P1_peak_483	62	.	5.38665	9.31879	6.26964	120	Intron (Glyma.02G044400.1/Glyma.02G044400, intron 2 of 3)	3	4102659	4108302	5644	1	Glyma.02G044400	Glyma.02G044400.1	1541
484	Gm02	4605085	4605431	347	*	P1_peak_484	169	.	11.8	20.9122	16.9632	202	Promoter	3	4603407	4605840	2434	2	Glyma.02G051100	Glyma.02G051100.1	409
485	Gm02	5165103	5165471	369	*	P1_peak_485	112	.	9.47804	14.7959	11.2742	183	Exon (Glyma.02G057800.1/Glyma.02G057800, exon 1 of 2)	3	5162977	5166666	3690	2	Glyma.02G057800	Glyma.02G057800.1	1195
486	Gm02	6002909	6003260	352	*	P1_peak_486	127	.	9.8888	16.4057	12.7162	200	Promoter	3	5998996	6003388	4393	2	Glyma.02G068500	Glyma.02G068500.2	128
487	Gm02	6098420	6098735	316	*	P1_peak_487	75	.	7.65907	10.7996	7.5514	180	Distal Intergenic	3	6102593	6103883	1291	2	Glyma.02G069700	Glyma.02G069700.1	5148
488	Gm02	6153184	6153445	262	*	P1_peak_488	41	.	5.14579	6.95302	4.1227	73	Distal Intergenic	3	6148130	6152356	4227	1	Glyma.02G070300	Glyma.02G070300.1	5054
489	Gm02	6424993	6425279	287	*	P1_peak_489	87	.	8.29613	12.1518	8.78859	148	Exon (Glyma.02G073900.3/Glyma.02G073900, exon 1 of 2)	3	6423031	6429095	6065	1	Glyma.02G073900	Glyma.02G073900.1	1962
490	Gm02	6486754	6487021	268	*	P1_peak_490	60	.	6.58381	9.0636	6.03846	114	Promoter	3	6483218	6486413	3196	2	Glyma.02G074600	Glyma.02G074600.1	-341
491	Gm02	6510020	6510350	331	*	P1_peak_491	75	.	7.65907	10.7996	7.5514	201	Promoter	3	6506978	6510261	3284	2	Glyma.02G075000	Glyma.02G075000.1	0
492	Gm02	6528219	6528568	350	*	P1_peak_492	127	.	9.8888	16.4057	12.7162	171	Distal Intergenic	3	6520495	6523929	3435	2	Glyma.02G075100	Glyma.02G075100.2	-4290
493	Gm02	6716279	6716581	303	*	P1_peak_493	102	.	8.07998	13.7287	10.2329	156	Intron (Glyma.02G078100.1/Glyma.02G078100, intron 6 of 10)	3	6711616	6719659	8044	1	Glyma.02G078100	Glyma.02G078100.1	4663
494	Gm02	6749969	6750401	433	*	P1_peak_494	137	.	9.79158	17.4972	13.7722	185	Promoter	3	6744007	6750304	6298	2	Glyma.02G078600	Glyma.02G078600.1	0
495	Gm02	6812250	6812679	430	*	P1_peak_495	413	.	21.993	46.1216	41.3298	224	Promoter	3	6811710	6814973	3264	1	Glyma.02G079200	Glyma.02G079200.1	540
496	Gm02	6975867	6976151	285	*	P1_peak_496	100	.	8.61467	13.5385	10.0615	173	Promoter	3	6974723	6976657	1935	2	Glyma.02G081100	Glyma.02G081100.1	506
497	Gm02	6990978	6991437	460	*	P1_peak_497	100	.	8.61467	13.5385	10.0615	245	Exon (Glyma.02G081300.1/Glyma.02G081300, exon 2 of 3)	3	6988291	6997780	9490	1	Glyma.02G081300	Glyma.02G081300.1	2687
498	Gm02	6998858	6999181	324	*	P1_peak_498	60	.	6.12385	9.08008	6.03846	134	Distal Intergenic	3	6999279	7002776	3498	2	Glyma.02G081400	Glyma.02G081400.1	3595
499	Gm02	7035257	7035620	364	*	P1_peak_499	184	.	12.4371	22.463	18.4331	189	Promoter	3	7030943	7035678	4736	2	Glyma.02G081800	Glyma.02G081800.6	58
500	Gm02	7424810	7425124	315	*	P1_peak_500	63	.	6.70347	9.48499	6.35723	128	Promoter	3	7424826	7432641	7816	1	Glyma.02G085700	Glyma.02G085700.11	0
501	Gm02	7481279	7481658	380	*	P1_peak_501	87	.	8.29613	12.1518	8.78859	199	Distal Intergenic	3	7483104	7485538	2435	1	Glyma.02G086400	Glyma.02G086400.1	-1446
502	Gm02	7621565	7621869	305	*	P1_peak_502	100	.	8.9332	13.5385	10.0615	207	Distal Intergenic	3	7615295	7619846	4552	2	Glyma.02G087700	Glyma.02G087700.4	-1719
503	Gm02	7630931	7631343	413	*	P1_peak_503	32	.	4.65676	5.94877	3.22993	260	Distal Intergenic	3	7632808	7635924	3117	2	Glyma.02G087800	Glyma.02G087800.1	4581
504	Gm02	7700069	7700624	556	*	P1_peak_504	125	.	9.30255	16.2172	12.5853	166	Distal Intergenic	3	7693163	7696252	3090	1	Glyma.02G088300	Glyma.02G088300.1	6906
505	Gm02	7751024	7751390	367	*	P1_peak_505	70	.	6.61288	10.1966	7.0368	123	Distal Intergenic	3	7747235	7747659	425	1	Glyma.02G088550	Glyma.02G088550.1	3789
506	Gm02	7761804	7762086	283	*	P1_peak_506	52	.	6.38494	8.21136	5.21551	206	Promoter	3	7758839	7761943	3105	2	Glyma.02G088700	Glyma.02G088700.1	0
507	Gm02	7765748	7766105	358	*	P1_peak_507	155	.	11.4815	19.3848	15.5169	196	Distal Intergenic	3	7758839	7761943	3105	2	Glyma.02G088700	Glyma.02G088700.1	-3805
508	Gm02	7898401	7898765	365	*	P1_peak_508	91	.	7.83546	12.5229	9.13435	165	Promoter	3	7899291	7900892	1602	1	Glyma.02G090332	Glyma.02G090332.1	-526
509	Gm02	7926880	7927238	359	*	P1_peak_509	102	.	8.32449	13.7287	10.2329	156	Distal Intergenic	3	7937315	7943827	6513	1	Glyma.02G090500	Glyma.02G090500.1	-10077
510	Gm02	8115857	8116272	416	*	P1_peak_510	63	.	7.022	9.48499	6.35723	222	Distal Intergenic	3	8113708	8114180	473	1	Glyma.02G092100	Glyma.02G092100.2	2149
511	Gm02	8126205	8126488	284	*	P1_peak_511	75	.	7.65907	10.7996	7.5514	196	Distal Intergenic	3	8132681	8133417	737	1	Glyma.02G092300	Glyma.02G092300.1	-6193
512	Gm02	8506297	8506748	452	*	P1_peak_512	147	.	8.48385	18.4988	14.7007	214	Promoter	3	8497404	8507048	9645	2	Glyma.02G095200	Glyma.02G095200.1	300
513	Gm02	8993905	8994246	342	*	P1_peak_513	129	.	9.59575	16.6509	12.9541	203	Intron (Glyma.02G098500.15/Glyma.02G098500, intron 11 of 11)	3	9001236	9017060	15825	2	Glyma.02G098500	Glyma.02G098500.12	22814
514	Gm02	9082934	9083713	780	*	P1_peak_514	80	.	7.34643	11.3449	8.0642	487	Distal Intergenic	3	9097994	9106641	8648	1	Glyma.02G098700	Glyma.02G098700.1	-14281
515	Gm02	9300138	9300457	320	*	P1_peak_515	169	.	11.8	20.9122	16.9632	141	Distal Intergenic	3	9318304	9321246	2943	2	Glyma.02G099600	Glyma.02G099600.1	20789
516	Gm02	9392691	9392974	284	*	P1_peak_516	75	.	7.34054	10.7996	7.5514	98	Distal Intergenic	3	9393034	9398958	5925	2	Glyma.02G100200	Glyma.02G100200.1	5984
517	Gm02	9502708	9503032	325	*	P1_peak_517	113	.	8.56901	14.9606	11.366	115	Promoter	3	9498240	9503558	5319	2	Glyma.02G101200	Glyma.02G101200.1	526
518	Gm02	9927550	9927820	271	*	P1_peak_518	63	.	6.70347	9.48499	6.35723	98	Distal Intergenic	3	9931425	9933205	1781	1	Glyma.02G105000	Glyma.02G105000.1	-3605
519	Gm02	10709239	10709588	350	*	P1_peak_519	127	.	10.2073	16.4057	12.7162	159	Promoter	3	10709393	10725108	15716	1	Glyma.02G111500	Glyma.02G111500.1	0
520	Gm02	10899759	10900025	267	*	P1_peak_520	41	.	5.39031	6.95302	4.1227	110	Exon (Glyma.02G113000.1/Glyma.02G113000, exon 7 of 7)	3	10899887	10902774	2888	2	Glyma.02G113000	Glyma.02G113000.1	2749
521	Gm02	11308377	11308732	356	*	P1_peak_521	283	.	16.1673	32.7417	28.3242	206	Intron (Glyma.02G116400.1/Glyma.02G116400, intron 8 of 8)	3	11303274	11308617	5344	1	Glyma.02G116400	Glyma.02G116400.1	5103
522	Gm02	11506338	11506607	270	*	P1_peak_522	70	.	6.85762	10.2497	7.0819	123	Distal Intergenic	3	11517581	11530767	13187	1	Glyma.02G119700	Glyma.02G119700.7	-10974
523	Gm02	11573174	11573447	274	*	P1_peak_523	46	.	4.89762	7.53305	4.66092	175	Exon (Glyma.02G120200.2/Glyma.02G120200, exon 3 of 3)	3	11568303	11573596	5294	1	Glyma.02G120200	Glyma.02G120200.3	4871
524	Gm02	11616179	11616580	402	*	P1_peak_524	30	.	4.86949	5.64029	3.06004	142	Distal Intergenic	3	11621519	11628282	6764	1	Glyma.02G120700	Glyma.02G120700.1	-4939
525	Gm02	11773505	11773818	314	*	P1_peak_525	127	.	10.2073	16.4057	12.7162	146	Distal Intergenic	3	11783138	11800200	17063	1	Glyma.02G121500	Glyma.02G121500.1	-9320
526	Gm02	11857871	11858250	380	*	P1_peak_526	155	.	11.4815	19.3848	15.5169	167	Distal Intergenic	3	11862283	11862519	237	2	Glyma.02G122300	Glyma.02G122300.1	4269
527	Gm02	12164146	12164423	278	*	P1_peak_527	31	.	5.11081	5.80509	3.11925	28	Exon (Glyma.02G124500.1/Glyma.02G124500, exon 2 of 19)	3	12162870	12171070	8201	1	Glyma.02G124500	Glyma.02G124500.2	1276
528	Gm02	12304570	12304926	357	*	P1_peak_528	62	.	5.38665	9.31879	6.26964	169	Exon (Glyma.02G125600.1/Glyma.02G125600, exon 3 of 3)	3	12302237	12304986	2750	1	Glyma.02G125600	Glyma.02G125600.1	2333
529	Gm02	12316523	12316850	328	*	P1_peak_529	70	.	6.8574	10.1966	7.0368	146	Promoter	3	12317269	12318465	1197	1	Glyma.02G125900	Glyma.02G125900.1	-419
530	Gm02	12326459	12326730	272	*	P1_peak_530	87	.	8.29613	12.1518	8.78859	114	Distal Intergenic	3	12321542	12323547	2006	1	Glyma.02G126000	Glyma.02G126000.1	4917
531	Gm02	12403437	12403765	329	*	P1_peak_531	48	.	6.11666	7.77437	4.89752	213	Distal Intergenic	3	12412320	12413154	835	2	Glyma.02G126500	Glyma.02G126500.1	9389
532	Gm02	12764620	12764909	290	*	P1_peak_532	41	.	5.74787	6.98299	4.1227	89	Distal Intergenic	3	12769718	12770708	991	2	Glyma.02G128100	Glyma.02G128100.2	5799
533	Gm02	12925484	12925789	306	*	P1_peak_533	63	.	6.70347	9.48499	6.35723	167	Distal Intergenic	3	12920378	12924375	3998	1	Glyma.02G129100	Glyma.02G129100.1	5106
534	Gm02	12937914	12938235	322	*	P1_peak_534	127	.	9.8888	16.4057	12.7162	142	Promoter	3	12938172	12946335	8164	1	Glyma.02G129200	Glyma.02G129200.1	0
535	Gm02	13452809	13453240	432	*	P1_peak_535	126	.	4.89305	16.3077	12.6733	235	Distal Intergenic	3	13468633	13476598	7966	2	Glyma.02G130816	Glyma.02G130816.1	23358
536	Gm02	13541081	13541356	276	*	P1_peak_536	95	.	5.60977	12.9478	9.54711	127	Promoter	3	13539318	13541387	2070	2	Glyma.02G130896	Glyma.02G130896.1	31
537	Gm02	13610135	13610530	396	*	P1_peak_537	106	.	6.49641	14.1512	10.6454	190	Distal Intergenic	3	13597639	13603800	6162	2	Glyma.02G118132	Glyma.02G118132.1	-6335
538	Gm02	13660988	13661502	515	*	P1_peak_538	123	.	6.02643	15.941	12.3241	271	Promoter	3	13657240	13661626	4387	2	Glyma.02G118228	Glyma.02G118228.1	124
539	Gm02	14161204	14161482	279	*	P1_peak_539	87	.	7.9776	12.1518	8.78859	144	Distal Intergenic	3	14165921	14167016	1096	1	Glyma.02G132500	Glyma.02G132500.1	-4439
540	Gm02	14179625	14180039	415	*	P1_peak_540	31	.	5.11081	5.80509	3.11925	103	Exon (Glyma.02G132700.1/Glyma.02G132700, exon 1 of 2)	3	14177798	14181290	3493	2	Glyma.02G132700	Glyma.02G132700.2	1251
541	Gm02	14286673	14286942	270	*	P1_peak_541	70	.	6.61288	10.1966	7.0368	155	Promoter	3	14285472	14286934	1463	2	Glyma.02G133800	Glyma.02G133800.1	0
542	Gm02	14349030	14349294	265	*	P1_peak_542	75	.	7.34054	10.7996	7.5514	74	Distal Intergenic	3	14343478	14344915	1438	1	Glyma.02G134500	Glyma.02G134500.1	5552
543	Gm02	14573311	14573726	416	*	P1_peak_543	147	.	8.48385	18.4988	14.7007	203	Promoter	3	14573727	14587657	13931	1	Glyma.02G136800	Glyma.02G136800.1	-1
544	Gm02	14642789	14643109	321	*	P1_peak_544	136	.	10.5614	17.3844	13.6734	136	Distal Intergenic	3	14648838	14654131	5294	1	Glyma.02G137400	Glyma.02G137400.3	-5729
545	Gm02	14776200	14776514	315	*	P1_peak_545	155	.	11.4815	19.3848	15.5169	177	Exon (Glyma.02G138500.1/Glyma.02G138500, exon 3 of 13)	3	14774129	14789136	15008	1	Glyma.02G138500	Glyma.02G138500.1	2071
546	Gm02	15033413	15033765	353	*	P1_peak_546	87	.	8.29613	12.1518	8.78859	156	Promoter	3	15029354	15034682	5329	2	Glyma.02G141101	Glyma.02G141101.1	917
547	Gm02	15152085	15152380	296	*	P1_peak_547	41	.	5.14579	6.95302	4.1227	132	Promoter	3	15149371	15152438	3068	2	Glyma.02G142800	Glyma.02G142800.2	58
548	Gm02	15435510	15435791	282	*	P1_peak_548	70	.	6.85762	10.2497	7.0819	162	Promoter	3	15435847	15442482	6636	1	Glyma.02G145300	Glyma.02G145300.4	-56
549	Gm02	15548905	15549347	443	*	P1_peak_549	168	.	11.2386	20.8025	16.897	249	Exon (Glyma.02G146500.1/Glyma.02G146500, exon 1 of 8)	3	15542290	15550695	8406	2	Glyma.02G146500	Glyma.02G146500.1	1348
550	Gm02	15549864	15550387	524	*	P1_peak_550	214	.	13.7112	25.6302	21.4521	246	Promoter	3	15542290	15550695	8406	2	Glyma.02G146500	Glyma.02G146500.1	308
551	Gm02	15606236	15606509	274	*	P1_peak_551	87	.	8.29613	12.1518	8.78859	156	Exon (Glyma.02G147100.1/Glyma.02G147100, exon 2 of 2)	3	15604909	15606518	1610	1	Glyma.02G147100	Glyma.02G147100.1	1327
552	Gm02	15745925	15746313	389	*	P1_peak_552	52	.	6.06641	8.21136	5.21551	185	Promoter	3	15745796	15747303	1508	1	Glyma.02G148600	Glyma.02G148600.1	129
553	Gm02	16087552	16087909	358	*	P1_peak_553	32	.	4.90128	5.94877	3.22993	166	Distal Intergenic	3	16090156	16094403	4248	1	Glyma.02G152700	Glyma.02G152700.1	-2247
554	Gm02	16322103	16322519	417	*	P1_peak_554	87	.	7.9776	12.1518	8.78859	173	Promoter	3	16321865	16329018	7154	1	Glyma.02G155200	Glyma.02G155200.1	238
555	Gm02	16430203	16430545	343	*	P1_peak_555	63	.	7.022	9.48499	6.35723	125	Distal Intergenic	3	16388026	16389813	1788	2	Glyma.02G155902	Glyma.02G155902.1	-40390
556	Gm02	16952997	16953353	357	*	P1_peak_556	31	.	5.11081	5.80509	3.11925	102	Distal Intergenic	3	16998796	17000898	2103	2	Glyma.02G156400	Glyma.02G156400.1	47545
557	Gm02	17019568	17019832	265	*	P1_peak_557	40	.	5.21474	6.80704	4.05891	177	Distal Intergenic	3	16998118	17000921	2804	2	Glyma.02G156400	Glyma.02G156400.5	-18647
558	Gm02	17083474	17083847	374	*	P1_peak_558	87	.	7.9776	12.1518	8.78859	181	Distal Intergenic	3	17094317	17096419	2103	2	Glyma.02G156500	Glyma.02G156500.1	12572
559	Gm02	17170978	17171254	277	*	P1_peak_559	46	.	4.89762	7.53305	4.66092	223	Distal Intergenic	3	17205504	17207839	2336	2	Glyma.02G156800	Glyma.02G156800.1	36585
560	Gm02	17350198	17350464	267	*	P1_peak_560	58	.	5.98033	8.85487	5.83975	148	Distal Intergenic	3	17343340	17343450	111	2	Glyma.02G157166	Glyma.02G157166.1	-6748
561	Gm02	17456452	17456743	292	*	P1_peak_561	70	.	7.13143	10.2497	7.0819	212	Distal Intergenic	3	17431327	17432564	1238	1	Glyma.02G157300	Glyma.02G157300.3	25125
562	Gm02	17727357	17727658	302	*	P1_peak_562	31	.	5.11081	5.80509	3.11925	151	Intron (Glyma.02G158200.1/Glyma.02G158200, intron 3 of 4)	3	17725533	17726030	498	1	Glyma.02G158350	Glyma.02G158350.1	1824
563	Gm02	17765452	17765961	510	*	P1_peak_563	26	.	4.74105	5.23648	2.66524	100	Distal Intergenic	3	17735703	17735942	240	2	Glyma.02G158600	Glyma.02G158600.1	-29510
564	Gm02	17833648	17833943	296	*	P1_peak_564	79	.	6.2017	11.2084	7.94508	148	Distal Intergenic	3	17871649	17876830	5182	2	Glyma.02G158700	Glyma.02G158700.3	42887
565	Gm02	17859190	17859838	649	*	P1_peak_565	75	.	7.65907	10.7996	7.5514	422	Distal Intergenic	3	17871649	17876830	5182	2	Glyma.02G158700	Glyma.02G158700.3	16992
566	Gm02	17877665	17877954	290	*	P1_peak_566	63	.	6.70347	9.48499	6.35723	123	Promoter	3	17871802	17877029	5228	2	Glyma.02G158700	Glyma.02G158700.1	-636
567	Gm02	17940425	17940782	358	*	P1_peak_567	100	.	8.9332	13.5385	10.0615	173	Distal Intergenic	3	17871802	17877029	5228	2	Glyma.02G158700	Glyma.02G158700.1	-63396
568	Gm02	17967679	17968128	450	*	P1_peak_568	60	.	6.36837	9.08008	6.03846	146	Distal Intergenic	3	18038023	18042702	4680	1	Glyma.02G159000	Glyma.02G159000.2	-69895
569	Gm02	17980768	17981156	389	*	P1_peak_569	87	.	7.9776	12.1518	8.78859	167	Distal Intergenic	3	18038023	18042702	4680	1	Glyma.02G159000	Glyma.02G159000.2	-56867
570	Gm02	17987242	17987513	272	*	P1_peak_570	75	.	7.34054	10.7996	7.5514	108	Distal Intergenic	3	18038023	18042702	4680	1	Glyma.02G159000	Glyma.02G159000.2	-50510
571	Gm02	18009697	18010108	412	*	P1_peak_571	32	.	4.90128	5.94877	3.22993	159	Distal Intergenic	3	18038023	18042702	4680	1	Glyma.02G159000	Glyma.02G159000.2	-27915
572	Gm02	18010424	18010685	262	*	P1_peak_572	41	.	5.42934	6.98299	4.1227	173	Distal Intergenic	3	18038023	18042702	4680	1	Glyma.02G159000	Glyma.02G159000.2	-27338
573	Gm02	18078089	18078373	285	*	P1_peak_573	63	.	7.022	9.48499	6.35723	102	Promoter	3	18074260	18078385	4126	2	Glyma.02G159200	Glyma.02G159200.1	12
574	Gm02	18128417	18129022	606	*	P1_peak_574	140	.	10.5259	17.8822	14.0986	345	Distal Intergenic	3	18164806	18173930	9125	1	Glyma.02G159500	Glyma.02G159500.1	-35784
575	Gm02	18393876	18394190	315	*	P1_peak_575	41	.	5.14579	6.95302	4.1227	179	Distal Intergenic	3	18503919	18508667	4749	2	Glyma.02G160100	Glyma.02G160100.2	114477
576	Gm02	18436328	18436644	317	*	P1_peak_576	129	.	9.59575	16.6509	12.9541	175	Distal Intergenic	3	18503919	18508667	4749	2	Glyma.02G160100	Glyma.02G160100.2	72023
577	Gm02	18553547	18553813	267	*	P1_peak_577	41	.	5.39031	6.95302	4.1227	131	Distal Intergenic	3	18515055	18516721	1667	2	Glyma.02G160251	Glyma.02G160251.1	-36826
578	Gm02	18689040	18689412	373	*	P1_peak_578	91	.	7.59095	12.5229	9.13435	203	Distal Intergenic	3	18716585	18720445	3861	2	Glyma.02G160300	Glyma.02G160300.1	31033
579	Gm02	18775000	18775383	384	*	P1_peak_579	70	.	5.71267	10.2513	7.0819	199	Distal Intergenic	3	18716585	18720445	3861	2	Glyma.02G160300	Glyma.02G160300.1	-54555
580	Gm02	19007535	19007943	409	*	P1_peak_580	63	.	7.022	9.48499	6.35723	190	Distal Intergenic	3	18957138	18961913	4776	2	Glyma.02G160400	Glyma.02G160400.2	-45622
581	Gm02	19038444	19038761	318	*	P1_peak_581	52	.	6.38494	8.21136	5.21551	149	Distal Intergenic	3	19098368	19100872	2505	2	Glyma.02G160500	Glyma.02G160500.2	62111
582	Gm02	19119096	19119543	448	*	P1_peak_582	41	.	5.74787	6.98299	4.1227	245	Distal Intergenic	3	19104503	19108153	3651	1	Glyma.02G160600	Glyma.02G160600.1	14593
583	Gm02	19316009	19317049	1041	*	P1_peak_583	75	.	7.34054	10.7996	7.5514	249	Distal Intergenic	3	19151232	19165999	14768	2	Glyma.02G160900	Glyma.02G160900.2	-150010
584	Gm02	19396185	19396446	262	*	P1_peak_584	40	.	5.26397	6.7682	4.02566	101	Distal Intergenic	3	19151232	19165999	14768	2	Glyma.02G160900	Glyma.02G160900.2	-230186
585	Gm02	19427361	19427664	304	*	P1_peak_585	70	.	6.61288	10.1966	7.0368	120	Distal Intergenic	3	19655795	19658864	3070	1	Glyma.02G161100	Glyma.02G161100.1	-228131
586	Gm02	19532793	19533104	312	*	P1_peak_586	37	.	4.86942	6.50404	3.77431	196	Distal Intergenic	3	19655795	19658864	3070	1	Glyma.02G161100	Glyma.02G161100.1	-122691
587	Gm02	19555570	19555832	263	*	P1_peak_587	69	.	7.02833	10.0892	6.94673	136	Distal Intergenic	3	19655795	19658864	3070	1	Glyma.02G161100	Glyma.02G161100.1	-99963
588	Gm02	19978362	19978788	427	*	P1_peak_588	100	.	8.9332	13.5385	10.0615	174	Distal Intergenic	3	20105359	20110823	5465	1	Glyma.02G161200	Glyma.02G161200.1	-126571
589	Gm02	19992543	19992810	268	*	P1_peak_589	117	.	8.26586	15.3966	11.7905	111	Distal Intergenic	3	20105359	20110823	5465	1	Glyma.02G161200	Glyma.02G161200.1	-112549
590	Gm02	20234799	20235099	301	*	P1_peak_590	63	.	6.70347	9.48499	6.35723	156	Distal Intergenic	3	20134454	20136721	2268	2	Glyma.02G161500	Glyma.02G161500.1	-98078
591	Gm02	20606713	20607054	342	*	P1_peak_591	113	.	9.25173	14.9572	11.366	160	Distal Intergenic	3	20705485	20707591	2107	1	Glyma.02G161566	Glyma.02G161566.1	-98431
592	Gm02	20792542	20792906	365	*	P1_peak_592	102	.	8.32449	13.7287	10.2329	161	Distal Intergenic	3	20705485	20707591	2107	1	Glyma.02G161566	Glyma.02G161566.1	87057
593	Gm02	20812311	20813176	866	*	P1_peak_593	41	.	5.74787	6.98299	4.1227	520	Distal Intergenic	3	20705485	20707591	2107	1	Glyma.02G161566	Glyma.02G161566.1	106826
594	Gm02	20885141	20885402	262	*	P1_peak_594	37	.	4.42984	6.4569	3.7286	83	Distal Intergenic	3	20705485	20707591	2107	1	Glyma.02G161566	Glyma.02G161566.1	179656
595	Gm02	21497972	21498256	285	*	P1_peak_595	83	.	7.5155	11.651	8.36123	128	Intron (Glyma.02G161900.7/Glyma.02G161900, intron 6 of 6)	3	21492734	21498161	5428	1	Glyma.02G161900	Glyma.02G161900.5	5238
596	Gm02	21741146	21741577	432	*	P1_peak_596	95	.	7.04358	12.9156	9.51516	326	Distal Intergenic	3	21623996	21637502	13507	2	Glyma.02G162000	Glyma.02G162000.3	-103644
597	Gm02	21837400	21838027	628	*	P1_peak_597	50	.	5.87934	7.99793	5.08587	400	Distal Intergenic	3	21871464	21872198	735	1	Glyma.02G162200	Glyma.02G162200.1	-33437
598	Gm02	21978925	21979213	289	*	P1_peak_598	67	.	5.87473	9.85349	6.71865	166	Distal Intergenic	3	22005421	22030306	24886	2	Glyma.02G162300	Glyma.02G162300.1	51093
599	Gm02	22169514	22169775	262	*	P1_peak_599	52	.	6.38494	8.21136	5.21551	67	Distal Intergenic	3	22005418	22030311	24894	2	Glyma.02G162300	Glyma.02G162300.9	-139203
600	Gm02	22286557	22286996	440	*	P1_peak_600	16	.	3.92322	4.07966	1.68797	3	Distal Intergenic	3	22430723	22436244	5522	1	Glyma.02G162500	Glyma.02G162500.1	-143727
601	Gm02	22397995	22398278	284	*	P1_peak_601	68	.	6.4579	9.95112	6.81082	146	Distal Intergenic	3	22430723	22436244	5522	1	Glyma.02G162500	Glyma.02G162500.1	-32445
602	Gm02	22433848	22434183	336	*	P1_peak_602	169	.	12.1185	20.9122	16.9632	166	Intron (Glyma.02G162500.1/Glyma.02G162500, intron 3 of 5)	3	22430947	22436031	5085	1	Glyma.02G162500	Glyma.02G162500.4	2901
603	Gm02	22752775	22753688	914	*	P1_peak_603	140	.	10.8444	17.8822	14.0986	274	Distal Intergenic	3	22651604	22675801	24198	2	Glyma.02G163200	Glyma.02G163200.1	-76974
604	Gm02	22772990	22773292	303	*	P1_peak_604	31	.	5.11081	5.80509	3.11925	213	Distal Intergenic	3	22842074	22850472	8399	2	Glyma.02G163300	Glyma.02G163300.1	77180
605	Gm02	22989221	22990032	812	*	P1_peak_605	70	.	6.61288	10.1966	7.0368	584	Distal Intergenic	3	22854514	22856878	2365	1	Glyma.02G163400	Glyma.02G163400.1	134707
606	Gm02	23198086	23198528	443	*	P1_peak_606	63	.	6.70347	9.48499	6.35723	276	Distal Intergenic	3	23252788	23262007	9220	1	Glyma.02G163800	Glyma.02G163800.1	-54260
607	Gm02	23214798	23215570	773	*	P1_peak_607	229	.	11.797	27.1902	22.9809	181	Distal Intergenic	3	23252788	23262007	9220	1	Glyma.02G163800	Glyma.02G163800.1	-37218
608	Gm02	23276540	23276876	337	*	P1_peak_608	146	.	9.80088	18.4119	14.6166	116	Distal Intergenic	3	23252788	23262007	9220	1	Glyma.02G163800	Glyma.02G163800.5	23752
609	Gm02	23581926	23582347	422	*	P1_peak_609	87	.	7.9776	12.1518	8.78859	235	Promoter	3	23581838	23583322	1485	1	Glyma.02G164000	Glyma.02G164000.1	88
610	Gm02	23697436	23697723	288	*	P1_peak_610	58	.	5.98033	8.85487	5.83975	172	Distal Intergenic	3	23601029	23605095	4067	2	Glyma.02G164100	Glyma.02G164100.6	-92341
611	Gm02	23734644	23735171	528	*	P1_peak_611	87	.	8.29613	12.1518	8.78859	331	Distal Intergenic	3	23601029	23605095	4067	2	Glyma.02G164100	Glyma.02G164100.6	-129549
612	Gm02	23739963	23740354	392	*	P1_peak_612	184	.	12.4371	22.463	18.4331	180	Distal Intergenic	3	23601029	23605095	4067	2	Glyma.02G164100	Glyma.02G164100.6	-134868
613	Gm02	23832423	23832730	308	*	P1_peak_613	47	.	6.01827	7.6182	4.74454	86	Distal Intergenic	3	24046012	24048673	2662	2	Glyma.02G164116	Glyma.02G164116.1	215943
614	Gm02	23928122	23928394	273	*	P1_peak_614	39	.	4.97743	6.66368	3.93145	147	Distal Intergenic	3	24046012	24048673	2662	2	Glyma.02G164116	Glyma.02G164116.1	120279
615	Gm02	24040913	24041218	306	*	P1_peak_615	91	.	7.59095	12.5229	9.13435	174	Distal Intergenic	3	24046012	24048673	2662	2	Glyma.02G164116	Glyma.02G164116.1	7455
616	Gm02	24147864	24148228	365	*	P1_peak_616	166	.	11.0762	20.5285	16.6293	167	Distal Intergenic	3	24046012	24048673	2662	2	Glyma.02G164116	Glyma.02G164116.1	-99191
617	Gm02	24234547	24235187	641	*	P1_peak_617	25	.	3.75655	5.08049	2.51329	40	Distal Intergenic	3	24418296	24420585	2290	2	Glyma.02G164148	Glyma.02G164148.1	185398
618	Gm02	24235755	24236117	363	*	P1_peak_618	100	.	8.9332	13.5385	10.0615	179	Distal Intergenic	3	24418296	24420585	2290	2	Glyma.02G164148	Glyma.02G164148.1	184468
619	Gm02	24495140	24495604	465	*	P1_peak_619	75	.	7.65907	10.7996	7.5514	210	Distal Intergenic	3	24418296	24420585	2290	2	Glyma.02G164148	Glyma.02G164148.1	-74555
620	Gm02	24638149	24639082	934	*	P1_peak_620	32	.	4.65676	5.94877	3.22993	198	Distal Intergenic	3	24604259	24608436	4178	2	Glyma.02G164164	Glyma.02G164164.1	-29713
621	Gm02	24639337	24640224	888	*	P1_peak_621	52	.	6.38494	8.21136	5.21551	535	Distal Intergenic	3	24604259	24608436	4178	2	Glyma.02G164164	Glyma.02G164164.1	-30901
622	Gm02	24640645	24640926	282	*	P1_peak_622	41	.	5.42934	6.98299	4.1227	107	Distal Intergenic	3	24604259	24608436	4178	2	Glyma.02G164164	Glyma.02G164164.1	-32209
623	Gm02	24641792	24643180	1389	*	P1_peak_623	63	.	6.70347	9.48499	6.35723	442	Distal Intergenic	3	24604259	24608436	4178	2	Glyma.02G164164	Glyma.02G164164.1	-33356
624	Gm02	25479750	25480027	278	*	P1_peak_624	75	.	6.99527	10.8037	7.55517	139	Distal Intergenic	3	25320997	25322431	1435	1	Glyma.02G164500	Glyma.02G164500.1	158753
625	Gm02	25561443	25561722	280	*	P1_peak_625	50	.	5.76237	7.91491	5.0245	132	Distal Intergenic	3	25746967	25772397	25431	1	Glyma.02G164700	Glyma.02G164700.10	-185245
626	Gm02	25702584	25703330	747	*	P1_peak_626	50	.	5.63482	7.99793	5.08587	363	Distal Intergenic	3	25746967	25772397	25431	1	Glyma.02G164700	Glyma.02G164700.10	-43637
627	Gm02	25717128	25717487	360	*	P1_peak_627	169	.	11.8	20.9122	16.9632	218	Distal Intergenic	3	25746967	25772397	25431	1	Glyma.02G164700	Glyma.02G164700.10	-29480
628	Gm02	25803760	25804356	597	*	P1_peak_628	70	.	6.61288	10.1966	7.0368	406	Distal Intergenic	3	25747105	25772584	25480	1	Glyma.02G164700	Glyma.02G164700.8	56655
629	Gm02	25950148	25950462	315	*	P1_peak_629	92	.	5.87385	12.6839	9.29171	128	Distal Intergenic	3	26064581	26094807	30227	2	Glyma.02G165000	Glyma.02G165000.3	144345
630	Gm02	26199754	26200262	509	*	P1_peak_630	63	.	6.70347	9.48499	6.35723	156	Distal Intergenic	3	26131640	26164124	32485	1	Glyma.02G165400	Glyma.02G165400.1	68114
631	Gm02	26288438	26288758	321	*	P1_peak_631	100	.	8.61467	13.5385	10.0615	192	Distal Intergenic	3	26326178	26334916	8739	1	Glyma.02G165500	Glyma.02G165500.1	-37420
632	Gm02	26293967	26294803	837	*	P1_peak_632	78	.	6.93546	11.0792	7.81983	606	Distal Intergenic	3	26326178	26334916	8739	1	Glyma.02G165500	Glyma.02G165500.1	-31375
633	Gm02	26405246	26405589	344	*	P1_peak_633	113	.	9.25173	14.9572	11.366	131	Promoter	3	26405184	26405675	492	1	Glyma.02G165700	Glyma.02G165700.1	62
634	Gm02	26470280	26470573	294	*	P1_peak_634	49	.	5.74154	7.79293	4.91144	131	Distal Intergenic	3	26405184	26405675	492	1	Glyma.02G165700	Glyma.02G165700.1	65096
635	Gm02	26636682	26637090	409	*	P1_peak_635	169	.	11.8	20.9122	16.9632	218	Intron (Glyma.02G165800.1/Glyma.02G165800, intron 15 of 17)	3	26637620	26667436	29817	2	Glyma.02G165800	Glyma.02G165800.3	30346
636	Gm02	26686258	26686527	270	*	P1_peak_636	63	.	6.70347	9.48499	6.35723	136	Distal Intergenic	3	26634937	26667443	32507	2	Glyma.02G165800	Glyma.02G165800.4	-18815
637	Gm02	26703383	26703803	421	*	P1_peak_637	87	.	7.9776	12.1518	8.78859	218	Distal Intergenic	3	26634937	26667443	32507	2	Glyma.02G165800	Glyma.02G165800.4	-35940
638	Gm02	26716583	26716927	345	*	P1_peak_638	42	.	5.22575	7.076	4.21422	147	Distal Intergenic	3	26634937	26667443	32507	2	Glyma.02G165800	Glyma.02G165800.4	-49140
639	Gm02	26764088	26764426	339	*	P1_peak_639	87	.	7.9776	12.1518	8.78859	162	Distal Intergenic	3	26634937	26667443	32507	2	Glyma.02G165800	Glyma.02G165800.4	-96645
640	Gm02	26963714	26964049	336	*	P1_peak_640	50	.	5.4251	7.98815	5.08587	198	Distal Intergenic	3	27025910	27031935	6026	1	Glyma.02G166300	Glyma.02G166300.1	-61861
641	Gm02	26980236	26980497	262	*	P1_peak_641	39	.	4.40859	6.6833	3.94718	175	Distal Intergenic	3	27025910	27031935	6026	1	Glyma.02G166300	Glyma.02G166300.1	-45413
642	Gm02	27238179	27238467	289	*	P1_peak_642	60	.	6.36837	9.08008	6.03846	101	Distal Intergenic	3	27186682	27191141	4460	2	Glyma.02G166500	Glyma.02G166500.1	-47038
643	Gm02	27271265	27271547	283	*	P1_peak_643	40	.	5.59788	6.74151	4.00332	51	Distal Intergenic	3	27186682	27191141	4460	2	Glyma.02G166500	Glyma.02G166500.1	-80124
644	Gm02	27345249	27345597	349	*	P1_peak_644	70	.	6.61288	10.1966	7.0368	151	Distal Intergenic	3	27403124	27408265	5142	2	Glyma.02G166800	Glyma.02G166800.1	62668
645	Gm02	27346418	27347430	1013	*	P1_peak_645	63	.	6.70347	9.48499	6.35723	676	Distal Intergenic	3	27403124	27408265	5142	2	Glyma.02G166800	Glyma.02G166800.1	60835
646	Gm02	27365853	27366185	333	*	P1_peak_646	75	.	7.34054	10.7996	7.5514	225	Distal Intergenic	3	27403124	27408265	5142	2	Glyma.02G166800	Glyma.02G166800.1	42080
647	Gm02	27505133	27505899	767	*	P1_peak_647	40	.	5.48855	6.80704	4.05891	411	Distal Intergenic	3	27421012	27424409	3398	1	Glyma.02G167100	Glyma.02G167100.1	84121
648	Gm02	27652363	27652982	620	*	P1_peak_648	80	.	7.10192	11.3449	8.0642	265	Distal Intergenic	3	27673549	27675830	2282	2	Glyma.02G167600	Glyma.02G167600.1	22848
649	Gm02	27826304	27826866	563	*	P1_peak_649	822	.	6.54365	88.2853	82.2827	246	Promoter	3	27826241	27826840	600	2	Glyma.02G168200	Glyma.02G168200.1	0
650	Gm02	28132460	28132796	337	*	P1_peak_650	102	.	8.07998	13.7287	10.2329	211	Distal Intergenic	3	28126585	28129273	2689	2	Glyma.02G169700	Glyma.02G169700.2	-3187
651	Gm02	28401562	28401823	262	*	P1_peak_651	52	.	6.06641	8.21136	5.21551	101	Distal Intergenic	3	28483932	28484896	965	2	Glyma.02G170432	Glyma.02G170432.1	83073
652	Gm02	28471042	28471357	316	*	P1_peak_652	100	.	8.61467	13.5385	10.0615	184	Distal Intergenic	3	28483932	28484896	965	2	Glyma.02G170432	Glyma.02G170432.1	13539
653	Gm02	28485304	28485565	262	*	P1_peak_653	60	.	6.36837	9.08008	6.03846	63	Promoter	3	28485398	28502584	17187	1	Glyma.02G170500	Glyma.02G170500.3	0
654	Gm02	28706102	28706363	262	*	P1_peak_654	41	.	5.74787	6.98299	4.1227	167	Distal Intergenic	3	28707777	28710708	2932	1	Glyma.02G171100	Glyma.02G171100.3	-1414
655	Gm02	28740977	28741264	288	*	P1_peak_655	100	.	8.9332	13.5385	10.0615	165	Distal Intergenic	3	28764511	28767827	3317	1	Glyma.02G171200	Glyma.02G171200.2	-23247
656	Gm02	28989887	28990210	324	*	P1_peak_656	100	.	8.12939	13.4225	10.0091	140	Distal Intergenic	3	29067831	29088493	20663	1	Glyma.02G171900	Glyma.02G171900.2	-77621
657	Gm02	29185483	29185747	265	*	P1_peak_657	75	.	7.34054	10.7996	7.5514	156	Distal Intergenic	3	29218483	29221172	2690	2	Glyma.02G172300	Glyma.02G172300.2	35425
658	Gm02	29229619	29229890	272	*	P1_peak_658	75	.	7.34054	10.7996	7.5514	166	Distal Intergenic	3	29224179	29224428	250	2	Glyma.02G172350	Glyma.02G172350.1	-5191
659	Gm02	29321359	29321717	359	*	P1_peak_659	52	.	6.38494	8.21136	5.21551	215	Distal Intergenic	3	29310182	29315701	5520	2	Glyma.02G172700	Glyma.02G172700.1	-5658
660	Gm02	29778488	29778757	270	*	P1_peak_660	33	.	5.16838	6.08017	3.35814	117	Distal Intergenic	3	29779828	29781296	1469	1	Glyma.02G174300	Glyma.02G174300.1	-1071
661	Gm02	29855322	29855591	270	*	P1_peak_661	87	.	7.9776	12.1518	8.78859	146	Promoter	3	29850401	29854440	4040	2	Glyma.02G174700	Glyma.02G174700.2	-882
662	Gm02	29894598	29894879	282	*	P1_peak_662	63	.	6.70347	9.48499	6.35723	81	Promoter	3	29888460	29894810	6351	2	Glyma.02G174800	Glyma.02G174800.1	0
663	Gm02	29950214	29950511	298	*	P1_peak_663	41	.	5.14579	6.95302	4.1227	173	Distal Intergenic	3	29888460	29894810	6351	2	Glyma.02G174800	Glyma.02G174800.1	-55404
664	Gm02	29955552	29955877	326	*	P1_peak_664	116	.	7.50578	15.2573	11.6572	106	Distal Intergenic	3	29888460	29894810	6351	2	Glyma.02G174800	Glyma.02G174800.1	-60742
665	Gm02	29981178	29981798	621	*	P1_peak_665	50	.	5.63482	7.99793	5.08587	180	Distal Intergenic	3	30050988	30062892	11905	2	Glyma.02G175400	Glyma.02G175400.1	81094
666	Gm02	29983490	29984035	546	*	P1_peak_666	261	.	15.9409	30.5302	26.1672	258	Distal Intergenic	3	30050988	30062892	11905	2	Glyma.02G175400	Glyma.02G175400.1	78857
667	Gm02	30176905	30177242	338	*	P1_peak_667	63	.	7.022	9.48499	6.35723	151	Distal Intergenic	3	30171265	30175679	4415	1	Glyma.02G175500	Glyma.02G175500.1	5640
668	Gm02	30234696	30235113	418	*	P1_peak_668	381	.	3.51348	42.8612	38.1702	188	Distal Intergenic	3	30171265	30175679	4415	1	Glyma.02G175500	Glyma.02G175500.1	63431
669	Gm02	30257832	30258100	269	*	P1_peak_669	41	.	5.39031	6.95302	4.1227	53	Distal Intergenic	3	30171265	30175679	4415	1	Glyma.02G175500	Glyma.02G175500.1	86567
670	Gm02	30275307	30276069	763	*	P1_peak_670	50	.	5.87934	7.99793	5.08587	52	Distal Intergenic	3	30348496	30348669	174	1	Glyma.02G175600	Glyma.02G175600.1	-72427
671	Gm02	30330470	30330750	281	*	P1_peak_671	49	.	5.50276	7.79293	4.91144	152	Distal Intergenic	3	30348496	30348669	174	1	Glyma.02G175600	Glyma.02G175600.1	-17746
672	Gm02	30349872	30350207	336	*	P1_peak_672	113	.	8.81352	14.9606	11.366	198	Distal Intergenic	3	30348496	30348669	174	1	Glyma.02G175600	Glyma.02G175600.1	1376
673	Gm02	30395752	30396081	330	*	P1_peak_673	41	.	5.14579	6.95302	4.1227	112	Distal Intergenic	3	30372151	30377028	4878	1	Glyma.02G175700	Glyma.02G175700.1	23601
674	Gm02	30467893	30468269	377	*	P1_peak_674	17	.	3.98417	4.16268	1.76802	160	Distal Intergenic	3	30425214	30426189	976	2	Glyma.02G175800	Glyma.02G175800.1	-41704
675	Gm02	30583360	30583731	372	*	P1_peak_675	140	.	10.5259	17.8822	14.0986	199	Distal Intergenic	3	30588123	30589131	1009	2	Glyma.02G175950	Glyma.02G175950.1	5400
676	Gm02	30633647	30634012	366	*	P1_peak_676	60	.	6.12385	9.08008	6.03846	170	Distal Intergenic	3	30611167	30611280	114	2	Glyma.02G176101	Glyma.02G176101.1	-22367
677	Gm02	30847633	30848121	489	*	P1_peak_677	41	.	5.74787	6.98299	4.1227	137	Distal Intergenic	3	30843482	30846251	2770	1	Glyma.02G176500	Glyma.02G176500.3	4151
678	Gm02	31054725	31055305	581	*	P1_peak_678	58	.	5.98033	8.85487	5.83975	261	Distal Intergenic	3	31113981	31119717	5737	1	Glyma.02G176900	Glyma.02G176900.1	-58676
679	Gm02	31143106	31143394	289	*	P1_peak_679	70	.	7.33725	10.2603	7.08975	127	Distal Intergenic	3	31144613	31146534	1922	2	Glyma.02G177150	Glyma.02G177150.1	3140
680	Gm02	31243081	31243371	291	*	P1_peak_680	41	.	5.39031	6.95302	4.1227	136	Distal Intergenic	3	31221862	31222287	426	1	Glyma.02G177251	Glyma.02G177251.1	21219
681	Gm02	31300499	31301741	1243	*	P1_peak_681	214	.	13.7112	25.6302	21.4521	838	Distal Intergenic	3	31336447	31336761	315	1	Glyma.02G177300	Glyma.02G177300.1	-34706
682	Gm02	31308434	31308801	368	*	P1_peak_682	87	.	7.9776	12.1518	8.78859	117	Distal Intergenic	3	31336447	31336761	315	1	Glyma.02G177300	Glyma.02G177300.1	-27646
683	Gm02	31437077	31437473	397	*	P1_peak_683	52	.	6.38494	8.21136	5.21551	71	Distal Intergenic	3	31426069	31431527	5459	2	Glyma.02G177500	Glyma.02G177500.1	-5550
684	Gm02	31535973	31536398	426	*	P1_peak_684	87	.	8.29613	12.1518	8.78859	234	Distal Intergenic	3	31506018	31508626	2609	2	Glyma.02G177800	Glyma.02G177800.3	-27347
685	Gm02	31562620	31563213	594	*	P1_peak_685	82	.	7.6424	11.5611	8.27235	185	Distal Intergenic	3	31589522	31590222	701	2	Glyma.02G177900	Glyma.02G177900.1	27009
686	Gm02	31775534	31775971	438	*	P1_peak_686	162	.	10.2324	20.1705	16.2778	220	Distal Intergenic	3	31830150	31836533	6384	2	Glyma.02G178250	Glyma.02G178250.1	60562
687	Gm02	31888654	31888969	316	*	P1_peak_687	41	.	5.74787	6.98299	4.1227	152	Distal Intergenic	3	31830150	31836533	6384	2	Glyma.02G178250	Glyma.02G178250.1	-52121
688	Gm02	32213617	32213890	274	*	P1_peak_688	63	.	7.022	9.48499	6.35723	179	Distal Intergenic	3	32214958	32215152	195	1	Glyma.02G179201	Glyma.02G179201.1	-1068
689	Gm02	32235541	32235997	457	*	P1_peak_689	60	.	6.12385	9.08008	6.03846	221	Distal Intergenic	3	32221358	32228232	6875	2	Glyma.02G179401	Glyma.02G179401.1	-7309
690	Gm02	32310623	32310902	280	*	P1_peak_690	101	.	6.11837	13.5895	10.1109	120	Distal Intergenic	3	32283524	32288984	5461	2	Glyma.02G179500	Glyma.02G179500.2	-21639
691	Gm02	32661997	32662402	406	*	P1_peak_691	169	.	11.8	20.9122	16.9632	217	Distal Intergenic	3	32614970	32622505	7536	1	Glyma.02G180900	Glyma.02G180900.1	47027
692	Gm02	32740258	32740546	289	*	P1_peak_692	63	.	7.022	9.48499	6.35723	185	Distal Intergenic	3	32732382	32736888	4507	2	Glyma.02G181100	Glyma.02G181100.1	-3370
693	Gm02	32849822	32850270	449	*	P1_peak_693	31	.	4.79228	5.80509	3.11925	135	Distal Intergenic	3	32867904	32881211	13308	1	Glyma.02G181500	Glyma.02G181500.1	-17634
694	Gm02	32867673	32868053	381	*	P1_peak_694	137	.	9.54707	17.4972	13.7722	195	Promoter	3	32867904	32881211	13308	1	Glyma.02G181500	Glyma.02G181500.1	0
695	Gm02	32870320	32870801	482	*	P1_peak_695	100	.	8.9332	13.5385	10.0615	343	Intron (Glyma.02G181500.1/Glyma.02G181500, intron 3 of 15)	3	32868122	32881370	13249	1	Glyma.02G181500	Glyma.02G181500.2	2198
696	Gm02	33063021	33063344	324	*	P1_peak_696	117	.	9.32194	15.3147	11.7108	151	Exon (Glyma.02G182400.1/Glyma.02G182400, exon 10 of 10)	3	33063042	33066802	3761	2	Glyma.02G182400	Glyma.02G182400.1	3458
697	Gm02	33074978	33075409	432	*	P1_peak_697	87	.	8.29613	12.1518	8.78859	230	Distal Intergenic	3	33077995	33083166	5172	1	Glyma.02G182502	Glyma.02G182502.1	-2586
698	Gm02	33169898	33170208	311	*	P1_peak_698	52	.	6.06641	8.21136	5.21551	163	Intron (Glyma.02G182600.1/Glyma.02G182600, intron 2 of 3)	3	33168704	33170400	1697	1	Glyma.02G182600	Glyma.02G182600.2	1194
699	Gm02	33224417	33225257	841	*	P1_peak_699	75	.	7.65907	10.7996	7.5514	555	Distal Intergenic	3	33201496	33209216	7721	1	Glyma.02G182900	Glyma.02G182900.3	22921
700	Gm02	33242467	33244251	1785	*	P1_peak_700	214	.	14.0297	25.6302	21.4521	1527	Distal Intergenic	3	33201496	33209216	7721	1	Glyma.02G182900	Glyma.02G182900.3	40971
701	Gm02	33297679	33298024	346	*	P1_peak_701	70	.	6.8574	10.1966	7.0368	130	Distal Intergenic	3	33333161	33337270	4110	1	Glyma.02G183000	Glyma.02G183000.1	-35137
702	Gm02	33365407	33365668	262	*	P1_peak_702	54	.	5.06063	8.41215	5.40998	81	Distal Intergenic	3	33333161	33337270	4110	1	Glyma.02G183000	Glyma.02G183000.1	32246
703	Gm02	33383897	33384327	431	*	P1_peak_703	264	.	14.3378	30.7958	26.4289	238	Distal Intergenic	3	33421783	33425127	3345	1	Glyma.02G183100	Glyma.02G183100.3	-37456
704	Gm02	33471722	33472062	341	*	P1_peak_704	105	.	7.96383	14.0894	10.5842	183	Distal Intergenic	3	33425951	33426563	613	1	Glyma.02G183200	Glyma.02G183200.1	45771
705	Gm02	33732839	33733208	370	*	P1_peak_705	113	.	9.57026	14.9572	11.366	134	Distal Intergenic	3	33826316	33829556	3241	2	Glyma.02G183601	Glyma.02G183601.1	96348
706	Gm02	33759553	33759834	282	*	P1_peak_706	52	.	6.38494	8.21136	5.21551	143	Distal Intergenic	3	33826316	33829556	3241	2	Glyma.02G183601	Glyma.02G183601.1	69722
707	Gm02	33810510	33811143	634	*	P1_peak_707	347	.	18.1085	39.3881	34.7977	229	Distal Intergenic	3	33826316	33829556	3241	2	Glyma.02G183601	Glyma.02G183601.1	18413
708	Gm02	33908737	33909013	277	*	P1_peak_708	87	.	8.29613	12.1518	8.78859	48	Distal Intergenic	3	33960881	33963572	2692	2	Glyma.02G183950	Glyma.02G183950.1	54559
709	Gm02	34092819	34093257	439	*	P1_peak_709	100	.	8.61467	13.5385	10.0615	229	Distal Intergenic	3	34070689	34082173	11485	1	Glyma.02G184600	Glyma.02G184600.2	22130
710	Gm02	34457770	34458070	301	*	P1_peak_710	69	.	7.21923	10.0673	6.92605	122	Distal Intergenic	3	34434784	34440267	5484	1	Glyma.02G185200	Glyma.02G185200.5	22986
711	Gm02	34482639	34482939	301	*	P1_peak_711	46	.	4.89762	7.53305	4.66092	139	Distal Intergenic	3	34434784	34440267	5484	1	Glyma.02G185200	Glyma.02G185200.5	47855
712	Gm02	34549112	34549644	533	*	P1_peak_712	41	.	5.42934	6.98299	4.1227	148	Distal Intergenic	3	34571080	34582039	10960	1	Glyma.02G185300	Glyma.02G185300.1	-21436
713	Gm02	34648960	34649221	262	*	P1_peak_713	50	.	5.63482	7.99793	5.08587	123	Distal Intergenic	3	34650511	34651913	1403	2	Glyma.02G185400	Glyma.02G185400.1	2692
714	Gm02	34809698	34810159	462	*	P1_peak_714	41	.	5.14579	6.95302	4.1227	149	Distal Intergenic	3	34823306	34823551	246	1	Glyma.02G185750	Glyma.02G185750.1	-13147
715	Gm02	34865643	34865925	283	*	P1_peak_715	31	.	4.24558	5.86499	3.17359	123	Distal Intergenic	3	34823306	34823551	246	1	Glyma.02G185750	Glyma.02G185750.1	42337
716	Gm02	34910567	34910868	302	*	P1_peak_716	50	.	5.87934	7.99793	5.08587	86	Distal Intergenic	3	34943253	34947516	4264	1	Glyma.02G185900	Glyma.02G185900.1	-32385
717	Gm02	35000281	35000548	268	*	P1_peak_717	60	.	6.12385	9.08008	6.03846	162	Distal Intergenic	3	34943253	34947516	4264	1	Glyma.02G185900	Glyma.02G185900.1	57028
718	Gm02	35022737	35023004	268	*	P1_peak_718	50	.	5.87934	7.99793	5.08587	237	Distal Intergenic	3	34943253	34947516	4264	1	Glyma.02G185900	Glyma.02G185900.1	79484
719	Gm02	35266112	35266453	342	*	P1_peak_719	87	.	7.9776	12.1518	8.78859	164	Distal Intergenic	3	35256545	35258527	1983	2	Glyma.02G186000	Glyma.02G186000.1	-7585
720	Gm02	35535481	35535781	301	*	P1_peak_720	75	.	7.34054	10.7996	7.5514	128	Distal Intergenic	3	35600847	35613646	12800	2	Glyma.02G186300	Glyma.02G186300.1	77865
721	Gm02	35675134	35675395	262	*	P1_peak_721	52	.	6.06641	8.21136	5.21551	170	Distal Intergenic	3	35629364	35629504	141	2	Glyma.02G186350	Glyma.02G186350.1	-45630
722	Gm02	35714866	35715232	367	*	P1_peak_722	162	.	10.5251	20.1225	16.2303	202	Distal Intergenic	3	35629364	35629504	141	2	Glyma.02G186350	Glyma.02G186350.1	-85362
723	Gm02	35855564	35855898	335	*	P1_peak_723	70	.	6.61288	10.1966	7.0368	128	Distal Intergenic	3	35867086	35874266	7181	2	Glyma.02G186600	Glyma.02G186600.1	18368
724	Gm02	35997218	35997644	427	*	P1_peak_724	116	.	7.50578	15.2573	11.6572	227	Distal Intergenic	3	35895745	35906331	10587	1	Glyma.02G186700	Glyma.02G186700.1	101473
725	Gm02	36174016	36174277	262	*	P1_peak_725	31	.	4.54762	5.78409	3.11925	152	Distal Intergenic	3	36195285	36195380	96	1	Glyma.02G186950	Glyma.02G186950.1	-21008
726	Gm02	36174600	36174901	302	*	P1_peak_726	63	.	7.022	9.48499	6.35723	133	Distal Intergenic	3	36195285	36195380	96	1	Glyma.02G186950	Glyma.02G186950.1	-20384
727	Gm02	36600875	36601388	514	*	P1_peak_727	127	.	9.8888	16.4057	12.7162	238	Distal Intergenic	3	36576982	36590391	13410	2	Glyma.02G187850	Glyma.02G187850.1	-10484
728	Gm02	36647921	36648628	708	*	P1_peak_728	117	.	9.04813	15.3147	11.7108	482	Distal Intergenic	3	36667206	36670727	3522	1	Glyma.02G188000	Glyma.02G188000.2	-18578
729	Gm02	36733714	36734312	599	*	P1_peak_729	140	.	10.8444	17.8822	14.0986	392	Distal Intergenic	3	36667206	36670727	3522	1	Glyma.02G188000	Glyma.02G188000.2	66508
730	Gm02	36764120	36764467	348	*	P1_peak_730	68	.	6.69668	9.95112	6.81082	236	Distal Intergenic	3	36839127	36849142	10016	1	Glyma.02G188200	Glyma.02G188200.1	-74660
731	Gm02	36777310	36777604	295	*	P1_peak_731	58	.	6.21911	8.85487	5.83975	105	Distal Intergenic	3	36839127	36849142	10016	1	Glyma.02G188200	Glyma.02G188200.1	-61523
732	Gm02	36813281	36813681	401	*	P1_peak_732	24	.	4.41225	4.98931	2.42963	202	Distal Intergenic	3	36839127	36849142	10016	1	Glyma.02G188200	Glyma.02G188200.1	-25446
733	Gm02	36839345	36839676	332	*	P1_peak_733	87	.	8.29613	12.1518	8.78859	118	Promoter	3	36839165	36849129	9965	1	Glyma.02G188200	Glyma.02G188200.2	180
734	Gm02	36929259	36929537	279	*	P1_peak_734	49	.	5.50276	7.79293	4.91144	190	Distal Intergenic	3	36910266	36911754	1489	2	Glyma.02G188600	Glyma.02G188600.1	-17505
735	Gm02	37087907	37088392	486	*	P1_peak_735	91	.	7.83546	12.5229	9.13435	254	Distal Intergenic	3	37108779	37113427	4649	1	Glyma.02G188800	Glyma.02G188800.1	-20387
736	Gm02	37110960	37111303	344	*	P1_peak_736	91	.	7.59095	12.5229	9.13435	149	Intron (Glyma.02G188800.1/Glyma.02G188800, intron 2 of 3)	3	37109388	37111615	2228	1	Glyma.02G188800	Glyma.02G188800.3	1572
737	Gm02	37350735	37351036	302	*	P1_peak_737	100	.	8.9332	13.5385	10.0615	179	Distal Intergenic	3	37418565	37426605	8041	2	Glyma.02G189600	Glyma.02G189600.1	75569
738	Gm02	37409877	37410205	329	*	P1_peak_738	63	.	4.50347	9.46042	6.35723	139	Distal Intergenic	3	37418565	37426605	8041	2	Glyma.02G189600	Glyma.02G189600.1	16400
739	Gm02	37546237	37546557	321	*	P1_peak_739	87	.	8.29613	12.1518	8.78859	117	Distal Intergenic	3	37510398	37515605	5208	1	Glyma.02G190000	Glyma.02G190000.1	35839
740	Gm02	37729437	37730155	719	*	P1_peak_740	60	.	6.58381	9.0636	6.03846	125	Distal Intergenic	3	37771521	37776173	4653	2	Glyma.02G190700	Glyma.02G190700.1	46018
741	Gm02	37999282	38000068	787	*	P1_peak_741	113	.	8.81352	14.9606	11.366	224	Distal Intergenic	3	38009465	38026665	17201	2	Glyma.02G191500	Glyma.02G191500.1	26597
742	Gm02	38072486	38072825	340	*	P1_peak_742	16	.	3.92322	4.07966	1.68797	76	Distal Intergenic	3	38056392	38057990	1599	2	Glyma.02G191900	Glyma.02G191900.1	-14496
743	Gm02	38363734	38364104	371	*	P1_peak_743	102	.	8.07998	13.7287	10.2329	161	Promoter	3	38358379	38364419	6041	2	Glyma.02G193200	Glyma.02G193200.1	315
744	Gm02	38614708	38615032	325	*	P1_peak_744	87	.	7.9776	12.1518	8.78859	209	Promoter	3	38614192	38614698	507	2	Glyma.02G194400	Glyma.02G194400.1	-10
745	Gm02	38856136	38856436	301	*	P1_peak_745	63	.	7.022	9.48499	6.35723	204	Distal Intergenic	3	38852718	38854431	1714	2	Glyma.02G195900	Glyma.02G195900.1	-1705
746	Gm02	38867640	38868059	420	*	P1_peak_746	80	.	7.34643	11.3449	8.0642	233	Distal Intergenic	3	38852718	38854431	1714	2	Glyma.02G195900	Glyma.02G195900.1	-13209
747	Gm02	39301344	39301626	283	*	P1_peak_747	50	.	5.63482	7.99793	5.08587	145	Distal Intergenic	3	39291744	39296004	4261	1	Glyma.02G197000	Glyma.02G197000.1	9600
748	Gm02	39508961	39509222	262	*	P1_peak_748	47	.	4.2845	7.66459	4.78952	125	Distal Intergenic	3	39528162	39529164	1003	1	Glyma.02G197800	Glyma.02G197800.1	-18940
749	Gm02	39573309	39574324	1016	*	P1_peak_749	127	.	10.2073	16.4057	12.7162	586	Distal Intergenic	3	39545213	39546412	1200	2	Glyma.02G197900	Glyma.02G197900.1	-26897
750	Gm02	39605075	39605437	363	*	P1_peak_750	155	.	11.1629	19.3848	15.5169	210	Distal Intergenic	3	39638866	39643829	4964	2	Glyma.02G198000	Glyma.02G198000.1	38392
751	Gm02	39879837	39880111	275	*	P1_peak_751	100	.	8.61467	13.5385	10.0615	163	Promoter	3	39879285	39884371	5087	1	Glyma.02G198700	Glyma.02G198700.1	552
752	Gm02	39942715	39943074	360	*	P1_peak_752	113	.	9.25173	14.9572	11.366	182	Distal Intergenic	3	39944890	39949591	4702	2	Glyma.02G199100	Glyma.02G199100.1	6517
753	Gm02	40018810	40019157	348	*	P1_peak_753	70	.	6.85762	10.2497	7.0819	182	Distal Intergenic	3	40075832	40076932	1101	1	Glyma.02G199300	Glyma.02G199300.2	-56675
754	Gm02	40265787	40266087	301	*	P1_peak_754	87	.	7.9776	12.1518	8.78859	101	Exon (Glyma.02G200600.1/Glyma.02G200600, exon 4 of 4)	3	40262847	40270262	7416	1	Glyma.02G200600	Glyma.02G200600.1	2940
755	Gm02	40326484	40326821	338	*	P1_peak_755	140	.	10.5259	17.8822	14.0986	137	Distal Intergenic	3	40327849	40329881	2033	2	Glyma.02G201100	Glyma.02G201100.1	3060
756	Gm02	40618160	40618532	373	*	P1_peak_756	100	.	8.61467	13.5385	10.0615	121	Distal Intergenic	3	40623730	40623882	153	1	Glyma.02G202751	Glyma.02G202751.1	-5198
757	Gm02	40773596	40774001	406	*	P1_peak_757	31	.	5.11081	5.80509	3.11925	225	Promoter	3	40773147	40778048	4902	1	Glyma.02G204000	Glyma.02G204000.1	449
758	Gm02	40800142	40800458	317	*	P1_peak_758	75	.	7.34054	10.7996	7.5514	185	Promoter	3	40789082	40800723	11642	2	Glyma.02G204300	Glyma.02G204300.2	265
759	Gm02	40833637	40833937	301	*	P1_peak_759	75	.	7.34054	10.7996	7.5514	117	Intron (Glyma.02G204800.1/Glyma.02G204800, intron 3 of 3)	3	40831416	40835051	3636	2	Glyma.02G204800	Glyma.02G204800.2	1114
760	Gm02	40856781	40857145	365	*	P1_peak_760	52	.	6.06641	8.21136	5.21551	222	Distal Intergenic	3	40860634	40861155	522	1	Glyma.02G205102	Glyma.02G205102.1	-3489
761	Gm02	41219838	41220255	418	*	P1_peak_761	52	.	6.06641	8.21136	5.21551	305	Promoter	3	41219555	41221994	2440	1	Glyma.02G208700	Glyma.02G208700.1	283
762	Gm02	41225000	41225324	325	*	P1_peak_762	32	.	4.90128	5.94877	3.22993	138	Promoter	3	41222146	41225533	3388	2	Glyma.02G208800	Glyma.02G208800.1	209
763	Gm02	41345548	41345816	269	*	P1_peak_763	63	.	6.70347	9.48499	6.35723	69	Intron (Glyma.02G209900.1/Glyma.02G209900, intron 6 of 6)	3	41336245	41346565	10321	1	Glyma.02G209900	Glyma.02G209900.1	9303
764	Gm02	41812157	41812428	272	*	P1_peak_764	71	.	6.96395	10.3597	7.18857	123	Intron (Glyma.02G213600.3/Glyma.02G213600, intron 1 of 10)	3	41806608	41814600	7993	2	Glyma.02G213600	Glyma.02G213600.3	2172
765	Gm02	42264661	42265075	415	*	P1_peak_765	87	.	8.29613	12.1518	8.78859	241	Promoter	3	42263115	42265083	1969	2	Glyma.02G217500	Glyma.02G217500.1	8
766	Gm02	42590547	42590808	262	*	P1_peak_766	63	.	6.70347	9.48499	6.35723	158	Promoter	3	42579136	42591768	12633	2	Glyma.02G219600	Glyma.02G219600.1	960
767	Gm02	43130903	43131214	312	*	P1_peak_767	60	.	6.12385	9.08008	6.03846	123	Exon (Glyma.02G226100.1/Glyma.02G226100, exon 4 of 4)	3	43128106	43129788	1683	1	Glyma.02G226000	Glyma.02G226000.3	2797
768	Gm02	43260411	43260769	359	*	P1_peak_768	113	.	9.25173	14.9572	11.366	144	Promoter	3	43260523	43264525	4003	1	Glyma.02G227300	Glyma.02G227300.1	0
769	Gm02	43377461	43377803	343	*	P1_peak_769	169	.	11.8	20.9122	16.9632	184	Distal Intergenic	3	43379847	43382332	2486	1	Glyma.02G228200	Glyma.02G228200.1	-2044
770	Gm02	43457688	43458111	424	*	P1_peak_770	41	.	5.14579	6.95302	4.1227	236	Promoter	3	43457270	43461197	3928	1	Glyma.02G228800	Glyma.02G228800.2	418
771	Gm02	43460544	43460918	375	*	P1_peak_771	245	.	15.3038	28.8781	24.5699	178	Exon (Glyma.02G228800.2/Glyma.02G228800, exon 3 of 3)	3	43457270	43461197	3928	1	Glyma.02G228800	Glyma.02G228800.2	3274
772	Gm02	43509369	43509773	405	*	P1_peak_772	137	.	9.79158	17.4972	13.7722	181	Distal Intergenic	3	43515625	43520608	4984	1	Glyma.02G229400	Glyma.02G229400.5	-5852
773	Gm02	43682238	43682624	387	*	P1_peak_773	184	.	12.7556	22.463	18.4331	161	Exon (Glyma.02G231100.1/Glyma.02G231100, exon 5 of 9)	3	43679352	43685898	6547	1	Glyma.02G231100	Glyma.02G231100.1	2886
774	Gm02	43746904	43747177	274	*	P1_peak_774	41	.	5.42934	6.98299	4.1227	217	Promoter	3	43746614	43749819	3206	1	Glyma.02G232100	Glyma.02G232100.1	290
775	Gm02	43784795	43785229	435	*	P1_peak_775	92	.	5.28592	12.6201	9.23007	233	Distal Intergenic	3	43772912	43774938	2027	2	Glyma.02G232400	Glyma.02G232400.1	-9857
776	Gm02	43833521	43833977	457	*	P1_peak_776	230	.	14.6668	27.2446	23.0045	213	Promoter	3	43830160	43834380	4221	2	Glyma.02G232600	Glyma.02G232600.1	403
777	Gm02	44136159	44136476	318	*	P1_peak_777	87	.	7.9776	12.1518	8.78859	170	Intron (Glyma.02G235700.1/Glyma.02G235700, intron 7 of 8)	3	44135225	44139469	4245	2	Glyma.02G235700	Glyma.02G235700.2	2993
778	Gm02	44259990	44260251	262	*	P1_peak_778	75	.	7.65907	10.7996	7.5514	96	Distal Intergenic	3	44266192	44266807	616	1	Glyma.02G236550	Glyma.02G236550.1	-5941
779	Gm02	44382462	44382821	360	*	P1_peak_779	102	.	8.32449	13.7287	10.2329	205	Intron (Glyma.02G237300.1/Glyma.02G237300, intron 1 of 20)	3	44376180	44403353	27174	1	Glyma.02G237300	Glyma.02G237300.7	6282
780	Gm02	44951473	44951879	407	*	P1_peak_780	169	.	12.1185	20.9122	16.9632	198	Promoter	3	44951290	44953560	2271	1	Glyma.02G242900	Glyma.02G242900.3	183
781	Gm02	45099371	45099632	262	*	P1_peak_781	46	.	4.73461	7.53305	4.66092	57	Exon (Glyma.02G244600.1/Glyma.02G244600, exon 3 of 3)	3	45097496	45100124	2629	1	Glyma.02G244600	Glyma.02G244600.1	1875
782	Gm02	45250179	45250451	273	*	P1_peak_782	63	.	6.70347	9.48499	6.35723	165	Distal Intergenic	3	45240791	45244086	3296	2	Glyma.02G246000	Glyma.02G246000.1	-6093
783	Gm02	45323631	45323907	277	*	P1_peak_783	60	.	6.12385	9.08008	6.03846	214	Promoter	3	45322338	45324038	1701	2	Glyma.02G247100	Glyma.02G247100.1	131
784	Gm02	45446942	45447215	274	*	P1_peak_784	60	.	6.58381	9.0636	6.03846	169	Distal Intergenic	3	45440639	45441361	723	1	Glyma.02G248800	Glyma.02G248800.1	6303
785	Gm02	45825387	45825872	486	*	P1_peak_785	178	.	12.4227	21.869	17.8936	239	Promoter	3	45824959	45827420	2462	1	Glyma.02G252700	Glyma.02G252700.1	428
786	Gm02	45844465	45844778	314	*	P1_peak_786	87	.	7.9776	12.1518	8.78859	170	Intron (Glyma.02G252900.2/Glyma.02G252900, intron 3 of 4)	3	45843408	45846920	3513	2	Glyma.02G252900	Glyma.02G252900.2	2142
787	Gm02	45856089	45856395	307	*	P1_peak_787	80	.	7.10192	11.3449	8.0642	169	Promoter	3	45852028	45857101	5074	2	Glyma.02G253000	Glyma.02G253000.1	706
788	Gm02	45869483	45869962	480	*	P1_peak_788	245	.	15.3038	28.8781	24.5699	234	Promoter	3	45862069	45869658	7590	2	Glyma.02G253100	Glyma.02G253100.1	0
789	Gm02	45917624	45917958	335	*	P1_peak_789	75	.	7.34054	10.7996	7.5514	133	Promoter	3	45917242	45918615	1374	1	Glyma.02G253800	Glyma.02G253800.3	382
790	Gm02	46140284	46140658	375	*	P1_peak_790	100	.	8.9332	13.5385	10.0615	187	Promoter	3	46137800	46140730	2931	2	Glyma.02G256700	Glyma.02G256700.1	72
791	Gm02	46223623	46223953	331	*	P1_peak_791	63	.	7.022	9.48499	6.35723	174	Intron (Glyma.02G257400.1/Glyma.02G257400, intron 7 of 7)	3	46223941	46228455	4515	2	Glyma.02G257400	Glyma.02G257400.1	4502
792	Gm02	46237569	46237847	279	*	P1_peak_792	60	.	6.36837	9.08008	6.03846	135	Promoter	3	46235555	46237547	1993	2	Glyma.02G257650	Glyma.02G257650.1	-22
793	Gm02	46447072	46447402	331	*	P1_peak_793	52	.	6.38494	8.21136	5.21551	130	Distal Intergenic	3	46443003	46443116	114	2	Glyma.02G259051	Glyma.02G259051.1	-3956
794	Gm02	46677311	46677695	385	*	P1_peak_794	125	.	9.30255	16.2172	12.5853	179	Promoter	3	46676724	46679308	2585	1	Glyma.02G262500	Glyma.02G262500.2	587
795	Gm02	46735132	46735393	262	*	P1_peak_795	63	.	6.70347	9.48499	6.35723	144	Promoter	3	46734069	46735490	1422	2	Glyma.02G263600	Glyma.02G263600.1	97
796	Gm02	46760686	46761048	363	*	P1_peak_796	100	.	8.61467	13.5385	10.0615	127	Promoter	3	46760335	46760439	105	2	Glyma.02G264050	Glyma.02G264050.1	-247
797	Gm02	47353813	47354181	369	*	P1_peak_797	87	.	7.9776	12.1518	8.78859	191	Intron (Glyma.02G271500.1/Glyma.02G271500, intron 33 of 33)	3	47346114	47348655	2542	2	Glyma.02G271400	Glyma.02G271400.1	-5158
798	Gm02	47434717	47435033	317	*	P1_peak_798	63	.	6.70347	9.48499	6.35723	66	Promoter	3	47425698	47435010	9313	2	Glyma.02G272200	Glyma.02G272200.1	0
799	Gm02	47676811	47677084	274	*	P1_peak_799	57	.	5.72544	8.79631	5.78672	99	Promoter	3	47676938	47680987	4050	1	Glyma.02G275500	Glyma.02G275500.3	0
800	Gm02	47747891	47748247	357	*	P1_peak_800	63	.	6.70347	9.48499	6.35723	139	Distal Intergenic	3	47749482	47750097	616	1	Glyma.02G276100	Glyma.02G276100.1	-1235
801	Gm02	47986685	47986971	287	*	P1_peak_801	63	.	6.70347	9.48499	6.35723	118	Exon (Glyma.02G279300.2/Glyma.02G279300, exon 22 of 22)	3	47989007	47990854	1848	2	Glyma.02G279400	Glyma.02G279400.1	3883
802	Gm02	48136287	48136566	280	*	P1_peak_802	63	.	7.022	9.48499	6.35723	150	Promoter	3	48134350	48136519	2170	2	Glyma.02G280700	Glyma.02G280700.1	0
803	Gm02	48373941	48374340	400	*	P1_peak_803	294	.	17.5336	33.8867	29.4301	193	Promoter	3	48374670	48376151	1482	1	Glyma.02G283900	Glyma.02G283900.1	-330
804	Gm02	48546139	48546406	268	*	P1_peak_804	75	.	7.65907	10.7996	7.5514	96	Intron (Glyma.02G286500.1/Glyma.02G286500, intron 3 of 3)	3	48540689	48543902	3214	2	Glyma.02G286400	Glyma.02G286400.1	-2237
805	Gm02	48593941	48594244	304	*	P1_peak_805	63	.	6.70347	9.48499	6.35723	76	Promoter	3	48591797	48594091	2295	2	Glyma.02G287300	Glyma.02G287300.1	0
806	Gm02	48729619	48729920	302	*	P1_peak_806	79	.	6.03869	11.2084	7.94508	129	Promoter	3	48729797	48731861	2065	1	Glyma.02G289100	Glyma.02G289100.1	0
807	Gm02	48766476	48766753	278	*	P1_peak_807	31	.	4.79228	5.80509	3.11925	68	Distal Intergenic	3	48756021	48764908	8888	2	Glyma.02G289700	Glyma.02G289700.1	-1568
808	Gm02	48849064	48849548	485	*	P1_peak_808	127	.	9.8888	16.4057	12.7162	223	Promoter	3	48845448	48850055	4608	2	Glyma.02G290700	Glyma.02G290700.1	507
809	Gm02	49006656	49007045	390	*	P1_peak_809	245	.	15.6224	28.8781	24.5699	175	Promoter	3	49006073	49006645	573	1	Glyma.02G293050	Glyma.02G293050.1	583
810	Gm02	49073424	49073687	264	*	P1_peak_810	75	.	7.34054	10.7996	7.5514	148	Promoter	3	49072960	49075778	2819	1	Glyma.02G294100	Glyma.02G294100.1	464
811	Gm02	49360059	49360442	384	*	P1_peak_811	91	.	7.59095	12.5229	9.13435	192	Exon (Glyma.02G298000.5/Glyma.02G298000, exon 1 of 6)	3	49355951	49362316	6366	2	Glyma.02G298000	Glyma.02G298000.5	1874
812	Gm02	49472415	49472676	262	*	P1_peak_812	63	.	6.70347	9.48499	6.35723	162	Exon (Glyma.02G299600.2/Glyma.02G299600, exon 5 of 15)	3	49469817	49474301	4485	2	Glyma.02G299600	Glyma.02G299600.2	1625
813	Gm02	49708413	49708674	262	*	P1_peak_813	63	.	7.022	9.48499	6.35723	103	Exon (Glyma.02G303600.5/Glyma.02G303600, exon 2 of 4)	3	49706443	49709976	3534	2	Glyma.02G303600	Glyma.02G303600.5	1302
814	Gm02	49724071	49724379	309	*	P1_peak_814	70	.	6.61288	10.1966	7.0368	172	Distal Intergenic	3	49719200	49723036	3837	2	Glyma.02G303800	Glyma.02G303800.5	-1035
815	Gm02	50043940	50044242	303	*	P1_peak_815	25	.	3.75655	5.08049	2.51329	69	Exon (Glyma.02G308400.2/Glyma.02G308400, exon 5 of 5)	3	50042044	50042605	562	2	Glyma.02G308300	Glyma.02G308300.1	-1335
816	Gm03	52314	52734	421	*	P1_peak_816	41	.	5.14579	6.95302	4.1227	243	Distal Intergenic	4	40847	44162	3316	2	Glyma.03G000300	Glyma.03G000300.3	-8152
817	Gm03	237579	237934	356	*	P1_peak_817	184	.	12.4371	22.463	18.4331	192	Promoter	4	234061	238416	4356	2	Glyma.03G002400	Glyma.03G002400.1	482
818	Gm03	303170	303432	263	*	P1_peak_818	75	.	7.34054	10.7996	7.5514	190	Exon (Glyma.03G003300.1/Glyma.03G003300, exon 1 of 1)	4	300976	303734	2759	1	Glyma.03G003300	Glyma.03G003300.1	2194
819	Gm03	326863	327153	291	*	P1_peak_819	63	.	7.022	9.48499	6.35723	155	Intron (Glyma.03G003600.3/Glyma.03G003600, intron 5 of 8)	4	324982	329964	4983	2	Glyma.03G003600	Glyma.03G003600.3	2811
820	Gm03	327999	328283	285	*	P1_peak_820	60	.	6.12385	9.08008	6.03846	65	Intron (Glyma.03G003600.3/Glyma.03G003600, intron 5 of 8)	4	324982	329964	4983	2	Glyma.03G003600	Glyma.03G003600.3	1681
821	Gm03	392254	392603	350	*	P1_peak_821	200	.	12.2367	24.2093	20.0959	147	Promoter	4	392322	396308	3987	1	Glyma.03G004500	Glyma.03G004500.2	0
822	Gm03	431853	432143	291	*	P1_peak_822	100	.	8.61467	13.5385	10.0615	199	Exon (Glyma.03G004900.5/Glyma.03G004900, exon 3 of 7)	4	426231	442579	16349	1	Glyma.03G004900	Glyma.03G004900.1	5622
823	Gm03	699832	700279	448	*	P1_peak_823	294	.	17.215	33.8867	29.4301	234	Exon (Glyma.03G007500.1/Glyma.03G007500, exon 2 of 3)	4	698288	701036	2749	1	Glyma.03G007500	Glyma.03G007500.1	1544
824	Gm03	786383	786651	269	*	P1_peak_824	52	.	6.06641	8.21136	5.21551	137	Exon (Glyma.03G008100.2/Glyma.03G008100, exon 1 of 1)	4	784901	787726	2826	1	Glyma.03G008100	Glyma.03G008100.4	1482
825	Gm03	1031733	1032093	361	*	P1_peak_825	127	.	9.8888	16.4057	12.7162	148	Promoter	4	1029349	1032680	3332	2	Glyma.03G010800	Glyma.03G010800.1	587
826	Gm03	1090184	1090720	537	*	P1_peak_826	68	.	6.4579	9.95112	6.81082	368	Distal Intergenic	4	1095801	1096055	255	2	Glyma.03G011333	Glyma.03G011333.1	5335
827	Gm03	1264433	1264760	328	*	P1_peak_827	100	.	8.9332	13.5385	10.0615	168	Distal Intergenic	4	1267224	1272260	5037	2	Glyma.03G012600	Glyma.03G012600.2	7500
828	Gm03	1585050	1585467	418	*	P1_peak_828	184	.	12.4371	22.463	18.4331	189	Promoter	4	1585383	1586254	872	1	Glyma.03G016400	Glyma.03G016400.1	0
829	Gm03	1759303	1759570	268	*	P1_peak_829	63	.	7.022	9.48499	6.35723	151	Distal Intergenic	4	1760333	1760836	504	2	Glyma.03G017700	Glyma.03G017700.4	1266
830	Gm03	2034273	2034591	319	*	P1_peak_830	88	.	6.52772	12.1886	8.82186	135	Intron (Glyma.03G020100.2/Glyma.03G020100, intron 3 of 7)	4	2031845	2037051	5207	2	Glyma.03G020100	Glyma.03G020100.3	2460
831	Gm03	2066852	2067184	333	*	P1_peak_831	87	.	7.9776	12.1518	8.78859	163	Exon (Glyma.03G020500.1/Glyma.03G020500, exon 2 of 2)	4	2065036	2067322	2287	1	Glyma.03G020500	Glyma.03G020500.1	1816
832	Gm03	2494871	2495191	321	*	P1_peak_832	75	.	7.65907	10.7996	7.5514	166	Distal Intergenic	4	2505326	2506927	1602	1	Glyma.03G023800	Glyma.03G023800.1	-10135
833	Gm03	3107159	3107460	302	*	P1_peak_833	75	.	7.65907	10.7996	7.5514	102	Distal Intergenic	4	3097005	3104412	7408	2	Glyma.03G028800	Glyma.03G028800.1	-2747
834	Gm03	3216791	3217058	268	*	P1_peak_834	68	.	6.4579	9.95112	6.81082	153	Promoter	4	3217577	3217666	90	2	Glyma.03G029650	Glyma.03G029650.1	608
835	Gm03	3624792	3625079	288	*	P1_peak_835	91	.	7.83546	12.5229	9.13435	152	Distal Intergenic	4	3626220	3629695	3476	2	Glyma.03G032200	Glyma.03G032200.6	4616
836	Gm03	3656665	3657065	401	*	P1_peak_836	214	.	13.7112	25.6302	21.4521	189	Exon (Glyma.03G032400.1/Glyma.03G032400, exon 2 of 3)	4	3651654	3655086	3433	2	Glyma.03G032300	Glyma.03G032300.2	-1579
837	Gm03	4019055	4019577	523	*	P1_peak_837	230	.	14.6668	27.2446	23.0045	261	Distal Intergenic	4	4017482	4017586	105	1	Glyma.03G039509	Glyma.03G039509.1	1573
838	Gm03	4026105	4026389	285	*	P1_peak_838	105	.	8.5005	14.0047	10.5007	98	Promoter	4	4022319	4026355	4037	2	Glyma.03G039300	Glyma.03G039300.2	0
839	Gm03	4451970	4452260	291	*	P1_peak_839	75	.	7.65907	10.7996	7.5514	166	Promoter	4	4451725	4460224	8500	1	Glyma.03G035200	Glyma.03G035200.3	245
840	Gm03	4515900	4516332	433	*	P1_peak_840	466	.	23.9042	51.5683	46.6173	216	Promoter	4	4508543	4515973	7431	2	Glyma.03G035900	Glyma.03G035900.1	0
841	Gm03	4752388	4752690	303	*	P1_peak_841	63	.	7.022	9.48499	6.35723	174	Promoter	4	4752511	4758717	6207	1	Glyma.03G037300	Glyma.03G037300.5	0
842	Gm03	5261184	5261642	459	*	P1_peak_842	113	.	9.25173	14.9572	11.366	247	Distal Intergenic	4	5254464	5256751	2288	2	Glyma.03G040900	Glyma.03G040900.1	-4433
843	Gm03	5266394	5266832	439	*	P1_peak_843	228	.	13.4593	27.0236	22.8165	223	Promoter	4	5263860	5267003	3144	2	Glyma.03G041000	Glyma.03G041000.1	171
844	Gm03	5358924	5359185	262	*	P1_peak_844	52	.	6.38494	8.21136	5.21551	171	Distal Intergenic	4	5374270	5382429	8160	1	Glyma.03G041600	Glyma.03G041600.1	-15085
845	Gm03	5374930	5375286	357	*	P1_peak_845	169	.	12.1185	20.9122	16.9632	163	Promoter	4	5374412	5382132	7721	1	Glyma.03G041600	Glyma.03G041600.2	518
846	Gm03	5399271	5399543	273	*	P1_peak_846	60	.	6.12385	9.08008	6.03846	74	Promoter	4	5398308	5399674	1367	1	Glyma.03G041800	Glyma.03G041800.7	963
847	Gm03	5495055	5495378	324	*	P1_peak_847	70	.	6.61288	10.1966	7.0368	98	Promoter	4	5495272	5498712	3441	1	Glyma.03G042700	Glyma.03G042700.1	0
848	Gm03	6245819	6246183	365	*	P1_peak_848	155	.	11.4815	19.3848	15.5169	230	Intron (Glyma.03G048351.1/Glyma.03G048351, intron 1 of 7)	4	6243141	6252882	9742	1	Glyma.03G048351	Glyma.03G048351.1	2678
849	Gm03	6436346	6436707	362	*	P1_peak_849	60	.	6.30999	9.0636	6.03846	135	Distal Intergenic	4	6443003	6443188	186	2	Glyma.03G049500	Glyma.03G049500.1	6481
850	Gm03	6686582	6686877	296	*	P1_peak_850	68	.	6.4579	9.95112	6.81082	115	Distal Intergenic	4	6666612	6666728	117	1	Glyma.03G050951	Glyma.03G050951.1	19970
851	Gm03	8115790	8116132	343	*	P1_peak_851	103	.	7.2552	13.8751	10.3765	157	Intron (Glyma.03G057300.1/Glyma.03G057300, intron 5 of 6)	4	8114945	8118490	3546	2	Glyma.03G057300	Glyma.03G057300.1	2358
852	Gm03	8187298	8188055	758	*	P1_peak_852	127	.	9.8888	16.4057	12.7162	391	Distal Intergenic	4	8161864	8166617	4754	2	Glyma.03G057500	Glyma.03G057500.1	-20681
853	Gm03	8301405	8301680	276	*	P1_peak_853	75	.	7.65907	10.7996	7.5514	130	Exon (Glyma.03G058100.1/Glyma.03G058100, exon 3 of 14)	4	8297682	8304801	7120	2	Glyma.03G058100	Glyma.03G058100.1	3121
854	Gm03	8372062	8372484	423	*	P1_peak_854	100	.	8.61467	13.5385	10.0615	227	Promoter	4	8371551	8376522	4972	1	Glyma.03G058500	Glyma.03G058500.1	511
855	Gm03	8811944	8812257	314	*	P1_peak_855	113	.	9.57026	14.9572	11.366	159	Distal Intergenic	4	8807859	8810099	2241	1	Glyma.03G060300	Glyma.03G060300.1	4085
856	Gm03	9338716	9339522	807	*	P1_peak_856	54	.	5.06063	8.41215	5.40998	327	Distal Intergenic	4	9291722	9294186	2465	1	Glyma.03G061300	Glyma.03G061300.1	46994
857	Gm03	9433353	9433767	415	*	P1_peak_857	63	.	6.70347	9.48499	6.35723	236	Distal Intergenic	4	9570459	9572624	2166	2	Glyma.03G061700	Glyma.03G061700.1	138857
858	Gm03	10105230	10105508	279	*	P1_peak_858	87	.	7.9776	12.1518	8.78859	166	Distal Intergenic	4	10078050	10078744	695	2	Glyma.03G063200	Glyma.03G063200.1	-26486
859	Gm03	10275082	10275602	521	*	P1_peak_859	100	.	8.9332	13.5385	10.0615	244	Distal Intergenic	4	10310189	10318918	8730	1	Glyma.03G063600	Glyma.03G063600.1	-34587
860	Gm03	10374285	10374575	291	*	P1_peak_860	49	.	5.50276	7.79293	4.91144	106	Distal Intergenic	4	10346704	10347056	353	1	Glyma.03G063800	Glyma.03G063800.2	27581
861	Gm03	10788798	10789125	328	*	P1_peak_861	31	.	4.24558	5.86499	3.17359	194	Distal Intergenic	4	10771980	10775259	3280	1	Glyma.03G064100	Glyma.03G064100.3	16818
862	Gm03	10833042	10833330	289	*	P1_peak_862	100	.	8.61467	13.5385	10.0615	119	Distal Intergenic	4	10771980	10775259	3280	1	Glyma.03G064100	Glyma.03G064100.3	61062
863	Gm03	11021469	11021787	319	*	P1_peak_863	75	.	7.65907	10.7996	7.5514	163	Distal Intergenic	4	10948712	10951936	3225	1	Glyma.03G064400	Glyma.03G064400.2	72757
864	Gm03	11396279	11396854	576	*	P1_peak_864	52	.	6.06641	8.21136	5.21551	409	Distal Intergenic	4	11332751	11343148	10398	2	Glyma.03G064800	Glyma.03G064800.1	-53131
865	Gm03	11437421	11437747	327	*	P1_peak_865	140	.	10.8444	17.8822	14.0986	180	Distal Intergenic	4	11332751	11343148	10398	2	Glyma.03G064800	Glyma.03G064800.1	-94273
866	Gm03	11594954	11595221	268	*	P1_peak_866	63	.	6.70347	9.48499	6.35723	114	Distal Intergenic	4	11332751	11343148	10398	2	Glyma.03G064800	Glyma.03G064800.1	-251806
867	Gm03	11606180	11606441	262	*	P1_peak_867	50	.	5.63482	7.99793	5.08587	119	Distal Intergenic	4	11332751	11343148	10398	2	Glyma.03G064800	Glyma.03G064800.1	-263032
868	Gm03	11804016	11804471	456	*	P1_peak_868	70	.	5.71267	10.2513	7.0819	277	Distal Intergenic	4	11934315	11937317	3003	2	Glyma.03G065100	Glyma.03G065100.1	132846
869	Gm03	11835674	11836091	418	*	P1_peak_869	155	.	11.1629	19.3848	15.5169	192	Distal Intergenic	4	11934315	11937317	3003	2	Glyma.03G065100	Glyma.03G065100.1	101226
870	Gm03	12045085	12045390	306	*	P1_peak_870	81	.	7.67906	11.4701	8.18307	172	Distal Intergenic	4	11974987	11979388	4402	2	Glyma.03G065500	Glyma.03G065500.2	-65697
871	Gm03	12255596	12255863	268	*	P1_peak_871	75	.	7.65907	10.7996	7.5514	164	Distal Intergenic	4	12422719	12426476	3758	1	Glyma.03G065700	Glyma.03G065700.3	-166856
872	Gm03	12580081	12580408	328	*	P1_peak_872	24	.	4.41225	4.98931	2.42963	72	Distal Intergenic	4	12594826	12597684	2859	1	Glyma.03G065900	Glyma.03G065900.1	-14418
873	Gm03	12972492	12974276	1785	*	P1_peak_873	245	.	15.6224	28.8781	24.5699	350	Distal Intergenic	4	12975778	12991748	15971	1	Glyma.03G069800	Glyma.03G069800.4	-1502
874	Gm03	13006772	13007432	661	*	P1_peak_874	75	.	7.65907	10.7996	7.5514	395	Distal Intergenic	4	12975916	12991598	15683	1	Glyma.03G069800	Glyma.03G069800.2	30856
875	Gm03	13211683	13211957	275	*	P1_peak_875	64	.	6.60047	9.5358	6.40669	160	Distal Intergenic	4	12975916	12991598	15683	1	Glyma.03G069800	Glyma.03G069800.2	235767
876	Gm03	13238141	13239070	930	*	P1_peak_876	169	.	12.1185	20.9122	16.9632	438	Distal Intergenic	4	12975916	12991598	15683	1	Glyma.03G069800	Glyma.03G069800.2	262225
877	Gm03	13249829	13250200	372	*	P1_peak_877	52	.	6.38494	8.21136	5.21551	234	Distal Intergenic	4	12975916	12991598	15683	1	Glyma.03G069800	Glyma.03G069800.2	273913
878	Gm03	13362995	13363257	263	*	P1_peak_878	63	.	6.70347	9.48499	6.35723	179	Distal Intergenic	4	12975916	12991598	15683	1	Glyma.03G069800	Glyma.03G069800.2	387079
879	Gm03	13577225	13577486	262	*	P1_peak_879	50	.	5.87934	7.99793	5.08587	123	Distal Intergenic	4	13912621	13918655	6035	1	Glyma.03G069700	Glyma.03G069700.2	-335135
880	Gm03	13707397	13707729	333	*	P1_peak_880	58	.	5.98033	8.85487	5.83975	221	Distal Intergenic	4	13912621	13918655	6035	1	Glyma.03G069700	Glyma.03G069700.2	-204892
881	Gm03	14051158	14051558	401	*	P1_peak_881	92	.	5.7516	12.6839	9.29171	187	Distal Intergenic	4	14097462	14111222	13761	1	Glyma.03G069600	Glyma.03G069600.1	-45904
882	Gm03	14351110	14351396	287	*	P1_peak_882	100	.	8.61467	13.5385	10.0615	192	Distal Intergenic	4	14322911	14324969	2059	2	Glyma.03G068900	Glyma.03G068900.5	-26141
883	Gm03	14392031	14392307	277	*	P1_peak_883	60	.	6.30999	9.0636	6.03846	156	Distal Intergenic	4	14426648	14433923	7276	2	Glyma.03G068800	Glyma.03G068800.1	41616
884	Gm03	14456867	14457141	275	*	P1_peak_884	60	.	6.36837	9.08008	6.03846	146	Distal Intergenic	4	14459241	14462181	2941	2	Glyma.03G068600	Glyma.03G068600.1	5040
885	Gm03	14654578	14654990	413	*	P1_peak_885	201	.	12.6008	24.2253	20.1112	193	Distal Intergenic	4	14693662	14695567	1906	1	Glyma.03G067800	Glyma.03G067800.1	-38672
886	Gm03	15094459	15095151	693	*	P1_peak_886	25	.	3.75655	5.08049	2.51329	504	Distal Intergenic	4	15139540	15140758	1219	1	Glyma.03G067200	Glyma.03G067200.1	-44389
887	Gm03	15133709	15134087	379	*	P1_peak_887	78	.	7.17425	11.0792	7.81983	154	Distal Intergenic	4	15139540	15140758	1219	1	Glyma.03G067200	Glyma.03G067200.1	-5453
888	Gm03	15278645	15279069	425	*	P1_peak_888	158	.	9.70548	19.7324	15.8537	193	Distal Intergenic	4	15271519	15274676	3158	1	Glyma.03G066800	Glyma.03G066800.1	7126
889	Gm03	15484560	15484847	288	*	P1_peak_889	41	.	5.74787	6.98299	4.1227	163	Distal Intergenic	4	15580437	15583242	2806	1	Glyma.03G066500	Glyma.03G066500.3	-95590
890	Gm03	15566643	15567479	837	*	P1_peak_890	41	.	5.39031	6.95302	4.1227	337	Distal Intergenic	4	15580437	15583242	2806	1	Glyma.03G066500	Glyma.03G066500.3	-12958
891	Gm03	15802109	15802434	326	*	P1_peak_891	113	.	9.25173	14.9572	11.366	121	Distal Intergenic	4	15875091	15880035	4945	1	Glyma.03G070100	Glyma.03G070100.1	-72657
892	Gm03	15895182	15895792	611	*	P1_peak_892	19	.	3.59354	4.33257	1.92859	64	Distal Intergenic	4	15884237	15890910	6674	2	Glyma.03G070200	Glyma.03G070200.1	-4272
893	Gm03	16163878	16164218	341	*	P1_peak_893	52	.	6.38494	8.21136	5.21551	112	Distal Intergenic	4	16169709	16173111	3403	2	Glyma.03G070400	Glyma.03G070400.1	8893
894	Gm03	16175813	16176089	277	*	P1_peak_894	38	.	5.20121	6.59711	3.8657	124	Distal Intergenic	4	16169709	16173111	3403	2	Glyma.03G070400	Glyma.03G070400.1	-2702
895	Gm03	16401596	16402207	612	*	P1_peak_895	113	.	9.57026	14.9572	11.366	412	Distal Intergenic	4	16449282	16454342	5061	2	Glyma.03G070500	Glyma.03G070500.1	52135
896	Gm03	16407968	16408229	262	*	P1_peak_896	50	.	5.87934	7.99793	5.08587	149	Distal Intergenic	4	16449282	16454342	5061	2	Glyma.03G070500	Glyma.03G070500.1	46113
897	Gm03	16421506	16422573	1068	*	P1_peak_897	261	.	16.2594	30.5302	26.1672	827	Distal Intergenic	4	16449282	16454342	5061	2	Glyma.03G070500	Glyma.03G070500.1	31769
898	Gm03	16453817	16454246	430	*	P1_peak_898	113	.	8.81352	14.9606	11.366	203	Promoter	4	16449282	16454342	5061	2	Glyma.03G070500	Glyma.03G070500.1	96
899	Gm03	16482862	16483264	403	*	P1_peak_899	277	.	16.8965	32.1999	27.7895	207	Distal Intergenic	4	16448588	16454400	5813	2	Glyma.03G070500	Glyma.03G070500.2	-28462
900	Gm03	16546354	16546631	278	*	P1_peak_900	60	.	6.36837	9.08008	6.03846	174	Distal Intergenic	4	16546681	16550857	4177	2	Glyma.03G070700	Glyma.03G070700.1	4226
901	Gm03	16597121	16597691	571	*	P1_peak_901	91	.	7.83546	12.5229	9.13435	277	Distal Intergenic	4	16568779	16576216	7438	2	Glyma.03G070900	Glyma.03G070900.1	-20905
902	Gm03	16639233	16639494	262	*	P1_peak_902	75	.	7.65907	10.7996	7.5514	141	Distal Intergenic	4	16648903	16651304	2402	1	Glyma.03G071101	Glyma.03G071101.1	-9409
903	Gm03	16668221	16668487	267	*	P1_peak_903	75	.	7.34054	10.7996	7.5514	96	Distal Intergenic	4	16649206	16651030	1825	1	Glyma.03G071101	Glyma.03G071101.2	19015
904	Gm03	16769844	16770119	276	*	P1_peak_904	75	.	7.34054	10.7996	7.5514	198	Distal Intergenic	4	16789454	16791518	2065	1	Glyma.03G071700	Glyma.03G071700.1	-19335
905	Gm03	16852772	16853223	452	*	P1_peak_905	22	.	4.3933	4.73146	2.20507	123	Distal Intergenic	4	16789454	16791518	2065	1	Glyma.03G071700	Glyma.03G071700.1	63318
906	Gm03	17113418	17113827	410	*	P1_peak_906	136	.	10.0375	17.3966	13.6851	218	Distal Intergenic	4	17100368	17104311	3944	2	Glyma.03G072201	Glyma.03G072201.1	-9107
907	Gm03	17156668	17157024	357	*	P1_peak_907	31	.	3.26386	5.85335	3.16647	186	Distal Intergenic	4	17148264	17150175	1912	1	Glyma.03G072300	Glyma.03G072300.1	8404
908	Gm03	17218847	17219119	273	*	P1_peak_908	77	.	4.9925	11.0053	7.74995	82	Distal Intergenic	4	17148264	17150175	1912	1	Glyma.03G072300	Glyma.03G072300.1	70583
909	Gm03	17252120	17252418	299	*	P1_peak_909	76	.	7.2851	10.9536	7.69937	196	Distal Intergenic	4	17300804	17302995	2192	2	Glyma.03G072800	Glyma.03G072800.1	50577
910	Gm03	17281919	17282223	305	*	P1_peak_910	99	.	8.84712	13.3891	9.97925	192	Distal Intergenic	4	17300804	17302995	2192	2	Glyma.03G072800	Glyma.03G072800.1	20772
911	Gm03	17410420	17410727	308	*	P1_peak_911	100	.	8.61467	13.5385	10.0615	178	Distal Intergenic	4	17437220	17438297	1078	1	Glyma.03G073200	Glyma.03G073200.1	-26493
912	Gm03	17616013	17616479	467	*	P1_peak_912	22	.	3.30644	4.79185	2.26368	225	Distal Intergenic	4	17571596	17576058	4463	1	Glyma.03G073704	Glyma.03G073704.1	44417
913	Gm03	17845570	17846591	1022	*	P1_peak_913	155	.	11.1629	19.3848	15.5169	235	Distal Intergenic	4	17890355	17894167	3813	1	Glyma.03G073726	Glyma.03G073726.1	-43764
914	Gm03	18349331	18349603	273	*	P1_peak_914	63	.	6.70347	9.48499	6.35723	45	Distal Intergenic	4	18378224	18382135	3912	2	Glyma.03G073758	Glyma.03G073758.1	32532
915	Gm03	18496645	18496992	348	*	P1_peak_915	75	.	7.34054	10.7996	7.5514	180	Distal Intergenic	4	18378224	18382135	3912	2	Glyma.03G073758	Glyma.03G073758.2	-114510
916	Gm03	18994130	18994504	375	*	P1_peak_916	94	.	8.55784	12.8966	9.49684	213	Distal Intergenic	4	18911846	18916722	4877	2	Glyma.03G073778	Glyma.03G073778.1	-77408
917	Gm03	19559203	19559555	353	*	P1_peak_917	127	.	9.8888	16.4057	12.7162	176	Distal Intergenic	4	19560629	19563371	2743	2	Glyma.03G074000	Glyma.03G074000.1	3816
918	Gm03	19582577	19582881	305	*	P1_peak_918	75	.	7.34054	10.7996	7.5514	159	Distal Intergenic	4	19560629	19563371	2743	2	Glyma.03G074000	Glyma.03G074000.1	-19206
919	Gm03	19702058	19702435	378	*	P1_peak_919	199	.	13.3927	24.0361	19.9328	181	Distal Intergenic	4	19707030	19708384	1355	1	Glyma.03G074300	Glyma.03G074300.1	-4595
920	Gm03	20110604	20111001	398	*	P1_peak_920	388	.	18.8387	43.5615	38.8526	219	Promoter	4	20107304	20111546	4243	2	Glyma.03G076500	Glyma.03G076500.1	545
921	Gm03	20279335	20279608	274	*	P1_peak_921	51	.	5.64725	8.01726	5.10497	85	Distal Intergenic	4	20267457	20268115	659	2	Glyma.03G077100	Glyma.03G077100.1	-11220
922	Gm03	20349931	20350220	290	*	P1_peak_922	80	.	7.81971	11.3498	8.06861	167	Distal Intergenic	4	20370852	20373081	2230	1	Glyma.03G077200	Glyma.03G077200.3	-20632
923	Gm03	20439625	20439914	290	*	P1_peak_923	41	.	5.39031	6.95302	4.1227	116	Distal Intergenic	4	20423690	20425480	1791	1	Glyma.03G077600	Glyma.03G077600.1	15935
924	Gm03	20511868	20512144	277	*	P1_peak_924	58	.	6.31851	8.82229	5.81213	160	Distal Intergenic	4	20492401	20493927	1527	2	Glyma.03G077800	Glyma.03G077800.1	-17941
925	Gm03	20889147	20889568	422	*	P1_peak_925	63	.	6.70347	9.48499	6.35723	101	Distal Intergenic	4	20897198	20901533	4336	2	Glyma.03G078600	Glyma.03G078600.1	11965
926	Gm03	21019224	21019543	320	*	P1_peak_926	117	.	9.32194	15.3147	11.7108	146	Distal Intergenic	4	20999900	21000181	282	2	Glyma.03G078800	Glyma.03G078800.1	-19043
927	Gm03	21327024	21327790	767	*	P1_peak_927	199	.	13.3927	24.0361	19.9328	428	Distal Intergenic	4	21257633	21258604	972	2	Glyma.03G079200	Glyma.03G079200.1	-68420
928	Gm03	21488356	21488644	289	*	P1_peak_928	70	.	7.13143	10.2497	7.0819	145	Distal Intergenic	4	21424139	21424982	844	1	Glyma.03G079700	Glyma.03G079700.1	64217
929	Gm03	21495717	21496155	439	*	P1_peak_929	100	.	7.68039	13.5184	10.0615	276	Distal Intergenic	4	21424139	21424982	844	1	Glyma.03G079700	Glyma.03G079700.1	71578
930	Gm03	21620649	21620941	293	*	P1_peak_930	100	.	8.61467	13.5385	10.0615	138	Distal Intergenic	4	21623708	21626267	2560	2	Glyma.03G079900	Glyma.03G079900.1	5326
931	Gm03	21685315	21685660	346	*	P1_peak_931	87	.	7.9776	12.1518	8.78859	196	Distal Intergenic	4	21725875	21726698	824	2	Glyma.03G080000	Glyma.03G080000.1	41038
932	Gm03	21770109	21771643	1535	*	P1_peak_932	100	.	8.61467	13.5385	10.0615	1050	Distal Intergenic	4	21788777	21791192	2416	2	Glyma.03G080100	Glyma.03G080100.1	19549
933	Gm03	22127136	22127440	305	*	P1_peak_933	52	.	6.06641	8.21136	5.21551	186	Intron (Glyma.03G080200.2/Glyma.03G080200, intron 3 of 4)	4	22117775	22131068	13294	2	Glyma.03G080200	Glyma.03G080200.2	3628
934	Gm03	22181870	22182131	262	*	P1_peak_934	63	.	6.70347	9.48499	6.35723	120	Distal Intergenic	4	22132786	22133960	1175	1	Glyma.03G080250	Glyma.03G080250.1	49084
935	Gm03	22341086	22341428	343	*	P1_peak_935	41	.	5.39031	6.95302	4.1227	225	Distal Intergenic	4	22303714	22329550	25837	2	Glyma.03G080300	Glyma.03G080300.2	-11536
936	Gm03	22389342	22389624	283	*	P1_peak_936	63	.	6.70347	9.48499	6.35723	107	Distal Intergenic	4	22303714	22329550	25837	2	Glyma.03G080300	Glyma.03G080300.2	-59792
937	Gm03	22425716	22426019	304	*	P1_peak_937	52	.	6.06641	8.21136	5.21551	116	Distal Intergenic	4	22488704	22489960	1257	1	Glyma.03G080500	Glyma.03G080500.1	-62685
938	Gm03	22497202	22497463	262	*	P1_peak_938	54	.	6.12157	8.49525	5.49132	108	Distal Intergenic	4	22488704	22489960	1257	1	Glyma.03G080500	Glyma.03G080500.1	8498
939	Gm03	22565934	22566276	343	*	P1_peak_939	140	.	10.5259	17.8822	14.0986	160	Distal Intergenic	4	22488704	22489960	1257	1	Glyma.03G080500	Glyma.03G080500.1	77230
940	Gm03	22649148	22649414	267	*	P1_peak_940	63	.	7.022	9.48499	6.35723	109	Distal Intergenic	4	22725573	22729960	4388	1	Glyma.03G080600	Glyma.03G080600.4	-76159
941	Gm03	22680584	22682029	1446	*	P1_peak_941	100	.	7.8906	13.4225	10.0091	461	Distal Intergenic	4	22725573	22729960	4388	1	Glyma.03G080600	Glyma.03G080600.4	-43544
942	Gm03	22771314	22771684	371	*	P1_peak_942	155	.	9.32536	19.4124	15.5414	168	Distal Intergenic	4	22725598	22732748	7151	1	Glyma.03G080600	Glyma.03G080600.8	45716
943	Gm03	22898829	22899172	344	*	P1_peak_943	24	.	4.16773	4.98931	2.42963	96	Distal Intergenic	4	22976013	22977428	1416	1	Glyma.03G080700	Glyma.03G080700.1	-76841
944	Gm03	22928907	22929287	381	*	P1_peak_944	32	.	4.65676	5.94877	3.22993	59	Distal Intergenic	4	22976013	22977428	1416	1	Glyma.03G080700	Glyma.03G080700.1	-46726
945	Gm03	23240773	23241075	303	*	P1_peak_945	81	.	7.67906	11.4701	8.18307	139	Distal Intergenic	4	23220918	23224639	3722	2	Glyma.03G081600	Glyma.03G081600.3	-16134
946	Gm03	23261451	23261893	443	*	P1_peak_946	41	.	5.42934	6.98299	4.1227	232	Distal Intergenic	4	23220918	23224639	3722	2	Glyma.03G081600	Glyma.03G081600.3	-36812
947	Gm03	23496955	23497223	269	*	P1_peak_947	77	.	4.8947	11.0053	7.74995	173	Distal Intergenic	4	23473387	23476856	3470	1	Glyma.03G081700	Glyma.03G081700.2	23568
948	Gm03	23574022	23574523	502	*	P1_peak_948	91	.	7.59095	12.5229	9.13435	179	Distal Intergenic	4	23562116	23569002	6887	1	Glyma.03G081800	Glyma.03G081800.2	11906
949	Gm03	23601099	23601360	262	*	P1_peak_949	58	.	5.52961	8.90955	5.89361	177	Distal Intergenic	4	23562116	23569002	6887	1	Glyma.03G081800	Glyma.03G081800.2	38983
950	Gm03	23654594	23654855	262	*	P1_peak_950	52	.	6.06641	8.21136	5.21551	77	Distal Intergenic	4	23650507	23653582	3076	2	Glyma.03G081900	Glyma.03G081900.1	-1012
951	Gm03	23766050	23766469	420	*	P1_peak_951	59	.	6.21877	8.91733	5.90107	159	Distal Intergenic	4	23863062	23864420	1359	1	Glyma.03G082100	Glyma.03G082100.1	-96593
952	Gm03	23990369	23990657	289	*	P1_peak_952	87	.	7.9776	12.1518	8.78859	226	Distal Intergenic	4	24002391	24004758	2368	1	Glyma.03G082300	Glyma.03G082300.3	-11734
953	Gm03	24160964	24161382	419	*	P1_peak_953	31	.	5.11081	5.80509	3.11925	127	Distal Intergenic	4	24192892	24198547	5656	1	Glyma.03G082800	Glyma.03G082800.1	-31510
954	Gm03	24280821	24281145	325	*	P1_peak_954	32	.	4.90128	5.94877	3.22993	196	Intron (Glyma.03G083100.4/Glyma.03G083100, intron 6 of 15)	4	24259237	24314760	55524	1	Glyma.03G083100	Glyma.03G083100.1	21584
955	Gm03	24314712	24315115	404	*	P1_peak_955	63	.	7.022	9.48499	6.35723	167	Intron (Glyma.03G083100.1/Glyma.03G083100, intron 15 of 15)	4	24357279	24360928	3650	1	Glyma.03G083200	Glyma.03G083200.2	-42164
956	Gm03	24652300	24652660	361	*	P1_peak_956	32	.	4.90128	5.94877	3.22993	177	Promoter	4	24651985	24656026	4042	1	Glyma.03G084000	Glyma.03G084000.1	315
957	Gm03	24708160	24708785	626	*	P1_peak_957	68	.	6.4579	9.95112	6.81082	100	Distal Intergenic	4	24657061	24658226	1166	2	Glyma.03G084025	Glyma.03G084025.1	-49934
958	Gm03	24725281	24725560	280	*	P1_peak_958	31	.	4.08257	5.86499	3.17359	163	Distal Intergenic	4	24657061	24658226	1166	2	Glyma.03G084025	Glyma.03G084025.1	-67055
959	Gm03	24762703	24763068	366	*	P1_peak_959	94	.	6.91008	12.8354	9.43692	135	Distal Intergenic	4	24657061	24658226	1166	2	Glyma.03G084025	Glyma.03G084025.1	-104477
960	Gm03	24846402	24846663	262	*	P1_peak_960	52	.	6.06641	8.21136	5.21551	119	Distal Intergenic	4	24875791	24876373	583	2	Glyma.03G084050	Glyma.03G084050.1	29710
961	Gm03	25314767	25315295	529	*	P1_peak_961	70	.	6.85762	10.2497	7.0819	212	Distal Intergenic	4	25360272	25360609	338	1	Glyma.03G084500	Glyma.03G084500.1	-44977
962	Gm03	25459015	25459330	316	*	P1_peak_962	26	.	4.39301	5.22463	2.65412	196	Distal Intergenic	4	25396994	25404304	7311	2	Glyma.03G084600	Glyma.03G084600.1	-54711
963	Gm03	25561474	25561756	283	*	P1_peak_963	67	.	6.66216	9.93423	6.79837	169	Distal Intergenic	4	25396994	25404304	7311	2	Glyma.03G084600	Glyma.03G084600.1	-157170
964	Gm03	25710971	25711232	262	*	P1_peak_964	50	.	5.87934	7.99793	5.08587	83	Distal Intergenic	4	25715955	25719591	3637	2	Glyma.03G085000	Glyma.03G085000.3	8359
965	Gm03	25713659	25714048	390	*	P1_peak_965	60	.	6.12385	9.08008	6.03846	165	Distal Intergenic	4	25715955	25719591	3637	2	Glyma.03G085000	Glyma.03G085000.3	5543
966	Gm03	25919569	25919926	358	*	P1_peak_966	32	.	4.90128	5.94877	3.22993	123	Distal Intergenic	4	26020715	26021311	597	1	Glyma.03G085400	Glyma.03G085400.2	-100789
967	Gm03	25983335	25983596	262	*	P1_peak_967	52	.	6.38494	8.21136	5.21551	69	Distal Intergenic	4	26020715	26021311	597	1	Glyma.03G085400	Glyma.03G085400.2	-37119
968	Gm03	25986039	25986360	322	*	P1_peak_968	32	.	4.65676	5.94877	3.22993	111	Distal Intergenic	4	26020715	26021311	597	1	Glyma.03G085400	Glyma.03G085400.2	-34355
969	Gm03	25991534	25991808	275	*	P1_peak_969	40	.	5.21474	6.80704	4.05891	175	Distal Intergenic	4	26020715	26021311	597	1	Glyma.03G085400	Glyma.03G085400.2	-28907
970	Gm03	26090976	26091471	496	*	P1_peak_970	87	.	7.9776	12.1518	8.78859	243	Distal Intergenic	4	26020718	26021311	594	1	Glyma.03G085400	Glyma.03G085400.1	70258
971	Gm03	26091650	26092395	746	*	P1_peak_971	87	.	8.29613	12.1518	8.78859	528	Distal Intergenic	4	26020718	26021311	594	1	Glyma.03G085400	Glyma.03G085400.1	70932
972	Gm03	26122341	26122602	262	*	P1_peak_972	60	.	6.30999	9.0636	6.03846	117	Distal Intergenic	4	26020718	26021311	594	1	Glyma.03G085400	Glyma.03G085400.1	101623
973	Gm03	26346058	26346426	369	*	P1_peak_973	70	.	5.87568	10.2513	7.0819	226	Distal Intergenic	4	26303301	26307871	4571	2	Glyma.03G085500	Glyma.03G085500.1	-38187
974	Gm03	26352430	26352730	301	*	P1_peak_974	75	.	7.65907	10.7996	7.5514	167	Distal Intergenic	4	26303301	26307871	4571	2	Glyma.03G085500	Glyma.03G085500.1	-44559
975	Gm03	26693814	26694075	262	*	P1_peak_975	31	.	4.24558	5.86499	3.17359	187	Distal Intergenic	4	26702781	26706925	4145	1	Glyma.03G086100	Glyma.03G086100.1	-8706
976	Gm03	26818412	26818675	264	*	P1_peak_976	47	.	5.71803	7.6182	4.74454	147	Distal Intergenic	4	26773706	26783762	10057	2	Glyma.03G086600	Glyma.03G086600.1	-34650
977	Gm03	27126447	27126777	331	*	P1_peak_977	100	.	8.9332	13.5385	10.0615	133	Distal Intergenic	4	27116614	27117086	473	1	Glyma.03G087100	Glyma.03G087100.2	9833
978	Gm03	27319871	27320137	267	*	P1_peak_978	52	.	6.38494	8.21136	5.21551	124	Distal Intergenic	4	27332526	27336947	4422	1	Glyma.03G088000	Glyma.03G088000.1	-12389
979	Gm03	27332360	27332677	318	*	P1_peak_979	41	.	5.42934	6.98299	4.1227	162	Promoter	4	27332526	27336947	4422	1	Glyma.03G088000	Glyma.03G088000.1	0
980	Gm03	27476398	27476686	289	*	P1_peak_980	75	.	7.34054	10.7996	7.5514	187	Distal Intergenic	4	27456569	27463546	6978	2	Glyma.03G088400	Glyma.03G088400.1	-12852
981	Gm03	27551271	27551567	297	*	P1_peak_981	52	.	6.38494	8.21136	5.21551	90	Promoter	4	27551223	27555986	4764	1	Glyma.03G088800	Glyma.03G088800.1	48
982	Gm03	27751788	27752082	295	*	P1_peak_982	24	.	4.16773	4.98931	2.42963	150	Intron (Glyma.03G089000.1/Glyma.03G089000, intron 5 of 15)	4	27739897	27767247	27351	1	Glyma.03G089000	Glyma.03G089000.1	11891
983	Gm03	28269113	28269449	337	*	P1_peak_983	100	.	8.9332	13.5385	10.0615	138	Promoter	4	28269030	28270795	1766	1	Glyma.03G091200	Glyma.03G091200.1	83
984	Gm03	28680387	28680649	263	*	P1_peak_984	74	.	7.0649	10.5883	7.4135	115	Distal Intergenic	4	28721878	28726685	4808	2	Glyma.03G092800	Glyma.03G092800.1	46036
985	Gm03	28881482	28881867	386	*	P1_peak_985	214	.	13.7112	25.6302	21.4521	212	Promoter	4	28881751	28888249	6499	1	Glyma.03G093600	Glyma.03G093600.2	0
986	Gm03	29318535	29318865	331	*	P1_peak_986	49	.	5.94891	7.78278	4.90555	87	Distal Intergenic	4	29280364	29281259	896	1	Glyma.03G095200	Glyma.03G095200.1	38171
987	Gm03	29349113	29349488	376	*	P1_peak_987	70	.	6.61288	10.1966	7.0368	160	Distal Intergenic	4	29280364	29281259	896	1	Glyma.03G095200	Glyma.03G095200.1	68749
988	Gm03	29445507	29445777	271	*	P1_peak_988	65	.	6.29679	9.69667	6.56637	188	Distal Intergenic	4	29526570	29529989	3420	1	Glyma.03G095900	Glyma.03G095900.1	-80793
989	Gm03	29542485	29542804	320	*	P1_peak_989	88	.	7.65182	12.2369	8.8664	175	Distal Intergenic	4	29557426	29563775	6350	1	Glyma.03G096300	Glyma.03G096300.2	-14622
990	Gm03	29580595	29581049	455	*	P1_peak_990	26	.	4.74105	5.23648	2.66524	158	Intron (Glyma.03G096400.2/Glyma.03G096400, intron 4 of 4)	4	29573200	29585266	12067	1	Glyma.03G096400	Glyma.03G096400.2	7395
991	Gm03	29773276	29773631	356	*	P1_peak_991	100	.	8.9332	13.5385	10.0615	173	Exon (Glyma.03G097900.1/Glyma.03G097900, exon 13 of 13)	4	29773150	29782281	9132	2	Glyma.03G097900	Glyma.03G097900.1	8650
992	Gm03	30102079	30102495	417	*	P1_peak_992	127	.	10.2073	16.4057	12.7162	231	Promoter	4	30097576	30102731	5156	2	Glyma.03G099900	Glyma.03G099900.2	236
993	Gm03	31182727	31183109	383	*	P1_peak_993	140	.	10.8444	17.8822	14.0986	196	Distal Intergenic	4	31207329	31208585	1257	2	Glyma.03G104950	Glyma.03G104950.1	25476
994	Gm03	31368741	31369250	510	*	P1_peak_994	75	.	7.65907	10.7996	7.5514	253	Promoter	4	31368639	31372154	3516	1	Glyma.03G105300	Glyma.03G105300.1	102
995	Gm03	31918263	31918696	434	*	P1_peak_995	388	.	18.5941	43.5615	38.8526	209	Downstream (<=300bp)	4	31900906	31918190	17285	1	Glyma.03G107300	Glyma.03G107300.1	17357
996	Gm03	32105539	32105853	315	*	P1_peak_996	75	.	7.34054	10.7996	7.5514	161	Distal Intergenic	4	32088038	32091264	3227	1	Glyma.03G108300	Glyma.03G108300.1	17501
997	Gm03	32592365	32592627	263	*	P1_peak_997	75	.	7.65907	10.7996	7.5514	142	Distal Intergenic	4	32597407	32601337	3931	1	Glyma.03G110200	Glyma.03G110200.1	-4780
998	Gm03	32840507	32840847	341	*	P1_peak_998	75	.	7.65907	10.7996	7.5514	218	Intron (Glyma.03G111400.10/Glyma.03G111400, intron 7 of 9)	4	32830076	32844406	14331	2	Glyma.03G111400	Glyma.03G111400.4	3559
999	Gm03	33125155	33125548	394	*	P1_peak_999	162	.	10.5251	20.1225	16.2303	154	Distal Intergenic	4	33129200	33130219	1020	2	Glyma.03G112700	Glyma.03G112700.1	4671
1000	Gm03	33653767	33654177	411	*	P1_peak_1000	214	.	13.7112	25.6302	21.4521	190	Promoter	4	33652384	33654235	1852	2	Glyma.03G116200	Glyma.03G116200.1	58
1001	Gm03	33894419	33894680	262	*	P1_peak_1001	41	.	5.74787	6.98299	4.1227	161	Distal Intergenic	4	33873476	33875892	2417	1	Glyma.03G117500	Glyma.03G117500.2	20943
1002	Gm03	34054087	34054470	384	*	P1_peak_1002	184	.	12.4371	22.463	18.4331	179	Distal Intergenic	4	34060221	34069705	9485	1	Glyma.03G118200	Glyma.03G118200.4	-5751
1003	Gm03	34233118	34233422	305	*	P1_peak_1003	87	.	7.9776	12.1518	8.78859	115	Promoter	4	34232606	34235568	2963	1	Glyma.03G119300	Glyma.03G119300.1	512
1004	Gm03	34709089	34709384	296	*	P1_peak_1004	87	.	7.9776	12.1518	8.78859	214	Distal Intergenic	4	34691049	34693713	2665	2	Glyma.03G122200	Glyma.03G122200.1	-15376
1005	Gm03	34827855	34828196	342	*	P1_peak_1005	113	.	8.56901	14.9606	11.366	159	Promoter	4	34827496	34831580	4085	1	Glyma.03G123300	Glyma.03G123300.3	359
1006	Gm03	35373919	35374187	269	*	P1_peak_1006	63	.	7.022	9.48499	6.35723	141	Promoter	4	35368249	35374707	6459	2	Glyma.03G127600	Glyma.03G127600.2	520
1007	Gm03	35463167	35463552	386	*	P1_peak_1007	113	.	8.56901	14.9606	11.366	144	Promoter	4	35463046	35491006	27961	1	Glyma.03G128300	Glyma.03G128300.5	121
1008	Gm03	35579158	35579599	442	*	P1_peak_1008	277	.	16.8965	32.1999	27.7895	217	Promoter	4	35575071	35578921	3851	2	Glyma.03G129200	Glyma.03G129200.1	-237
1009	Gm03	35780902	35781217	316	*	P1_peak_1009	60	.	6.12385	9.08008	6.03846	151	Promoter	4	35780232	35781360	1129	2	Glyma.03G130800	Glyma.03G130800.1	143
1010	Gm03	35876014	35876351	338	*	P1_peak_1010	100	.	8.61467	13.5385	10.0615	181	Promoter	4	35876339	35878078	1740	1	Glyma.03G131900	Glyma.03G131900.2	0
1011	Gm03	36222846	36223297	452	*	P1_peak_1011	128	.	3.6691	16.5457	12.8534	229	Intron (Glyma.03G135000.1/Glyma.03G135000, intron 4 of 7)	4	36221236	36225528	4293	1	Glyma.03G135000	Glyma.03G135000.1	1610
1012	Gm03	36381061	36381405	345	*	P1_peak_1012	70	.	7.13143	10.2497	7.0819	171	Promoter	4	36324180	36381777	57598	2	Glyma.03G136000	Glyma.03G136000.1	372
1013	Gm03	36398948	36399220	273	*	P1_peak_1013	31	.	5.11081	5.80509	3.11925	121	Promoter	4	36394139	36399390	5252	2	Glyma.03G136200	Glyma.03G136200.3	170
1014	Gm03	36416497	36416989	493	*	P1_peak_1014	63	.	6.70347	9.48499	6.35723	324	Promoter	4	36415581	36418778	3198	1	Glyma.03G136300	Glyma.03G136300.1	916
1015	Gm03	37070552	37070965	414	*	P1_peak_1015	155	.	11.1629	19.3848	15.5169	203	Intron (Glyma.03G143100.1/Glyma.03G143100, intron 3 of 5)	4	37068801	37073560	4760	2	Glyma.03G143100	Glyma.03G143100.1	2595
1016	Gm03	37135142	37135410	269	*	P1_peak_1016	75	.	7.34054	10.7996	7.5514	162	Distal Intergenic	4	37129820	37131956	2137	2	Glyma.03G143700	Glyma.03G143700.1	-3186
1017	Gm03	37163351	37163721	371	*	P1_peak_1017	140	.	10.5259	17.8822	14.0986	236	Distal Intergenic	4	37165726	37170334	4609	1	Glyma.03G144100	Glyma.03G144100.1	-2005
1018	Gm03	37358687	37359037	351	*	P1_peak_1018	112	.	9.16258	14.7959	11.2742	183	Exon (Glyma.03G146400.1/Glyma.03G146400, exon 5 of 7)	4	37356259	37359605	3347	1	Glyma.03G146400	Glyma.03G146400.1	2428
1019	Gm03	37608266	37608570	305	*	P1_peak_1019	75	.	7.34054	10.7996	7.5514	161	Promoter	4	37607265	37608973	1709	2	Glyma.03G148500	Glyma.03G148500.1	403
1020	Gm03	38101138	38101497	360	*	P1_peak_1020	75	.	7.65907	10.7996	7.5514	108	Promoter	4	38100530	38102343	1814	2	Glyma.03G154200	Glyma.03G154200.1	846
1021	Gm03	38535445	38535777	333	*	P1_peak_1021	87	.	7.9776	12.1518	8.78859	179	Promoter	4	38535291	38542324	7034	1	Glyma.03G158300	Glyma.03G158300.2	154
1022	Gm03	38771425	38771696	272	*	P1_peak_1022	63	.	6.6441	9.49856	6.37049	127	Distal Intergenic	4	38773708	38776148	2441	2	Glyma.03G160800	Glyma.03G160800.1	4452
1023	Gm03	39168058	39168388	331	*	P1_peak_1023	87	.	8.29613	12.1518	8.78859	172	Promoter	4	39167352	39173532	6181	1	Glyma.03G165100	Glyma.03G165100.2	706
1024	Gm03	39267628	39267966	339	*	P1_peak_1024	75	.	7.34054	10.7996	7.5514	104	Promoter	4	39268937	39271217	2281	1	Glyma.03G166350	Glyma.03G166350.1	-971
1025	Gm03	39492394	39492655	262	*	P1_peak_1025	41	.	5.74787	6.98299	4.1227	204	Promoter	4	39492385	39492483	99	2	Glyma.03G168950	Glyma.03G168950.1	0
1026	Gm03	39527302	39527705	404	*	P1_peak_1026	87	.	7.9776	12.1518	8.78859	205	Promoter	4	39526531	39531901	5371	1	Glyma.03G169300	Glyma.03G169300.1	771
1027	Gm03	39894172	39894611	440	*	P1_peak_1027	310	.	17.8521	35.5898	31.0907	255	Promoter	4	39888053	39894363	6311	2	Glyma.03G173000	Glyma.03G173000.13	0
1028	Gm03	40054975	40055478	504	*	P1_peak_1028	75	.	7.34054	10.7996	7.5514	137	Promoter	4	40054905	40057588	2684	1	Glyma.03G175300	Glyma.03G175300.1	70
1029	Gm03	40471143	40471467	325	*	P1_peak_1029	63	.	7.022	9.48499	6.35723	168	Intron (Glyma.03G181200.1/Glyma.03G181200, intron 5 of 9)	4	40468330	40474084	5755	2	Glyma.03G181200	Glyma.03G181200.1	2617
1030	Gm03	40579199	40579625	427	*	P1_peak_1030	41	.	5.42934	6.98299	4.1227	323	Promoter	4	40578581	40581578	2998	1	Glyma.03G182000	Glyma.03G182000.1	618
1031	Gm03	41065374	41065652	279	*	P1_peak_1031	52	.	6.38494	8.21136	5.21551	115	Intron (Glyma.03G187800.1/Glyma.03G187800, intron 1 of 3)	4	41056973	41067772	10800	2	Glyma.03G187800	Glyma.03G187800.1	2120
1032	Gm03	41169309	41169636	328	*	P1_peak_1032	60	.	6.36837	9.08008	6.03846	120	Promoter	4	41168339	41172283	3945	1	Glyma.03G189000	Glyma.03G189000.1	970
1033	Gm03	41580980	41581313	334	*	P1_peak_1033	80	.	7.10192	11.3449	8.0642	178	Distal Intergenic	4	41584481	41589670	5190	1	Glyma.03G193300	Glyma.03G193300.1	-3168
1034	Gm03	41909430	41909719	290	*	P1_peak_1034	75	.	7.65907	10.7996	7.5514	143	Promoter	4	41907542	41910070	2529	2	Glyma.03G198050	Glyma.03G198050.1	351
1035	Gm03	42355992	42356296	305	*	P1_peak_1035	85	.	6.85344	11.8546	8.56014	179	Promoter	4	42353307	42357295	3989	2	Glyma.03G203600	Glyma.03G203600.1	999
1036	Gm03	42467098	42467505	408	*	P1_peak_1036	199	.	13.0741	24.0361	19.9328	208	Promoter	4	42467338	42468236	899	1	Glyma.03G204900	Glyma.03G204900.1	0
1037	Gm03	42471856	42472194	339	*	P1_peak_1037	40	.	5.21474	6.80704	4.05891	177	Distal Intergenic	4	42467338	42468236	899	1	Glyma.03G204900	Glyma.03G204900.1	4518
1038	Gm03	42691196	42691457	262	*	P1_peak_1038	75	.	7.34054	10.7996	7.5514	147	Promoter	4	42688897	42690880	1984	2	Glyma.03G208200	Glyma.03G208200.1	-316
1039	Gm03	42710697	42710966	270	*	P1_peak_1039	63	.	7.022	9.48499	6.35723	99	Promoter	4	42705069	42710200	5132	2	Glyma.03G208500	Glyma.03G208500.1	-497
1040	Gm03	42719678	42720060	383	*	P1_peak_1040	155	.	11.1629	19.3848	15.5169	156	Promoter	4	42715671	42720951	5281	2	Glyma.03G208600	Glyma.03G208600.1	891
1041	Gm03	42887787	42888061	275	*	P1_peak_1041	75	.	7.34054	10.7996	7.5514	183	Promoter	4	42885834	42888120	2287	2	Glyma.03G211000	Glyma.03G211000.1	59
1042	Gm03	42987966	42988297	332	*	P1_peak_1042	40	.	5.48855	6.80704	4.05891	236	Promoter	4	42987409	42988957	1549	1	Glyma.03G212300	Glyma.03G212300.3	557
1043	Gm03	43128540	43128811	272	*	P1_peak_1043	47	.	6.01827	7.6182	4.74454	54	Promoter	4	43122969	43128890	5922	2	Glyma.03G214900	Glyma.03G214900.3	79
1044	Gm03	43145320	43146137	818	*	P1_peak_1044	52	.	6.06641	8.21136	5.21551	251	Promoter	4	43143700	43146633	2934	2	Glyma.03G215200	Glyma.03G215200.1	496
1045	Gm03	43241148	43241439	292	*	P1_peak_1045	41	.	5.42934	6.98299	4.1227	116	Promoter	4	43236588	43241598	5011	2	Glyma.03G216700	Glyma.03G216700.1	159
1046	Gm03	43293427	43293770	344	*	P1_peak_1046	70	.	6.61288	10.1966	7.0368	226	Promoter	4	43290670	43294283	3614	2	Glyma.03G217300	Glyma.03G217300.1	513
1047	Gm03	43379570	43379898	329	*	P1_peak_1047	84	.	7.76942	11.7823	8.49086	138	Promoter	4	43375962	43379445	3484	2	Glyma.03G218600	Glyma.03G218600.1	-125
1048	Gm03	43465699	43465962	264	*	P1_peak_1048	63	.	7.022	9.48499	6.35723	91	Exon (Glyma.03G219500.1/Glyma.03G219500, exon 8 of 11)	4	43468186	43469968	1783	2	Glyma.03G219600	Glyma.03G219600.1	4006
1049	Gm03	43516265	43516701	437	*	P1_peak_1049	310	.	18.1706	35.5898	31.0907	247	Promoter	4	43515223	43516251	1029	2	Glyma.03G220400	Glyma.03G220400.1	-14
1050	Gm03	43526966	43527262	297	*	P1_peak_1050	60	.	6.12385	9.08008	6.03846	122	Promoter	4	43526720	43531694	4975	1	Glyma.03G220600	Glyma.03G220600.1	246
1051	Gm03	43546392	43546724	333	*	P1_peak_1051	87	.	7.9776	12.1518	8.78859	146	Exon (Glyma.03G220700.3/Glyma.03G220700, exon 25 of 27)	4	43550457	43552277	1821	2	Glyma.03G220751	Glyma.03G220751.1	5553
1052	Gm03	43662768	43663052	285	*	P1_peak_1052	32	.	3.4276	5.94584	3.22993	133	Exon (Glyma.03G222000.1/Glyma.03G222000, exon 3 of 3)	4	43660856	43663317	2462	1	Glyma.03G222000	Glyma.03G222000.1	1912
1053	Gm03	44204630	44204903	274	*	P1_peak_1053	52	.	6.06641	8.21136	5.21551	56	Promoter	4	44200325	44204884	4560	2	Glyma.03G228200	Glyma.03G228200.4	0
1054	Gm03	44685594	44685904	311	*	P1_peak_1054	140	.	10.5259	17.8822	14.0986	170	Promoter	4	44683271	44684943	1673	2	Glyma.03G234800	Glyma.03G234800.1	-651
1055	Gm03	44770826	44771261	436	*	P1_peak_1055	199	.	13.0741	24.0361	19.9328	236	Distal Intergenic	4	44764100	44765766	1667	2	Glyma.03G236000	Glyma.03G236000.1	-5060
1056	Gm03	44788920	44789250	331	*	P1_peak_1056	52	.	6.38494	8.21136	5.21551	166	Intron (Glyma.03G236300.4/Glyma.03G236300, intron 3 of 11)	4	44785072	44791737	6666	2	Glyma.03G236300	Glyma.03G236300.4	2487
1057	Gm03	44907947	44908218	272	*	P1_peak_1057	87	.	7.9776	12.1518	8.78859	122	Intron (Glyma.03G237400.1/Glyma.03G237400, intron 2 of 3)	4	44907004	44909703	2700	2	Glyma.03G237400	Glyma.03G237400.1	1485
1058	Gm03	44962903	44963225	323	*	P1_peak_1058	31	.	5.11081	5.80509	3.11925	87	Intron (Glyma.03G238400.1/Glyma.03G238400, intron 7 of 7)	4	44964520	44964750	231	1	Glyma.03G238600	Glyma.03G238600.1	-1295
1059	Gm03	45005333	45005714	382	*	P1_peak_1059	75	.	7.65907	10.7996	7.5514	217	Promoter	4	45002376	45005961	3586	2	Glyma.03G239600	Glyma.03G239600.1	247
1060	Gm03	45023899	45024218	320	*	P1_peak_1060	87	.	7.9776	12.1518	8.78859	202	Exon (Glyma.03G239900.1/Glyma.03G239900, exon 1 of 1)	4	45023363	45026229	2867	2	Glyma.03G239900	Glyma.03G239900.1	2011
1061	Gm03	45145497	45146085	589	*	P1_peak_1061	113	.	8.81352	14.9606	11.366	346	Promoter	4	45141729	45146275	4547	2	Glyma.03G241500	Glyma.03G241500.3	190
1062	Gm03	45201893	45202385	493	*	P1_peak_1062	155	.	11.4815	19.3848	15.5169	193	Distal Intergenic	4	45189943	45197323	7381	2	Glyma.03G242200	Glyma.03G242200.1	-4570
1063	Gm03	45217724	45218098	375	*	P1_peak_1063	19	.	3.59354	4.33257	1.92859	127	Intron (Glyma.03G242400.5/Glyma.03G242400, intron 7 of 11)	4	45215102	45220663	5562	2	Glyma.03G242400	Glyma.03G242400.17	2565
1064	Gm03	45241956	45242252	297	*	P1_peak_1064	184	.	12.4371	22.463	18.4331	148	Exon (Glyma.03G242800.2/Glyma.03G242800, exon 13 of 19)	4	45247687	45250868	3182	1	Glyma.03G242900	Glyma.03G242900.1	-5435
1065	Gm03	45684266	45684766	501	*	P1_peak_1065	145	.	7.34095	18.3673	14.5747	210	Promoter	4	45684823	45685528	706	1	Glyma.03G248900	Glyma.03G248900.1	-57
1066	Gm03	46086850	46087235	386	*	P1_peak_1066	113	.	9.57026	14.9572	11.366	170	Promoter	4	46086222	46087986	1765	1	Glyma.03G253700	Glyma.03G253700.1	628
1067	Gm03	46271718	46272218	501	*	P1_peak_1067	230	.	14.6668	27.2446	23.0045	260	Promoter	4	46271463	46276115	4653	1	Glyma.03G256200	Glyma.03G256200.1	255
1068	Gm03	46364715	46365014	300	*	P1_peak_1068	41	.	5.39031	6.95302	4.1227	105	Promoter	4	46365185	46365391	207	2	Glyma.03G257401	Glyma.03G257401.3	377
1069	Gm03	46584732	46585079	348	*	P1_peak_1069	294	.	17.5336	33.8867	29.4301	172	Exon (Glyma.03G260200.2/Glyma.03G260200, exon 9 of 13)	4	46579816	46588941	9126	1	Glyma.03G260200	Glyma.03G260200.2	4916
1070	Gm03	46647583	46647890	308	*	P1_peak_1070	41	.	5.42934	6.98299	4.1227	110	Promoter	4	46642279	46647659	5381	2	Glyma.03G261100	Glyma.03G261100.3	0
1071	Gm03	46686262	46686537	276	*	P1_peak_1071	52	.	6.38494	8.21136	5.21551	36	Promoter	4	46685432	46688975	3544	1	Glyma.03G261900	Glyma.03G261900.6	830
1072	Gm03	46698635	46698907	273	*	P1_peak_1072	75	.	7.34054	10.7996	7.5514	160	Intron (Glyma.03G262100.5/Glyma.03G262100, intron 9 of 21)	4	46692532	46704627	12096	2	Glyma.03G262100	Glyma.03G262100.8	5720
1073	Gm03	46814596	46814893	298	*	P1_peak_1073	75	.	7.65907	10.7996	7.5514	137	Intron (Glyma.03G263200.1/Glyma.03G263200, intron 8 of 11)	4	46811194	46811835	642	1	Glyma.03G263100	Glyma.03G263100.1	3402
1074	Gm03_scaffold_27	47445	47830	386	*	P1_peak_1074	184	.	12.7556	22.463	18.4331	202	Promoter	8	46531	47683	1153	2	Glyma.U031505	Glyma.U031505.1	0
1075	Gm03_scaffold_27	148212	148519	308	*	P1_peak_1075	102	.	8.07998	13.7287	10.2329	121	Intron (Glyma.U032205.1/Glyma.U032205, intron 3 of 3)	8	145965	148885	2921	1	Glyma.U032205	Glyma.U032205.1	2247
1076	Gm04	16815	17145	331	*	P1_peak_1076	100	.	8.61467	13.5385	10.0615	122	Distal Intergenic	10	14424	14642	219	2	Glyma.04G000176	Glyma.04G000176.1	-2173
1077	Gm04	111583	111867	285	*	P1_peak_1077	87	.	7.9776	12.1518	8.78859	104	Promoter	10	107010	111739	4730	2	Glyma.04G001200	Glyma.04G001200.5	0
1078	Gm04	600783	601044	262	*	P1_peak_1078	52	.	6.38494	8.21136	5.21551	153	Exon (Glyma.04G007700.1/Glyma.04G007700, exon 1 of 1)	10	602809	603468	660	1	Glyma.04G007750	Glyma.04G007750.1	-1765
1079	Gm04	834899	835346	448	*	P1_peak_1079	54	.	5.22364	8.41215	5.40998	188	Intron (Glyma.04G010500.1/Glyma.04G010500, intron 12 of 15)	10	831462	837345	5884	1	Glyma.04G010500	Glyma.04G010500.1	3437
1080	Gm04	966469	966731	263	*	P1_peak_1080	63	.	7.022	9.48499	6.35723	145	Distal Intergenic	10	968333	974059	5727	1	Glyma.04G012800	Glyma.04G012800.2	-1602
1081	Gm04	986189	986494	306	*	P1_peak_1081	41	.	5.74787	6.98299	4.1227	71	Promoter	10	985364	990279	4916	1	Glyma.04G013000	Glyma.04G013000.4	825
1082	Gm04	1001526	1001914	389	*	P1_peak_1082	41	.	5.74787	6.98299	4.1227	144	Intron (Glyma.04G013100.1/Glyma.04G013100, intron 7 of 7)	10	1001800	1008783	6984	2	Glyma.04G013200	Glyma.04G013200.3	6869
1083	Gm04	1264822	1265187	366	*	P1_peak_1083	155	.	11.1629	19.3848	15.5169	205	Promoter	10	1262965	1264988	2024	2	Glyma.04G016700	Glyma.04G016700.1	0
1084	Gm04	1493489	1493797	309	*	P1_peak_1084	52	.	6.38494	8.21136	5.21551	182	Promoter	10	1490859	1494483	3625	2	Glyma.04G019000	Glyma.04G019000.3	686
1085	Gm04	1548234	1548548	315	*	P1_peak_1085	100	.	8.61467	13.5385	10.0615	181	Distal Intergenic	10	1537665	1543808	6144	2	Glyma.04G019700	Glyma.04G019700.1	-4426
1086	Gm04	2114152	2114472	321	*	P1_peak_1086	63	.	6.70347	9.48499	6.35723	142	Exon (Glyma.04G026300.1/Glyma.04G026300, exon 2 of 2)	10	2113595	2117630	4036	2	Glyma.04G026300	Glyma.04G026300.1	3158
1087	Gm04	2117179	2117606	428	*	P1_peak_1087	294	.	17.5336	33.8867	29.4301	218	Promoter	10	2113595	2117630	4036	2	Glyma.04G026300	Glyma.04G026300.1	24
1088	Gm04	2153328	2153811	484	*	P1_peak_1088	187	.	11.5032	22.8283	18.7812	206	Promoter	10	2150342	2154063	3722	2	Glyma.04G026700	Glyma.04G026700.1	252
1089	Gm04	2393534	2393906	373	*	P1_peak_1089	91	.	7.59095	12.5229	9.13435	240	Intron (Glyma.04G029700.1/Glyma.04G029700, intron 2 of 3)	10	2392448	2395255	2808	2	Glyma.04G029700	Glyma.04G029700.1	1349
1090	Gm04	2419656	2419943	288	*	P1_peak_1090	75	.	7.65907	10.7996	7.5514	103	Exon (Glyma.04G030000.1/Glyma.04G030000, exon 6 of 7)	10	2416675	2423799	7125	2	Glyma.04G030000	Glyma.04G030000.1	3856
1091	Gm04	2630103	2630376	274	*	P1_peak_1091	19	.	3.59354	4.33257	1.92859	247	Distal Intergenic	10	2634886	2638236	3351	1	Glyma.04G033300	Glyma.04G033300.1	-4510
1092	Gm04	2761819	2762115	297	*	P1_peak_1092	87	.	8.29613	12.1518	8.78859	146	Intron (Glyma.04G034700.3/Glyma.04G034700, intron 14 of 26)	10	2755895	2769960	14066	1	Glyma.04G034700	Glyma.04G034700.3	5924
1093	Gm04	2807455	2807727	273	*	P1_peak_1093	75	.	7.65907	10.7996	7.5514	125	Promoter	10	2805502	2807639	2138	2	Glyma.04G035500	Glyma.04G035500.1	0
1094	Gm04	2863457	2864006	550	*	P1_peak_1094	149	.	10.0361	18.7993	14.9877	316	Promoter	10	2863416	2869532	6117	1	Glyma.04G036300	Glyma.04G036300.1	41
1095	Gm04	3294106	3294425	320	*	P1_peak_1095	52	.	6.38494	8.21136	5.21551	98	Promoter	10	3294697	3305870	11174	1	Glyma.04G041300	Glyma.04G041300.2	-272
1096	Gm04	3340451	3340755	305	*	P1_peak_1096	70	.	6.8574	10.1966	7.0368	180	Exon (Glyma.04G041900.1/Glyma.04G041900, exon 3 of 3)	10	3336763	3341190	4428	1	Glyma.04G041900	Glyma.04G041900.1	3688
1097	Gm04	3373925	3374330	406	*	P1_peak_1097	127	.	10.2073	16.4057	12.7162	201	Distal Intergenic	10	3371174	3372941	1768	1	Glyma.04G042100	Glyma.04G042100.1	2751
1098	Gm04	3621120	3621395	276	*	P1_peak_1098	41	.	5.14579	6.95302	4.1227	114	Promoter	10	3618618	3621167	2550	2	Glyma.04G045500	Glyma.04G045500.1	0
1099	Gm04	3867432	3867707	276	*	P1_peak_1099	50	.	6.03618	7.91491	5.0245	125	Distal Intergenic	10	3860919	3865047	4129	1	Glyma.04G047900	Glyma.04G047900.2	6513
1100	Gm04	4052574	4052881	308	*	P1_peak_1100	100	.	8.9332	13.5385	10.0615	111	Promoter	10	4052427	4052579	153	1	Glyma.04G049951	Glyma.04G049951.1	147
1101	Gm04	4357780	4358138	359	*	P1_peak_1101	113	.	8.81352	14.9606	11.366	154	Promoter	10	4353438	4358250	4813	2	Glyma.04G053800	Glyma.04G053800.1	112
1102	Gm04	4485878	4486187	310	*	P1_peak_1102	75	.	7.65907	10.7996	7.5514	201	Promoter	10	4485877	4489703	3827	1	Glyma.04G055600	Glyma.04G055600.6	1
1103	Gm04	4843083	4843426	344	*	P1_peak_1103	184	.	12.7556	22.463	18.4331	144	Promoter	10	4843150	4843416	267	2	Glyma.04G059250	Glyma.04G059250.1	0
1104	Gm04	5178481	5178762	282	*	P1_peak_1104	91	.	7.83546	12.5229	9.13435	63	Promoter	10	5177761	5180217	2457	1	Glyma.04G062700	Glyma.04G062700.1	720
1105	Gm04	5185989	5186291	303	*	P1_peak_1105	70	.	5.71267	10.2513	7.0819	226	Distal Intergenic	10	5187986	5189604	1619	2	Glyma.04G062800	Glyma.04G062800.1	3313
1106	Gm04	5548712	5549155	444	*	P1_peak_1106	200	.	12.2367	24.2093	20.0959	218	Promoter	10	5548661	5551755	3095	1	Glyma.04G066700	Glyma.04G066700.1	51
1107	Gm04	5705824	5706103	280	*	P1_peak_1107	75	.	7.65907	10.7996	7.5514	145	Intron (Glyma.04G068500.4/Glyma.04G068500, intron 8 of 10)	10	5704946	5709788	4843	2	Glyma.04G068500	Glyma.04G068500.4	3685
1108	Gm04	5951867	5952130	264	*	P1_peak_1108	60	.	6.12385	9.08008	6.03846	136	Distal Intergenic	10	5952580	5955898	3319	2	Glyma.04G071700	Glyma.04G071700.1	3768
1109	Gm04	6095733	6096012	280	*	P1_peak_1109	50	.	5.87934	7.99793	5.08587	104	Promoter	10	6096747	6096914	168	1	Glyma.04G073300	Glyma.04G073300.1	-735
1110	Gm04	6128222	6128510	289	*	P1_peak_1110	63	.	7.022	9.48499	6.35723	216	Promoter	10	6127398	6128791	1394	2	Glyma.04G073800	Glyma.04G073800.1	281
1111	Gm04	6147432	6147708	277	*	P1_peak_1111	81	.	7.67906	11.4701	8.18307	176	Promoter	10	6143501	6147858	4358	2	Glyma.04G074000	Glyma.04G074000.1	150
1112	Gm04	6159125	6159455	331	*	P1_peak_1112	169	.	11.8	20.9122	16.9632	111	Exon (Glyma.04G074200.1/Glyma.04G074200, exon 6 of 23)	10	6156110	6164723	8614	1	Glyma.04G074200	Glyma.04G074200.1	3015
1113	Gm04	6356038	6356694	657	*	P1_peak_1113	155	.	11.4815	19.3848	15.5169	442	Promoter	10	6355351	6357401	2051	2	Glyma.04G076200	Glyma.04G076200.1	707
1114	Gm04	7760597	7761933	1337	*	P1_peak_1114	245	.	14.9853	28.8781	24.5699	1054	Distal Intergenic	10	7754767	7759214	4448	1	Glyma.04G089300	Glyma.04G089300.2	5830
1115	Gm04	8081118	8081515	398	*	P1_peak_1115	214	.	13.7112	25.6302	21.4521	215	Distal Intergenic	10	8070173	8078210	8038	2	Glyma.04G091700	Glyma.04G091700.1	-2908
1116	Gm04	8171992	8172513	522	*	P1_peak_1116	91	.	7.83546	12.5229	9.13435	261	Distal Intergenic	10	8168672	8171566	2895	1	Glyma.04G092800	Glyma.04G092800.1	3320
1117	Gm04	8241148	8241507	360	*	P1_peak_1117	87	.	8.29613	12.1518	8.78859	196	Exon (Glyma.04G093200.1/Glyma.04G093200, exon 1 of 1)	10	8239985	8242129	2145	1	Glyma.04G093200	Glyma.04G093200.1	1163
1118	Gm04	8518742	8519003	262	*	P1_peak_1118	52	.	6.38494	8.21136	5.21551	81	Promoter	10	8517581	8519388	1808	2	Glyma.04G095900	Glyma.04G095900.1	385
1119	Gm04	8527493	8527754	262	*	P1_peak_1119	52	.	6.06641	8.21136	5.21551	57	Promoter	10	8520689	8528425	7737	2	Glyma.04G096000	Glyma.04G096000.1	671
1120	Gm04	8853342	8853768	427	*	P1_peak_1120	113	.	8.81352	14.9606	11.366	209	Promoter	10	8853129	8854463	1335	2	Glyma.04G098000	Glyma.04G098000.1	695
1121	Gm04	9397356	9397623	268	*	P1_peak_1121	75	.	7.34054	10.7996	7.5514	166	Promoter	10	9397653	9399880	2228	1	Glyma.04G102100	Glyma.04G102100.1	-30
1122	Gm04	9430564	9430845	282	*	P1_peak_1122	87	.	7.9776	12.1518	8.78859	137	Distal Intergenic	10	9416696	9418107	1412	2	Glyma.04G102400	Glyma.04G102400.1	-12457
1123	Gm04	9553094	9553411	318	*	P1_peak_1123	148	.	10.2403	18.642	14.8413	165	Promoter	10	9551256	9553249	1994	2	Glyma.04G103300	Glyma.04G103300.1	0
1124	Gm04	9937834	9938128	295	*	P1_peak_1124	107	.	5.67714	14.2995	10.7874	141	Distal Intergenic	10	9943570	9944623	1054	1	Glyma.04G104800	Glyma.04G104800.1	-5442
1125	Gm04	10168638	10169041	404	*	P1_peak_1125	41	.	5.39031	6.95302	4.1227	213	Distal Intergenic	10	10166556	10167271	716	1	Glyma.04G105400	Glyma.04G105400.1	2082
1126	Gm04	10615202	10615473	272	*	P1_peak_1126	87	.	5.67448	12.1314	8.78859	140	Distal Intergenic	10	10770807	10773244	2438	1	Glyma.04G105900	Glyma.04G105900.1	-155334
1127	Gm04	10680372	10680923	552	*	P1_peak_1127	140	.	10.5259	17.8822	14.0986	329	Distal Intergenic	10	10770807	10773244	2438	1	Glyma.04G105900	Glyma.04G105900.1	-89884
1128	Gm04	11450835	11451327	493	*	P1_peak_1128	85	.	5.50708	11.7967	8.50436	230	Distal Intergenic	10	11443775	11446208	2434	2	Glyma.04G111400	Glyma.04G111400.3	-4627
1129	Gm04	11564750	11565036	287	*	P1_peak_1129	52	.	6.38494	8.21136	5.21551	186	Distal Intergenic	10	11568588	11574421	5834	1	Glyma.04G111700	Glyma.04G111700.1	-3552
1130	Gm04	11623497	11623844	348	*	P1_peak_1130	50	.	5.87934	7.99793	5.08587	106	Promoter	10	11623056	11630831	7776	1	Glyma.04G111900	Glyma.04G111900.2	441
1131	Gm04	11823702	11824023	322	*	P1_peak_1131	140	.	10.5259	17.8822	14.0986	180	Distal Intergenic	10	11830879	11835917	5039	1	Glyma.04G113000	Glyma.04G113000.2	-6856
1132	Gm04	11889633	11889894	262	*	P1_peak_1132	52	.	6.06641	8.21136	5.21551	70	Promoter	10	11889123	11894024	4902	1	Glyma.04G113051	Glyma.04G113051.1	510
1133	Gm04	11948800	11949146	347	*	P1_peak_1133	183	.	11.7112	22.38	18.3919	161	Distal Intergenic	10	11964004	11965987	1984	2	Glyma.04G113400	Glyma.04G113400.1	16841
1134	Gm04	12336523	12337566	1044	*	P1_peak_1134	125	.	9.05804	16.2172	12.5853	235	Distal Intergenic	10	12351356	12356232	4877	2	Glyma.04G115500	Glyma.04G115500.1	18666
1135	Gm04	12433855	12434350	496	*	P1_peak_1135	378	.	20.7189	42.5546	37.8701	257	Distal Intergenic	10	12443930	12445338	1409	2	Glyma.04G115800	Glyma.04G115800.1	10988
1136	Gm04	12493369	12494414	1046	*	P1_peak_1136	230	.	14.3483	27.2446	23.0045	522	Promoter	10	12491263	12493433	2171	2	Glyma.04G116000	Glyma.04G116000.1	0
1137	Gm04	12524562	12524888	327	*	P1_peak_1137	60	.	6.36837	9.08008	6.03846	194	Promoter	10	12524269	12526554	2286	1	Glyma.04G116200	Glyma.04G116200.2	293
1138	Gm04	12531394	12532040	647	*	P1_peak_1138	187	.	11.5032	22.8283	18.7812	293	Distal Intergenic	10	12524269	12526554	2286	1	Glyma.04G116200	Glyma.04G116200.2	7125
1139	Gm04	12571603	12571864	262	*	P1_peak_1139	60	.	6.12385	9.08008	6.03846	153	Distal Intergenic	10	12543668	12543835	168	1	Glyma.04G116250	Glyma.04G116250.1	27935
1140	Gm04	12630087	12630475	389	*	P1_peak_1140	80	.	7.34643	11.3449	8.0642	146	Exon (Glyma.04G116500.5/Glyma.04G116500, exon 6 of 8)	10	12628156	12634122	5967	2	Glyma.04G116500	Glyma.04G116500.3	3647
1141	Gm04	12903945	12904206	262	*	P1_peak_1141	31	.	5.11081	5.80509	3.11925	109	Distal Intergenic	10	12936078	12939379	3302	1	Glyma.04G117600	Glyma.04G117600.1	-31872
1142	Gm04	13353345	13353733	389	*	P1_peak_1142	137	.	9.54707	17.4972	13.7722	200	Distal Intergenic	10	13343675	13344809	1135	2	Glyma.04G118900	Glyma.04G118900.1	-8536
1143	Gm04	13400496	13400861	366	*	P1_peak_1143	50	.	5.63482	7.99793	5.08587	241	Distal Intergenic	10	13452837	13455591	2755	1	Glyma.04G119100	Glyma.04G119100.1	-51976
1144	Gm04	13507595	13507890	296	*	P1_peak_1144	52	.	6.06641	8.21136	5.21551	132	Distal Intergenic	10	13539343	13545065	5723	1	Glyma.04G119500	Glyma.04G119500.10	-31453
1145	Gm04	13727679	13728027	349	*	P1_peak_1145	60	.	6.12385	9.08008	6.03846	175	Distal Intergenic	10	13763568	13769361	5794	2	Glyma.04G119700	Glyma.04G119700.9	41334
1146	Gm04	13919302	13919572	271	*	P1_peak_1146	41	.	5.74787	6.98299	4.1227	116	Distal Intergenic	10	13941707	13946137	4431	1	Glyma.04G120400	Glyma.04G120400.1	-22135
1147	Gm04	13984163	13984489	327	*	P1_peak_1147	100	.	8.9332	13.5385	10.0615	160	Distal Intergenic	10	13950815	13951183	369	2	Glyma.04G120500	Glyma.04G120500.1	-32980
1148	Gm04	14039416	14039692	277	*	P1_peak_1148	37	.	2.99096	6.4496	3.72176	39	Distal Intergenic	10	14024067	14028626	4560	2	Glyma.04G120600	Glyma.04G120600.2	-10790
1149	Gm04	14069817	14070134	318	*	P1_peak_1149	39	.	4.40859	6.6833	3.94718	131	Distal Intergenic	10	14024067	14028626	4560	2	Glyma.04G120600	Glyma.04G120600.2	-41191
1150	Gm04	14081066	14081459	394	*	P1_peak_1150	46	.	4.89762	7.53305	4.66092	196	Distal Intergenic	10	14024067	14028626	4560	2	Glyma.04G120600	Glyma.04G120600.2	-52440
1151	Gm04	14089221	14089556	336	*	P1_peak_1151	113	.	9.57026	14.9572	11.366	212	Distal Intergenic	10	14024067	14028626	4560	2	Glyma.04G120600	Glyma.04G120600.2	-60595
1152	Gm04	14089772	14090136	365	*	P1_peak_1152	93	.	8.22669	12.7226	9.32566	159	Distal Intergenic	10	14024067	14028626	4560	2	Glyma.04G120600	Glyma.04G120600.2	-61146
1153	Gm04	14227852	14228178	327	*	P1_peak_1153	60	.	5.92712	9.11416	6.07182	225	Distal Intergenic	10	14290332	14292647	2316	1	Glyma.04G120900	Glyma.04G120900.1	-62154
1154	Gm04	14239926	14240279	354	*	P1_peak_1154	113	.	8.56901	14.9606	11.366	182	Distal Intergenic	10	14290332	14292647	2316	1	Glyma.04G120900	Glyma.04G120900.1	-50053
1155	Gm04	14434434	14434824	391	*	P1_peak_1155	147	.	9.32521	18.5475	14.7478	203	Distal Intergenic	10	14404576	14407467	2892	1	Glyma.04G121601	Glyma.04G121601.1	29858
1156	Gm04	14500223	14500721	499	*	P1_peak_1156	277	.	16.578	32.1999	27.7895	255	Distal Intergenic	10	14469562	14471621	2060	2	Glyma.04G121700	Glyma.04G121700.1	-28602
1157	Gm04	14584544	14585286	743	*	P1_peak_1157	70	.	6.8574	10.1966	7.0368	481	Distal Intergenic	10	14617367	14617933	567	1	Glyma.04G121900	Glyma.04G121900.1	-32081
1158	Gm04	14809726	14810002	277	*	P1_peak_1158	87	.	8.29613	12.1518	8.78859	150	Exon (Glyma.04G122400.1/Glyma.04G122400, exon 1 of 3)	10	14793999	14812287	18289	1	Glyma.04G122400	Glyma.04G122400.3	15727
1159	Gm04	15235947	15236237	291	*	P1_peak_1159	75	.	7.34054	10.7996	7.5514	107	Promoter	10	15235557	15242563	7007	1	Glyma.04G124300	Glyma.04G124300.1	390
1160	Gm04	15419731	15420096	366	*	P1_peak_1160	113	.	9.57026	14.9572	11.366	186	Distal Intergenic	10	15428222	15430153	1932	2	Glyma.04G124500	Glyma.04G124500.1	10057
1161	Gm04	15742128	15742497	370	*	P1_peak_1161	58	.	6.21911	8.85487	5.83975	147	Distal Intergenic	10	15765587	15777837	12251	2	Glyma.04G125600	Glyma.04G125600.1	35340
1162	Gm04	15911634	15911977	344	*	P1_peak_1162	57	.	5.93714	8.79631	5.78672	144	Distal Intergenic	10	15869822	15881483	11662	2	Glyma.04G125800	Glyma.04G125800.1	-30151
1163	Gm04	16228004	16228369	366	*	P1_peak_1163	127	.	6.97417	16.4086	12.7183	177	Distal Intergenic	10	16240173	16245198	5026	2	Glyma.04G126900	Glyma.04G126900.2	16829
1164	Gm04	16407824	16408105	282	*	P1_peak_1164	63	.	7.022	9.48499	6.35723	159	Distal Intergenic	10	16403316	16404217	902	2	Glyma.04G127550	Glyma.04G127550.1	-3607
1165	Gm04	16457649	16458000	352	*	P1_peak_1165	113	.	8.56901	14.9606	11.366	142	Distal Intergenic	10	16403316	16404217	902	2	Glyma.04G127550	Glyma.04G127550.1	-53432
1166	Gm04	16564713	16565094	382	*	P1_peak_1166	113	.	9.57026	14.9572	11.366	221	Distal Intergenic	10	16530090	16530998	909	2	Glyma.04G127600	Glyma.04G127600.1	-33715
1167	Gm04	16732704	16733081	378	*	P1_peak_1167	88	.	7.65182	12.2369	8.8664	163	Distal Intergenic	10	16651764	16655789	4026	1	Glyma.04G127900	Glyma.04G127900.1	80940
1168	Gm04	16799703	16799964	262	*	P1_peak_1168	75	.	7.65907	10.7996	7.5514	87	Distal Intergenic	10	16840396	16843063	2668	2	Glyma.04G128100	Glyma.04G128100.1	43099
1169	Gm04	17071958	17072304	347	*	P1_peak_1169	87	.	7.9776	12.1518	8.78859	167	Distal Intergenic	10	17055017	17061287	6271	2	Glyma.04G128700	Glyma.04G128700.1	-10671
1170	Gm04	17125277	17125538	262	*	P1_peak_1170	16	.	3.92322	4.07966	1.68797	75	Distal Intergenic	10	17117934	17121645	3712	2	Glyma.04G129000	Glyma.04G129000.1	-3632
1171	Gm04	17168141	17168461	321	*	P1_peak_1171	75	.	7.65907	10.7996	7.5514	142	Distal Intergenic	10	17181264	17187187	5924	2	Glyma.04G129200	Glyma.04G129200.1	18726
1172	Gm04	17409902	17410195	294	*	P1_peak_1172	75	.	7.34054	10.7996	7.5514	162	Distal Intergenic	10	17373453	17386540	13088	2	Glyma.04G130300	Glyma.04G130300.1	-23362
1173	Gm04	17640663	17640924	262	*	P1_peak_1173	52	.	6.38494	8.21136	5.21551	66	Intron (Glyma.04G131700.1/Glyma.04G131700, intron 20 of 21)	10	17643372	17646318	2947	2	Glyma.04G131800	Glyma.04G131800.1	5394
1174	Gm04	17898295	17898574	280	*	P1_peak_1174	60	.	6.30999	9.0636	6.03846	143	Distal Intergenic	10	17914602	17916030	1429	1	Glyma.04G132700	Glyma.04G132700.1	-16028
1175	Gm04	18116163	18116471	309	*	P1_peak_1175	40	.	5.26397	6.7682	4.02566	95	Distal Intergenic	10	18054644	18058287	3644	1	Glyma.04G133700	Glyma.04G133700.1	61519
1176	Gm04	18383277	18383591	315	*	P1_peak_1176	117	.	9.04813	15.3147	11.7108	184	Distal Intergenic	10	18467836	18484570	16735	1	Glyma.04G134700	Glyma.04G134700.1	-84245
1177	Gm04	18413477	18413812	336	*	P1_peak_1177	31	.	5.11081	5.80509	3.11925	259	Distal Intergenic	10	18467836	18484570	16735	1	Glyma.04G134700	Glyma.04G134700.1	-54024
1178	Gm04	18508003	18508421	419	*	P1_peak_1178	63	.	6.70347	9.48499	6.35723	188	Distal Intergenic	10	18467836	18484570	16735	1	Glyma.04G134700	Glyma.04G134700.1	40167
1179	Gm04	18545444	18546731	1288	*	P1_peak_1179	146	.	10.0397	18.4119	14.6166	380	Distal Intergenic	10	18605119	18611245	6127	1	Glyma.04G134900	Glyma.04G134900.1	-58388
1180	Gm04	18851610	18851950	341	*	P1_peak_1180	155	.	11.1629	19.3848	15.5169	164	Distal Intergenic	10	18951146	18951960	815	1	Glyma.04G135200	Glyma.04G135200.1	-99196
1181	Gm04	18980454	18980777	324	*	P1_peak_1181	31	.	4.94093	5.74419	3.11925	137	Distal Intergenic	10	18966319	18973630	7312	2	Glyma.04G135300	Glyma.04G135300.1	-6824
1182	Gm04	19034862	19035203	342	*	P1_peak_1182	41	.	5.74787	6.98299	4.1227	140	Distal Intergenic	10	18992855	18996640	3786	2	Glyma.04G135400	Glyma.04G135400.3	-38222
1183	Gm04	19216871	19217140	270	*	P1_peak_1183	75	.	7.65907	10.7996	7.5514	134	Distal Intergenic	10	19204613	19208768	4156	2	Glyma.04G135700	Glyma.04G135700.2	-8103
1184	Gm04	19325518	19325935	418	*	P1_peak_1184	140	.	10.8444	17.8822	14.0986	233	Distal Intergenic	10	19344970	19345509	540	2	Glyma.04G136100	Glyma.04G136100.2	19574
1185	Gm04	19639527	19639819	293	*	P1_peak_1185	97	.	8.38986	13.137	9.73284	112	Intron (Glyma.04G137000.1/Glyma.04G137000, intron 5 of 9)	10	19630442	19643817	13376	2	Glyma.04G137000	Glyma.04G137000.1	3998
1186	Gm04	19896197	19896552	356	*	P1_peak_1186	120	.	9.47329	15.6611	12.0513	224	Distal Intergenic	10	19951254	19951658	405	2	Glyma.04G137100	Glyma.04G137100.3	55106
1187	Gm04	19998996	19999661	666	*	P1_peak_1187	63	.	7.022	9.48499	6.35723	532	Distal Intergenic	10	19975402	19976283	882	1	Glyma.04G137400	Glyma.04G137400.1	23594
1188	Gm04	20000890	20001761	872	*	P1_peak_1188	184	.	12.4371	22.463	18.4331	589	Distal Intergenic	10	19975402	19976283	882	1	Glyma.04G137400	Glyma.04G137400.1	25488
1189	Gm04	20033236	20033941	706	*	P1_peak_1189	113	.	9.25173	14.9572	11.366	296	Distal Intergenic	10	19975402	19976283	882	1	Glyma.04G137400	Glyma.04G137400.1	57834
1190	Gm04	20095166	20095560	395	*	P1_peak_1190	60	.	6.36837	9.08008	6.03846	219	Distal Intergenic	10	20142585	20144931	2347	1	Glyma.04G137600	Glyma.04G137600.1	-47025
1191	Gm04	20496500	20496777	278	*	P1_peak_1191	49	.	5.74154	7.79293	4.91144	110	Distal Intergenic	10	20439889	20449152	9264	2	Glyma.04G138300	Glyma.04G138300.1	-47348
1192	Gm04	20552323	20552651	329	*	P1_peak_1192	113	.	9.25173	14.9572	11.366	203	Distal Intergenic	10	20571266	20575218	3953	1	Glyma.04G138500	Glyma.04G138500.1	-18615
1193	Gm04	20555827	20556133	307	*	P1_peak_1193	87	.	8.29613	12.1518	8.78859	185	Distal Intergenic	10	20571266	20575218	3953	1	Glyma.04G138500	Glyma.04G138500.1	-15133
1194	Gm04	20648218	20648553	336	*	P1_peak_1194	147	.	8.48385	18.4988	14.7007	194	Distal Intergenic	10	20700465	20703333	2869	2	Glyma.04G138600	Glyma.04G138600.1	54780
1195	Gm04	20865284	20865620	337	*	P1_peak_1195	74	.	7.2698	10.6741	7.49731	167	Distal Intergenic	10	20827143	20830597	3455	1	Glyma.04G138900	Glyma.04G138900.1	38141
1196	Gm04	20889419	20889695	277	*	P1_peak_1196	60	.	6.12385	9.08008	6.03846	116	Distal Intergenic	10	20827143	20830597	3455	1	Glyma.04G138900	Glyma.04G138900.1	62276
1197	Gm04	21536801	21537065	265	*	P1_peak_1197	88	.	7.65182	12.2369	8.8664	137	Distal Intergenic	10	21510708	21514701	3994	1	Glyma.04G139400	Glyma.04G139400.2	26093
1198	Gm04	21746628	21746897	270	*	P1_peak_1198	70	.	4.79689	10.2238	7.06294	148	Distal Intergenic	10	21731717	21737720	6004	2	Glyma.04G139900	Glyma.04G139900.1	-8908
1199	Gm04	21809401	21809690	290	*	P1_peak_1199	65	.	6.70333	9.70571	6.57496	111	Distal Intergenic	10	21850884	21852403	1520	2	Glyma.04G140066	Glyma.04G140066.1	42713
1200	Gm04	22002890	22003157	268	*	P1_peak_1200	31	.	5.11081	5.80509	3.11925	140	Distal Intergenic	10	21998861	22001030	2170	2	Glyma.04G140400	Glyma.04G140400.3	-1860
1201	Gm04	22136465	22136941	477	*	P1_peak_1201	52	.	6.06641	8.21136	5.21551	380	Distal Intergenic	10	22088908	22091243	2336	1	Glyma.04G140600	Glyma.04G140600.1	47557
1202	Gm04	22143622	22144009	388	*	P1_peak_1202	41	.	5.39031	6.95302	4.1227	234	Distal Intergenic	10	22088908	22091243	2336	1	Glyma.04G140600	Glyma.04G140600.1	54714
1203	Gm04	22254552	22254843	292	*	P1_peak_1203	75	.	7.34054	10.7996	7.5514	95	Distal Intergenic	10	22088908	22091243	2336	1	Glyma.04G140600	Glyma.04G140600.1	165644
1204	Gm04	22415499	22415786	288	*	P1_peak_1204	52	.	6.38494	8.21136	5.21551	173	Distal Intergenic	10	22486280	22488645	2366	2	Glyma.04G140900	Glyma.04G140900.4	72859
1205	Gm04	22584338	22584731	394	*	P1_peak_1205	230	.	14.3483	27.2446	23.0045	200	Distal Intergenic	10	22486280	22489215	2936	2	Glyma.04G140900	Glyma.04G140900.3	-95123
1206	Gm04	23055741	23056153	413	*	P1_peak_1206	149	.	10.2806	18.7993	14.9877	181	Distal Intergenic	10	23071639	23073366	1728	2	Glyma.04G141800	Glyma.04G141800.1	17213
1207	Gm04	23064669	23065012	344	*	P1_peak_1207	52	.	6.38494	8.21136	5.21551	199	Distal Intergenic	10	23071639	23073366	1728	2	Glyma.04G141800	Glyma.04G141800.1	8354
1208	Gm04	23283208	23283535	328	*	P1_peak_1208	102	.	8.07998	13.7287	10.2329	182	Distal Intergenic	10	23277825	23280009	2185	1	Glyma.04G142000	Glyma.04G142000.1	5383
1209	Gm04	23326998	23327268	271	*	P1_peak_1209	52	.	6.06641	8.21136	5.21551	147	Distal Intergenic	10	23277825	23280009	2185	1	Glyma.04G142000	Glyma.04G142000.1	49173
1210	Gm04	23498099	23498424	326	*	P1_peak_1210	84	.	7.76942	11.7823	8.49086	178	Distal Intergenic	10	23397314	23401649	4336	2	Glyma.04G142100	Glyma.04G142100.2	-96450
1211	Gm04	23567377	23567640	264	*	P1_peak_1211	63	.	7.022	9.48499	6.35723	151	Distal Intergenic	10	23397314	23401649	4336	2	Glyma.04G142100	Glyma.04G142100.2	-165728
1212	Gm04	24028170	24028555	386	*	P1_peak_1212	87	.	7.9776	12.1518	8.78859	213	Distal Intergenic	10	24000940	24005752	4813	1	Glyma.04G142700	Glyma.04G142700.2	27230
1213	Gm04	24139090	24139383	294	*	P1_peak_1213	63	.	7.022	9.48499	6.35723	147	Distal Intergenic	10	24000940	24005752	4813	1	Glyma.04G142700	Glyma.04G142700.2	138150
1214	Gm04	24170946	24171223	278	*	P1_peak_1214	34	.	3.91773	6.17368	3.44986	96	Distal Intergenic	10	24332143	24335301	3159	1	Glyma.04G142800	Glyma.04G142800.7	-160920
1215	Gm04	24302673	24303047	375	*	P1_peak_1215	59	.	6.42181	8.99683	5.97925	185	Distal Intergenic	10	24332143	24335301	3159	1	Glyma.04G142800	Glyma.04G142800.7	-29096
1216	Gm04	24326015	24326533	519	*	P1_peak_1216	75	.	7.65907	10.7996	7.5514	319	Distal Intergenic	10	24332143	24335301	3159	1	Glyma.04G142800	Glyma.04G142800.7	-5610
1217	Gm04	24389530	24389892	363	*	P1_peak_1217	70	.	6.8574	10.1966	7.0368	160	Distal Intergenic	10	24395183	24395377	195	1	Glyma.04G142901	Glyma.04G142901.1	-5291
1218	Gm04	24454068	24454411	344	*	P1_peak_1218	127	.	9.8888	16.4057	12.7162	209	Distal Intergenic	10	24395183	24395377	195	1	Glyma.04G142901	Glyma.04G142901.1	58885
1219	Gm04	24462056	24462375	320	*	P1_peak_1219	63	.	7.022	9.48499	6.35723	173	Distal Intergenic	10	24395183	24395377	195	1	Glyma.04G142901	Glyma.04G142901.1	66873
1220	Gm04	24560323	24561354	1032	*	P1_peak_1220	100	.	8.61467	13.5385	10.0615	861	Distal Intergenic	10	24655259	24680030	24772	2	Glyma.04G143000	Glyma.04G143000.4	118676
1221	Gm04	24648930	24649258	329	*	P1_peak_1221	75	.	7.65907	10.7996	7.5514	149	Distal Intergenic	10	24655259	24680030	24772	2	Glyma.04G143000	Glyma.04G143000.4	30772
1222	Gm04	24722546	24722924	379	*	P1_peak_1222	60	.	6.12385	9.08008	6.03846	206	Distal Intergenic	10	24655160	24680141	24982	2	Glyma.04G143000	Glyma.04G143000.9	-42405
1223	Gm04	24737410	24737770	361	*	P1_peak_1223	41	.	5.39031	6.95302	4.1227	225	Distal Intergenic	10	24655160	24680141	24982	2	Glyma.04G143000	Glyma.04G143000.9	-57269
1224	Gm04	25105903	25106424	522	*	P1_peak_1224	242	.	12.3674	28.4859	24.2217	174	Distal Intergenic	10	25156812	25157685	874	1	Glyma.04G143300	Glyma.04G143300.1	-50388
1225	Gm04	25146603	25146872	270	*	P1_peak_1225	32	.	4.90128	5.94877	3.22993	128	Distal Intergenic	10	25156812	25157685	874	1	Glyma.04G143300	Glyma.04G143300.1	-9940
1226	Gm04	25229051	25229375	325	*	P1_peak_1226	63	.	6.70347	9.48499	6.35723	132	Distal Intergenic	10	25205228	25207623	2396	1	Glyma.04G143500	Glyma.04G143500.2	23823
1227	Gm04	25565866	25566147	282	*	P1_peak_1227	81	.	7.40525	11.4701	8.18307	137	Distal Intergenic	10	25577001	25578921	1921	1	Glyma.04G145000	Glyma.04G145000.1	-10854
1228	Gm04	25872719	25873093	375	*	P1_peak_1228	60	.	6.36837	9.08008	6.03846	177	Distal Intergenic	10	25936869	25937849	981	2	Glyma.04G145700	Glyma.04G145700.1	64756
1229	Gm04	25885910	25886638	729	*	P1_peak_1229	52	.	6.38494	8.21136	5.21551	355	Distal Intergenic	10	25936869	25937849	981	2	Glyma.04G145700	Glyma.04G145700.1	51211
1230	Gm04	25901792	25902069	278	*	P1_peak_1230	41	.	5.39031	6.95302	4.1227	130	Distal Intergenic	10	25936869	25937849	981	2	Glyma.04G145700	Glyma.04G145700.1	35780
1231	Gm04	25909375	25909728	354	*	P1_peak_1231	91	.	7.83546	12.5229	9.13435	192	Distal Intergenic	10	25936869	25937849	981	2	Glyma.04G145700	Glyma.04G145700.1	28121
1232	Gm04	25916312	25916595	284	*	P1_peak_1232	52	.	6.38494	8.21136	5.21551	178	Distal Intergenic	10	25936869	25937849	981	2	Glyma.04G145700	Glyma.04G145700.1	21254
1233	Gm04	26238379	26238666	288	*	P1_peak_1233	46	.	4.89762	7.53305	4.66092	164	Distal Intergenic	10	26379594	26398955	19362	2	Glyma.04G146000	Glyma.04G146000.2	160289
1234	Gm04	26255119	26255384	266	*	P1_peak_1234	31	.	5.11081	5.80509	3.11925	135	Distal Intergenic	10	26379594	26398955	19362	2	Glyma.04G146000	Glyma.04G146000.2	143571
1235	Gm04	26337710	26337971	262	*	P1_peak_1235	60	.	5.37758	9.03196	6.01389	81	Distal Intergenic	10	26379594	26398955	19362	2	Glyma.04G146000	Glyma.04G146000.2	60984
1236	Gm04	26341547	26342233	687	*	P1_peak_1236	80	.	7.10192	11.3449	8.0642	314	Distal Intergenic	10	26379594	26398955	19362	2	Glyma.04G146000	Glyma.04G146000.2	56722
1237	Gm04	26436178	26436577	400	*	P1_peak_1237	63	.	6.70347	9.48499	6.35723	100	Distal Intergenic	10	26410728	26411381	654	1	Glyma.04G146100	Glyma.04G146100.1	25450
1238	Gm04	27384548	27385027	480	*	P1_peak_1238	50	.	5.9081	7.93794	5.04596	168	Distal Intergenic	10	27421636	27429996	8361	1	Glyma.04G146800	Glyma.04G146800.1	-36609
1239	Gm04	27541492	27541841	350	*	P1_peak_1239	28	.	4.89606	5.47023	2.89283	108	Distal Intergenic	10	27567967	27571879	3913	2	Glyma.04G147000	Glyma.04G147000.1	30038
1240	Gm04	27582120	27582398	279	*	P1_peak_1240	63	.	7.022	9.48499	6.35723	113	Distal Intergenic	10	27567967	27571879	3913	2	Glyma.04G147000	Glyma.04G147000.1	-10241
1241	Gm04	27591599	27591876	278	*	P1_peak_1241	75	.	7.65907	10.7996	7.5514	108	Distal Intergenic	10	27567967	27571879	3913	2	Glyma.04G147000	Glyma.04G147000.1	-19720
1242	Gm04	27749802	27750126	325	*	P1_peak_1242	115	.	8.70215	15.1776	11.5799	137	Distal Intergenic	10	27567967	27571879	3913	2	Glyma.04G147000	Glyma.04G147000.1	-177923
1243	Gm04	27758734	27759188	455	*	P1_peak_1243	125	.	9.30255	16.2172	12.5853	240	Distal Intergenic	10	27567967	27571879	3913	2	Glyma.04G147000	Glyma.04G147000.1	-186855
1244	Gm04	27793213	27793540	328	*	P1_peak_1244	111	.	8.60696	14.6341	11.1148	155	Distal Intergenic	10	27567967	27571879	3913	2	Glyma.04G147000	Glyma.04G147000.1	-221334
1245	Gm04	27883978	27884380	403	*	P1_peak_1245	26	.	4.34818	5.25868	2.68706	285	Distal Intergenic	10	28164700	28167359	2660	1	Glyma.04G147100	Glyma.04G147100.1	-280320
1246	Gm04	28424474	28424797	324	*	P1_peak_1246	88	.	7.65182	12.2369	8.8664	183	Distal Intergenic	10	28494229	28496993	2765	1	Glyma.04G147500	Glyma.04G147500.1	-69432
1247	Gm04	28450023	28450409	387	*	P1_peak_1247	82	.	7.94755	11.5611	8.27235	209	Distal Intergenic	10	28494229	28496993	2765	1	Glyma.04G147500	Glyma.04G147500.1	-43820
1248	Gm04	28501825	28502124	300	*	P1_peak_1248	40	.	5.02519	6.7682	4.02566	192	Distal Intergenic	10	28494229	28496993	2765	1	Glyma.04G147500	Glyma.04G147500.1	7596
1249	Gm04	28728220	28728547	328	*	P1_peak_1249	68	.	6.4579	9.95112	6.81082	99	Distal Intergenic	10	28668285	28671794	3510	1	Glyma.04G147600	Glyma.04G147600.1	59935
1250	Gm04	28775527	28775788	262	*	P1_peak_1250	60	.	6.36837	9.08008	6.03846	129	Distal Intergenic	10	28668285	28671794	3510	1	Glyma.04G147600	Glyma.04G147600.1	107242
1251	Gm04	28821137	28821482	346	*	P1_peak_1251	75	.	7.34054	10.7996	7.5514	160	Distal Intergenic	10	28668285	28671794	3510	1	Glyma.04G147600	Glyma.04G147600.1	152852
1252	Gm04	28932651	28932953	303	*	P1_peak_1252	58	.	6.21911	8.85487	5.83975	118	Distal Intergenic	10	29001596	29005655	4060	1	Glyma.04G147700	Glyma.04G147700.1	-68643
1253	Gm04	29429284	29429566	283	*	P1_peak_1253	24	.	4.41225	4.98931	2.42963	172	Distal Intergenic	10	29555896	29558698	2803	2	Glyma.04G148400	Glyma.04G148400.1	129132
1254	Gm04	29469706	29469981	276	*	P1_peak_1254	70	.	6.8574	10.1966	7.0368	215	Distal Intergenic	10	29555896	29558698	2803	2	Glyma.04G148400	Glyma.04G148400.1	88717
1255	Gm04	29541179	29541525	347	*	P1_peak_1255	127	.	10.2073	16.4057	12.7162	157	Distal Intergenic	10	29555896	29558698	2803	2	Glyma.04G148400	Glyma.04G148400.1	17173
1256	Gm04	29567044	29567393	350	*	P1_peak_1256	155	.	11.4815	19.3848	15.5169	187	Distal Intergenic	10	29555896	29558698	2803	2	Glyma.04G148400	Glyma.04G148400.1	-8346
1257	Gm04	29584292	29584625	334	*	P1_peak_1257	41	.	5.42934	6.98299	4.1227	255	Distal Intergenic	10	29555896	29558698	2803	2	Glyma.04G148400	Glyma.04G148400.1	-25594
1258	Gm04	29714666	29715024	359	*	P1_peak_1258	62	.	5.54966	9.31879	6.26964	157	Distal Intergenic	10	29663577	29664668	1092	2	Glyma.04G148600	Glyma.04G148600.2	-49998
1259	Gm04	29876547	29876866	320	*	P1_peak_1259	100	.	8.61467	13.5385	10.0615	122	Distal Intergenic	10	29953608	29957586	3979	1	Glyma.04G148800	Glyma.04G148800.2	-76742
1260	Gm04	29943434	29943818	385	*	P1_peak_1260	214	.	13.7112	25.6302	21.4521	182	Distal Intergenic	10	29953608	29957586	3979	1	Glyma.04G148800	Glyma.04G148800.2	-9790
1261	Gm04	30074457	30075357	901	*	P1_peak_1261	66	.	4.84368	9.73205	6.60099	454	Distal Intergenic	10	29995566	29999243	3678	1	Glyma.04G148900	Glyma.04G148900.1	78891
1262	Gm04	30075639	30076279	641	*	P1_peak_1262	147	.	8.64686	18.4988	14.7007	399	Distal Intergenic	10	29995566	29999243	3678	1	Glyma.04G148900	Glyma.04G148900.1	80073
1263	Gm04	30076452	30076872	421	*	P1_peak_1263	39	.	4.40859	6.6833	3.94718	188	Distal Intergenic	10	29995566	29999243	3678	1	Glyma.04G148900	Glyma.04G148900.1	80886
1264	Gm04	30079303	30079775	473	*	P1_peak_1264	63	.	4.40566	9.46042	6.35723	243	Distal Intergenic	10	29995566	29999243	3678	1	Glyma.04G148900	Glyma.04G148900.1	83737
1265	Gm04	30088521	30089441	921	*	P1_peak_1265	185	.	7.43766	22.5515	18.5204	599	Distal Intergenic	10	29995566	29999243	3678	1	Glyma.04G148900	Glyma.04G148900.1	92955
1266	Gm04	30090027	30092188	2162	*	P1_peak_1266	136	.	7.09643	17.3804	13.6705	669	Distal Intergenic	10	29995566	29999243	3678	1	Glyma.04G148900	Glyma.04G148900.1	94461
1267	Gm04	30115167	30115594	428	*	P1_peak_1267	91	.	7.59095	12.5229	9.13435	198	Distal Intergenic	10	29995566	29999243	3678	1	Glyma.04G148900	Glyma.04G148900.1	119601
1268	Gm04	30243543	30243863	321	*	P1_peak_1268	111	.	8.36817	14.6341	11.1148	130	Distal Intergenic	10	29995566	29999243	3678	1	Glyma.04G148900	Glyma.04G148900.1	247977
1269	Gm04	30521130	30521541	412	*	P1_peak_1269	61	.	6.83876	9.17958	6.13569	138	Distal Intergenic	10	30678245	30680379	2135	1	Glyma.04G149200	Glyma.04G149200.1	-156704
1270	Gm04	30564064	30564325	262	*	P1_peak_1270	52	.	6.06641	8.21136	5.21551	164	Distal Intergenic	10	30678245	30680379	2135	1	Glyma.04G149200	Glyma.04G149200.1	-113920
1271	Gm04	30844368	30844744	377	*	P1_peak_1271	40	.	5.26397	6.7682	4.02566	149	Distal Intergenic	10	30719781	30724098	4318	2	Glyma.04G149500	Glyma.04G149500.3	-120270
1272	Gm04	30958924	30960655	1732	*	P1_peak_1272	140	.	10.5259	17.8822	14.0986	961	Distal Intergenic	10	31001117	31007933	6817	2	Glyma.04G149600	Glyma.04G149600.1	47278
1273	Gm04	30987579	30987841	263	*	P1_peak_1273	41	.	5.74787	6.98299	4.1227	112	Distal Intergenic	10	31001117	31007933	6817	2	Glyma.04G149600	Glyma.04G149600.1	20092
1274	Gm04	31085030	31086019	990	*	P1_peak_1274	52	.	6.06641	8.21136	5.21551	606	Distal Intergenic	10	31089156	31092599	3444	2	Glyma.04G149700	Glyma.04G149700.1	6580
1275	Gm04	31141081	31141415	335	*	P1_peak_1275	60	.	6.36837	9.08008	6.03846	189	Distal Intergenic	10	31093020	31095568	2549	2	Glyma.04G149750	Glyma.04G149750.1	-45513
1276	Gm04	31551725	31552042	318	*	P1_peak_1276	63	.	7.022	9.48499	6.35723	130	Distal Intergenic	10	31442125	31457159	15035	1	Glyma.04G149900	Glyma.04G149900.3	109600
1277	Gm04	31614634	31615185	552	*	P1_peak_1277	140	.	10.5259	17.8822	14.0986	202	Distal Intergenic	10	31704654	31707144	2491	2	Glyma.04G150300	Glyma.04G150300.1	91959
1278	Gm04	31648655	31649135	481	*	P1_peak_1278	31	.	4.94093	5.74419	3.11925	106	Distal Intergenic	10	31704654	31707144	2491	2	Glyma.04G150300	Glyma.04G150300.1	58009
1279	Gm04	31711590	31711943	354	*	P1_peak_1279	70	.	4.12496	10.202	7.0421	162	Distal Intergenic	10	31704654	31707144	2491	2	Glyma.04G150300	Glyma.04G150300.1	-4446
1280	Gm04	31961231	31961780	550	*	P1_peak_1280	63	.	6.70347	9.48499	6.35723	227	Distal Intergenic	10	31929431	31944796	15366	2	Glyma.04G150900	Glyma.04G150900.1	-16435
1281	Gm04	31973239	31973535	297	*	P1_peak_1281	63	.	7.022	9.48499	6.35723	103	Distal Intergenic	10	31929431	31944796	15366	2	Glyma.04G150900	Glyma.04G150900.1	-28443
1282	Gm04	32102407	32102719	313	*	P1_peak_1282	87	.	7.9776	12.1518	8.78859	176	Distal Intergenic	10	32213006	32215456	2451	2	Glyma.04G151000	Glyma.04G151000.2	112737
1283	Gm04	32181779	32184210	2432	*	P1_peak_1283	149	.	10.0361	18.7993	14.9877	1820	Distal Intergenic	10	32213006	32215456	2451	2	Glyma.04G151000	Glyma.04G151000.2	31246
1284	Gm04	32184442	32190183	5742	*	P1_peak_1284	107	.	7.01675	14.2141	10.7055	2475	Distal Intergenic	10	32213006	32215456	2451	2	Glyma.04G151000	Glyma.04G151000.2	25273
1285	Gm04	32190366	32190877	512	*	P1_peak_1285	58	.	5.52961	8.90955	5.89361	339	Distal Intergenic	10	32213006	32215456	2451	2	Glyma.04G151000	Glyma.04G151000.2	24579
1286	Gm04	32191551	32194480	2930	*	P1_peak_1286	271	.	12.0701	31.5779	27.1947	497	Distal Intergenic	10	32213006	32215456	2451	2	Glyma.04G151000	Glyma.04G151000.2	20976
1287	Gm04	32200449	32200710	262	*	P1_peak_1287	41	.	5.74787	6.98299	4.1227	123	Distal Intergenic	10	32213006	32215456	2451	2	Glyma.04G151000	Glyma.04G151000.2	14746
1288	Gm04	32234857	32235161	305	*	P1_peak_1288	39	.	4.5716	6.6833	3.94718	45	Distal Intergenic	10	32212799	32216221	3423	2	Glyma.04G151000	Glyma.04G151000.1	-18636
1289	Gm04	32480397	32480664	268	*	P1_peak_1289	70	.	5.71267	10.2513	7.0819	73	Distal Intergenic	10	32431351	32432385	1035	2	Glyma.04G151301	Glyma.04G151301.1	-48012
1290	Gm04	32533891	32534281	391	*	P1_peak_1290	140	.	10.8444	17.8822	14.0986	187	Intron (Glyma.04G151500.1/Glyma.04G151500, intron 4 of 7)	10	32531965	32537074	5110	2	Glyma.04G151500	Glyma.04G151500.1	2793
1291	Gm04	32681901	32682311	411	*	P1_peak_1291	103	.	1.68831	13.8238	10.3262	165	Promoter	10	32681431	32681532	102	1	Glyma.04G151650	Glyma.04G151650.1	470
1292	Gm04	32735607	32735901	295	*	P1_peak_1292	41	.	5.37702	6.89309	4.1227	111	Distal Intergenic	10	32683516	32685262	1747	2	Glyma.04G151700	Glyma.04G151700.1	-50345
1293	Gm04	32882258	32882533	276	*	P1_peak_1293	63	.	7.022	9.48499	6.35723	88	Distal Intergenic	10	32833387	32841336	7950	2	Glyma.04G152200	Glyma.04G152200.9	-40922
1294	Gm04	32911800	32912148	349	*	P1_peak_1294	82	.	7.6424	11.5611	8.27235	195	Distal Intergenic	10	32833387	32841336	7950	2	Glyma.04G152200	Glyma.04G152200.9	-70464
1295	Gm04	33004830	33005117	288	*	P1_peak_1295	75	.	7.65907	10.7996	7.5514	189	Distal Intergenic	10	33058964	33062865	3902	1	Glyma.04G152400	Glyma.04G152400.3	-53847
1296	Gm04	33056447	33056708	262	*	P1_peak_1296	41	.	5.42934	6.98299	4.1227	48	Distal Intergenic	10	33058964	33062865	3902	1	Glyma.04G152400	Glyma.04G152400.3	-2256
1297	Gm04	33230237	33230606	370	*	P1_peak_1297	75	.	7.34054	10.7996	7.5514	158	Distal Intergenic	10	33071136	33071333	198	2	Glyma.04G152500	Glyma.04G152500.6	-158904
1298	Gm04	33338484	33338904	421	*	P1_peak_1298	153	.	9.3249	19.1931	15.3753	190	Distal Intergenic	10	33448352	33448561	210	1	Glyma.04G152700	Glyma.04G152700.1	-109448
1299	Gm04	33383658	33384558	901	*	P1_peak_1299	70	.	7.33725	10.2603	7.08975	552	Distal Intergenic	10	33448352	33448561	210	1	Glyma.04G152700	Glyma.04G152700.1	-63794
1300	Gm04	33401682	33402110	429	*	P1_peak_1300	19	.	3.43053	4.33257	1.92859	177	Distal Intergenic	10	33448352	33448561	210	1	Glyma.04G152700	Glyma.04G152700.1	-46242
1301	Gm04	33406305	33406677	373	*	P1_peak_1301	60	.	6.30999	9.0636	6.03846	228	Distal Intergenic	10	33448352	33448561	210	1	Glyma.04G152700	Glyma.04G152700.1	-41675
1302	Gm04	33452107	33452383	277	*	P1_peak_1302	41	.	5.74787	6.98299	4.1227	158	Exon (Glyma.04G152800.1/Glyma.04G152800, exon 1 of 1)	10	33450554	33452797	2244	1	Glyma.04G152800	Glyma.04G152800.1	1553
1303	Gm04	33705577	33705967	391	*	P1_peak_1303	72	.	6.95972	10.4159	7.24389	180	Distal Intergenic	10	33729019	33729886	868	2	Glyma.04G153400	Glyma.04G153400.1	23919
1304	Gm04	33820973	33821234	262	*	P1_peak_1304	40	.	5.48855	6.80704	4.05891	138	Distal Intergenic	10	33782562	33783353	792	2	Glyma.04G153500	Glyma.04G153500.1	-37620
1305	Gm04	34035890	34037089	1200	*	P1_peak_1305	46	.	4.89762	7.53305	4.66092	789	Intron (Glyma.04G153700.1/Glyma.04G153700, intron 13 of 13)	10	34037713	34042250	4538	2	Glyma.04G153700	Glyma.04G153700.4	5161
1306	Gm04	34048951	34049247	297	*	P1_peak_1306	31	.	4.66711	5.74419	3.11925	168	Distal Intergenic	10	34037501	34042513	5013	2	Glyma.04G153700	Glyma.04G153700.2	-6438
1307	Gm04	34125174	34125827	654	*	P1_peak_1307	54	.	5.22364	8.41215	5.40998	513	Distal Intergenic	10	34107368	34114725	7358	1	Glyma.04G154100	Glyma.04G154100.1	17806
1308	Gm04	34147829	34148095	267	*	P1_peak_1308	87	.	7.9776	12.1518	8.78859	115	Distal Intergenic	10	34107368	34114725	7358	1	Glyma.04G154100	Glyma.04G154100.1	40461
1309	Gm04	34225982	34226395	414	*	P1_peak_1309	48	.	6.11666	7.77437	4.89752	198	Distal Intergenic	10	34107368	34114725	7358	1	Glyma.04G154100	Glyma.04G154100.1	118614
1310	Gm04	34232280	34232636	357	*	P1_peak_1310	117	.	6.05534	15.3553	11.7506	151	Distal Intergenic	10	34107368	34114725	7358	1	Glyma.04G154100	Glyma.04G154100.1	124912
1311	Gm04	34316999	34317274	276	*	P1_peak_1311	75	.	7.65907	10.7996	7.5514	72	Distal Intergenic	10	34501213	34504148	2936	1	Glyma.04G154200	Glyma.04G154200.1	-183939
1312	Gm04	34382472	34382799	328	*	P1_peak_1312	70	.	6.8574	10.1966	7.0368	169	Distal Intergenic	10	34501213	34504148	2936	1	Glyma.04G154200	Glyma.04G154200.1	-118414
1313	Gm04	34785594	34785924	331	*	P1_peak_1313	32	.	4.90128	5.94877	3.22993	135	Exon (Glyma.04G154900.1/Glyma.04G154900, exon 8 of 8)	10	34785063	34789516	4454	2	Glyma.04G154900	Glyma.04G154900.1	3592
1314	Gm04	35075040	35075351	312	*	P1_peak_1314	113	.	8.81352	14.9606	11.366	134	Distal Intergenic	10	35117630	35120394	2765	1	Glyma.04G155400	Glyma.04G155400.1	-42279
1315	Gm04	35443580	35443866	287	*	P1_peak_1315	75	.	7.34054	10.7996	7.5514	104	Distal Intergenic	10	35434996	35438462	3467	1	Glyma.04G156300	Glyma.04G156300.1	8584
1316	Gm04	35510161	35510519	359	*	P1_peak_1316	52	.	6.06641	8.21136	5.21551	218	Distal Intergenic	10	35434996	35438462	3467	1	Glyma.04G156300	Glyma.04G156300.1	75165
1317	Gm04	35562540	35563156	617	*	P1_peak_1317	19	.	3.43053	4.33257	1.92859	460	Distal Intergenic	10	35596511	35597422	912	1	Glyma.04G156400	Glyma.04G156400.1	-33355
1318	Gm04	35621380	35621794	415	*	P1_peak_1318	87	.	8.21619	12.0143	8.71612	220	Distal Intergenic	10	35606093	35607922	1830	2	Glyma.04G156500	Glyma.04G156500.1	-13458
1319	Gm04	35712686	35713024	339	*	P1_peak_1319	125	.	9.05804	16.2172	12.5853	109	Distal Intergenic	10	35606093	35607922	1830	2	Glyma.04G156500	Glyma.04G156500.1	-104764
1320	Gm04	36013723	36014048	326	*	P1_peak_1320	49	.	5.33235	7.87183	4.98747	130	Distal Intergenic	10	35957887	35960261	2375	2	Glyma.04G157300	Glyma.04G157300.4	-53462
1321	Gm04	36129498	36129793	296	*	P1_peak_1321	111	.	8.60696	14.6341	11.1148	179	Distal Intergenic	10	36119513	36119668	156	1	Glyma.04G157400	Glyma.04G157400.1	9985
1322	Gm04	36175801	36176065	265	*	P1_peak_1322	56	.	3.42565	8.67725	5.67082	99	Distal Intergenic	10	36119513	36119668	156	1	Glyma.04G157400	Glyma.04G157400.1	56288
1323	Gm04	36237789	36238053	265	*	P1_peak_1323	50	.	5.87934	7.99793	5.08587	118	Distal Intergenic	10	36119513	36119668	156	1	Glyma.04G157400	Glyma.04G157400.1	118276
1324	Gm04	36340784	36341181	398	*	P1_peak_1324	169	.	12.1185	20.9122	16.9632	202	Distal Intergenic	10	36119513	36119668	156	1	Glyma.04G157400	Glyma.04G157400.1	221271
1325	Gm04	36386584	36387110	527	*	P1_peak_1325	75	.	7.34054	10.7996	7.5514	371	Distal Intergenic	10	36119513	36119668	156	1	Glyma.04G157400	Glyma.04G157400.1	267071
1326	Gm04	36456163	36456548	386	*	P1_peak_1326	31	.	5.11081	5.80509	3.11925	146	Distal Intergenic	10	36119513	36119668	156	1	Glyma.04G157400	Glyma.04G157400.1	336650
1327	Gm04	36644520	36644976	457	*	P1_peak_1327	49	.	5.74154	7.79293	4.91144	42	Distal Intergenic	10	36883564	36885392	1829	2	Glyma.04G157500	Glyma.04G157500.1	240416
1328	Gm04	36852648	36852918	271	*	P1_peak_1328	40	.	5.26397	6.7682	4.02566	107	Distal Intergenic	10	36883564	36885392	1829	2	Glyma.04G157500	Glyma.04G157500.1	32474
1329	Gm04	36941832	36942156	325	*	P1_peak_1329	75	.	7.17331	10.7674	7.5514	186	Distal Intergenic	10	36883564	36885392	1829	2	Glyma.04G157500	Glyma.04G157500.1	-56440
1330	Gm04	37696033	37697474	1442	*	P1_peak_1330	113	.	9.57026	14.9572	11.366	792	Distal Intergenic	10	37813404	37813891	488	2	Glyma.04G158702	Glyma.04G158702.1	116417
1331	Gm04	37908112	37908992	881	*	P1_peak_1331	31	.	4.24558	5.86499	3.17359	449	Distal Intergenic	10	37943292	37944426	1135	2	Glyma.04G159050	Glyma.04G159050.1	35434
1332	Gm04	37930867	37931202	336	*	P1_peak_1332	32	.	4.65676	5.94877	3.22993	178	Distal Intergenic	10	37943292	37944426	1135	2	Glyma.04G159050	Glyma.04G159050.1	13224
1333	Gm04	37978824	37979122	299	*	P1_peak_1333	75	.	7.65907	10.7996	7.5514	101	Distal Intergenic	10	37948522	37952328	3807	1	Glyma.04G159100	Glyma.04G159100.3	30302
1334	Gm04	38032332	38032747	416	*	P1_peak_1334	88	.	7.65182	12.2369	8.8664	166	Distal Intergenic	10	38054747	38058999	4253	2	Glyma.04G159200	Glyma.04G159200.1	26252
1335	Gm04	38245646	38246027	382	*	P1_peak_1335	31	.	4.24558	5.86499	3.17359	171	Distal Intergenic	10	38122157	38133400	11244	2	Glyma.04G159300	Glyma.04G159300.1	-112246
1336	Gm04	38381843	38382104	262	*	P1_peak_1336	52	.	6.06641	8.21136	5.21551	120	Distal Intergenic	10	38417082	38421831	4750	1	Glyma.04G159600	Glyma.04G159600.1	-34978
1337	Gm04	38703875	38704362	488	*	P1_peak_1337	80	.	7.34643	11.3449	8.0642	202	Distal Intergenic	10	38715508	38720129	4622	1	Glyma.04G160900	Glyma.04G160900.7	-11146
1338	Gm04	38851464	38851808	345	*	P1_peak_1338	60	.	6.12385	9.08008	6.03846	169	Distal Intergenic	10	38837566	38842283	4718	2	Glyma.04G161400	Glyma.04G161400.2	-9181
1339	Gm04	38967991	38968329	339	*	P1_peak_1339	75	.	7.65907	10.7996	7.5514	163	Distal Intergenic	10	38994974	38995399	426	1	Glyma.04G162000	Glyma.04G162000.1	-26645
1340	Gm04	39068715	39069028	314	*	P1_peak_1340	32	.	4.90128	5.94877	3.22993	147	Distal Intergenic	10	39074348	39074895	548	1	Glyma.04G162300	Glyma.04G162300.1	-5320
1341	Gm04	39077317	39077633	317	*	P1_peak_1341	75	.	7.65907	10.7996	7.5514	139	Downstream (<=300bp)	10	39074519	39077291	2773	1	Glyma.04G162400	Glyma.04G162400.1	2798
1342	Gm04	39349375	39349699	325	*	P1_peak_1342	75	.	7.34054	10.7996	7.5514	198	Distal Intergenic	10	39330551	39335941	5391	2	Glyma.04G163400	Glyma.04G163400.1	-13434
1343	Gm04	39361294	39361597	304	*	P1_peak_1343	70	.	6.8574	10.1966	7.0368	135	Distal Intergenic	10	39330551	39335941	5391	2	Glyma.04G163400	Glyma.04G163400.1	-25353
1344	Gm04	39800329	39800636	308	*	P1_peak_1344	41	.	5.39031	6.95302	4.1227	194	Distal Intergenic	10	39804124	39806615	2492	1	Glyma.04G164400	Glyma.04G164400.1	-3488
1345	Gm04	40055721	40056050	330	*	P1_peak_1345	127	.	9.8888	16.4057	12.7162	146	Distal Intergenic	10	40068471	40072292	3822	1	Glyma.04G165000	Glyma.04G165000.1	-12421
1346	Gm04	40877664	40878016	353	*	P1_peak_1346	113	.	9.57026	14.9572	11.366	189	Promoter	10	40876847	40878755	1909	1	Glyma.04G167500	Glyma.04G167500.1	817
1347	Gm04	40967647	40968005	359	*	P1_peak_1347	127	.	10.2073	16.4057	12.7162	140	Distal Intergenic	10	40952022	40952213	192	1	Glyma.04G167950	Glyma.04G167950.1	15625
1348	Gm04	41164571	41164874	304	*	P1_peak_1348	52	.	6.06641	8.21136	5.21551	100	Distal Intergenic	10	41168910	41170519	1610	2	Glyma.04G169000	Glyma.04G169000.1	5645
1349	Gm04	41295813	41296091	279	*	P1_peak_1349	75	.	7.65907	10.7996	7.5514	132	Distal Intergenic	10	41286936	41289764	2829	1	Glyma.04G170000	Glyma.04G170000.1	8877
1350	Gm04	41369457	41369830	374	*	P1_peak_1350	100	.	8.9332	13.5385	10.0615	207	Distal Intergenic	10	41364416	41366295	1880	2	Glyma.04G170100	Glyma.04G170100.1	-3162
1351	Gm04	41500067	41500382	316	*	P1_peak_1351	75	.	7.65907	10.7996	7.5514	152	Distal Intergenic	10	41485839	41488346	2508	1	Glyma.04G170500	Glyma.04G170500.1	14228
1352	Gm04	41537740	41538042	303	*	P1_peak_1352	31	.	4.79228	5.80509	3.11925	112	Promoter	10	41537341	41541353	4013	1	Glyma.04G170600	Glyma.04G170600.1	399
1353	Gm04	41683617	41683905	289	*	P1_peak_1353	113	.	9.25173	14.9572	11.366	120	Distal Intergenic	10	41680806	41681578	773	2	Glyma.04G171600	Glyma.04G171600.3	-2039
1354	Gm04	41784533	41784831	299	*	P1_peak_1354	63	.	7.022	9.48499	6.35723	138	Distal Intergenic	10	41822214	41824667	2454	1	Glyma.04G172200	Glyma.04G172200.1	-37383
1355	Gm04	41833728	41833989	262	*	P1_peak_1355	41	.	5.42934	6.98299	4.1227	111	Promoter	10	41831422	41834409	2988	2	Glyma.04G172300	Glyma.04G172300.1	420
1356	Gm04	41950050	41950365	316	*	P1_peak_1356	52	.	6.06641	8.21136	5.21551	144	Exon (Glyma.04G172600.1/Glyma.04G172600, exon 3 of 3)	10	41949009	41952757	3749	1	Glyma.04G172600	Glyma.04G172600.1	1041
1357	Gm04	42206675	42208037	1363	*	P1_peak_1357	52	.	6.06641	8.21136	5.21551	643	Distal Intergenic	10	42188953	42194018	5066	2	Glyma.04G173300	Glyma.04G173300.1	-12657
1358	Gm04	42428392	42428674	283	*	P1_peak_1358	75	.	7.65907	10.7996	7.5514	140	Promoter	10	42428079	42429286	1208	1	Glyma.04G174467	Glyma.04G174467.1	313
1359	Gm04	42600894	42601230	337	*	P1_peak_1359	32	.	4.65676	5.94877	3.22993	165	Distal Intergenic	10	42613674	42614754	1081	1	Glyma.04G175200	Glyma.04G175200.1	-12444
1360	Gm04	42946614	42946973	360	*	P1_peak_1360	113	.	9.25173	14.9572	11.366	188	Distal Intergenic	10	42976647	42982467	5821	2	Glyma.04G177600	Glyma.04G177600.3	35494
1361	Gm04	43064215	43064523	309	*	P1_peak_1361	41	.	5.14579	6.95302	4.1227	135	Promoter	10	43063618	43065248	1631	1	Glyma.04G178100	Glyma.04G178100.1	597
1362	Gm04	43261418	43261705	288	*	P1_peak_1362	100	.	8.61467	13.5385	10.0615	158	Promoter	10	43262456	43264660	2205	1	Glyma.04G179300	Glyma.04G179300.1	-751
1363	Gm04	43340486	43340812	327	*	P1_peak_1363	113	.	9.57026	14.9572	11.366	181	Promoter	10	43332092	43340660	8569	2	Glyma.04G180000	Glyma.04G180000.5	0
1364	Gm04	43695111	43695402	292	*	P1_peak_1364	70	.	6.85762	10.2497	7.0819	108	Promoter	10	43696345	43698486	2142	1	Glyma.04G182600	Glyma.04G182600.1	-943
1365	Gm04	43755732	43756002	271	*	P1_peak_1365	50	.	5.63482	7.99793	5.08587	200	Intron (Glyma.04G182900.1/Glyma.04G182900, intron 9 of 79)	10	43750029	43844750	94722	1	Glyma.04G182900	Glyma.04G182900.2	5703
1366	Gm04	43847988	43848280	293	*	P1_peak_1366	32	.	4.65676	5.94877	3.22993	251	Distal Intergenic	10	43865000	43867775	2776	1	Glyma.04G183100	Glyma.04G183100.3	-16720
1367	Gm04	44454414	44454745	332	*	P1_peak_1367	100	.	8.9332	13.5385	10.0615	219	Distal Intergenic	10	44448719	44453222	4504	2	Glyma.04G186300	Glyma.04G186300.2	-1192
1368	Gm04	45092520	45092855	336	*	P1_peak_1368	39	.	4.5716	6.6833	3.94718	152	Promoter	10	45091614	45101830	10217	1	Glyma.04G191900	Glyma.04G191900.1	906
1369	Gm04	45115137	45115420	284	*	P1_peak_1369	87	.	8.29613	12.1518	8.78859	147	Promoter	10	45106613	45116391	9779	2	Glyma.04G192000	Glyma.04G192000.3	971
1370	Gm04	45415576	45415868	293	*	P1_peak_1370	50	.	5.87934	7.99793	5.08587	165	Exon (Glyma.04G194200.4/Glyma.04G194200, exon 1 of 6)	10	45409419	45416936	7518	2	Glyma.04G194200	Glyma.04G194200.4	1068
1371	Gm04	45509506	45509806	301	*	P1_peak_1371	31	.	4.79228	5.80509	3.11925	111	Distal Intergenic	10	45484798	45507603	22806	2	Glyma.04G194900	Glyma.04G194900.2	-1903
1372	Gm04	45937724	45938067	344	*	P1_peak_1372	63	.	6.70347	9.48499	6.35723	157	Intron (Glyma.04G198900.1/Glyma.04G198900, intron 2 of 3)	10	45936162	45939825	3664	2	Glyma.04G198900	Glyma.04G198900.1	1758
1373	Gm04	46007590	46007852	263	*	P1_peak_1373	75	.	7.34054	10.7996	7.5514	109	Distal Intergenic	10	46000925	46002877	1953	2	Glyma.04G199600	Glyma.04G199600.1	-4713
1374	Gm04	46082089	46082404	316	*	P1_peak_1374	75	.	7.65907	10.7996	7.5514	157	Promoter	10	46082394	46091026	8633	1	Glyma.04G200100	Glyma.04G200100.1	0
1375	Gm04	46324694	46324955	262	*	P1_peak_1375	52	.	6.38494	8.21136	5.21551	150	Promoter	10	46324004	46328919	4916	1	Glyma.04G202200	Glyma.04G202200.1	690
1376	Gm04	46381252	46381583	332	*	P1_peak_1376	75	.	7.65907	10.7996	7.5514	188	Promoter	10	46374463	46382168	7706	2	Glyma.04G203000	Glyma.04G203000.2	585
1377	Gm04	46398627	46398911	285	*	P1_peak_1377	75	.	7.34054	10.7996	7.5514	125	Promoter	10	46398916	46399648	733	1	Glyma.04G203100	Glyma.04G203100.1	-5
1378	Gm04	46490834	46491199	366	*	P1_peak_1378	46	.	4.73461	7.53305	4.66092	202	Promoter	10	46486319	46491006	4688	2	Glyma.04G204400	Glyma.04G204400.1	0
1379	Gm04	46585015	46585276	262	*	P1_peak_1379	63	.	6.70347	9.48499	6.35723	146	Distal Intergenic	10	46593867	46595527	1661	2	Glyma.04G205100	Glyma.04G205100.1	10251
1380	Gm04	46856887	46857205	319	*	P1_peak_1380	75	.	7.34054	10.7996	7.5514	184	Distal Intergenic	10	46860154	46868531	8378	1	Glyma.04G207900	Glyma.04G207900.2	-2949
1381	Gm04	46941116	46941474	359	*	P1_peak_1381	100	.	8.61467	13.5385	10.0615	170	Promoter	10	46936080	46941979	5900	2	Glyma.04G209000	Glyma.04G209000.1	505
1382	Gm04	46975402	46975687	286	*	P1_peak_1382	63	.	7.022	9.48499	6.35723	197	Promoter	10	46967723	46975942	8220	2	Glyma.04G209400	Glyma.04G209400.4	255
1383	Gm04	47186197	47186565	369	*	P1_peak_1383	169	.	11.8	20.9122	16.9632	161	Distal Intergenic	10	47188228	47188449	222	2	Glyma.04G211600	Glyma.04G211600.2	1884
1384	Gm04	47642332	47642746	415	*	P1_peak_1384	168	.	11.2386	20.8025	16.897	216	Promoter	10	47638142	47642732	4591	2	Glyma.04G217200	Glyma.04G217200.1	0
1385	Gm04	47676119	47676399	281	*	P1_peak_1385	63	.	6.70347	9.48499	6.35723	76	Distal Intergenic	10	47677919	47678967	1049	1	Glyma.04G217700	Glyma.04G217700.1	-1520
1386	Gm04	47719002	47719305	304	*	P1_peak_1386	60	.	6.36837	9.08008	6.03846	166	Promoter	10	47718734	47732780	14047	1	Glyma.04G218200	Glyma.04G218200.3	268
1387	Gm04	47844170	47844434	265	*	P1_peak_1387	41	.	5.14579	6.95302	4.1227	178	Exon (Glyma.04G219300.1/Glyma.04G219300, exon 5 of 7)	10	47842298	47845159	2862	1	Glyma.04G219300	Glyma.04G219300.1	1872
1388	Gm04	47858546	47858882	337	*	P1_peak_1388	102	.	8.32449	13.7287	10.2329	169	Promoter	10	47858438	47860913	2476	1	Glyma.04G219700	Glyma.04G219700.1	108
1389	Gm04	47939415	47939810	396	*	P1_peak_1389	253	.	15.4298	29.6431	25.3224	223	Intron (Glyma.04G220500.2/Glyma.04G220500, intron 4 of 4)	10	47935269	47948617	13349	1	Glyma.04G220500	Glyma.04G220500.3	4146
1390	Gm04	48023258	48023587	330	*	P1_peak_1390	100	.	8.61467	13.5385	10.0615	107	Promoter	10	48022901	48026855	3955	1	Glyma.04G221200	Glyma.04G221200.1	357
1391	Gm04	48388687	48389058	372	*	P1_peak_1391	127	.	9.8888	16.4057	12.7162	200	Intron (Glyma.04G225600.1/Glyma.04G225600, intron 7 of 7)	10	48388890	48392968	4079	2	Glyma.04G225600	Glyma.04G225600.1	3910
1392	Gm04	48593995	48594261	267	*	P1_peak_1392	31	.	5.11081	5.80509	3.11925	192	Promoter	10	48592275	48594620	2346	2	Glyma.04G228500	Glyma.04G228500.1	359
1393	Gm04	48779425	48779842	418	*	P1_peak_1393	430	.	22.3116	47.9247	43.0781	169	Promoter	10	48778735	48787379	8645	1	Glyma.04G231000	Glyma.04G231000.1	690
1394	Gm04	49383538	49383888	351	*	P1_peak_1394	155	.	11.4815	19.3848	15.5169	169	Promoter	10	49382847	49390755	7909	1	Glyma.04G237000	Glyma.04G237000.3	691
1395	Gm04	49706046	49706411	366	*	P1_peak_1395	214	.	14.0297	25.6302	21.4521	205	Downstream (<=300bp)	10	49703237	49706038	2802	1	Glyma.04G240500	Glyma.04G240500.1	2809
1396	Gm04	50240828	50241144	317	*	P1_peak_1396	82	.	7.94755	11.5611	8.27235	199	Promoter	10	50241020	50242109	1090	1	Glyma.04G246900	Glyma.04G246900.1	0
1397	Gm04	50343364	50343892	529	*	P1_peak_1397	127	.	10.2073	16.4057	12.7162	148	Promoter	10	50337250	50344040	6791	2	Glyma.04G248002	Glyma.04G248002.1	148
1398	Gm04	51052525	51052906	382	*	P1_peak_1398	50	.	5.87934	7.99793	5.08587	170	Promoter	10	51052439	51055509	3071	1	Glyma.04G256300	Glyma.04G256300.1	86
1399	Gm05	450291	450636	346	*	P1_peak_1399	155	.	11.1629	19.3848	15.5169	156	Distal Intergenic	11	442528	447544	5017	2	Glyma.05G005100	Glyma.05G005100.1	-2747
1400	Gm05	570411	570739	329	*	P1_peak_1400	127	.	9.8888	16.4057	12.7162	118	Promoter	11	569952	573969	4018	1	Glyma.05G006200	Glyma.05G006200.10	459
1401	Gm05	928055	928395	341	*	P1_peak_1401	87	.	8.29613	12.1518	8.78859	200	Distal Intergenic	11	934484	941459	6976	1	Glyma.05G010600	Glyma.05G010600.1	-6089
1402	Gm05	1185312	1185611	300	*	P1_peak_1402	100	.	8.9332	13.5385	10.0615	131	Promoter	11	1182610	1185988	3379	2	Glyma.05G012600	Glyma.05G012600.3	377
1403	Gm05	1191052	1191313	262	*	P1_peak_1403	75	.	7.34054	10.7996	7.5514	112	Distal Intergenic	11	1182610	1188468	5859	2	Glyma.05G012600	Glyma.05G012600.2	-2584
1404	Gm05	1296674	1297104	431	*	P1_peak_1404	113	.	9.25173	14.9572	11.366	236	Exon (Glyma.05G013500.1/Glyma.05G013500, exon 10 of 10)	11	1298846	1300114	1269	1	Glyma.05G013600	Glyma.05G013600.1	-1742
1405	Gm05	1372082	1372420	339	*	P1_peak_1405	100	.	8.9332	13.5385	10.0615	162	Promoter	11	1372276	1376995	4720	1	Glyma.05G014900	Glyma.05G014900.1	0
1406	Gm05	1647663	1647988	326	*	P1_peak_1406	60	.	6.36837	9.08008	6.03846	183	Intron (Glyma.05G018800.1/Glyma.05G018800, intron 8 of 9)	11	1641169	1644466	3298	2	Glyma.05G018700	Glyma.05G018700.3	-3197
1407	Gm05	1694066	1694373	308	*	P1_peak_1407	127	.	9.8888	16.4057	12.7162	162	Promoter	11	1694793	1700221	5429	1	Glyma.05G019000	Glyma.05G019000.2	-420
1408	Gm05	1721328	1721643	316	*	P1_peak_1408	52	.	6.38494	8.21136	5.21551	169	Distal Intergenic	11	1716339	1719082	2744	2	Glyma.05G019200	Glyma.05G019200.1	-2246
1409	Gm05	2101178	2101439	262	*	P1_peak_1409	52	.	6.06641	8.21136	5.21551	135	Distal Intergenic	11	2089080	2093024	3945	2	Glyma.05G024000	Glyma.05G024000.1	-8154
1410	Gm05	2480155	2480480	326	*	P1_peak_1410	58	.	6.21911	8.85487	5.83975	178	Intron (Glyma.05G028800.1/Glyma.05G028800, intron 3 of 6)	11	2481971	2483065	1095	2	Glyma.05G028900	Glyma.05G028900.1	2585
1411	Gm05	2489095	2489356	262	*	P1_peak_1411	63	.	6.70347	9.48499	6.35723	80	Exon (Glyma.05G029000.1/Glyma.05G029000, exon 5 of 5)	11	2478010	2484239	6230	2	Glyma.05G028800	Glyma.05G028800.1	-4856
1412	Gm05	2768158	2768434	277	*	P1_peak_1412	87	.	8.29613	12.1518	8.78859	148	Promoter	11	2768394	2788611	20218	1	Glyma.05G031900	Glyma.05G031900.1	0
1413	Gm05	2936050	2936533	484	*	P1_peak_1413	75	.	7.34054	10.7996	7.5514	161	Intron (Glyma.05G033800.1/Glyma.05G033800, intron 7 of 8)	11	2934060	2940427	6368	2	Glyma.05G033800	Glyma.05G033800.1	3894
1414	Gm05	3065854	3066174	321	*	P1_peak_1414	50	.	5.76237	7.91491	5.0245	175	Intron (Glyma.05G035200.1/Glyma.05G035200, intron 5 of 9)	11	3063794	3067975	4182	2	Glyma.05G035200	Glyma.05G035200.1	1801
1415	Gm05	3387259	3387616	358	*	P1_peak_1415	87	.	8.29613	12.1518	8.78859	216	Distal Intergenic	11	3454871	3458555	3685	1	Glyma.05G037766	Glyma.05G037766.1	-67255
1416	Gm05	3474924	3475189	266	*	P1_peak_1416	59	.	6.72695	8.99683	5.97925	122	Distal Intergenic	11	3483155	3485555	2401	1	Glyma.05G037800	Glyma.05G037800.1	-7966
1417	Gm05	3814199	3814549	351	*	P1_peak_1417	125	.	9.05804	16.2172	12.5853	155	Intron (Glyma.05G041000.1/Glyma.05G041000, intron 12 of 12)	11	3808344	3809275	932	2	Glyma.05G040900	Glyma.05G040900.2	-4924
1418	Gm05	3832000	3832357	358	*	P1_peak_1418	52	.	6.38494	8.21136	5.21551	133	Exon (Glyma.05G041300.1/Glyma.05G041300, exon 1 of 1)	11	3831847	3834317	2471	2	Glyma.05G041300	Glyma.05G041300.1	1960
1419	Gm05	3927142	3927749	608	*	P1_peak_1419	100	.	8.61467	13.5385	10.0615	253	Distal Intergenic	11	3916251	3918695	2445	2	Glyma.05G042500	Glyma.05G042500.2	-8447
1420	Gm05	4336290	4336755	466	*	P1_peak_1420	169	.	12.1185	20.9122	16.9632	213	Intron (Glyma.05G047400.1/Glyma.05G047400, intron 21 of 28)	11	4317660	4324447	6788	2	Glyma.05G047300	Glyma.05G047300.1	-11843
1421	Gm05	4380617	4381016	400	*	P1_peak_1421	57	.	5.93714	8.79631	5.78672	224	Promoter	11	4378557	4381257	2701	2	Glyma.05G047800	Glyma.05G047800.1	241
1422	Gm05	4513871	4514166	296	*	P1_peak_1422	63	.	6.70347	9.48499	6.35723	142	Exon (Glyma.05G049200.1/Glyma.05G049200, exon 5 of 11)	11	4511685	4516449	4765	1	Glyma.05G049200	Glyma.05G049200.1	2186
1423	Gm05	4615215	4615530	316	*	P1_peak_1423	52	.	6.38494	8.21136	5.21551	236	Promoter	11	4615201	4625305	10105	1	Glyma.05G050200	Glyma.05G050200.1	14
1424	Gm05	4803977	4804264	288	*	P1_peak_1424	41	.	5.42934	6.98299	4.1227	168	Promoter	11	4803639	4805357	1719	1	Glyma.05G052100	Glyma.05G052100.1	338
1425	Gm05	4917359	4917720	362	*	P1_peak_1425	113	.	9.25173	14.9572	11.366	149	Promoter	11	4913337	4917216	3880	2	Glyma.05G053200	Glyma.05G053200.1	-143
1426	Gm05	5109006	5109398	393	*	P1_peak_1426	91	.	7.59095	12.5229	9.13435	210	Intron (Glyma.05G054800.1/Glyma.05G054800, intron 3 of 8)	11	5107950	5112524	4575	1	Glyma.05G054800	Glyma.05G054800.1	1056
1427	Gm05	5285960	5286300	341	*	P1_peak_1427	162	.	10.5251	20.1225	16.2303	179	Promoter	11	5282033	5286837	4805	2	Glyma.05G056400	Glyma.05G056400.1	537
1428	Gm05	5483673	5484599	927	*	P1_peak_1428	441	.	21.6435	49.025	44.1515	168	Promoter	11	5482376	5483104	729	2	Glyma.05G057800	Glyma.05G057800.1	-569
1429	Gm05	5498976	5499302	327	*	P1_peak_1429	155	.	11.4815	19.3848	15.5169	134	Promoter	11	5496354	5499124	2771	2	Glyma.05G058000	Glyma.05G058000.1	0
1430	Gm05	5776441	5776704	264	*	P1_peak_1430	75	.	7.34054	10.7996	7.5514	138	Promoter	11	5776077	5780292	4216	1	Glyma.05G060500	Glyma.05G060500.1	364
1431	Gm05	5969401	5969667	267	*	P1_peak_1431	32	.	4.90128	5.94877	3.22993	44	Distal Intergenic	11	5965093	5966219	1127	2	Glyma.05G062100	Glyma.05G062100.1	-3182
1432	Gm05	6109777	6110426	650	*	P1_peak_1432	127	.	9.8888	16.4057	12.7162	427	Intron (Glyma.05G063000.3/Glyma.05G063000, intron 2 of 5)	11	6107165	6113919	6755	2	Glyma.05G063000	Glyma.05G063000.3	3493
1433	Gm05	6334176	6334591	416	*	P1_peak_1433	100	.	8.61467	13.5385	10.0615	230	Promoter	11	6331180	6334700	3521	2	Glyma.05G063900	Glyma.05G063900.2	109
1434	Gm05	6626345	6626697	353	*	P1_peak_1434	49	.	5.74154	7.79293	4.91144	177	Distal Intergenic	11	6633361	6635952	2592	1	Glyma.05G066300	Glyma.05G066300.4	-6664
1435	Gm05	6852929	6853713	785	*	P1_peak_1435	87	.	8.29613	12.1518	8.78859	545	Promoter	11	6852716	6862168	9453	1	Glyma.05G066800	Glyma.05G066800.1	213
1436	Gm05	6882150	6882451	302	*	P1_peak_1436	80	.	7.34643	11.3449	8.0642	94	Distal Intergenic	11	6891000	6894935	3936	1	Glyma.05G067000	Glyma.05G067000.1	-8549
1437	Gm05	7475661	7476067	407	*	P1_peak_1437	378	.	20.7189	42.5546	37.8701	210	Intron (Glyma.05G070200.2/Glyma.05G070200, intron 12 of 12)	11	7468930	7475908	6979	1	Glyma.05G070200	Glyma.05G070200.1	6731
1438	Gm05	7634227	7634511	285	*	P1_peak_1438	50	.	5.63482	7.99793	5.08587	95	Distal Intergenic	11	7605162	7611057	5896	1	Glyma.05G070700	Glyma.05G070700.1	29065
1439	Gm05	7688598	7689010	413	*	P1_peak_1439	41	.	5.42934	6.98299	4.1227	161	Distal Intergenic	11	7605162	7611057	5896	1	Glyma.05G070700	Glyma.05G070700.1	83436
1440	Gm05	7721548	7722055	508	*	P1_peak_1440	169	.	11.8	20.9122	16.9632	239	Distal Intergenic	11	7786574	7796389	9816	1	Glyma.05G071000	Glyma.05G071000.2	-64519
1441	Gm05	8302495	8302887	393	*	P1_peak_1441	52	.	6.06641	8.21136	5.21551	154	Distal Intergenic	11	8316877	8323533	6657	2	Glyma.05G073300	Glyma.05G073300.2	20646
1442	Gm05	8547613	8547963	351	*	P1_peak_1442	75	.	7.34054	10.7996	7.5514	140	Distal Intergenic	11	8550689	8551565	877	2	Glyma.05G073901	Glyma.05G073901.1	3602
1443	Gm05	9125058	9125413	356	*	P1_peak_1443	184	.	12.7556	22.463	18.4331	200	Distal Intergenic	11	9080666	9081104	439	2	Glyma.05G074900	Glyma.05G074900.1	-43954
1444	Gm05	9406731	9407037	307	*	P1_peak_1444	80	.	7.34643	11.3449	8.0642	139	Distal Intergenic	11	9372780	9390877	18098	2	Glyma.05G075100	Glyma.05G075100.1	-15854
1445	Gm05	9495644	9496045	402	*	P1_peak_1445	113	.	8.81352	14.9606	11.366	254	Distal Intergenic	11	9450431	9464707	14277	2	Glyma.05G075400	Glyma.05G075400.1	-30937
1446	Gm05	9549369	9549630	262	*	P1_peak_1446	52	.	6.38494	8.21136	5.21551	151	Distal Intergenic	11	9564547	9568034	3488	2	Glyma.05G075600	Glyma.05G075600.1	18404
1447	Gm05	9673152	9673565	414	*	P1_peak_1447	122	.	8.84574	15.8704	12.2552	226	Distal Intergenic	11	9711473	9713145	1673	2	Glyma.05G075900	Glyma.05G075900.1	39580
1448	Gm05	9807614	9808380	767	*	P1_peak_1448	41	.	4.16225	6.9063	4.1227	474	Distal Intergenic	11	9849105	9849607	503	2	Glyma.05G076100	Glyma.05G076100.1	41227
1449	Gm05	9897528	9897957	430	*	P1_peak_1449	140	.	10.5259	17.8822	14.0986	230	Promoter	11	9897239	9897703	465	2	Glyma.05G076500	Glyma.05G076500.1	0
1450	Gm05	10175703	10175971	269	*	P1_peak_1450	52	.	6.38494	8.21136	5.21551	177	Distal Intergenic	11	10178778	10181562	2785	2	Glyma.05G077300	Glyma.05G077300.2	5591
1451	Gm05	10308046	10308406	361	*	P1_peak_1451	102	.	8.07998	13.7287	10.2329	201	Distal Intergenic	11	10238843	10241361	2519	1	Glyma.05G077700	Glyma.05G077700.1	69203
1452	Gm05	10357294	10358348	1055	*	P1_peak_1452	70	.	6.8574	10.1966	7.0368	514	Distal Intergenic	11	10454210	10457690	3481	1	Glyma.05G077800	Glyma.05G077800.1	-95862
1453	Gm05	10432290	10432571	282	*	P1_peak_1453	63	.	6.70347	9.48499	6.35723	159	Distal Intergenic	11	10454210	10457690	3481	1	Glyma.05G077800	Glyma.05G077800.1	-21639
1454	Gm05	11288065	11288352	288	*	P1_peak_1454	32	.	4.65676	5.94877	3.22993	71	Distal Intergenic	11	11308682	11312999	4318	1	Glyma.05G079600	Glyma.05G079600.1	-20330
1455	Gm05	11362641	11363713	1073	*	P1_peak_1455	155	.	11.4815	19.3848	15.5169	217	Distal Intergenic	11	11372621	11375630	3010	1	Glyma.05G079651	Glyma.05G079651.1	-8908
1456	Gm05	11685736	11686062	327	*	P1_peak_1456	63	.	6.70347	9.48499	6.35723	122	Distal Intergenic	11	11730497	11730664	168	2	Glyma.05G080166	Glyma.05G080166.1	44602
1457	Gm05	11723807	11724070	264	*	P1_peak_1457	75	.	7.34054	10.7996	7.5514	167	Distal Intergenic	11	11730497	11730664	168	2	Glyma.05G080166	Glyma.05G080166.1	6594
1458	Gm05	11813971	11814371	401	*	P1_peak_1458	60	.	6.36837	9.08008	6.03846	210	Distal Intergenic	11	11802821	11805635	2815	1	Glyma.05G080300	Glyma.05G080300.11	11150
1459	Gm05	11818086	11818498	413	*	P1_peak_1459	41	.	5.74787	6.98299	4.1227	175	Distal Intergenic	11	11802821	11805635	2815	1	Glyma.05G080300	Glyma.05G080300.11	15265
1460	Gm05	12203023	12203449	427	*	P1_peak_1460	54	.	4.52902	8.44714	5.44394	206	Distal Intergenic	11	12213823	12221713	7891	1	Glyma.05G087100	Glyma.05G087100.1	-10374
1461	Gm05	12356662	12356969	308	*	P1_peak_1461	41	.	5.74787	6.98299	4.1227	188	Distal Intergenic	11	12386917	12389567	2651	1	Glyma.05G087300	Glyma.05G087300.1	-29948
1462	Gm05	12543225	12543534	310	*	P1_peak_1462	78	.	7.17425	11.0792	7.81983	188	Distal Intergenic	11	12391378	12399080	7703	1	Glyma.05G087400	Glyma.05G087400.9	151847
1463	Gm05	12609364	12609875	512	*	P1_peak_1463	90	.	7.9914	12.4469	9.07408	178	Distal Intergenic	11	12791222	12792434	1213	1	Glyma.05G087500	Glyma.05G087500.1	-181347
1464	Gm05	12683856	12684379	524	*	P1_peak_1464	63	.	6.70347	9.48499	6.35723	313	Distal Intergenic	11	12791222	12792434	1213	1	Glyma.05G087500	Glyma.05G087500.1	-106843
1465	Gm05	12715942	12716240	299	*	P1_peak_1465	79	.	6.2017	11.2084	7.94508	177	Distal Intergenic	11	12791222	12792434	1213	1	Glyma.05G087500	Glyma.05G087500.1	-74982
1466	Gm05	13180275	13180566	292	*	P1_peak_1466	32	.	4.65676	5.94877	3.22993	214	Distal Intergenic	11	13033515	13036633	3119	1	Glyma.05G088100	Glyma.05G088100.1	146760
1467	Gm05	13263934	13264294	361	*	P1_peak_1467	88	.	6.52772	12.1886	8.82186	165	Distal Intergenic	11	13033515	13036633	3119	1	Glyma.05G088100	Glyma.05G088100.1	230419
1468	Gm05	13291945	13292427	483	*	P1_peak_1468	92	.	8.42019	12.6668	9.27597	229	Distal Intergenic	11	13503608	13505305	1698	1	Glyma.05G088300	Glyma.05G088300.1	-211181
1469	Gm05	13333941	13334229	289	*	P1_peak_1469	41	.	4.03999	6.9063	4.1227	201	Distal Intergenic	11	13503608	13505305	1698	1	Glyma.05G088300	Glyma.05G088300.1	-169379
1470	Gm05	13519322	13519939	618	*	P1_peak_1470	100	.	8.61467	13.5385	10.0615	400	Distal Intergenic	11	13503762	13505338	1577	1	Glyma.05G088300	Glyma.05G088300.3	15560
1471	Gm05	13556546	13556922	377	*	P1_peak_1471	87	.	8.29613	12.1518	8.78859	166	Distal Intergenic	11	13503762	13505338	1577	1	Glyma.05G088300	Glyma.05G088300.3	52784
1472	Gm05	13881863	13882140	278	*	P1_peak_1472	41	.	5.74787	6.98299	4.1227	131	Distal Intergenic	11	13775420	13778506	3087	1	Glyma.05G088400	Glyma.05G088400.1	106443
1473	Gm05	14201785	14202083	299	*	P1_peak_1473	87	.	7.9776	12.1518	8.78859	93	Distal Intergenic	11	14207125	14209994	2870	1	Glyma.05G089050	Glyma.05G089050.1	-5042
1474	Gm05	14330982	14331288	307	*	P1_peak_1474	24	.	4.16773	4.98931	2.42963	147	Distal Intergenic	11	14349269	14353743	4475	2	Glyma.05G089100	Glyma.05G089100.1	22455
1475	Gm05	14430033	14430349	317	*	P1_peak_1475	102	.	8.07998	13.7287	10.2329	171	Distal Intergenic	11	14380239	14398160	17922	1	Glyma.05G089200	Glyma.05G089200.1	49794
1476	Gm05	14442584	14443355	772	*	P1_peak_1476	100	.	8.12939	13.4225	10.0091	339	Distal Intergenic	11	14380239	14398160	17922	1	Glyma.05G089200	Glyma.05G089200.1	62345
1477	Gm05	14795898	14796159	262	*	P1_peak_1477	75	.	7.34054	10.7996	7.5514	87	Distal Intergenic	11	14764319	14778605	14287	2	Glyma.05G089900	Glyma.05G089900.1	-17293
1478	Gm05	14802780	14803098	319	*	P1_peak_1478	102	.	8.07998	13.7287	10.2329	155	Distal Intergenic	11	14764319	14778605	14287	2	Glyma.05G089900	Glyma.05G089900.1	-24175
1479	Gm05	14902850	14903369	520	*	P1_peak_1479	41	.	5.42934	6.98299	4.1227	168	Distal Intergenic	11	14932728	14937649	4922	2	Glyma.05G090100	Glyma.05G090100.1	34280
1480	Gm05	14959979	14960424	446	*	P1_peak_1480	139	.	10.7399	17.697	13.9686	184	Distal Intergenic	11	14932728	14937649	4922	2	Glyma.05G090100	Glyma.05G090100.1	-22330
1481	Gm05	14988849	14989142	294	*	P1_peak_1481	56	.	6.51397	8.65529	5.64907	176	Distal Intergenic	11	14932728	14937649	4922	2	Glyma.05G090100	Glyma.05G090100.1	-51200
1482	Gm05	14991900	14992161	262	*	P1_peak_1482	31	.	5.11081	5.80509	3.11925	36	Distal Intergenic	11	14932728	14937649	4922	2	Glyma.05G090100	Glyma.05G090100.1	-54251
1483	Gm05	15082878	15083238	361	*	P1_peak_1483	134	.	9.56209	17.1301	13.4233	158	Distal Intergenic	11	15156064	15167982	11919	1	Glyma.05G090400	Glyma.05G090400.1	-72826
1484	Gm05	15233476	15233891	416	*	P1_peak_1484	31	.	4.24558	5.86499	3.17359	172	Distal Intergenic	11	15168656	15194873	26218	2	Glyma.05G090500	Glyma.05G090500.1	-38603
1485	Gm05	15234238	15234758	521	*	P1_peak_1485	52	.	6.06641	8.21136	5.21551	323	Distal Intergenic	11	15168656	15194873	26218	2	Glyma.05G090500	Glyma.05G090500.1	-39365
1486	Gm05	15235098	15235833	736	*	P1_peak_1486	75	.	7.34054	10.7996	7.5514	222	Distal Intergenic	11	15168656	15194873	26218	2	Glyma.05G090500	Glyma.05G090500.1	-40225
1487	Gm05	15236108	15237159	1052	*	P1_peak_1487	31	.	4.24558	5.86499	3.17359	401	Distal Intergenic	11	15168656	15194873	26218	2	Glyma.05G090500	Glyma.05G090500.1	-41235
1488	Gm05	15337082	15337524	443	*	P1_peak_1488	47	.	4.2845	7.66459	4.78952	236	Distal Intergenic	11	15291511	15291621	111	1	Glyma.05G090550	Glyma.05G090550.1	45571
1489	Gm05	15583339	15583610	272	*	P1_peak_1489	75	.	7.65907	10.7996	7.5514	134	Distal Intergenic	11	15514519	15519203	4685	2	Glyma.05G090900	Glyma.05G090900.1	-64136
1490	Gm05	15888864	15889845	982	*	P1_peak_1490	111	.	8.36817	14.6341	11.1148	231	Distal Intergenic	11	15869218	15878991	9774	2	Glyma.05G080500	Glyma.05G080500.1	-9873
1491	Gm05	16060947	16061571	625	*	P1_peak_1491	52	.	6.06641	8.21136	5.21551	210	Distal Intergenic	11	16052538	16058189	5652	2	Glyma.05G080900	Glyma.05G080900.1	-2758
1492	Gm05	16259347	16259786	440	*	P1_peak_1492	113	.	9.57026	14.9572	11.366	214	Distal Intergenic	11	16250599	16255811	5213	2	Glyma.05G081600	Glyma.05G081600.4	-3536
1493	Gm05	16301001	16301322	322	*	P1_peak_1493	87	.	8.29613	12.1518	8.78859	161	Distal Intergenic	11	16250599	16255811	5213	2	Glyma.05G081600	Glyma.05G081600.4	-45190
1494	Gm05	16302457	16302718	262	*	P1_peak_1494	41	.	5.74787	6.98299	4.1227	93	Distal Intergenic	11	16250599	16255811	5213	2	Glyma.05G081600	Glyma.05G081600.4	-46646
1495	Gm05	16361589	16361850	262	*	P1_peak_1495	52	.	6.38494	8.21136	5.21551	126	Distal Intergenic	11	16250599	16255811	5213	2	Glyma.05G081600	Glyma.05G081600.4	-105778
1496	Gm05	16444124	16444385	262	*	P1_peak_1496	25	.	3.91956	5.08049	2.51329	73	Distal Intergenic	11	16577906	16579772	1867	1	Glyma.05G081700	Glyma.05G081700.3	-133521
1497	Gm05	16561497	16561875	379	*	P1_peak_1497	75	.	7.34054	10.7996	7.5514	198	Distal Intergenic	11	16577906	16579772	1867	1	Glyma.05G081700	Glyma.05G081700.3	-16031
1498	Gm05	16580065	16580375	311	*	P1_peak_1498	113	.	9.57026	14.9572	11.366	122	Downstream (<=300bp)	11	16577909	16579772	1864	1	Glyma.05G081700	Glyma.05G081700.2	2156
1499	Gm05	16756624	16757609	986	*	P1_peak_1499	100	.	8.9332	13.5385	10.0615	387	Distal Intergenic	11	16773945	16774272	328	2	Glyma.05G082100	Glyma.05G082100.2	16663
1500	Gm05	16915293	16915887	595	*	P1_peak_1500	25	.	3.75655	5.08049	2.51329	257	Distal Intergenic	11	16822364	16828206	5843	2	Glyma.05G082200	Glyma.05G082200.8	-87087
1501	Gm05	16924339	16924660	322	*	P1_peak_1501	54	.	5.06063	8.41215	5.40998	218	Distal Intergenic	11	16822364	16828206	5843	2	Glyma.05G082200	Glyma.05G082200.8	-96133
1502	Gm05	16987583	16988066	484	*	P1_peak_1502	54	.	4.65128	8.44714	5.44394	267	Distal Intergenic	11	17134299	17139432	5134	1	Glyma.05G082400	Glyma.05G082400.7	-146233
1503	Gm05	17141770	17142064	295	*	P1_peak_1503	52	.	6.06641	8.21136	5.21551	73	Distal Intergenic	11	17135190	17139431	4242	1	Glyma.05G082400	Glyma.05G082400.1	6580
1504	Gm05	17152467	17152885	419	*	P1_peak_1504	87	.	7.9776	12.1518	8.78859	239	Promoter	11	17146380	17152795	6416	2	Glyma.05G082500	Glyma.05G082500.3	0
1505	Gm05	17445960	17446329	370	*	P1_peak_1505	80	.	7.34643	11.3449	8.0642	197	Distal Intergenic	11	17398411	17398551	141	1	Glyma.05G083132	Glyma.05G083132.1	47549
1506	Gm05	17509152	17509551	400	*	P1_peak_1506	131	.	8.53205	16.8194	13.1206	166	Distal Intergenic	11	17495470	17501590	6121	2	Glyma.05G083300	Glyma.05G083300.5	-7562
1507	Gm05	17646413	17646903	491	*	P1_peak_1507	126	.	7.83181	16.3197	12.6827	240	Distal Intergenic	11	17704373	17706976	2604	2	Glyma.05G083400	Glyma.05G083400.1	60073
1508	Gm05	17832506	17832767	262	*	P1_peak_1508	40	.	5.02519	6.7682	4.02566	92	Distal Intergenic	11	17753086	17754167	1082	1	Glyma.05G083550	Glyma.05G083550.1	79420
1509	Gm05	17855433	17855770	338	*	P1_peak_1509	41	.	5.42934	6.98299	4.1227	222	Distal Intergenic	11	17947273	17957663	10391	1	Glyma.05G083600	Glyma.05G083600.1	-91503
1510	Gm05	17873051	17873374	324	*	P1_peak_1510	70	.	6.8574	10.1966	7.0368	157	Distal Intergenic	11	17947273	17957663	10391	1	Glyma.05G083600	Glyma.05G083600.1	-73899
1511	Gm05	17991776	17992073	298	*	P1_peak_1511	75	.	7.34054	10.7996	7.5514	142	Distal Intergenic	11	18021433	18022209	777	2	Glyma.05G083700	Glyma.05G083700.1	30136
1512	Gm05	18005243	18005512	270	*	P1_peak_1512	60	.	6.36837	9.08008	6.03846	109	Distal Intergenic	11	18021433	18022209	777	2	Glyma.05G083700	Glyma.05G083700.1	16697
1513	Gm05	18074089	18074536	448	*	P1_peak_1513	41	.	5.74787	6.98299	4.1227	251	Distal Intergenic	11	18083987	18087475	3489	2	Glyma.05G083800	Glyma.05G083800.1	12939
1514	Gm05	18224135	18224396	262	*	P1_peak_1514	63	.	7.022	9.48499	6.35723	120	Distal Intergenic	11	18083987	18087475	3489	2	Glyma.05G083800	Glyma.05G083800.1	-136660
1515	Gm05	18234035	18234315	281	*	P1_peak_1515	75	.	7.65907	10.7996	7.5514	122	Distal Intergenic	11	18083987	18087475	3489	2	Glyma.05G083800	Glyma.05G083800.1	-146560
1516	Gm05	18360733	18361039	307	*	P1_peak_1516	75	.	7.34054	10.7996	7.5514	182	Distal Intergenic	11	18483350	18484343	994	2	Glyma.05G083900	Glyma.05G083900.1	123304
1517	Gm05	18398214	18398475	262	*	P1_peak_1517	63	.	6.70347	9.48499	6.35723	95	Distal Intergenic	11	18483350	18484343	994	2	Glyma.05G083900	Glyma.05G083900.1	85868
1518	Gm05	18413083	18413439	357	*	P1_peak_1518	62	.	5.54966	9.31879	6.26964	196	Distal Intergenic	11	18483350	18484343	994	2	Glyma.05G083900	Glyma.05G083900.1	70904
1519	Gm05	18497337	18497705	369	*	P1_peak_1519	52	.	6.06641	8.21136	5.21551	120	Distal Intergenic	11	18488703	18489455	753	2	Glyma.05G084000	Glyma.05G084000.1	-7882
1520	Gm05	18508545	18508969	425	*	P1_peak_1520	70	.	6.61288	10.1966	7.0368	201	Distal Intergenic	11	18488703	18489455	753	2	Glyma.05G084000	Glyma.05G084000.1	-19090
1521	Gm05	18549538	18549921	384	*	P1_peak_1521	127	.	10.2073	16.4057	12.7162	214	Distal Intergenic	11	18488703	18489455	753	2	Glyma.05G084000	Glyma.05G084000.1	-60083
1522	Gm05	18569459	18570066	608	*	P1_peak_1522	127	.	9.8888	16.4057	12.7162	431	Distal Intergenic	11	18488703	18489455	753	2	Glyma.05G084000	Glyma.05G084000.1	-80004
1523	Gm05	18691307	18691698	392	*	P1_peak_1523	100	.	7.8906	13.4225	10.0091	192	Distal Intergenic	11	18890101	18890571	471	2	Glyma.05G084100	Glyma.05G084100.1	198873
1524	Gm05	18812621	18813008	388	*	P1_peak_1524	100	.	8.61467	13.5385	10.0615	172	Distal Intergenic	11	18890101	18890571	471	2	Glyma.05G084100	Glyma.05G084100.1	77563
1525	Gm05	18899317	18899644	328	*	P1_peak_1525	41	.	5.74787	6.98299	4.1227	123	Intron (Glyma.05G084200.5/Glyma.05G084200, intron 7 of 7)	11	18896806	18906877	10072	2	Glyma.05G084200	Glyma.05G084200.5	7233
1526	Gm05	18941640	18941904	265	*	P1_peak_1526	63	.	6.70347	9.48499	6.35723	76	Promoter	11	18930852	18942061	11210	2	Glyma.05G084300	Glyma.05G084300.1	157
1527	Gm05	19092465	19092819	355	*	P1_peak_1527	76	.	6.78395	10.8895	7.63713	162	Distal Intergenic	11	19029709	19030609	901	1	Glyma.05G084600	Glyma.05G084600.3	62756
1528	Gm05	19120022	19120283	262	*	P1_peak_1528	50	.	5.63482	7.99793	5.08587	63	Distal Intergenic	11	19029709	19030609	901	1	Glyma.05G084600	Glyma.05G084600.3	90313
1529	Gm05	19167316	19167577	262	*	P1_peak_1529	40	.	4.87863	6.83038	4.08044	163	Distal Intergenic	11	19029709	19030609	901	1	Glyma.05G084600	Glyma.05G084600.3	137607
1530	Gm05	19241537	19241832	296	*	P1_peak_1530	62	.	4.89579	9.25272	6.2069	203	Distal Intergenic	11	19345701	19347151	1451	2	Glyma.05G084800	Glyma.05G084800.1	105319
1531	Gm05	19470329	19470974	646	*	P1_peak_1531	80	.	7.10192	11.3449	8.0642	426	Distal Intergenic	11	19463359	19465163	1805	1	Glyma.05G085000	Glyma.05G085000.1	6970
1532	Gm05	19539255	19539601	347	*	P1_peak_1532	127	.	10.2073	16.4057	12.7162	192	Distal Intergenic	11	19566461	19567030	570	2	Glyma.05G085200	Glyma.05G085200.1	27429
1533	Gm05	19540342	19540685	344	*	P1_peak_1533	100	.	8.9332	13.5385	10.0615	147	Distal Intergenic	11	19566461	19567030	570	2	Glyma.05G085200	Glyma.05G085200.1	26345
1534	Gm05	19590380	19590691	312	*	P1_peak_1534	41	.	5.39031	6.95302	4.1227	123	Distal Intergenic	11	19566461	19567030	570	2	Glyma.05G085200	Glyma.05G085200.1	-23350
1535	Gm05	19761922	19762287	366	*	P1_peak_1535	24	.	4.41225	4.98931	2.42963	230	Distal Intergenic	11	19774052	19792928	18877	1	Glyma.05G085400	Glyma.05G085400.1	-11765
1536	Gm05	19785772	19786175	404	*	P1_peak_1536	102	.	8.32449	13.7287	10.2329	216	Intron (Glyma.05G085400.1/Glyma.05G085400, intron 17 of 26)	11	19774206	19792173	17968	1	Glyma.05G085400	Glyma.05G085400.10	11566
1537	Gm05	19830878	19831271	394	*	P1_peak_1537	100	.	8.40444	13.4157	10.0055	241	Distal Intergenic	11	19875322	19879515	4194	2	Glyma.05G085500	Glyma.05G085500.1	48244
1538	Gm05	19865943	19866297	355	*	P1_peak_1538	137	.	9.79158	17.4972	13.7722	208	Distal Intergenic	11	19875322	19879515	4194	2	Glyma.05G085500	Glyma.05G085500.1	13218
1539	Gm05	19932763	19933415	653	*	P1_peak_1539	134	.	9.32331	17.1301	13.4233	401	Distal Intergenic	11	19917647	19919007	1361	2	Glyma.05G085600	Glyma.05G085600.3	-13756
1540	Gm05	20053677	20054331	655	*	P1_peak_1540	70	.	6.61288	10.1966	7.0368	137	Distal Intergenic	11	20060585	20060692	108	1	Glyma.05G085950	Glyma.05G085950.1	-6254
1541	Gm05	20080929	20081345	417	*	P1_peak_1541	149	.	10.0361	18.7993	14.9877	192	Promoter	11	20079968	20080852	885	2	Glyma.05G086300	Glyma.05G086300.1	-77
1542	Gm05	20407149	20407479	331	*	P1_peak_1542	78	.	7.46018	11.1268	7.86718	191	Distal Intergenic	11	20101966	20104619	2654	2	Glyma.05G086400	Glyma.05G086400.5	-302530
1543	Gm05	21061076	21061337	262	*	P1_peak_1543	52	.	6.38494	8.21136	5.21551	117	Distal Intergenic	11	20997523	20998911	1389	1	Glyma.05G091000	Glyma.05G091000.2	63553
1544	Gm05	21254208	21254688	481	*	P1_peak_1544	140	.	10.5259	17.8822	14.0986	225	Distal Intergenic	11	21269524	21273244	3721	2	Glyma.05G091100	Glyma.05G091100.1	18556
1545	Gm05	21272904	21273214	311	*	P1_peak_1545	113	.	9.25173	14.9572	11.366	176	Promoter	11	21269524	21273244	3721	2	Glyma.05G091100	Glyma.05G091100.1	30
1546	Gm05	21274178	21274620	443	*	P1_peak_1546	113	.	9.57026	14.9572	11.366	170	Promoter	11	21269524	21273244	3721	2	Glyma.05G091100	Glyma.05G091100.1	-934
1547	Gm05	21447346	21447657	312	*	P1_peak_1547	86	.	7.20735	11.9785	8.68207	173	Distal Intergenic	11	21269524	21273244	3721	2	Glyma.05G091100	Glyma.05G091100.1	-174102
1548	Gm05	21627305	21627863	559	*	P1_peak_1548	115	.	7.80412	15.1061	11.5097	124	Distal Intergenic	11	21971635	21972757	1123	1	Glyma.05G091150	Glyma.05G091150.1	-343772
1549	Gm05	21684163	21684555	393	*	P1_peak_1549	72	.	5.99804	10.4558	7.28358	203	Distal Intergenic	11	21971635	21972757	1123	1	Glyma.05G091150	Glyma.05G091150.1	-287080
1550	Gm05	21928137	21928739	603	*	P1_peak_1550	63	.	6.70347	9.48499	6.35723	423	Distal Intergenic	11	21971635	21972757	1123	1	Glyma.05G091150	Glyma.05G091150.1	-42896
1551	Gm05	21982733	21983210	478	*	P1_peak_1551	169	.	12.1185	20.9122	16.9632	225	Promoter	11	21981881	21985520	3640	1	Glyma.05G091200	Glyma.05G091200.2	852
1552	Gm05	22113372	22113784	413	*	P1_peak_1552	100	.	7.8906	13.4225	10.0091	227	Distal Intergenic	11	22213625	22216784	3160	1	Glyma.05G091650	Glyma.05G091650.1	-99841
1553	Gm05	22117776	22118202	427	*	P1_peak_1553	113	.	9.25173	14.9572	11.366	198	Distal Intergenic	11	22213625	22216784	3160	1	Glyma.05G091650	Glyma.05G091650.1	-95423
1554	Gm05	22288615	22288886	272	*	P1_peak_1554	77	.	2.01764	10.9747	7.72007	36	Promoter	11	22288058	22288768	711	2	Glyma.05G092200	Glyma.05G092200.1	0
1555	Gm05	22289053	22289658	606	*	P1_peak_1555	434	.	3.40728	48.3451	43.487	323	Promoter	11	22288058	22288768	711	2	Glyma.05G092200	Glyma.05G092200.1	-285
1556	Gm05	22466966	22467264	299	*	P1_peak_1556	75	.	6.49854	10.7711	7.5514	134	Distal Intergenic	11	22335841	22337813	1973	1	Glyma.05G092400	Glyma.05G092400.1	131125
1557	Gm05	22545580	22545936	357	*	P1_peak_1557	87	.	7.9776	12.1518	8.78859	134	Distal Intergenic	11	22335841	22337813	1973	1	Glyma.05G092400	Glyma.05G092400.1	209739
1558	Gm05	22754827	22755114	288	*	P1_peak_1558	32	.	4.90128	5.94877	3.22993	143	Distal Intergenic	11	23040995	23041683	689	2	Glyma.05G092800	Glyma.05G092800.1	286569
1559	Gm05	22975757	22976259	503	*	P1_peak_1559	52	.	6.06641	8.21136	5.21551	185	Distal Intergenic	11	23040995	23041683	689	2	Glyma.05G092800	Glyma.05G092800.1	65424
1560	Gm05	23134564	23134943	380	*	P1_peak_1560	63	.	7.022	9.48499	6.35723	147	Distal Intergenic	11	23040995	23041683	689	2	Glyma.05G092800	Glyma.05G092800.1	-92881
1561	Gm05	23196447	23196797	351	*	P1_peak_1561	113	.	8.81352	14.9606	11.366	117	Distal Intergenic	11	23040995	23041683	689	2	Glyma.05G092800	Glyma.05G092800.1	-154764
1562	Gm05	23354066	23354360	295	*	P1_peak_1562	51	.	6.32341	8.10958	5.19506	130	Distal Intergenic	11	23452358	23458448	6091	1	Glyma.05G093000	Glyma.05G093000.2	-97998
1563	Gm05	23397764	23398036	273	*	P1_peak_1563	87	.	7.9776	12.1518	8.78859	176	Distal Intergenic	11	23452358	23458448	6091	1	Glyma.05G093000	Glyma.05G093000.2	-54322
1564	Gm05	23406990	23407357	368	*	P1_peak_1564	127	.	9.8888	16.4057	12.7162	201	Distal Intergenic	11	23452358	23458448	6091	1	Glyma.05G093000	Glyma.05G093000.2	-45001
1565	Gm05	23450961	23451242	282	*	P1_peak_1565	75	.	7.65907	10.7996	7.5514	169	Distal Intergenic	11	23452358	23458448	6091	1	Glyma.05G093000	Glyma.05G093000.2	-1116
1566	Gm05	23830478	23830928	451	*	P1_peak_1566	52	.	6.38494	8.21136	5.21551	155	Distal Intergenic	11	23877077	23878256	1180	1	Glyma.05G093900	Glyma.05G093900.1	-46149
1567	Gm05	23859006	23859599	594	*	P1_peak_1567	70	.	6.61288	10.1966	7.0368	224	Distal Intergenic	11	23877077	23878256	1180	1	Glyma.05G093900	Glyma.05G093900.1	-17478
1568	Gm05	24276212	24277389	1178	*	P1_peak_1568	127	.	9.8888	16.4057	12.7162	774	Distal Intergenic	11	24323983	24325265	1283	1	Glyma.05G094900	Glyma.05G094900.1	-46594
1569	Gm05	24538141	24538407	267	*	P1_peak_1569	63	.	7.022	9.48499	6.35723	127	Distal Intergenic	11	24531195	24532301	1107	1	Glyma.05G095200	Glyma.05G095200.2	6946
1570	Gm05	24749049	24749571	523	*	P1_peak_1570	60	.	6.36837	9.08008	6.03846	291	Distal Intergenic	11	24754575	24755718	1144	2	Glyma.05G095400	Glyma.05G095400.1	6147
1571	Gm05	24887117	24887386	270	*	P1_peak_1571	63	.	7.022	9.48499	6.35723	82	Promoter	11	24886208	24887252	1045	2	Glyma.05G095666	Glyma.05G095666.1	0
1572	Gm05	24984067	24984418	352	*	P1_peak_1572	70	.	6.8574	10.1966	7.0368	229	Distal Intergenic	11	25036748	25040626	3879	1	Glyma.05G095900	Glyma.05G095900.1	-52330
1573	Gm05	25074045	25074393	349	*	P1_peak_1573	60	.	6.36837	9.08008	6.03846	192	Distal Intergenic	11	25049199	25058048	8850	2	Glyma.05G096000	Glyma.05G096000.2	-15997
1574	Gm05	25126710	25127704	995	*	P1_peak_1574	62	.	5.54966	9.31879	6.26964	378	Distal Intergenic	11	25151787	25154806	3020	2	Glyma.05G096300	Glyma.05G096300.1	27102
1575	Gm05	25342374	25342698	325	*	P1_peak_1575	100	.	8.9332	13.5385	10.0615	137	Distal Intergenic	11	25288403	25290541	2139	2	Glyma.05G096500	Glyma.05G096500.1	-51833
1576	Gm05	25352386	25352907	522	*	P1_peak_1576	63	.	7.022	9.48499	6.35723	386	Distal Intergenic	11	25288403	25290541	2139	2	Glyma.05G096500	Glyma.05G096500.1	-61845
1577	Gm05	25386854	25387205	352	*	P1_peak_1577	60	.	6.36837	9.08008	6.03846	192	Distal Intergenic	11	25288403	25290541	2139	2	Glyma.05G096500	Glyma.05G096500.1	-96313
1578	Gm05	25506341	25506834	494	*	P1_peak_1578	50	.	5.63482	7.99793	5.08587	78	Distal Intergenic	11	25519806	25520663	858	1	Glyma.05G096602	Glyma.05G096602.1	-12972
1579	Gm05	25710994	25711309	316	*	P1_peak_1579	63	.	6.70347	9.48499	6.35723	161	Promoter	11	25710340	25712205	1866	1	Glyma.05G097300	Glyma.05G097300.1	654
1580	Gm05	26198765	26199026	262	*	P1_peak_1580	38	.	5.20121	6.59711	3.8657	138	Distal Intergenic	11	26217265	26217881	617	1	Glyma.05G098400	Glyma.05G098400.1	-18239
1581	Gm05	26813014	26813799	786	*	P1_peak_1581	60	.	6.36837	9.08008	6.03846	482	Distal Intergenic	11	26827418	26828594	1177	1	Glyma.05G100900	Glyma.05G100900.1	-13619
1582	Gm05	27461299	27461642	344	*	P1_peak_1582	87	.	7.9776	12.1518	8.78859	117	Distal Intergenic	11	27442076	27443659	1584	1	Glyma.05G103300	Glyma.05G103300.1	19223
1583	Gm05	27674447	27674888	442	*	P1_peak_1583	127	.	9.8888	16.4057	12.7162	222	Distal Intergenic	11	27677399	27678401	1003	1	Glyma.05G103800	Glyma.05G103800.1	-2511
1584	Gm05	27703152	27703466	315	*	P1_peak_1584	52	.	6.38494	8.21136	5.21551	200	Distal Intergenic	11	27712409	27713423	1015	1	Glyma.05G103900	Glyma.05G103900.5	-8943
1585	Gm05	27818423	27818845	423	*	P1_peak_1585	169	.	12.1185	20.9122	16.9632	180	Promoter	11	27818342	27830491	12150	1	Glyma.05G104600	Glyma.05G104600.1	81
1586	Gm05	27871138	27871400	263	*	P1_peak_1586	63	.	6.70347	9.48499	6.35723	91	Distal Intergenic	11	27859283	27861391	2109	1	Glyma.05G104800	Glyma.05G104800.2	11855
1587	Gm05	27879823	27880398	576	*	P1_peak_1587	100	.	8.61467	13.5385	10.0615	202	Distal Intergenic	11	27885401	27892686	7286	2	Glyma.05G104900	Glyma.05G104900.2	12288
1588	Gm05	27992723	27993077	355	*	P1_peak_1588	133	.	10.0836	17.0862	13.3833	180	Distal Intergenic	11	28020776	28025538	4763	1	Glyma.05G105300	Glyma.05G105300.5	-27699
1589	Gm05	27994682	27995900	1219	*	P1_peak_1589	54	.	5.22364	8.41215	5.40998	650	Distal Intergenic	11	28020776	28025538	4763	1	Glyma.05G105300	Glyma.05G105300.5	-24876
1590	Gm05	27996084	27996370	287	*	P1_peak_1590	63	.	6.95434	9.37132	6.32013	107	Distal Intergenic	11	28020776	28025538	4763	1	Glyma.05G105300	Glyma.05G105300.5	-24406
1591	Gm05	28173536	28173820	285	*	P1_peak_1591	52	.	6.38494	8.21136	5.21551	164	Distal Intergenic	11	28161892	28169977	8086	2	Glyma.05G106000	Glyma.05G106000.6	-3559
1592	Gm05	28842480	28842768	289	*	P1_peak_1592	50	.	5.63482	7.99793	5.08587	97	Distal Intergenic	11	28847239	28857984	10746	1	Glyma.05G108800	Glyma.05G108800.1	-4471
1593	Gm05	28861999	28862297	299	*	P1_peak_1593	80	.	7.10192	11.3449	8.0642	155	Distal Intergenic	11	28847239	28857984	10746	1	Glyma.05G108800	Glyma.05G108800.1	14760
1594	Gm05	29142860	29143201	342	*	P1_peak_1594	40	.	5.48855	6.80704	4.05891	150	Distal Intergenic	11	29147873	29150189	2317	2	Glyma.05G109600	Glyma.05G109600.1	6988
1595	Gm05	29346213	29346512	300	*	P1_peak_1595	52	.	6.06641	8.21136	5.21551	59	Distal Intergenic	11	29319401	29326061	6661	2	Glyma.05G110500	Glyma.05G110500.1	-20152
1596	Gm05	29580648	29580920	273	*	P1_peak_1596	58	.	5.52248	8.82507	5.81432	101	Intron (Glyma.05G111001.1/Glyma.05G111001, intron 5 of 6)	11	29574910	29584949	10040	2	Glyma.05G111001	Glyma.05G111001.1	4029
1597	Gm05	29884744	29885027	284	*	P1_peak_1597	41	.	5.39031	6.95302	4.1227	102	Distal Intergenic	11	29894943	29908533	13591	2	Glyma.05G112400	Glyma.05G112400.1	23506
1598	Gm05	29967181	29967526	346	*	P1_peak_1598	142	.	10.4172	18.0118	14.2237	171	Intron (Glyma.05G112600.1/Glyma.05G112600, intron 2 of 3)	11	29964004	29971236	7233	1	Glyma.05G112600	Glyma.05G112600.1	3177
1599	Gm05	29979286	29979568	283	*	P1_peak_1599	41	.	5.74787	6.98299	4.1227	210	Distal Intergenic	11	29993153	29997429	4277	1	Glyma.05G112700	Glyma.05G112700.1	-13585
1600	Gm05	30162289	30162715	427	*	P1_peak_1600	60	.	6.12385	9.08008	6.03846	196	Distal Intergenic	11	30148670	30148888	219	2	Glyma.05G113700	Glyma.05G113700.1	-13401
1601	Gm05	30206955	30207247	293	*	P1_peak_1601	87	.	8.29613	12.1518	8.78859	141	Promoter	11	30207591	30210534	2944	1	Glyma.05G114000	Glyma.05G114000.1	-344
1602	Gm05	30289192	30289459	268	*	P1_peak_1602	41	.	5.42934	6.98299	4.1227	67	Distal Intergenic	11	30299529	30302579	3051	1	Glyma.05G114200	Glyma.05G114200.2	-10070
1603	Gm05	30463392	30464082	691	*	P1_peak_1603	294	.	17.5336	33.8867	29.4301	482	Distal Intergenic	11	30483663	30483953	291	1	Glyma.05G114600	Glyma.05G114600.1	-19581
1604	Gm05	30512058	30512357	300	*	P1_peak_1604	86	.	6.99565	11.9785	8.68207	163	Distal Intergenic	11	30509526	30510465	940	2	Glyma.05G114800	Glyma.05G114800.1	-1593
1605	Gm05	30801393	30801754	362	*	P1_peak_1605	91	.	7.83546	12.5229	9.13435	192	Distal Intergenic	11	30721448	30727025	5578	2	Glyma.05G115700	Glyma.05G115700.2	-74368
1606	Gm05	30919109	30919436	328	*	P1_peak_1606	87	.	7.9776	12.1518	8.78859	234	Distal Intergenic	11	30932899	30935169	2271	1	Glyma.05G116300	Glyma.05G116300.1	-13463
1607	Gm05	30925969	30926337	369	*	P1_peak_1607	87	.	8.29613	12.1518	8.78859	176	Distal Intergenic	11	30932899	30935169	2271	1	Glyma.05G116300	Glyma.05G116300.1	-6562
1608	Gm05	31170153	31170528	376	*	P1_peak_1608	127	.	9.8888	16.4057	12.7162	188	Promoter	11	31170140	31180255	10116	1	Glyma.05G118500	Glyma.05G118500.1	13
1609	Gm05	31189131	31189392	262	*	P1_peak_1609	63	.	6.70347	9.48499	6.35723	76	Distal Intergenic	11	31183068	31186309	3242	2	Glyma.05G118600	Glyma.05G118600.1	-2822
1610	Gm05	31299922	31300432	511	*	P1_peak_1610	184	.	12.7556	22.463	18.4331	251	Promoter	11	31292483	31300363	7881	2	Glyma.05G119600	Glyma.05G119600.1	0
1611	Gm05	31330569	31330830	262	*	P1_peak_1611	32	.	4.65676	5.94877	3.22993	128	Intron (Glyma.05G119900.2/Glyma.05G119900, intron 2 of 5)	11	31333748	31335638	1891	1	Glyma.05G119900	Glyma.05G119900.1	-2918
1612	Gm05	32058946	32059363	418	*	P1_peak_1612	245	.	14.9853	28.8781	24.5699	162	Intron (Glyma.05G127300.2/Glyma.05G127300, intron 7 of 7)	11	32051921	32056015	4095	2	Glyma.05G127200	Glyma.05G127200.2	-2931
1613	Gm05	32109046	32109356	311	*	P1_peak_1613	100	.	8.9332	13.5385	10.0615	190	Distal Intergenic	11	32111543	32113717	2175	1	Glyma.05G127600	Glyma.05G127600.1	-2187
1614	Gm05	32231145	32231406	262	*	P1_peak_1614	75	.	7.65907	10.7996	7.5514	86	Distal Intergenic	11	32241445	32242283	839	1	Glyma.05G128700	Glyma.05G128700.3	-10039
1615	Gm05	32232549	32232901	353	*	P1_peak_1615	75	.	7.65907	10.7996	7.5514	133	Distal Intergenic	11	32241445	32242283	839	1	Glyma.05G128700	Glyma.05G128700.3	-8544
1616	Gm05	32288386	32288666	281	*	P1_peak_1616	113	.	9.57026	14.9572	11.366	137	Distal Intergenic	11	32283795	32284632	838	2	Glyma.05G129200	Glyma.05G129200.1	-3754
1617	Gm05	32464434	32464795	362	*	P1_peak_1617	87	.	7.9776	12.1518	8.78859	163	Promoter	11	32460843	32464893	4051	2	Glyma.05G131200	Glyma.05G131200.3	98
1618	Gm05	32597321	32597606	286	*	P1_peak_1618	75	.	7.34054	10.7996	7.5514	100	Promoter	11	32596837	32600205	3369	1	Glyma.05G132600	Glyma.05G132600.2	484
1619	Gm05	32771323	32771595	273	*	P1_peak_1619	102	.	8.32449	13.7287	10.2329	53	Promoter	11	32770848	32775956	5109	1	Glyma.05G134800	Glyma.05G134800.1	475
1620	Gm05	32772094	32772808	715	*	P1_peak_1620	32	.	4.90128	5.94877	3.22993	174	Exon (Glyma.05G134800.1/Glyma.05G134800, exon 1 of 2)	11	32770848	32775956	5109	1	Glyma.05G134800	Glyma.05G134800.1	1246
1621	Gm05	32884064	32884668	605	*	P1_peak_1621	41	.	5.74787	6.98299	4.1227	368	Distal Intergenic	11	32885515	32888169	2655	2	Glyma.05G136100	Glyma.05G136100.1	3501
1622	Gm05	33144455	33144925	471	*	P1_peak_1622	546	.	23.9735	59.8378	54.6665	246	Distal Intergenic	11	33130896	33137015	6120	2	Glyma.05G138600	Glyma.05G138600.1	-7440
1623	Gm05	33220755	33221191	437	*	P1_peak_1623	200	.	12.2367	24.2093	20.0959	230	Intron (Glyma.05G139200.1/Glyma.05G139200, intron 6 of 7)	11	33214251	33222341	8091	1	Glyma.05G139200	Glyma.05G139200.1	6504
1624	Gm05	34066864	34067143	280	*	P1_peak_1624	63	.	7.022	9.48499	6.35723	166	Downstream (<=300bp)	11	34069363	34079479	10117	1	Glyma.05G146500	Glyma.05G146500.3	-2220
1625	Gm05	34164665	34164988	324	*	P1_peak_1625	140	.	10.8444	17.8822	14.0986	96	Distal Intergenic	11	34162006	34163833	1828	1	Glyma.05G147200	Glyma.05G147200.1	2659
1626	Gm05	34260001	34260394	394	*	P1_peak_1626	127	.	9.8888	16.4057	12.7162	193	Promoter	11	34258418	34260488	2071	2	Glyma.05G148000	Glyma.05G148000.3	94
1627	Gm05	34777703	34777968	266	*	P1_peak_1627	87	.	7.9776	12.1518	8.78859	140	Intron (Glyma.05G154100.1/Glyma.05G154100, intron 6 of 7)	11	34771673	34774503	2831	2	Glyma.05G154000	Glyma.05G154000.5	-3200
1628	Gm05	34840633	34841007	375	*	P1_peak_1628	102	.	8.32449	13.7287	10.2329	239	Promoter	11	34836982	34841332	4351	2	Glyma.05G155000	Glyma.05G155000.3	325
1629	Gm05	34891174	34891472	299	*	P1_peak_1629	49	.	5.74154	7.79293	4.91144	183	Downstream (<=300bp)	11	34889315	34890988	1674	1	Glyma.05G155600	Glyma.05G155600.1	1859
1630	Gm05	35218682	35219033	352	*	P1_peak_1630	199	.	13.0741	24.0361	19.9328	199	Exon (Glyma.05G160032.1/Glyma.05G160032, exon 8 of 11)	11	35216804	35222259	5456	2	Glyma.05G160032	Glyma.05G160032.1	3226
1631	Gm05	35385926	35386249	324	*	P1_peak_1631	70	.	6.8574	10.1966	7.0368	136	Promoter	11	35384076	35386760	2685	2	Glyma.05G162300	Glyma.05G162300.4	511
1632	Gm05	35439831	35440122	292	*	P1_peak_1632	113	.	9.57026	14.9572	11.366	117	Intron (Glyma.05G163000.1/Glyma.05G163000, intron 3 of 6)	11	35438573	35443242	4670	1	Glyma.05G163000	Glyma.05G163000.2	1258
1633	Gm05	35750317	35750643	327	*	P1_peak_1633	155	.	11.1629	19.3848	15.5169	168	Promoter	11	35746784	35750980	4197	2	Glyma.05G166600	Glyma.05G166600.4	337
1634	Gm05	36056530	36056875	346	*	P1_peak_1634	24	.	4.41225	4.98931	2.42963	116	Distal Intergenic	11	36059571	36060712	1142	2	Glyma.05G169900	Glyma.05G169900.1	3837
1635	Gm05	36340690	36340970	281	*	P1_peak_1635	87	.	8.29613	12.1518	8.78859	143	Promoter	11	36340282	36341933	1652	1	Glyma.05G174300	Glyma.05G174300.1	408
1636	Gm05	36536696	36536957	262	*	P1_peak_1636	52	.	6.06641	8.21136	5.21551	136	Promoter	11	36536463	36539773	3311	1	Glyma.05G176167	Glyma.05G176167.1	233
1637	Gm05	36578664	36578952	289	*	P1_peak_1637	52	.	6.06641	8.21136	5.21551	170	Promoter	11	36578279	36580080	1802	1	Glyma.05G176900	Glyma.05G176900.2	385
1638	Gm05	36722454	36722846	393	*	P1_peak_1638	169	.	11.8	20.9122	16.9632	187	Promoter	11	36718174	36723143	4970	2	Glyma.05G179000	Glyma.05G179000.3	297
1639	Gm05	36944346	36944707	362	*	P1_peak_1639	113	.	9.25173	14.9572	11.366	174	Intron (Glyma.05G181300.1/Glyma.05G181300, intron 3 of 3)	11	36944480	36946456	1977	2	Glyma.05G181300	Glyma.05G181300.1	1749
1640	Gm05	37020862	37021180	319	*	P1_peak_1640	63	.	7.022	9.48499	6.35723	137	Promoter	11	37016887	37021170	4284	2	Glyma.05G182200	Glyma.05G182200.1	0
1641	Gm05	37235204	37235465	262	*	P1_peak_1641	63	.	6.70347	9.48499	6.35723	101	Distal Intergenic	11	37240773	37242562	1790	1	Glyma.05G185400	Glyma.05G185400.1	-5308
1642	Gm05	37577596	37577996	401	*	P1_peak_1642	127	.	10.2073	16.4057	12.7162	222	Promoter	11	37577560	37578441	882	2	Glyma.05G190000	Glyma.05G190000.1	445
1643	Gm05	37815859	37816270	412	*	P1_peak_1643	127	.	10.2073	16.4057	12.7162	170	Promoter	11	37813722	37816715	2994	2	Glyma.05G192900	Glyma.05G192900.1	445
1644	Gm05	38076069	38076348	280	*	P1_peak_1644	24	.	4.24353	5.01312	2.45119	183	Promoter	11	38069498	38075247	5750	2	Glyma.05G196400	Glyma.05G196400.3	-822
1645	Gm05	38117520	38117781	262	*	P1_peak_1645	63	.	6.70347	9.48499	6.35723	171	Promoter	11	38109655	38118194	8540	2	Glyma.05G196800	Glyma.05G196800.1	413
1646	Gm05	38220666	38221475	810	*	P1_peak_1646	230	.	14.6668	27.2446	23.0045	202	Promoter	11	38216646	38219898	3253	2	Glyma.05G197900	Glyma.05G197900.2	-768
1647	Gm05	38604089	38604350	262	*	P1_peak_1647	41	.	5.14579	6.95302	4.1227	189	Promoter	11	38600100	38604200	4101	2	Glyma.05G202500	Glyma.05G202500.1	0
1648	Gm05	38694522	38694867	346	*	P1_peak_1648	200	.	12.4813	24.2093	20.0959	157	Promoter	11	38689416	38694971	5556	2	Glyma.05G203100	Glyma.05G203100.5	104
1649	Gm05	38773341	38773727	387	*	P1_peak_1649	87	.	8.29613	12.1518	8.78859	143	Distal Intergenic	11	38775871	38779692	3822	1	Glyma.05G204100	Glyma.05G204100.1	-2144
1650	Gm05	39239236	39239497	262	*	P1_peak_1650	63	.	7.022	9.48499	6.35723	155	Distal Intergenic	11	39237162	39238187	1026	2	Glyma.05G210000	Glyma.05G210000.1	-1049
1651	Gm05	39404910	39405219	310	*	P1_peak_1651	75	.	7.65907	10.7996	7.5514	179	Exon (Glyma.05G212100.1/Glyma.05G212100, exon 4 of 4)	11	39396365	39402627	6263	2	Glyma.05G212000	Glyma.05G212000.4	-2283
1652	Gm05	39431378	39431926	549	*	P1_peak_1652	137	.	9.54707	17.4972	13.7722	287	Distal Intergenic	11	39427265	39427949	685	2	Glyma.05G212400	Glyma.05G212400.1	-3429
1653	Gm05	39468536	39468859	324	*	P1_peak_1653	100	.	8.61467	13.5385	10.0615	158	Promoter	11	39465310	39468122	2813	2	Glyma.05G212700	Glyma.05G212700.1	-414
1654	Gm05	39857238	39857539	302	*	P1_peak_1654	50	.	5.87934	7.99793	5.08587	180	Exon (Glyma.05G218100.2/Glyma.05G218100, exon 3 of 3)	11	39858844	39860978	2135	1	Glyma.05G218200	Glyma.05G218200.1	-1305
1655	Gm05	39950665	39951016	352	*	P1_peak_1655	75	.	7.34054	10.7996	7.5514	138	Promoter	11	39945169	39951690	6522	2	Glyma.05G219500	Glyma.05G219500.1	674
1656	Gm05	40211259	40211664	406	*	P1_peak_1656	214	.	13.7112	25.6302	21.4521	193	Promoter	11	40211119	40213182	2064	1	Glyma.05G222200	Glyma.05G222200.1	140
1657	Gm05	40519717	40520152	436	*	P1_peak_1657	169	.	12.1185	20.9122	16.9632	180	Distal Intergenic	11	40515021	40516744	1724	2	Glyma.05G226100	Glyma.05G226100.1	-2973
1658	Gm05	40549839	40550394	556	*	P1_peak_1658	52	.	6.06641	8.21136	5.21551	456	Distal Intergenic	11	40551046	40552449	1404	2	Glyma.05G226700	Glyma.05G226700.1	2055
1659	Gm05	40623017	40623518	502	*	P1_peak_1659	277	.	16.578	32.1999	27.7895	226	Promoter	11	40622382	40624918	2537	1	Glyma.05G227600	Glyma.05G227600.7	635
1660	Gm05	41106099	41106406	308	*	P1_peak_1660	100	.	8.9332	13.5385	10.0615	191	Promoter	11	41105432	41106403	972	2	Glyma.05G233500	Glyma.05G233500.1	0
1661	Gm05	41252981	41253242	262	*	P1_peak_1661	31	.	4.66711	5.74419	3.11925	36	Promoter	11	41252958	41256649	3692	1	Glyma.05G235400	Glyma.05G235400.1	23
1662	Gm05	41408483	41408749	267	*	P1_peak_1662	52	.	6.38494	8.21136	5.21551	110	Intron (Glyma.05G237300.1/Glyma.05G237300, intron 2 of 3)	11	41406934	41410076	3143	2	Glyma.05G237300	Glyma.05G237300.1	1327
1663	Gm05	41928856	41929219	364	*	P1_peak_1663	70	.	6.8574	10.1966	7.0368	147	Promoter	11	41924449	41929293	4845	2	Glyma.05G244600	Glyma.05G244600.1	74
1664	Gm05	42050666	42051060	395	*	P1_peak_1664	113	.	9.25173	14.9572	11.366	194	Intron (Glyma.05G246500.1/Glyma.05G246500, intron 7 of 12)	11	42048810	42052914	4105	1	Glyma.05G246500	Glyma.05G246500.3	1856
1665	Gm05	42163836	42164135	300	*	P1_peak_1665	75	.	7.65907	10.7996	7.5514	184	Intron (Glyma.05G248200.1/Glyma.05G248200, intron 2 of 2)	11	42163883	42165667	1785	2	Glyma.05G248200	Glyma.05G248200.1	1532
1666	Gm06	582051	582358	308	*	P1_peak_1666	100	.	8.9332	13.5385	10.0615	156	Exon (Glyma.06G007500.1/Glyma.06G007500, exon 1 of 1)	14	579552	583947	4396	1	Glyma.06G007500	Glyma.06G007500.4	2499
1667	Gm06	871301	871594	294	*	P1_peak_1667	33	.	4.38167	6.06263	3.34121	66	Intron (Glyma.06G011900.1/Glyma.06G011900, intron 2 of 4)	14	873386	877910	4525	1	Glyma.06G012000	Glyma.06G012000.2	-1792
1668	Gm06	1001696	1001973	278	*	P1_peak_1668	70	.	6.8574	10.1966	7.0368	89	Promoter	14	1001520	1004920	3401	1	Glyma.06G013600	Glyma.06G013600.1	176
1669	Gm06	1061826	1062519	694	*	P1_peak_1669	125	.	9.05804	16.2172	12.5853	218	Distal Intergenic	14	1064696	1065067	372	2	Glyma.06G014200	Glyma.06G014200.2	2548
1670	Gm06	1794112	1794688	577	*	P1_peak_1670	80	.	7.10192	11.3449	8.0642	200	Promoter	14	1789336	1794259	4924	2	Glyma.06G024000	Glyma.06G024000.1	0
1671	Gm06	1797363	1797626	264	*	P1_peak_1671	75	.	7.65907	10.7996	7.5514	65	Intron (Glyma.06G024100.1/Glyma.06G024100, intron 2 of 4)	14	1795830	1799683	3854	1	Glyma.06G024100	Glyma.06G024100.1	1533
1672	Gm06	1997364	1997758	395	*	P1_peak_1672	100	.	8.61467	13.5385	10.0615	275	Exon (Glyma.06G026100.9/Glyma.06G026100, exon 2 of 2)	14	1996728	2000777	4050	2	Glyma.06G026100	Glyma.06G026100.9	3019
1673	Gm06	2043775	2044109	335	*	P1_peak_1673	140	.	10.5259	17.8822	14.0986	162	Promoter	14	2040734	2044512	3779	2	Glyma.06G026600	Glyma.06G026600.1	403
1674	Gm06	2068777	2069040	264	*	P1_peak_1674	63	.	7.022	9.48499	6.35723	181	Distal Intergenic	14	2061386	2066862	5477	1	Glyma.06G026800	Glyma.06G026800.1	7391
1675	Gm06	2149112	2149486	375	*	P1_peak_1675	137	.	9.79158	17.4972	13.7722	133	Distal Intergenic	14	2147679	2148110	432	2	Glyma.06G027800	Glyma.06G027800.1	-1002
1676	Gm06	2482991	2483350	360	*	P1_peak_1676	31	.	4.79228	5.80509	3.11925	223	Promoter	14	2481627	2483227	1601	2	Glyma.06G032300	Glyma.06G032300.1	0
1677	Gm06	2617695	2618175	481	*	P1_peak_1677	277	.	16.578	32.1999	27.7895	245	Exon (Glyma.06G034100.2/Glyma.06G034100, exon 3 of 6)	14	2616099	2619238	3140	1	Glyma.06G034100	Glyma.06G034100.1	1596
1678	Gm06	2807026	2807317	292	*	P1_peak_1678	70	.	6.61288	10.1966	7.0368	189	Promoter	14	2806985	2808109	1125	2	Glyma.06G036800	Glyma.06G036800.1	792
1679	Gm06	3104998	3105576	579	*	P1_peak_1679	140	.	10.5259	17.8822	14.0986	360	Promoter	14	3104084	3105807	1724	2	Glyma.06G041100	Glyma.06G041100.1	231
1680	Gm06	3250409	3250717	309	*	P1_peak_1680	50	.	5.63482	7.99793	5.08587	150	Promoter	14	3250121	3252315	2195	1	Glyma.06G042900	Glyma.06G042900.1	288
1681	Gm06	3329953	3330295	343	*	P1_peak_1681	140	.	10.5259	17.8822	14.0986	135	Exon (Glyma.06G043900.1/Glyma.06G043900, exon 5 of 8)	14	3328841	3331050	2210	1	Glyma.06G043900	Glyma.06G043900.1	1112
1682	Gm06	3359315	3359617	303	*	P1_peak_1682	87	.	7.9776	12.1518	8.78859	182	Promoter	14	3359185	3362709	3525	1	Glyma.06G044300	Glyma.06G044300.1	130
1683	Gm06	3425046	3425308	263	*	P1_peak_1683	63	.	7.022	9.48499	6.35723	130	Promoter	14	3424338	3428578	4241	1	Glyma.06G045300	Glyma.06G045300.5	708
1684	Gm06	3440978	3441269	292	*	P1_peak_1684	75	.	7.65907	10.7996	7.5514	125	Promoter	14	3439248	3440681	1434	2	Glyma.06G045400	Glyma.06G045400.1	-297
1685	Gm06	3484507	3484841	335	*	P1_peak_1685	129	.	9.59575	16.6509	12.9541	154	Promoter	14	3482172	3484627	2456	2	Glyma.06G046200	Glyma.06G046200.1	0
1686	Gm06	3819731	3820056	326	*	P1_peak_1686	63	.	7.022	9.48499	6.35723	245	Promoter	14	3818800	3819222	423	1	Glyma.06G050500	Glyma.06G050500.1	931
1687	Gm06	3923538	3923855	318	*	P1_peak_1687	100	.	8.61467	13.5385	10.0615	207	Distal Intergenic	14	3924943	3926226	1284	1	Glyma.06G052400	Glyma.06G052400.1	-1088
1688	Gm06	4316576	4317067	492	*	P1_peak_1688	127	.	10.2073	16.4057	12.7162	256	Promoter	14	4311415	4316231	4817	2	Glyma.06G057500	Glyma.06G057500.3	-345
1689	Gm06	4434407	4434709	303	*	P1_peak_1689	187	.	11.5032	22.8283	18.7812	187	Promoter	14	4429529	4435166	5638	2	Glyma.06G059000	Glyma.06G059000.2	457
1690	Gm06	4469996	4470363	368	*	P1_peak_1690	60	.	6.12385	9.08008	6.03846	201	Promoter	14	4467629	4470073	2445	2	Glyma.06G059300	Glyma.06G059300.1	0
1691	Gm06	4572395	4572678	284	*	P1_peak_1691	79	.	6.03869	11.2084	7.94508	115	Promoter	14	4571990	4578240	6251	1	Glyma.06G060800	Glyma.06G060800.4	405
1692	Gm06	4824934	4825202	269	*	P1_peak_1692	28	.	3.67322	5.46828	2.892	83	Promoter	14	4824375	4826396	2022	1	Glyma.06G063800	Glyma.06G063800.1	559
1693	Gm06	4900014	4900276	263	*	P1_peak_1693	41	.	5.14579	6.95302	4.1227	95	Exon (Glyma.06G064700.1/Glyma.06G064700, exon 5 of 13)	14	4898568	4902823	4256	1	Glyma.06G064700	Glyma.06G064700.1	1446
1694	Gm06	5051433	5051709	277	*	P1_peak_1694	75	.	7.65907	10.7996	7.5514	136	Promoter	14	5046183	5052007	5825	2	Glyma.06G066500	Glyma.06G066500.2	298
1695	Gm06	5161917	5162221	305	*	P1_peak_1695	75	.	7.34054	10.7996	7.5514	88	Distal Intergenic	14	5168633	5172992	4360	1	Glyma.06G067900	Glyma.06G067900.1	-6412
1696	Gm06	5168798	5169218	421	*	P1_peak_1696	113	.	8.81352	14.9606	11.366	199	Promoter	14	5168633	5172992	4360	1	Glyma.06G067900	Glyma.06G067900.1	165
1697	Gm06	5190278	5190664	387	*	P1_peak_1697	60	.	6.36837	9.08008	6.03846	192	Promoter	14	5190212	5193591	3380	1	Glyma.06G068100	Glyma.06G068100.1	66
1698	Gm06	5713850	5714146	297	*	P1_peak_1698	75	.	7.65907	10.7996	7.5514	99	Distal Intergenic	14	5720701	5721442	742	1	Glyma.06G074500	Glyma.06G074500.4	-6555
1699	Gm06	5795974	5796266	293	*	P1_peak_1699	87	.	8.29613	12.1518	8.78859	152	Exon (Glyma.06G075300.1/Glyma.06G075300, exon 6 of 23)	14	5792840	5803482	10643	1	Glyma.06G075300	Glyma.06G075300.1	3134
1700	Gm06	5870185	5870468	284	*	P1_peak_1700	63	.	6.70347	9.48499	6.35723	145	Intron (Glyma.06G076100.1/Glyma.06G076100, intron 14 of 17)	14	5872249	5872908	660	1	Glyma.06G076200	Glyma.06G076200.2	-1781
1701	Gm06	6077432	6077693	262	*	P1_peak_1701	52	.	6.38494	8.21136	5.21551	106	Promoter	14	6077751	6080509	2759	1	Glyma.06G079500	Glyma.06G079500.1	-58
1702	Gm06	7492229	7492502	274	*	P1_peak_1702	41	.	5.39031	6.95302	4.1227	73	Distal Intergenic	14	7485063	7486836	1774	1	Glyma.06G095200	Glyma.06G095200.1	7166
1703	Gm06	7515466	7515805	340	*	P1_peak_1703	100	.	8.9332	13.5385	10.0615	174	Promoter	14	7514005	7516160	2156	2	Glyma.06G095500	Glyma.06G095500.5	355
1704	Gm06	7566407	7566668	262	*	P1_peak_1704	63	.	6.70347	9.48499	6.35723	121	Intron (Glyma.06G096100.1/Glyma.06G096100, intron 4 of 14)	14	7560771	7569908	9138	2	Glyma.06G096100	Glyma.06G096100.2	3240
1705	Gm06	7841163	7841695	533	*	P1_peak_1705	63	.	6.70347	9.48499	6.35723	88	Intron (Glyma.06G098800.1/Glyma.06G098800, intron 3 of 4)	14	7839693	7843386	3694	1	Glyma.06G098800	Glyma.06G098800.2	1470
1706	Gm06	7892843	7893188	346	*	P1_peak_1706	113	.	9.57026	14.9572	11.366	163	Promoter	14	7892635	7894125	1491	2	Glyma.06G099700	Glyma.06G099700.1	937
1707	Gm06	8027959	8028232	274	*	P1_peak_1707	41	.	5.74787	6.98299	4.1227	168	Exon (Glyma.06G101600.1/Glyma.06G101600, exon 15 of 16)	14	8022569	8024841	2273	2	Glyma.06G101500	Glyma.06G101500.2	-3118
1708	Gm06	8104732	8105030	299	*	P1_peak_1708	41	.	5.74787	6.98299	4.1227	149	Distal Intergenic	14	8116822	8124088	7267	1	Glyma.06G102500	Glyma.06G102500.10	-11792
1709	Gm06	8354222	8354483	262	*	P1_peak_1709	24	.	4.41225	4.98931	2.42963	225	Promoter	14	8353318	8354466	1149	2	Glyma.06G104900	Glyma.06G104900.1	0
1710	Gm06	8939367	8939703	337	*	P1_peak_1710	100	.	8.61467	13.5385	10.0615	152	Distal Intergenic	14	8944251	8945634	1384	1	Glyma.06G110851	Glyma.06G110851.1	-4548
1711	Gm06	8955140	8955534	395	*	P1_peak_1711	113	.	8.56901	14.9606	11.366	137	Promoter	14	8954295	8956537	2243	1	Glyma.06G111100	Glyma.06G111100.1	845
1712	Gm06	9094083	9094427	345	*	P1_peak_1712	24	.	4.41225	4.98931	2.42963	157	Promoter	14	9089751	9095304	5554	2	Glyma.06G112400	Glyma.06G112400.2	877
1713	Gm06	9108956	9109266	311	*	P1_peak_1713	75	.	7.34054	10.7996	7.5514	189	Intron (Glyma.06G112600.1/Glyma.06G112600, intron 8 of 17)	14	9104326	9114876	10551	1	Glyma.06G112600	Glyma.06G112600.1	4630
1714	Gm06	9288974	9289330	357	*	P1_peak_1714	113	.	9.57026	14.9572	11.366	197	Promoter	14	9288782	9292783	4002	1	Glyma.06G114800	Glyma.06G114800.1	192
1715	Gm06	9363042	9363303	262	*	P1_peak_1715	41	.	5.42934	6.98299	4.1227	174	Intron (Glyma.06G115400.1/Glyma.06G115400, intron 2 of 19)	14	9361946	9371048	9103	1	Glyma.06G115400	Glyma.06G115400.1	1096
1716	Gm06	9400954	9401329	376	*	P1_peak_1716	63	.	7.022	9.48499	6.35723	190	Promoter	14	9401605	9401760	156	1	Glyma.06G115951	Glyma.06G115951.1	-276
1717	Gm06	9575982	9576301	320	*	P1_peak_1717	113	.	9.25173	14.9572	11.366	160	Promoter	14	9575815	9579701	3887	1	Glyma.06G117900	Glyma.06G117900.2	167
1718	Gm06	10146630	10147049	420	*	P1_peak_1718	174	.	11.0142	21.4658	17.4977	217	Distal Intergenic	14	10151584	10153685	2102	1	Glyma.06G125100	Glyma.06G125100.1	-4535
1719	Gm06	10211268	10211546	279	*	P1_peak_1719	75	.	7.34054	10.7996	7.5514	138	Promoter	14	10209077	10211332	2256	2	Glyma.06G125600	Glyma.06G125600.1	0
1720	Gm06	10227380	10227818	439	*	P1_peak_1720	255	.	14.1929	29.9032	25.5736	200	Distal Intergenic	14	10236053	10237816	1764	1	Glyma.06G125800	Glyma.06G125800.4	-8235
1721	Gm06	10299414	10299703	290	*	P1_peak_1721	60	.	6.36837	9.08008	6.03846	180	Intron (Glyma.06G126300.1/Glyma.06G126300, intron 1 of 11)	14	10292391	10302426	10036	2	Glyma.06G126300	Glyma.06G126300.1	2723
1722	Gm06	10433550	10433915	366	*	P1_peak_1722	52	.	6.38494	8.21136	5.21551	250	Distal Intergenic	14	10435981	10443512	7532	2	Glyma.06G127600	Glyma.06G127600.2	9597
1723	Gm06	10496463	10496771	309	*	P1_peak_1723	70	.	6.61288	10.1966	7.0368	122	Exon (Glyma.06G128000.1/Glyma.06G128000, exon 5 of 6)	14	10496017	10498672	2656	2	Glyma.06G128000	Glyma.06G128000.1	1901
1724	Gm06	10723030	10723353	324	*	P1_peak_1724	140	.	10.5259	17.8822	14.0986	227	Exon (Glyma.06G131100.1/Glyma.06G131100, exon 1 of 2)	14	10721934	10726599	4666	2	Glyma.06G131100	Glyma.06G131100.1	3246
1725	Gm06	10726184	10726445	262	*	P1_peak_1725	40	.	5.48855	6.80704	4.05891	114	Promoter	14	10721934	10726599	4666	2	Glyma.06G131100	Glyma.06G131100.1	154
1726	Gm06	10841269	10841649	381	*	P1_peak_1726	113	.	8.56901	14.9606	11.366	182	Distal Intergenic	14	10838673	10840244	1572	2	Glyma.06G132200	Glyma.06G132200.2	-1025
1727	Gm06	10981153	10981604	452	*	P1_peak_1727	259	.	11.7441	30.322	25.9852	214	Promoter	14	10974919	10982092	7174	2	Glyma.06G134200	Glyma.06G134200.2	488
1728	Gm06	10981880	10982141	262	*	P1_peak_1728	63	.	6.70347	9.48499	6.35723	76	Promoter	14	10974919	10982092	7174	2	Glyma.06G134200	Glyma.06G134200.2	0
1729	Gm06	10984446	10984828	383	*	P1_peak_1729	230	.	14.6668	27.2446	23.0045	158	Distal Intergenic	14	10974919	10982277	7359	2	Glyma.06G134200	Glyma.06G134200.1	-2169
1730	Gm06	11019771	11020065	295	*	P1_peak_1730	41	.	5.42934	6.98299	4.1227	165	Distal Intergenic	14	11022853	11026124	3272	1	Glyma.06G134600	Glyma.06G134600.1	-2788
1731	Gm06	11110431	11110692	262	*	P1_peak_1731	41	.	5.74787	6.98299	4.1227	77	Promoter	14	11110574	11111494	921	1	Glyma.06G136000	Glyma.06G136000.1	0
1732	Gm06	11767435	11767776	342	*	P1_peak_1732	61	.	6.52854	9.17958	6.13569	128	Exon (Glyma.06G145100.1/Glyma.06G145100, exon 1 of 1)	14	11766908	11769259	2352	2	Glyma.06G145100	Glyma.06G145100.1	1483
1733	Gm06	11773327	11773588	262	*	P1_peak_1733	63	.	6.70347	9.48499	6.35723	161	Distal Intergenic	14	11766908	11769259	2352	2	Glyma.06G145100	Glyma.06G145100.1	-4068
1734	Gm06	11886621	11886913	293	*	P1_peak_1734	127	.	9.8888	16.4057	12.7162	184	Promoter	14	11884426	11887151	2726	2	Glyma.06G146100	Glyma.06G146100.1	238
1735	Gm06	12028513	12028817	305	*	P1_peak_1735	54	.	4.52902	8.44714	5.44394	202	Exon (Glyma.06G147800.1/Glyma.06G147800, exon 4 of 5)	14	12025688	12031851	6164	2	Glyma.06G147800	Glyma.06G147800.2	3034
1736	Gm06	12099178	12099488	311	*	P1_peak_1736	87	.	7.9776	12.1518	8.78859	147	Promoter	14	12098919	12103332	4414	1	Glyma.06G148600	Glyma.06G148600.1	259
1737	Gm06	12121985	12122246	262	*	P1_peak_1737	63	.	6.70347	9.48499	6.35723	123	Intron (Glyma.06G149000.1/Glyma.06G149000, intron 2 of 2)	14	12121126	12123766	2641	2	Glyma.06G149000	Glyma.06G149000.1	1520
1738	Gm06	12265351	12265778	428	*	P1_peak_1738	245	.	14.9853	28.8781	24.5699	249	Distal Intergenic	14	12263045	12263940	896	2	Glyma.06G151100	Glyma.06G151100.2	-1411
1739	Gm06	12305627	12305917	291	*	P1_peak_1739	40	.	5.21474	6.80704	4.05891	244	Promoter	14	12305404	12306422	1019	2	Glyma.06G151400	Glyma.06G151400.1	505
1740	Gm06	12315812	12316138	327	*	P1_peak_1740	87	.	7.9776	12.1518	8.78859	107	Promoter	14	12315920	12320038	4119	1	Glyma.06G151500	Glyma.06G151500.1	0
1741	Gm06	12495408	12495716	309	*	P1_peak_1741	87	.	7.9776	12.1518	8.78859	85	Promoter	14	12494874	12496197	1324	1	Glyma.06G153700	Glyma.06G153700.1	534
1742	Gm06	12665860	12666399	540	*	P1_peak_1742	155	.	11.1629	19.3848	15.5169	197	Promoter	14	12662484	12666234	3751	2	Glyma.06G155500	Glyma.06G155500.1	0
1743	Gm06	12800633	12800940	308	*	P1_peak_1743	63	.	7.022	9.48499	6.35723	178	Promoter	14	12800298	12807901	7604	1	Glyma.06G156500	Glyma.06G156500.1	335
1744	Gm06	12935591	12935855	265	*	P1_peak_1744	46	.	4.89762	7.53305	4.66092	143	Distal Intergenic	14	12936904	12941191	4288	2	Glyma.06G158100	Glyma.06G158100.5	5336
1745	Gm06	12987794	12988055	262	*	P1_peak_1745	41	.	5.74787	6.98299	4.1227	87	Intron (Glyma.06G158532.1/Glyma.06G158532, intron 3 of 5)	14	12986818	12990099	3282	2	Glyma.06G158532	Glyma.06G158532.1	2044
1746	Gm06	13302382	13302752	371	*	P1_peak_1746	41	.	5.74787	6.98299	4.1227	123	Intron (Glyma.06G161400.1/Glyma.06G161400, intron 6 of 13)	14	13296687	13309965	13279	2	Glyma.06G161400	Glyma.06G161400.1	7213
1747	Gm06	13337685	13337946	262	*	P1_peak_1747	63	.	7.022	9.48499	6.35723	123	Distal Intergenic	14	13332903	13334868	1966	2	Glyma.06G161900	Glyma.06G161900.1	-2817
1748	Gm06	13388761	13389022	262	*	P1_peak_1748	32	.	4.90128	5.94877	3.22993	107	Promoter	14	13388425	13394691	6267	1	Glyma.06G162500	Glyma.06G162500.10	336
1749	Gm06	13477812	13478162	351	*	P1_peak_1749	140	.	10.8444	17.8822	14.0986	107	Distal Intergenic	14	13480823	13483452	2630	2	Glyma.06G163700	Glyma.06G163700.1	5290
1750	Gm06	13743573	13743840	268	*	P1_peak_1750	70	.	6.61288	10.1966	7.0368	153	Distal Intergenic	14	13738237	13741198	2962	1	Glyma.06G165700	Glyma.06G165700.1	5336
1751	Gm06	13902639	13902942	304	*	P1_peak_1751	52	.	6.38494	8.21136	5.21551	150	Downstream (<=300bp)	14	13899833	13902581	2749	1	Glyma.06G167000	Glyma.06G167000.1	2806
1752	Gm06	14066973	14067243	271	*	P1_peak_1752	63	.	6.70347	9.48499	6.35723	142	Promoter	14	14066432	14073933	7502	1	Glyma.06G168700	Glyma.06G168700.1	541
1753	Gm06	14075249	14075510	262	*	P1_peak_1753	63	.	7.022	9.48499	6.35723	127	Promoter	14	14074933	14076661	1729	1	Glyma.06G168900	Glyma.06G168900.1	316
1754	Gm06	14238242	14238563	322	*	P1_peak_1754	140	.	10.5259	17.8822	14.0986	139	Promoter	14	14233295	14239345	6051	2	Glyma.06G170500	Glyma.06G170500.1	782
1755	Gm06	14631187	14631658	472	*	P1_peak_1755	199	.	13.3927	24.0361	19.9328	233	Promoter	14	14630296	14640614	10319	1	Glyma.06G173800	Glyma.06G173800.1	891
1756	Gm06	14653312	14653749	438	*	P1_peak_1756	199	.	13.0741	24.0361	19.9328	249	Promoter	14	14644872	14654668	9797	2	Glyma.06G174000	Glyma.06G174000.1	919
1757	Gm06	14747477	14747863	387	*	P1_peak_1757	140	.	10.8444	17.8822	14.0986	176	Promoter	14	14745395	14748269	2875	2	Glyma.06G174900	Glyma.06G174900.1	406
1758	Gm06	15017429	15017710	282	*	P1_peak_1758	52	.	6.38494	8.21136	5.21551	126	Promoter	14	15016735	15018068	1334	2	Glyma.06G178000	Glyma.06G178000.1	358
1759	Gm06	15355368	15355733	366	*	P1_peak_1759	75	.	7.34054	10.7996	7.5514	222	Promoter	14	15354554	15354829	276	2	Glyma.06G180900	Glyma.06G180900.1	-539
1760	Gm06	15906904	15907174	271	*	P1_peak_1760	52	.	6.06641	8.21136	5.21551	99	Distal Intergenic	14	15898126	15899543	1418	1	Glyma.06G184300	Glyma.06G184300.1	8778
1761	Gm06	16164193	16164552	360	*	P1_peak_1761	100	.	8.9332	13.5385	10.0615	126	Promoter	14	16164491	16170509	6019	1	Glyma.06G186300	Glyma.06G186300.1	0
1762	Gm06	16313714	16314002	289	*	P1_peak_1762	87	.	8.29613	12.1518	8.78859	130	Downstream (<=300bp)	14	16307759	16313516	5758	1	Glyma.06G187500	Glyma.06G187500.2	5955
1763	Gm06	16369032	16369293	262	*	P1_peak_1763	52	.	6.06641	8.21136	5.21551	115	Promoter	14	16365445	16369662	4218	2	Glyma.06G188100	Glyma.06G188100.1	369
1764	Gm06	16658405	16658666	262	*	P1_peak_1764	63	.	7.022	9.48499	6.35723	147	Promoter	14	16656350	16658893	2544	2	Glyma.06G190200	Glyma.06G190200.1	227
1765	Gm06	17174117	17174536	420	*	P1_peak_1765	361	.	19.7633	40.7916	36.1623	229	Promoter	14	17174478	17176428	1951	1	Glyma.06G193600	Glyma.06G193600.1	0
1766	Gm06	17242155	17242515	361	*	P1_peak_1766	107	.	7.17976	14.2141	10.7055	167	Exon (Glyma.06G193900.1/Glyma.06G193900, exon 2 of 2)	14	17242856	17243864	1009	2	Glyma.06G194000	Glyma.06G194000.1	1349
1767	Gm06	17295452	17295752	301	*	P1_peak_1767	95	.	7.54518	12.9582	9.55728	97	Distal Intergenic	14	17295878	17297001	1124	2	Glyma.06G194700	Glyma.06G194700.1	1249
1768	Gm06	17330541	17330876	336	*	P1_peak_1768	127	.	9.8888	16.4057	12.7162	142	Exon (Glyma.06G194800.1/Glyma.06G194800, exon 2 of 2)	14	17329005	17332183	3179	1	Glyma.06G194800	Glyma.06G194800.1	1536
1769	Gm06	17387430	17387746	317	*	P1_peak_1769	52	.	6.38494	8.21136	5.21551	207	Promoter	14	17386653	17388597	1945	2	Glyma.06G195100	Glyma.06G195100.1	851
1770	Gm06	17613374	17613657	284	*	P1_peak_1770	75	.	7.34054	10.7996	7.5514	121	Distal Intergenic	14	17628133	17643202	15070	1	Glyma.06G196600	Glyma.06G196600.1	-14476
1771	Gm06	18256588	18256895	308	*	P1_peak_1771	46	.	2.60963	7.50651	4.63819	98	Distal Intergenic	14	18233196	18235776	2581	2	Glyma.06G201000	Glyma.06G201000.3	-20812
1772	Gm06	18609926	18610187	262	*	P1_peak_1772	75	.	7.65907	10.7996	7.5514	128	Distal Intergenic	14	18641764	18672214	30451	2	Glyma.06G202500	Glyma.06G202500.4	62027
1773	Gm06	18671518	18671786	269	*	P1_peak_1773	60	.	6.12385	9.08008	6.03846	74	Promoter	14	18641764	18672214	30451	2	Glyma.06G202500	Glyma.06G202500.4	428
1774	Gm06	18812076	18812339	264	*	P1_peak_1774	52	.	6.38494	8.21136	5.21551	113	Intron (Glyma.06G203200.2/Glyma.06G203200, intron 5 of 10)	14	18810539	18816387	5849	1	Glyma.06G203200	Glyma.06G203200.1	1537
1775	Gm06	18914562	18914890	329	*	P1_peak_1775	80	.	7.10192	11.3449	8.0642	208	Distal Intergenic	14	18907463	18912173	4711	2	Glyma.06G203800	Glyma.06G203800.4	-2389
1776	Gm06	19010867	19011128	262	*	P1_peak_1776	41	.	5.14579	6.95302	4.1227	113	Distal Intergenic	14	19028575	19030870	2296	1	Glyma.06G204300	Glyma.06G204300.1	-17447
1777	Gm06	19064973	19065261	289	*	P1_peak_1777	75	.	7.65907	10.7996	7.5514	124	Intron (Glyma.06G204400.2/Glyma.06G204400, intron 6 of 6)	14	19066894	19072949	6056	2	Glyma.06G204400	Glyma.06G204400.1	7688
1778	Gm06	19071610	19071871	262	*	P1_peak_1778	52	.	6.38494	8.21136	5.21551	71	Exon (Glyma.06G204400.1/Glyma.06G204400, exon 1 of 5)	14	19066894	19072949	6056	2	Glyma.06G204400	Glyma.06G204400.1	1078
1779	Gm06	19107667	19108085	419	*	P1_peak_1779	102	.	8.32449	13.7287	10.2329	224	Distal Intergenic	14	19091521	19096656	5136	2	Glyma.06G204500	Glyma.06G204500.1	-11011
1780	Gm06	19218961	19219271	311	*	P1_peak_1780	113	.	9.25173	14.9572	11.366	196	Distal Intergenic	14	19211542	19212611	1070	2	Glyma.06G205200	Glyma.06G205200.1	-6350
1781	Gm06	19337423	19337888	466	*	P1_peak_1781	102	.	8.07998	13.7287	10.2329	180	Distal Intergenic	14	19283040	19286190	3151	2	Glyma.06G205701	Glyma.06G205701.1	-51233
1782	Gm06	19446970	19447280	311	*	P1_peak_1782	80	.	7.34643	11.3449	8.0642	144	Distal Intergenic	14	19490036	19494391	4356	1	Glyma.06G205900	Glyma.06G205900.1	-42756
1783	Gm06	19962080	19962348	269	*	P1_peak_1783	19	.	3.59354	4.33257	1.92859	260	Distal Intergenic	14	19900674	19902940	2267	2	Glyma.06G207751	Glyma.06G207751.1	-59140
1784	Gm06	20349198	20349596	399	*	P1_peak_1784	80	.	7.10192	11.3449	8.0642	205	Promoter	14	20349310	20352988	3679	1	Glyma.06G209000	Glyma.06G209000.6	0
1785	Gm06	20352257	20352557	301	*	P1_peak_1785	100	.	8.61467	13.5385	10.0615	159	Exon (Glyma.06G209000.1/Glyma.06G209000, exon 5 of 5)	14	20349310	20352988	3679	1	Glyma.06G209000	Glyma.06G209000.6	2947
1786	Gm06	20472429	20472719	291	*	P1_peak_1786	52	.	6.06641	8.21136	5.21551	157	Distal Intergenic	14	20476988	20483289	6302	2	Glyma.06G209700	Glyma.06G209700.1	10570
1787	Gm06	20755757	20756018	262	*	P1_peak_1787	63	.	6.70347	9.48499	6.35723	93	Distal Intergenic	14	20761261	20764240	2980	1	Glyma.06G210900	Glyma.06G210900.1	-5243
1788	Gm06	20835344	20835864	521	*	P1_peak_1788	52	.	6.38494	8.21136	5.21551	181	Distal Intergenic	14	20800453	20802748	2296	1	Glyma.06G211200	Glyma.06G211200.1	34891
1789	Gm06	20931974	20932254	281	*	P1_peak_1789	41	.	5.74787	6.98299	4.1227	161	Promoter	14	20923017	20932485	9469	2	Glyma.06G211500	Glyma.06G211500.1	231
1790	Gm06	20980898	20981835	938	*	P1_peak_1790	450	.	20.7948	49.9483	45.0424	487	Distal Intergenic	14	20959561	20964021	4461	1	Glyma.06G211600	Glyma.06G211600.1	21337
1791	Gm06	21559270	21559645	376	*	P1_peak_1791	105	.	8.77431	14.0047	10.5007	145	Distal Intergenic	14	21553321	21555018	1698	2	Glyma.06G212200	Glyma.06G212200.1	-4252
1792	Gm06	21633184	21633796	613	*	P1_peak_1792	52	.	6.38494	8.21136	5.21551	469	Distal Intergenic	14	21661138	21664778	3641	1	Glyma.06G212100	Glyma.06G212100.2	-27342
1793	Gm06	21851630	21852023	394	*	P1_peak_1793	70	.	6.8574	10.1966	7.0368	314	Promoter	14	21849508	21851447	1940	2	Glyma.06G214050	Glyma.06G214050.1	-183
1794	Gm06	21887832	21888093	262	*	P1_peak_1794	46	.	4.73461	7.53305	4.66092	193	Distal Intergenic	14	21859342	21859548	207	2	Glyma.06G214100	Glyma.06G214100.1	-28284
1795	Gm06	21936058	21936690	633	*	P1_peak_1795	181	.	11.3275	22.1442	18.1636	396	Distal Intergenic	14	21963636	21966113	2478	2	Glyma.06G214300	Glyma.06G214300.1	29423
1796	Gm06	21944301	21944829	529	*	P1_peak_1796	107	.	7.17976	14.2141	10.7055	292	Distal Intergenic	14	21963636	21966113	2478	2	Glyma.06G214300	Glyma.06G214300.1	21284
1797	Gm06	21960052	21960770	719	*	P1_peak_1797	52	.	6.38494	8.21136	5.21551	366	Distal Intergenic	14	21963636	21966113	2478	2	Glyma.06G214300	Glyma.06G214300.1	5343
1798	Gm06	22313398	22313751	354	*	P1_peak_1798	155	.	10.691	19.396	15.5252	170	Distal Intergenic	14	22346003	22353434	7432	2	Glyma.06G215400	Glyma.06G215400.1	39683
1799	Gm06	22447270	22447624	355	*	P1_peak_1799	155	.	11.4815	19.3848	15.5169	156	Distal Intergenic	14	22452500	22453651	1152	1	Glyma.06G215900	Glyma.06G215900.1	-4876
1800	Gm06	22590774	22591179	406	*	P1_peak_1800	453	.	20.2867	50.2976	45.3825	207	Distal Intergenic	14	22531504	22537930	6427	2	Glyma.06G216400	Glyma.06G216400.7	-52844
1801	Gm06	22621889	22622314	426	*	P1_peak_1801	52	.	6.38494	8.21136	5.21551	205	Distal Intergenic	14	22647603	22649663	2061	1	Glyma.06G216500	Glyma.06G216500.1	-25289
1802	Gm06	22733223	22733484	262	*	P1_peak_1802	75	.	7.65907	10.7996	7.5514	108	Distal Intergenic	14	22714948	22715304	357	1	Glyma.06G216750	Glyma.06G216750.1	18275
1803	Gm06	22817411	22817743	333	*	P1_peak_1803	62	.	4.89579	9.25272	6.2069	181	Distal Intergenic	14	22805766	22806882	1117	2	Glyma.06G217050	Glyma.06G217050.1	-10529
1804	Gm06	22946509	22947215	707	*	P1_peak_1804	47	.	4.2845	7.66459	4.78952	185	Distal Intergenic	14	22894229	22923898	29670	2	Glyma.06G217400	Glyma.06G217400.1	-22611
1805	Gm06	22974079	22974380	302	*	P1_peak_1805	41	.	5.42934	6.98299	4.1227	166	Distal Intergenic	14	22894229	22923898	29670	2	Glyma.06G217400	Glyma.06G217400.1	-50181
1806	Gm06	22989112	22989449	338	*	P1_peak_1806	91	.	7.59095	12.5229	9.13435	204	Distal Intergenic	14	22894229	22923898	29670	2	Glyma.06G217400	Glyma.06G217400.1	-65214
1807	Gm06	23233680	23234041	362	*	P1_peak_1807	80	.	7.10192	11.3449	8.0642	198	Distal Intergenic	14	23312082	23317711	5630	1	Glyma.06G217500	Glyma.06G217500.1	-78041
1808	Gm06	23264393	23264764	372	*	P1_peak_1808	155	.	11.1629	19.3848	15.5169	159	Distal Intergenic	14	23312082	23317711	5630	1	Glyma.06G217500	Glyma.06G217500.1	-47318
1809	Gm06	23293248	23293569	322	*	P1_peak_1809	75	.	7.17331	10.7674	7.5514	200	Distal Intergenic	14	23312082	23317711	5630	1	Glyma.06G217500	Glyma.06G217500.1	-18513
1810	Gm06	23298057	23298321	265	*	P1_peak_1810	25	.	3.75655	5.08049	2.51329	82	Distal Intergenic	14	23312082	23317711	5630	1	Glyma.06G217500	Glyma.06G217500.1	-13761
1811	Gm06	23374125	23374386	262	*	P1_peak_1811	41	.	5.14579	6.95302	4.1227	147	Distal Intergenic	14	23395688	23397027	1340	2	Glyma.06G217600	Glyma.06G217600.1	22641
1812	Gm06	23893051	23893312	262	*	P1_peak_1812	41	.	5.14579	6.95302	4.1227	191	Distal Intergenic	14	23875322	23885867	10546	2	Glyma.06G218500	Glyma.06G218500.1	-7184
1813	Gm06	23938450	23938842	393	*	P1_peak_1813	155	.	11.1629	19.3848	15.5169	230	Distal Intergenic	14	23875322	23885867	10546	2	Glyma.06G218500	Glyma.06G218500.1	-52583
1814	Gm06	23948416	23949296	881	*	P1_peak_1814	75	.	7.65907	10.7996	7.5514	398	Distal Intergenic	14	23875322	23885867	10546	2	Glyma.06G218500	Glyma.06G218500.1	-62549
1815	Gm06	24289138	24289418	281	*	P1_peak_1815	129	.	9.59575	16.6509	12.9541	125	Distal Intergenic	14	24443409	24446386	2978	1	Glyma.06G221100	Glyma.06G221100.1	-153991
1816	Gm06	24541652	24542033	382	*	P1_peak_1816	85	.	6.85344	11.8546	8.56014	213	Distal Intergenic	14	24620419	24623693	3275	1	Glyma.06G220900	Glyma.06G220900.1	-78386
1817	Gm06	24644540	24645138	599	*	P1_peak_1817	91	.	7.59095	12.5229	9.13435	278	Distal Intergenic	14	24627512	24629134	1623	2	Glyma.06G220800	Glyma.06G220800.1	-15406
1818	Gm06	24756300	24756634	335	*	P1_peak_1818	49	.	5.50276	7.79293	4.91144	103	Distal Intergenic	14	24879115	24881434	2320	2	Glyma.06G220700	Glyma.06G220700.1	124800
1819	Gm06	24783059	24783390	332	*	P1_peak_1819	66	.	5.82092	9.76557	6.63436	119	Distal Intergenic	14	24879115	24881434	2320	2	Glyma.06G220700	Glyma.06G220700.1	98044
1820	Gm06	24803518	24804012	495	*	P1_peak_1820	270	.	13.5217	31.4421	27.0609	262	Distal Intergenic	14	24879115	24881434	2320	2	Glyma.06G220700	Glyma.06G220700.1	77422
1821	Gm06	24831072	24831532	461	*	P1_peak_1821	94	.	6.64122	12.8231	9.42518	126	Distal Intergenic	14	24879115	24881434	2320	2	Glyma.06G220700	Glyma.06G220700.1	49902
1822	Gm06	24943386	24943755	370	*	P1_peak_1822	52	.	6.38494	8.21136	5.21551	151	Distal Intergenic	14	24983935	24995388	11454	1	Glyma.06G220500	Glyma.06G220500.1	-40180
1823	Gm06	24967977	24968278	302	*	P1_peak_1823	100	.	8.9332	13.5385	10.0615	210	Distal Intergenic	14	24983935	24995388	11454	1	Glyma.06G220500	Glyma.06G220500.1	-15657
1824	Gm06	24976512	24976926	415	*	P1_peak_1824	113	.	9.57026	14.9572	11.366	233	Distal Intergenic	14	24983935	24995388	11454	1	Glyma.06G220500	Glyma.06G220500.1	-7009
1825	Gm06	25060986	25061278	293	*	P1_peak_1825	52	.	6.38494	8.21136	5.21551	206	Distal Intergenic	14	25070447	25081599	11153	1	Glyma.06G220300	Glyma.06G220300.1	-9169
1826	Gm06	25310398	25310677	280	*	P1_peak_1826	49	.	5.51374	7.79626	4.91302	178	Distal Intergenic	14	25070447	25081599	11153	1	Glyma.06G220300	Glyma.06G220300.2	239951
1827	Gm06	25310944	25311208	265	*	P1_peak_1827	40	.	5.26397	6.7682	4.02566	101	Distal Intergenic	14	25070447	25081599	11153	1	Glyma.06G220300	Glyma.06G220300.2	240497
1828	Gm06	25314119	25314490	372	*	P1_peak_1828	41	.	5.69249	6.89309	4.1227	202	Distal Intergenic	14	25070447	25081599	11153	1	Glyma.06G220300	Glyma.06G220300.2	243672
1829	Gm06	25379711	25380022	312	*	P1_peak_1829	41	.	5.39031	6.95302	4.1227	120	Distal Intergenic	14	25593407	25593517	111	2	Glyma.06G220566	Glyma.06G220566.1	213495
1830	Gm06	26162985	26163656	672	*	P1_peak_1830	155	.	11.1629	19.3848	15.5169	257	Distal Intergenic	14	26082110	26087562	5453	1	Glyma.06G219200	Glyma.06G219200.2	80875
1831	Gm06	26220126	26220600	475	*	P1_peak_1831	52	.	6.06641	8.21136	5.21551	259	Distal Intergenic	14	26270131	26272504	2374	1	Glyma.06G219500	Glyma.06G219500.1	-49531
1832	Gm06	26398683	26398968	286	*	P1_peak_1832	50	.	5.87934	7.99793	5.08587	89	Distal Intergenic	14	26346410	26350876	4467	2	Glyma.06G219600	Glyma.06G219600.2	-47807
1833	Gm06	26422175	26422506	332	*	P1_peak_1833	63	.	6.70347	9.48499	6.35723	237	Distal Intergenic	14	26346410	26350876	4467	2	Glyma.06G219600	Glyma.06G219600.2	-71299
1834	Gm06	26511174	26512361	1188	*	P1_peak_1834	113	.	9.57026	14.9572	11.366	953	Distal Intergenic	14	26538134	26545216	7083	2	Glyma.06G219800	Glyma.06G219800.1	32855
1835	Gm06	26532944	26533259	316	*	P1_peak_1835	48	.	6.11666	7.77437	4.89752	184	Distal Intergenic	14	26538134	26545216	7083	2	Glyma.06G219800	Glyma.06G219800.1	11957
1836	Gm06	27172677	27172984	308	*	P1_peak_1836	63	.	7.022	9.48499	6.35723	124	Distal Intergenic	14	27132027	27132483	457	1	Glyma.06G221500	Glyma.06G221500.1	40650
1837	Gm06	27196895	27197243	349	*	P1_peak_1837	75	.	7.34054	10.7996	7.5514	164	Distal Intergenic	14	27132027	27132483	457	1	Glyma.06G221500	Glyma.06G221500.1	64868
1838	Gm06	27247307	27247569	263	*	P1_peak_1838	75	.	6.28303	10.8182	7.56875	132	Distal Intergenic	14	27132027	27132483	457	1	Glyma.06G221500	Glyma.06G221500.1	115280
1839	Gm06	27293310	27293813	504	*	P1_peak_1839	764	.	34.4158	82.2493	76.4266	255	Distal Intergenic	14	27132027	27132483	457	1	Glyma.06G221500	Glyma.06G221500.1	161283
1840	Gm06	27388261	27388564	304	*	P1_peak_1840	50	.	5.87934	7.99793	5.08587	131	Distal Intergenic	14	27548026	27553260	5235	1	Glyma.06G221600	Glyma.06G221600.1	-159462
1841	Gm06	27652805	27653066	262	*	P1_peak_1841	62	.	4.77353	9.25272	6.2069	60	Distal Intergenic	14	27609749	27615184	5436	2	Glyma.06G221650	Glyma.06G221650.2	-37621
1842	Gm06	27795800	27796215	416	*	P1_peak_1842	224	.	10.766	26.6287	22.435	224	Distal Intergenic	14	27742156	27747078	4923	2	Glyma.06G221700	Glyma.06G221700.1	-48722
1843	Gm06	27810924	27811393	470	*	P1_peak_1843	64	.	5.7849	9.6154	6.4857	272	Distal Intergenic	14	27742156	27747078	4923	2	Glyma.06G221700	Glyma.06G221700.1	-63846
1844	Gm06	27970779	27971248	470	*	P1_peak_1844	174	.	8.19675	21.4139	17.4554	207	Distal Intergenic	14	28010766	28014632	3867	1	Glyma.06G221800	Glyma.06G221800.1	-39518
1845	Gm06	28084475	28084934	460	*	P1_peak_1845	48	.	5.22588	7.70766	4.83217	167	Distal Intergenic	14	28010766	28014632	3867	1	Glyma.06G221800	Glyma.06G221800.1	73709
1846	Gm06	28121949	28122437	489	*	P1_peak_1846	141	.	6.81425	17.958	14.1735	197	Distal Intergenic	14	28010766	28014632	3867	1	Glyma.06G221800	Glyma.06G221800.1	111183
1847	Gm06	28142471	28142754	284	*	P1_peak_1847	70	.	5.71267	10.2513	7.0819	67	Distal Intergenic	14	28010766	28014632	3867	1	Glyma.06G221800	Glyma.06G221800.1	131705
1848	Gm06	28329772	28330107	336	*	P1_peak_1848	184	.	8.31901	22.4566	18.4331	175	Distal Intergenic	14	28417057	28420522	3466	1	Glyma.06G221900	Glyma.06G221900.1	-86950
1849	Gm06	28417804	28418103	300	*	P1_peak_1849	75	.	7.34054	10.7996	7.5514	193	Promoter	14	28417083	28420572	3490	1	Glyma.06G221900	Glyma.06G221900.4	721
1850	Gm06	28544563	28544824	262	*	P1_peak_1850	63	.	6.70347	9.48499	6.35723	160	Promoter	14	28491190	28545137	53948	2	Glyma.06G222100	Glyma.06G222100.3	313
1851	Gm06	28677503	28677844	342	*	P1_peak_1851	41	.	5.29238	6.92939	4.1227	187	Distal Intergenic	14	28703667	28719389	15723	1	Glyma.06G222500	Glyma.06G222500.1	-25823
1852	Gm06	28746616	28746975	360	*	P1_peak_1852	113	.	9.57026	14.9572	11.366	200	Distal Intergenic	14	28737188	28740904	3717	2	Glyma.06G222700	Glyma.06G222700.1	-5712
1853	Gm06	28889782	28890196	415	*	P1_peak_1853	39	.	4.5716	6.6833	3.94718	196	Distal Intergenic	14	28839029	28842106	3078	2	Glyma.06G222800	Glyma.06G222800.3	-47676
1854	Gm06	29368181	29368462	282	*	P1_peak_1854	60	.	6.58381	9.0636	6.03846	109	Distal Intergenic	14	29309856	29319063	9208	2	Glyma.06G223800	Glyma.06G223800.1	-49118
1855	Gm06	29689942	29690969	1028	*	P1_peak_1855	117	.	9.04813	15.3147	11.7108	484	Distal Intergenic	14	29922572	29926275	3704	1	Glyma.06G224200	Glyma.06G224200.2	-231603
1856	Gm06	29840058	29840405	348	*	P1_peak_1856	115	.	5.87276	15.1622	11.5647	168	Distal Intergenic	14	29922572	29926275	3704	1	Glyma.06G224200	Glyma.06G224200.2	-82167
1857	Gm06	29890338	29890606	269	*	P1_peak_1857	52	.	6.38494	8.21136	5.21551	153	Distal Intergenic	14	29922572	29926275	3704	1	Glyma.06G224200	Glyma.06G224200.2	-31966
1858	Gm06	30169782	30170191	410	*	P1_peak_1858	75	.	7.34054	10.7996	7.5514	235	Distal Intergenic	14	30157056	30162607	5552	2	Glyma.06G224700	Glyma.06G224700.1	-7175
1859	Gm06	30654192	30654522	331	*	P1_peak_1859	66	.	6.36055	9.82809	6.69371	192	Distal Intergenic	14	30636312	30640153	3842	2	Glyma.06G225200	Glyma.06G225200.1	-14039
1860	Gm06	30886280	30887096	817	*	P1_peak_1860	100	.	8.61467	13.5385	10.0615	687	Distal Intergenic	14	30859212	30866545	7334	1	Glyma.06G225700	Glyma.06G225700.1	27068
1861	Gm06	30910417	30911065	649	*	P1_peak_1861	91	.	7.83546	12.5229	9.13435	352	Distal Intergenic	14	30859212	30866545	7334	1	Glyma.06G225700	Glyma.06G225700.1	51205
1862	Gm06	30938235	30938595	361	*	P1_peak_1862	49	.	5.74154	7.79293	4.91144	198	Distal Intergenic	14	30859212	30866545	7334	1	Glyma.06G225700	Glyma.06G225700.1	79023
1863	Gm06	30946326	30946828	503	*	P1_peak_1863	36	.	5.03653	6.3275	3.60087	83	Distal Intergenic	14	30859212	30866545	7334	1	Glyma.06G225700	Glyma.06G225700.1	87114
1864	Gm06	30977741	30978053	313	*	P1_peak_1864	85	.	6.6633	11.8546	8.56014	137	Distal Intergenic	14	30859212	30866545	7334	1	Glyma.06G225700	Glyma.06G225700.1	118529
1865	Gm06	30990022	30990329	308	*	P1_peak_1865	62	.	5.38665	9.31879	6.26964	81	Distal Intergenic	14	30859212	30866545	7334	1	Glyma.06G225700	Glyma.06G225700.1	130810
1866	Gm06	31028633	31029030	398	*	P1_peak_1866	115	.	9.46884	15.1392	11.5423	217	Distal Intergenic	14	31169195	31179420	10226	2	Glyma.06G225800	Glyma.06G225800.1	150390
1867	Gm06	31033298	31033654	357	*	P1_peak_1867	23	.	4.244	4.92152	2.38611	260	Distal Intergenic	14	31169195	31179420	10226	2	Glyma.06G225800	Glyma.06G225800.1	145766
1868	Gm06	31115956	31116329	374	*	P1_peak_1868	113	.	9.57026	14.9572	11.366	173	Distal Intergenic	14	31169195	31179420	10226	2	Glyma.06G225800	Glyma.06G225800.1	63091
1869	Gm06	31125129	31125442	314	*	P1_peak_1869	140	.	10.8444	17.8822	14.0986	148	Distal Intergenic	14	31169195	31179420	10226	2	Glyma.06G225800	Glyma.06G225800.1	53978
1870	Gm06	31212689	31213211	523	*	P1_peak_1870	140	.	10.5259	17.8822	14.0986	240	Distal Intergenic	14	31169195	31179420	10226	2	Glyma.06G225800	Glyma.06G225800.1	-33269
1871	Gm06	31258367	31258687	321	*	P1_peak_1871	92	.	5.55711	12.6073	9.21774	154	Distal Intergenic	14	31169195	31179420	10226	2	Glyma.06G225800	Glyma.06G225800.1	-78947
1872	Gm06	31259368	31260098	731	*	P1_peak_1872	100	.	5.05697	13.5501	10.0727	534	Distal Intergenic	14	31169195	31179420	10226	2	Glyma.06G225800	Glyma.06G225800.1	-79948
1873	Gm06	31273110	31273588	479	*	P1_peak_1873	34	.	3.79547	6.17368	3.44986	350	Distal Intergenic	14	31169195	31179420	10226	2	Glyma.06G225800	Glyma.06G225800.1	-93690
1874	Gm06	31284785	31285216	432	*	P1_peak_1874	129	.	4.72973	16.6034	12.9095	211	Distal Intergenic	14	31169195	31179420	10226	2	Glyma.06G225800	Glyma.06G225800.1	-105365
1875	Gm06	31300756	31301140	385	*	P1_peak_1875	57	.	5.2598	8.74721	5.73973	175	Distal Intergenic	14	31169195	31179420	10226	2	Glyma.06G225800	Glyma.06G225800.1	-121336
1876	Gm06	31323976	31325285	1310	*	P1_peak_1876	392	.	9.43444	43.943	39.2268	444	Distal Intergenic	14	31169195	31179420	10226	2	Glyma.06G225800	Glyma.06G225800.1	-144556
1877	Gm06	31338772	31339061	290	*	P1_peak_1877	34	.	2.41401	6.18749	3.46359	204	Distal Intergenic	14	31169195	31179420	10226	2	Glyma.06G225800	Glyma.06G225800.1	-159352
1878	Gm06	31339460	31339818	359	*	P1_peak_1878	70	.	5.87568	10.2513	7.0819	150	Distal Intergenic	14	31169195	31179420	10226	2	Glyma.06G225800	Glyma.06G225800.1	-160040
1879	Gm06	31346000	31346340	341	*	P1_peak_1879	105	.	7.75451	14.0894	10.5842	147	Distal Intergenic	14	31169195	31179420	10226	2	Glyma.06G225800	Glyma.06G225800.1	-166580
1880	Gm06	31346799	31347579	781	*	P1_peak_1880	112	.	7.90713	14.8046	11.2826	525	Distal Intergenic	14	31169195	31179420	10226	2	Glyma.06G225800	Glyma.06G225800.1	-167379
1881	Gm06	31377807	31378097	291	*	P1_peak_1881	76	.	5.26257	10.9285	7.67506	155	Distal Intergenic	14	31169195	31179420	10226	2	Glyma.06G225800	Glyma.06G225800.1	-198387
1882	Gm06	31381895	31382315	421	*	P1_peak_1882	95	.	2.43218	12.972	9.57107	219	Distal Intergenic	14	31169195	31179420	10226	2	Glyma.06G225800	Glyma.06G225800.1	-202475
1883	Gm06	31435988	31436249	262	*	P1_peak_1883	25	.	3.91956	5.08049	2.51329	112	Distal Intergenic	14	31169195	31179420	10226	2	Glyma.06G225800	Glyma.06G225800.1	-256568
1884	Gm06	31466015	31466389	375	*	P1_peak_1884	56	.	3.11401	8.66882	5.66247	216	Distal Intergenic	14	31169195	31179420	10226	2	Glyma.06G225800	Glyma.06G225800.1	-286595
1885	Gm06	31500266	31500557	292	*	P1_peak_1885	38	.	2.80281	6.60034	3.86888	197	Distal Intergenic	14	31169195	31179420	10226	2	Glyma.06G225800	Glyma.06G225800.1	-320846
1886	Gm06	31506998	31507658	661	*	P1_peak_1886	47	.	4.62947	7.67305	4.79795	212	Distal Intergenic	14	31169195	31179420	10226	2	Glyma.06G225800	Glyma.06G225800.1	-327578
1887	Gm06	31508419	31509365	947	*	P1_peak_1887	87	.	3.5473	12.0592	8.76052	702	Distal Intergenic	14	31169195	31179420	10226	2	Glyma.06G225800	Glyma.06G225800.1	-328999
1888	Gm06	31511158	31512269	1112	*	P1_peak_1888	340	.	5.80463	38.6157	34.0544	888	Distal Intergenic	14	31169195	31179420	10226	2	Glyma.06G225800	Glyma.06G225800.1	-331738
1889	Gm06	31517888	31518164	277	*	P1_peak_1889	52	.	2.86064	8.258	5.26165	179	Distal Intergenic	14	31169195	31179420	10226	2	Glyma.06G225800	Glyma.06G225800.1	-338468
1890	Gm06	31518467	31518872	406	*	P1_peak_1890	60	.	4.16042	9.09299	6.05106	174	Distal Intergenic	14	31169195	31179420	10226	2	Glyma.06G225800	Glyma.06G225800.1	-339047
1891	Gm06	31538816	31539248	433	*	P1_peak_1891	138	.	2.32749	17.5305	13.805	224	Distal Intergenic	14	31169195	31179420	10226	2	Glyma.06G225800	Glyma.06G225800.1	-359396
1892	Gm06	31540928	31541585	658	*	P1_peak_1892	147	.	2.05101	18.5378	14.7388	426	Distal Intergenic	14	31169195	31179420	10226	2	Glyma.06G225800	Glyma.06G225800.1	-361508
1893	Gm06	31555060	31555760	701	*	P1_peak_1893	36	.	2.59731	6.35161	3.62477	368	Distal Intergenic	14	31169195	31179420	10226	2	Glyma.06G225800	Glyma.06G225800.1	-375640
1894	Gm06	31556772	31557493	722	*	P1_peak_1894	55	.	5.98925	8.50928	5.50482	466	Distal Intergenic	14	31169195	31179420	10226	2	Glyma.06G225800	Glyma.06G225800.1	-377352
1895	Gm06	31557889	31558186	298	*	P1_peak_1895	34	.	4.88872	6.22271	3.49783	62	Distal Intergenic	14	31169195	31179420	10226	2	Glyma.06G225800	Glyma.06G225800.1	-378469
1896	Gm06	31565589	31565938	350	*	P1_peak_1896	37	.	4.62246	6.44791	3.72011	245	Distal Intergenic	14	31169195	31179420	10226	2	Glyma.06G225800	Glyma.06G225800.1	-386169
1897	Gm06	31577786	31578196	411	*	P1_peak_1897	70	.	4.79689	10.2238	7.06294	209	Distal Intergenic	14	31169195	31179420	10226	2	Glyma.06G225800	Glyma.06G225800.1	-398366
1898	Gm06	31585477	31585953	477	*	P1_peak_1898	26	.	2.49161	5.19227	2.62299	230	Distal Intergenic	14	31169195	31179420	10226	2	Glyma.06G225800	Glyma.06G225800.1	-406057
1899	Gm06	31603608	31603907	300	*	P1_peak_1899	46	.	4.52111	7.4839	4.61568	176	Distal Intergenic	14	31169195	31179420	10226	2	Glyma.06G225800	Glyma.06G225800.1	-424188
1900	Gm06	31605048	31605332	285	*	P1_peak_1900	41	.	3.18144	6.96909	4.1227	199	Distal Intergenic	14	31169195	31179420	10226	2	Glyma.06G225800	Glyma.06G225800.1	-425628
1901	Gm06	31609346	31609747	402	*	P1_peak_1901	101	.	6.24063	13.5895	10.1109	193	Distal Intergenic	14	31169195	31179420	10226	2	Glyma.06G225800	Glyma.06G225800.1	-429926
1902	Gm06	31625904	31626304	401	*	P1_peak_1902	22	.	2.40269	4.75251	2.22599	226	Distal Intergenic	14	31169195	31179420	10226	2	Glyma.06G225800	Glyma.06G225800.1	-446484
1903	Gm06	31963935	31964263	329	*	P1_peak_1903	95	.	7.23371	12.9156	9.51516	141	Distal Intergenic	14	32187650	32189313	1664	1	Glyma.06G226000	Glyma.06G226000.1	-223387
1904	Gm06	32242716	32243139	424	*	P1_peak_1904	22	.	4.18082	4.82468	2.29591	247	Distal Intergenic	14	32240252	32241202	951	1	Glyma.06G226300	Glyma.06G226300.1	2464
1905	Gm06	32544061	32545864	1804	*	P1_peak_1905	472	.	5.30197	52.1974	47.2301	1531	Distal Intergenic	14	32350103	32364695	14593	1	Glyma.06G226700	Glyma.06G226700.1	193958
1906	Gm06	32604805	32605395	591	*	P1_peak_1906	70	.	7.13143	10.2497	7.0819	332	Distal Intergenic	14	32350103	32364695	14593	1	Glyma.06G226700	Glyma.06G226700.1	254702
1907	Gm06	32670615	32670896	282	*	P1_peak_1907	75	.	6.76244	10.8037	7.55517	179	Distal Intergenic	14	32350103	32364695	14593	1	Glyma.06G226700	Glyma.06G226700.1	320512
1908	Gm06	32700766	32701391	626	*	P1_peak_1908	52	.	6.06641	8.21136	5.21551	444	Distal Intergenic	14	32350103	32364695	14593	1	Glyma.06G226700	Glyma.06G226700.1	350663
1909	Gm06	32708040	32708365	326	*	P1_peak_1909	63	.	7.022	9.48499	6.35723	136	Distal Intergenic	14	32350103	32364695	14593	1	Glyma.06G226700	Glyma.06G226700.1	357937
1910	Gm06	32827402	32827709	308	*	P1_peak_1910	63	.	6.63888	9.37132	6.32013	211	Distal Intergenic	14	32350103	32364695	14593	1	Glyma.06G226700	Glyma.06G226700.1	477299
1911	Gm06	32854457	32854736	280	*	P1_peak_1911	24	.	4.16773	4.98931	2.42963	244	Distal Intergenic	14	32350103	32364695	14593	1	Glyma.06G226700	Glyma.06G226700.1	504354
1912	Gm06	32989514	32989794	281	*	P1_peak_1912	81	.	7.40525	11.4701	8.18307	153	Distal Intergenic	14	33532761	33533973	1213	1	Glyma.06G226900	Glyma.06G226900.1	-542967
1913	Gm06	33011790	33012107	318	*	P1_peak_1913	41	.	5.74787	6.98299	4.1227	124	Distal Intergenic	14	33532761	33533973	1213	1	Glyma.06G226900	Glyma.06G226900.1	-520654
1914	Gm06	33012354	33012818	465	*	P1_peak_1914	75	.	7.65907	10.7996	7.5514	219	Distal Intergenic	14	33532761	33533973	1213	1	Glyma.06G226900	Glyma.06G226900.1	-519943
1915	Gm06	33053888	33054149	262	*	P1_peak_1915	63	.	7.022	9.48499	6.35723	112	Distal Intergenic	14	33532761	33533973	1213	1	Glyma.06G226900	Glyma.06G226900.1	-478612
1916	Gm06	33082359	33082726	368	*	P1_peak_1916	31	.	4.79228	5.80509	3.11925	182	Distal Intergenic	14	33532761	33533973	1213	1	Glyma.06G226900	Glyma.06G226900.1	-450035
1917	Gm06	33218220	33218617	398	*	P1_peak_1917	113	.	9.57026	14.9572	11.366	156	Distal Intergenic	14	33532761	33533973	1213	1	Glyma.06G226900	Glyma.06G226900.1	-314144
1918	Gm06	33504110	33504671	562	*	P1_peak_1918	50	.	5.63482	7.99793	5.08587	219	Distal Intergenic	14	33532761	33533973	1213	1	Glyma.06G226900	Glyma.06G226900.1	-28090
1919	Gm06	33703943	33704209	267	*	P1_peak_1919	63	.	6.70347	9.48499	6.35723	103	Distal Intergenic	14	33812912	33817008	4097	1	Glyma.06G227200	Glyma.06G227200.2	-108703
1920	Gm06	33962261	33962535	275	*	P1_peak_1920	67	.	6.80945	9.8827	6.74728	121	Distal Intergenic	14	33925533	33927040	1508	2	Glyma.06G227900	Glyma.06G227900.1	-35221
1921	Gm06	34192581	34192900	320	*	P1_peak_1921	75	.	7.34054	10.7996	7.5514	192	Distal Intergenic	14	34156036	34161476	5441	2	Glyma.06G228900	Glyma.06G228900.1	-31105
1922	Gm06	34333718	34334054	337	*	P1_peak_1922	87	.	7.9776	12.1518	8.78859	155	Distal Intergenic	14	34313415	34316642	3228	1	Glyma.06G229200	Glyma.06G229200.2	20303
1923	Gm06	34435363	34435629	267	*	P1_peak_1923	50	.	5.76237	7.91491	5.0245	77	Distal Intergenic	14	34359007	34362940	3934	2	Glyma.06G229400	Glyma.06G229400.1	-72423
1924	Gm06	34435901	34436260	360	*	P1_peak_1924	113	.	9.57026	14.9572	11.366	125	Distal Intergenic	14	34359007	34362940	3934	2	Glyma.06G229400	Glyma.06G229400.1	-72961
1925	Gm06	34464371	34464643	273	*	P1_peak_1925	75	.	7.34054	10.7996	7.5514	142	Distal Intergenic	14	34359007	34362940	3934	2	Glyma.06G229400	Glyma.06G229400.1	-101431
1926	Gm06	34528700	34529059	360	*	P1_peak_1926	41	.	5.42934	6.98299	4.1227	279	Distal Intergenic	14	34597915	34601491	3577	1	Glyma.06G229700	Glyma.06G229700.1	-68856
1927	Gm06	34795308	34795741	434	*	P1_peak_1927	162	.	10.7696	20.1225	16.2303	221	Distal Intergenic	14	34739864	34747910	8047	1	Glyma.06G229900	Glyma.06G229900.3	55444
1928	Gm06	34796472	34796760	289	*	P1_peak_1928	81	.	7.40525	11.4701	8.18307	139	Distal Intergenic	14	34739864	34747910	8047	1	Glyma.06G229900	Glyma.06G229900.3	56608
1929	Gm06	34878377	34878749	373	*	P1_peak_1929	63	.	6.70347	9.48499	6.35723	157	Distal Intergenic	14	34928738	34934312	5575	2	Glyma.06G230000	Glyma.06G230000.1	55563
1930	Gm06	35037007	35037520	514	*	P1_peak_1930	24	.	4.16773	4.98931	2.42963	106	Distal Intergenic	14	35112347	35114116	1770	1	Glyma.06G230200	Glyma.06G230200.1	-74827
1931	Gm06	35071040	35071315	276	*	P1_peak_1931	54	.	6.41245	8.49525	5.49132	146	Distal Intergenic	14	35112347	35114116	1770	1	Glyma.06G230200	Glyma.06G230200.1	-41032
1932	Gm06	35532099	35532376	278	*	P1_peak_1932	60	.	6.36837	9.08008	6.03846	127	Distal Intergenic	14	35518118	35518963	846	2	Glyma.06G231400	Glyma.06G231400.2	-13136
1933	Gm06	36116616	36117513	898	*	P1_peak_1933	46	.	4.89762	7.53305	4.66092	408	Distal Intergenic	14	36090963	36095869	4907	2	Glyma.06G232400	Glyma.06G232400.5	-20747
1934	Gm06	36210965	36211386	422	*	P1_peak_1934	91	.	7.59095	12.5229	9.13435	246	Distal Intergenic	14	36200206	36205767	5562	1	Glyma.06G232600	Glyma.06G232600.5	10759
1935	Gm06	36323347	36323689	343	*	P1_peak_1935	70	.	6.61288	10.1966	7.0368	197	Distal Intergenic	14	36330790	36333520	2731	2	Glyma.06G232800	Glyma.06G232800.8	9831
1936	Gm06	36858895	36859804	910	*	P1_peak_1936	147	.	8.48385	18.4988	14.7007	260	Distal Intergenic	14	36867331	36868310	980	1	Glyma.06G234050	Glyma.06G234050.1	-7527
1937	Gm06	37096558	37096964	407	*	P1_peak_1937	100	.	8.61467	13.5385	10.0615	174	Distal Intergenic	14	37072839	37073878	1040	1	Glyma.06G234700	Glyma.06G234700.1	23719
1938	Gm06	37276922	37277333	412	*	P1_peak_1938	75	.	7.34054	10.7996	7.5514	183	Distal Intergenic	14	37197233	37198927	1695	2	Glyma.06G235000	Glyma.06G235000.1	-77995
1939	Gm06	37603594	37604142	549	*	P1_peak_1939	294	.	17.5336	33.8867	29.4301	234	Intron (Glyma.06G235900.1/Glyma.06G235900, intron 3 of 8)	14	37600065	37609749	9685	2	Glyma.06G235900	Glyma.06G235900.1	5607
1940	Gm06	37780840	37781213	374	*	P1_peak_1940	41	.	5.14579	6.95302	4.1227	210	Distal Intergenic	14	37784331	37798136	13806	1	Glyma.06G236100	Glyma.06G236100.1	-3118
1941	Gm06	37914134	37915602	1469	*	P1_peak_1941	41	.	3.28663	6.99767	4.137	309	Distal Intergenic	14	37850463	37851505	1043	1	Glyma.06G236400	Glyma.06G236400.1	63671
1942	Gm06	37915748	37916292	545	*	P1_peak_1942	93	.	4.89396	12.7692	9.37184	324	Distal Intergenic	14	37850463	37851505	1043	1	Glyma.06G236400	Glyma.06G236400.1	65285
1943	Gm06	37926431	37926773	343	*	P1_peak_1943	175	.	11.0384	21.5061	17.5371	143	Distal Intergenic	14	37850463	37851505	1043	1	Glyma.06G236400	Glyma.06G236400.1	75968
1944	Gm06	37928933	37929260	328	*	P1_peak_1944	70	.	6.87252	10.2197	7.05952	138	Distal Intergenic	14	37850463	37851505	1043	1	Glyma.06G236400	Glyma.06G236400.1	78470
1945	Gm06	37965804	37966128	325	*	P1_peak_1945	63	.	7.022	9.48499	6.35723	129	Distal Intergenic	14	38017427	38019092	1666	2	Glyma.06G236600	Glyma.06G236600.1	52964
1946	Gm06	37974250	37975401	1152	*	P1_peak_1946	127	.	9.8888	16.4057	12.7162	650	Distal Intergenic	14	38017427	38019092	1666	2	Glyma.06G236600	Glyma.06G236600.1	43691
1947	Gm06	38460941	38461526	586	*	P1_peak_1947	63	.	6.70347	9.48499	6.35723	188	Distal Intergenic	14	38504386	38507371	2986	1	Glyma.06G238876	Glyma.06G238876.2	-42860
1948	Gm06	38513950	38514227	278	*	P1_peak_1948	31	.	4.24558	5.86499	3.17359	180	Distal Intergenic	14	38504400	38507347	2948	1	Glyma.06G238876	Glyma.06G238876.3	9550
1949	Gm06	38587292	38587848	557	*	P1_peak_1949	75	.	7.45973	10.7674	7.5514	167	Distal Intergenic	14	38566534	38567152	619	2	Glyma.06G239026	Glyma.06G239026.1	-20140
1950	Gm06	38794919	38795478	560	*	P1_peak_1950	87	.	7.9776	12.1518	8.78859	312	Distal Intergenic	14	38810751	38812459	1709	2	Glyma.06G239600	Glyma.06G239600.1	16981
1951	Gm06	39217621	39217891	271	*	P1_peak_1951	63	.	6.70347	9.48499	6.35723	141	Intron (Glyma.06G241100.1/Glyma.06G241100, intron 3 of 4)	14	39214574	39220371	5798	2	Glyma.06G241100	Glyma.06G241100.1	2480
1952	Gm06	39615932	39616361	430	*	P1_peak_1952	113	.	9.25173	14.9572	11.366	204	Distal Intergenic	14	39559144	39566974	7831	2	Glyma.06G242100	Glyma.06G242100.2	-48958
1953	Gm06	39744852	39745897	1046	*	P1_peak_1953	63	.	6.70347	9.48499	6.35723	216	Distal Intergenic	14	39720523	39728564	8042	2	Glyma.06G242600	Glyma.06G242600.2	-16288
1954	Gm06	39749791	39750159	369	*	P1_peak_1954	70	.	6.8574	10.1966	7.0368	197	Distal Intergenic	14	39720523	39728564	8042	2	Glyma.06G242600	Glyma.06G242600.2	-21227
1955	Gm06	39810363	39810685	323	*	P1_peak_1955	127	.	9.8888	16.4057	12.7162	200	Promoter	14	39810703	39812869	2167	1	Glyma.06G243000	Glyma.06G243000.1	-18
1956	Gm06	40091717	40092291	575	*	P1_peak_1956	81	.	7.40525	11.4701	8.18307	305	Distal Intergenic	14	40093757	40094201	445	2	Glyma.06G244000	Glyma.06G244000.1	1910
1957	Gm06	40210986	40211370	385	*	P1_peak_1957	31	.	5.11081	5.80509	3.11925	198	Distal Intergenic	14	40185529	40192838	7310	1	Glyma.06G244302	Glyma.06G244302.1	25457
1958	Gm06	40302949	40303525	577	*	P1_peak_1958	60	.	6.36837	9.08008	6.03846	203	Distal Intergenic	14	40305233	40305733	501	2	Glyma.06G244500	Glyma.06G244500.1	2208
1959	Gm06	40582568	40582935	368	*	P1_peak_1959	72	.	7.4592	10.4622	7.28866	189	Distal Intergenic	14	40519683	40520189	507	2	Glyma.06G244700	Glyma.06G244700.1	-62379
1960	Gm06	40681912	40682204	293	*	P1_peak_1960	31	.	3.00718	5.83711	3.15089	199	Distal Intergenic	14	40752942	40753675	734	2	Glyma.06G244750	Glyma.06G244750.1	71471
1961	Gm06	41110393	41110783	391	*	P1_peak_1961	102	.	8.32449	13.7287	10.2329	214	Promoter	14	41103381	41110759	7379	2	Glyma.06G247200	Glyma.06G247200.1	0
1962	Gm06	41237083	41237392	310	*	P1_peak_1962	32	.	4.65676	5.94877	3.22993	81	Distal Intergenic	14	41186138	41186972	835	2	Glyma.06G247752	Glyma.06G247752.1	-50111
1963	Gm06	41707522	41708217	696	*	P1_peak_1963	63	.	6.70347	9.48499	6.35723	239	Distal Intergenic	14	41697253	41702390	5138	1	Glyma.06G250100	Glyma.06G250100.3	10269
1964	Gm06	42325263	42325660	398	*	P1_peak_1964	329	.	17.5363	37.4875	32.9435	194	Distal Intergenic	14	42312306	42314016	1711	1	Glyma.06G252566	Glyma.06G252566.1	12957
1965	Gm06	42417066	42417386	321	*	P1_peak_1965	64	.	3.98524	9.529	6.40064	204	Distal Intergenic	14	42338859	42340652	1794	1	Glyma.06G252800	Glyma.06G252800.1	78207
1966	Gm06	42479569	42479830	262	*	P1_peak_1966	41	.	5.39031	6.95302	4.1227	149	Distal Intergenic	14	42549114	42553623	4510	1	Glyma.06G253602	Glyma.06G253602.1	-69284
1967	Gm06	42919519	42919798	280	*	P1_peak_1967	63	.	6.70347	9.48499	6.35723	90	Distal Intergenic	14	42930610	42931133	524	2	Glyma.06G255500	Glyma.06G255500.1	11335
1968	Gm06	43264946	43265287	342	*	P1_peak_1968	63	.	6.70347	9.48499	6.35723	189	Distal Intergenic	14	43278086	43286448	8363	1	Glyma.06G256700	Glyma.06G256700.1	-12799
1969	Gm06	43346031	43346369	339	*	P1_peak_1969	47	.	6.01827	7.6182	4.74454	211	Distal Intergenic	14	43330728	43334529	3802	1	Glyma.06G257000	Glyma.06G257000.1	15303
1970	Gm06	43470050	43470353	304	*	P1_peak_1970	90	.	7.9914	12.4469	9.07408	168	Distal Intergenic	14	43442425	43446354	3930	1	Glyma.06G257500	Glyma.06G257500.5	27625
1971	Gm06	43938336	43938653	318	*	P1_peak_1971	50	.	5.63482	7.99793	5.08587	117	Distal Intergenic	14	43933557	43937409	3853	1	Glyma.06G258400	Glyma.06G258400.1	4779
1972	Gm06	44957322	44957598	277	*	P1_peak_1972	75	.	7.65907	10.7996	7.5514	130	Intron (Glyma.06G265600.3/Glyma.06G265600, intron 4 of 8)	14	44954030	44959624	5595	1	Glyma.06G265600	Glyma.06G265600.3	3292
1973	Gm06	45077081	45077382	302	*	P1_peak_1973	39	.	4.40859	6.6833	3.94718	128	Distal Intergenic	14	45077760	45081233	3474	2	Glyma.06G266900	Glyma.06G266900.1	3851
1974	Gm06	45890519	45890786	268	*	P1_peak_1974	75	.	7.65907	10.7996	7.5514	111	Distal Intergenic	14	45887587	45889042	1456	1	Glyma.06G272300	Glyma.06G272300.1	2932
1975	Gm06	45995842	45996103	262	*	P1_peak_1975	41	.	5.42934	6.98299	4.1227	96	Distal Intergenic	14	45998243	45999665	1423	1	Glyma.06G273200	Glyma.06G273200.2	-2140
1976	Gm06	46154026	46154293	268	*	P1_peak_1976	60	.	6.58381	9.0636	6.03846	122	Distal Intergenic	14	46159104	46160069	966	1	Glyma.06G274600	Glyma.06G274600.1	-4811
1977	Gm06	46186090	46186395	306	*	P1_peak_1977	52	.	6.38494	8.21136	5.21551	125	Distal Intergenic	14	46187536	46195315	7780	2	Glyma.06G275000	Glyma.06G275000.1	8920
1978	Gm06	46233811	46234199	389	*	P1_peak_1978	87	.	7.9776	12.1518	8.78859	197	Distal Intergenic	14	46237993	46239093	1101	2	Glyma.06G275500	Glyma.06G275500.1	4894
1979	Gm06	47379050	47379334	285	*	P1_peak_1979	87	.	7.9776	12.1518	8.78859	170	Promoter	14	47378401	47379024	624	2	Glyma.06G289200	Glyma.06G289200.1	-26
1980	Gm06	47462701	47463023	323	*	P1_peak_1980	63	.	7.022	9.48499	6.35723	206	Exon (Glyma.06G289900.1/Glyma.06G289900, exon 2 of 8)	14	47460758	47464535	3778	2	Glyma.06G289900	Glyma.06G289900.1	1512
1981	Gm06	47729520	47729781	262	*	P1_peak_1981	52	.	6.38494	8.21136	5.21551	72	Promoter	14	47729522	47734190	4669	1	Glyma.06G292400	Glyma.06G292400.1	0
1982	Gm06	47751531	47752230	700	*	P1_peak_1982	87	.	7.9776	12.1518	8.78859	205	Promoter	14	47747354	47750997	3644	2	Glyma.06G292800	Glyma.06G292800.2	-534
1983	Gm06	47821626	47821979	354	*	P1_peak_1983	113	.	9.25173	14.9572	11.366	190	Promoter	14	47821446	47822047	602	2	Glyma.06G293450	Glyma.06G293450.1	68
1984	Gm06	47883279	47883551	273	*	P1_peak_1984	75	.	7.65907	10.7996	7.5514	110	Intron (Glyma.06G294000.4/Glyma.06G294000, intron 3 of 3)	14	47885648	47890134	4487	1	Glyma.06G294100	Glyma.06G294100.4	-2097
1985	Gm06	48078807	48079151	345	*	P1_peak_1985	91	.	7.83546	12.5229	9.13435	152	Distal Intergenic	14	48075341	48077722	2382	2	Glyma.06G296102	Glyma.06G296102.1	-1085
1986	Gm06	48380305	48380566	262	*	P1_peak_1986	41	.	5.74787	6.98299	4.1227	105	Intron (Glyma.06G299400.1/Glyma.06G299400, intron 2 of 3)	14	48378964	48381141	2178	1	Glyma.06G299400	Glyma.06G299400.1	1341
1987	Gm06	48834574	48834991	418	*	P1_peak_1987	127	.	9.8888	16.4057	12.7162	197	Distal Intergenic	14	48829787	48832972	3186	2	Glyma.06G303600	Glyma.06G303600.1	-1602
1988	Gm06	48909220	48910182	963	*	P1_peak_1988	184	.	12.7556	22.463	18.4331	553	Promoter	14	48909044	48911815	2772	1	Glyma.06G304600	Glyma.06G304600.2	176
1989	Gm06	48999201	48999694	494	*	P1_peak_1989	102	.	8.07998	13.7287	10.2329	252	Promoter	14	48990303	49000112	9810	2	Glyma.06G305700	Glyma.06G305700.1	418
1990	Gm06	49050794	49051055	262	*	P1_peak_1990	63	.	6.70347	9.48499	6.35723	138	Distal Intergenic	14	49051567	49053663	2097	2	Glyma.06G306200	Glyma.06G306200.1	2608
1991	Gm06	49171978	49172306	329	*	P1_peak_1991	75	.	7.34054	10.7996	7.5514	180	Promoter	14	49170068	49171624	1557	2	Glyma.06G307600	Glyma.06G307600.2	-354
1992	Gm06	49246667	49247095	429	*	P1_peak_1992	31	.	5.11081	5.80509	3.11925	234	Promoter	14	49246625	49247712	1088	1	Glyma.06G308300	Glyma.06G308300.1	42
1993	Gm06	49261562	49262024	463	*	P1_peak_1993	277	.	16.8965	32.1999	27.7895	205	Exon (Glyma.06G308600.1/Glyma.06G308600, exon 1 of 2)	14	49260451	49264590	4140	1	Glyma.06G308600	Glyma.06G308600.2	1111
1994	Gm06	49497895	49498164	270	*	P1_peak_1994	52	.	6.06641	8.21136	5.21551	69	Distal Intergenic	14	49493205	49494016	812	1	Glyma.06G310900	Glyma.06G310900.1	4690
1995	Gm06	49719101	49719362	262	*	P1_peak_1995	52	.	6.38494	8.21136	5.21551	130	Promoter	14	49718042	49719417	1376	2	Glyma.06G313200	Glyma.06G313200.1	55
1996	Gm06	49806377	49806653	277	*	P1_peak_1996	52	.	6.38494	8.21136	5.21551	157	Distal Intergenic	14	49810798	49811686	889	1	Glyma.06G313900	Glyma.06G313900.1	-4145
1997	Gm06	49860692	49860983	292	*	P1_peak_1997	63	.	7.022	9.48499	6.35723	167	Promoter	14	49860322	49866393	6072	1	Glyma.06G314300	Glyma.06G314300.2	370
1998	Gm06	50017127	50017530	404	*	P1_peak_1998	41	.	5.42934	6.98299	4.1227	239	Exon (Glyma.06G315700.1/Glyma.06G315700, exon 2 of 2)	14	50015880	50018287	2408	1	Glyma.06G315700	Glyma.06G315700.1	1247
1999	Gm06	50379371	50379644	274	*	P1_peak_1999	52	.	6.38494	8.21136	5.21551	88	Promoter	14	50379139	50379339	201	2	Glyma.06G319580	Glyma.06G319580.1	-32
[truncated: 4,416 more rows]

## Sheet: GmWRKY30_M
	seqnames	start	end	width	strand	V4	V5	V6	V7	V8	V9	V10	annotation	geneChr	geneStart	geneEnd	geneLength	geneStrand	geneId	transcriptId	distanceToTSS
1	Gm01	54338	54623	286	*	M1_peak_1	32	.	5.05109	6.7438	3.29294	138	Promoter	1	54356	55224	869	2	Glyma.01G000174	Glyma.01G000174.1	601
2	Gm01	84827	85515	689	*	M1_peak_2	64	.	5.70267	10.3139	6.45612	457	Distal Intergenic	1	72973	77727	4755	2	Glyma.01G000322	Glyma.01G000322.1	-7100
3	Gm01	912927	913247	321	*	M1_peak_3	69	.	7.21584	10.8478	6.91978	226	Promoter	1	913100	921883	8784	1	Glyma.01G009300	Glyma.01G009300.1	0
4	Gm01	913419	913848	430	*	M1_peak_4	22	.	4.3295	5.48202	2.2652	241	Promoter	1	913100	921883	8784	1	Glyma.01G009300	Glyma.01G009300.1	319
5	Gm01	1214187	1214472	286	*	M1_peak_5	33	.	5.10666	6.79743	3.32831	92	Promoter	1	1213520	1218666	5147	1	Glyma.01G012700	Glyma.01G012700.1	667
6	Gm01	2325880	2326165	286	*	M1_peak_6	32	.	5.05109	6.7438	3.29294	63	Promoter	1	2323216	2326357	3142	2	Glyma.01G023000	Glyma.01G023000.3	192
7	Gm01	2328578	2328978	401	*	M1_peak_7	39	.	5.42054	7.43909	3.91501	190	Distal Intergenic	1	2323216	2326357	3142	2	Glyma.01G023000	Glyma.01G023000.3	-2221
8	Gm01	2485169	2485485	317	*	M1_peak_8	71	.	7.22738	11.1073	7.15991	149	Distal Intergenic	1	2479940	2482549	2610	1	Glyma.01G024200	Glyma.01G024200.1	5229
9	Gm01	4233438	4233723	286	*	M1_peak_9	13	.	3.61369	4.18299	1.35486	62	Exon (Glyma.01G039200.1/Glyma.01G039200, exon 3 of 6)	1	4231472	4235321	3850	2	Glyma.01G039200	Glyma.01G039200.1	1598
10	Gm01	4309858	4310175	318	*	M1_peak_10	32	.	5.05109	6.7438	3.29294	179	Intron (Glyma.01G039800.1/Glyma.01G039800, intron 2 of 8)	1	4308170	4313795	5626	1	Glyma.01G039800	Glyma.01G039800.1	1688
11	Gm01	4477593	4477878	286	*	M1_peak_11	32	.	5.05109	6.7438	3.29294	209	Promoter	1	4477067	4481961	4895	1	Glyma.01G041500	Glyma.01G041500.1	526
12	Gm01	4796792	4797118	327	*	M1_peak_12	22	.	4.3295	5.48202	2.2652	82	Distal Intergenic	1	4787055	4789234	2180	2	Glyma.01G043951	Glyma.01G043951.1	-7558
13	Gm01	4808461	4808766	306	*	M1_peak_13	44	.	5.74499	8.00127	4.415	129	Distal Intergenic	1	4810227	4811256	1030	2	Glyma.01G043976	Glyma.01G043976.1	2490
14	Gm01	5799086	5799371	286	*	M1_peak_14	32	.	5.05109	6.7438	3.29294	135	Distal Intergenic	1	5802754	5806585	3832	2	Glyma.01G049600	Glyma.01G049600.1	7214
15	Gm01	8490166	8490451	286	*	M1_peak_15	21	.	4.21597	5.21375	2.17851	208	Distal Intergenic	1	8502031	8509013	6983	1	Glyma.01G061700	Glyma.01G061700.4	-11580
16	Gm01	8502013	8502299	287	*	M1_peak_16	49	.	6.02282	8.62205	4.92614	107	Promoter	1	8502031	8509013	6983	1	Glyma.01G061700	Glyma.01G061700.4	0
17	Gm01	8837777	8838062	286	*	M1_peak_17	22	.	4.3295	5.48202	2.2652	111	Distal Intergenic	1	8816924	8817370	447	2	Glyma.01G062700	Glyma.01G062700.1	-20407
18	Gm01	10071093	10071479	387	*	M1_peak_18	32	.	5.05109	6.7438	3.29294	245	Intron (Glyma.01G065600.3/Glyma.01G065600, intron 2 of 4)	1	10068758	10086792	18035	1	Glyma.01G065600	Glyma.01G065600.3	2335
19	Gm01	11291258	11292250	993	*	M1_peak_19	56	.	6.49426	9.43264	5.62819	247	Distal Intergenic	1	11272639	11282279	9641	1	Glyma.01G068000	Glyma.01G068000.1	18619
20	Gm01	11367112	11367943	832	*	M1_peak_20	29	.	4.81825	6.30127	2.99318	274	Distal Intergenic	1	11329711	11333085	3375	1	Glyma.01G068200	Glyma.01G068200.1	37401
21	Gm01	11420124	11420506	383	*	M1_peak_21	55	.	6.44419	9.32925	5.59303	178	Distal Intergenic	1	11484871	11489547	4677	2	Glyma.01G068600	Glyma.01G068600.7	69041
22	Gm01	11811785	11812170	386	*	M1_peak_22	47	.	5.42216	8.46605	4.7913	193	Distal Intergenic	1	11757990	11760100	2111	2	Glyma.01G069700	Glyma.01G069700.1	-51685
23	Gm01	12385109	12385445	337	*	M1_peak_23	78	.	5.34665	11.8514	7.8755	149	Distal Intergenic	1	12550799	12558371	7573	1	Glyma.01G070400	Glyma.01G070400.1	-165354
24	Gm01	13265523	13265808	286	*	M1_peak_24	32	.	5.05109	6.7438	3.29294	103	Distal Intergenic	1	13327744	13330684	2941	2	Glyma.01G072300	Glyma.01G072300.1	64876
25	Gm01	13459042	13459327	286	*	M1_peak_25	26	.	4.30904	5.87038	2.61104	147	Distal Intergenic	1	13444558	13445449	892	1	Glyma.01G073000	Glyma.01G073000.2	14484
26	Gm01	13922354	13922789	436	*	M1_peak_26	55	.	6.26622	9.24093	5.51331	276	Distal Intergenic	1	14131698	14146936	15239	1	Glyma.01G074400	Glyma.01G074400.1	-208909
27	Gm01	14181073	14181462	390	*	M1_peak_27	44	.	5.77267	8.06289	4.415	199	Distal Intergenic	1	14147735	14151384	3650	2	Glyma.01G074500	Glyma.01G074500.4	-29689
28	Gm01	14467188	14467863	676	*	M1_peak_28	64	.	6.97165	10.3523	6.49072	283	Distal Intergenic	1	14361998	14363654	1657	1	Glyma.01G074600	Glyma.01G074600.1	105190
29	Gm01	14470890	14471199	310	*	M1_peak_29	55	.	6.44419	9.32925	5.59303	164	Distal Intergenic	1	14361998	14363654	1657	1	Glyma.01G074600	Glyma.01G074600.1	108892
30	Gm01	14481143	14481598	456	*	M1_peak_30	39	.	5.42054	7.43909	3.91501	236	Distal Intergenic	1	14361998	14363654	1657	1	Glyma.01G074600	Glyma.01G074600.1	119145
31	Gm01	14481964	14482249	286	*	M1_peak_31	22	.	4.3295	5.48202	2.2652	154	Distal Intergenic	1	14361998	14363654	1657	1	Glyma.01G074600	Glyma.01G074600.1	119966
32	Gm01	14490856	14491322	467	*	M1_peak_32	33	.	4.73994	6.79572	3.32831	249	Distal Intergenic	1	14361998	14363654	1657	1	Glyma.01G074600	Glyma.01G074600.1	128858
33	Gm01	14523902	14524222	321	*	M1_peak_33	32	.	5.05109	6.7438	3.29294	69	Distal Intergenic	1	14361998	14363654	1657	1	Glyma.01G074600	Glyma.01G074600.1	161904
34	Gm01	14527613	14528155	543	*	M1_peak_34	39	.	5.42054	7.43909	3.91501	266	Distal Intergenic	1	14361998	14363654	1657	1	Glyma.01G074600	Glyma.01G074600.1	165615
35	Gm01	14528917	14529481	565	*	M1_peak_35	29	.	4.81825	6.30127	2.99318	223	Distal Intergenic	1	14361998	14363654	1657	1	Glyma.01G074600	Glyma.01G074600.1	166919
36	Gm01	14611312	14611937	626	*	M1_peak_36	88	.	7.97519	12.9513	8.89075	370	Distal Intergenic	1	14361998	14363654	1657	1	Glyma.01G074600	Glyma.01G074600.1	249314
37	Gm01	14627405	14627910	506	*	M1_peak_37	69	.	6.46355	10.8408	6.91978	271	Distal Intergenic	1	14361998	14363654	1657	1	Glyma.01G074600	Glyma.01G074600.1	265407
38	Gm01	14628128	14628531	404	*	M1_peak_38	53	.	6.30728	9.11535	5.39556	233	Distal Intergenic	1	14361998	14363654	1657	1	Glyma.01G074600	Glyma.01G074600.1	266130
39	Gm01	14635756	14636105	350	*	M1_peak_39	32	.	5.05109	6.7438	3.29294	272	Distal Intergenic	1	14361998	14363654	1657	1	Glyma.01G074600	Glyma.01G074600.1	273758
40	Gm01	14689289	14690313	1025	*	M1_peak_40	52	.	6.0703	8.91787	5.2061	552	Distal Intergenic	1	14361998	14363654	1657	1	Glyma.01G074600	Glyma.01G074600.1	327291
41	Gm01	14694387	14694819	433	*	M1_peak_41	26	.	4.45578	5.87963	2.62015	113	Distal Intergenic	1	14361998	14363654	1657	1	Glyma.01G074600	Glyma.01G074600.1	332389
42	Gm01	14706569	14707206	638	*	M1_peak_42	64	.	6.76312	10.323	6.46432	443	Distal Intergenic	1	14361998	14363654	1657	1	Glyma.01G074600	Glyma.01G074600.1	344571
43	Gm01	14710339	14710624	286	*	M1_peak_43	42	.	5.1679	7.75342	4.20999	80	Distal Intergenic	1	14361998	14363654	1657	1	Glyma.01G074600	Glyma.01G074600.1	348341
44	Gm01	14712175	14712522	348	*	M1_peak_44	13	.	3.44527	4.14196	1.35486	178	Distal Intergenic	1	14361998	14363654	1657	1	Glyma.01G074600	Glyma.01G074600.1	350177
45	Gm01	14720054	14720339	286	*	M1_peak_45	26	.	4.30904	5.87038	2.61104	36	Distal Intergenic	1	14361998	14363654	1657	1	Glyma.01G074600	Glyma.01G074600.1	358056
46	Gm01	14730021	14730338	318	*	M1_peak_46	40	.	5.4807	7.54141	4.01262	233	Distal Intergenic	1	14361998	14363654	1657	1	Glyma.01G074600	Glyma.01G074600.1	368023
47	Gm01	14740522	14740957	436	*	M1_peak_47	26	.	4.55725	5.87027	2.61104	185	Distal Intergenic	1	14361998	14363654	1657	1	Glyma.01G074600	Glyma.01G074600.1	378524
48	Gm01	14746031	14747119	1089	*	M1_peak_48	32	.	4.36087	6.72947	3.29294	811	Distal Intergenic	1	14361998	14363654	1657	1	Glyma.01G074600	Glyma.01G074600.1	384033
49	Gm01	14747791	14748175	385	*	M1_peak_49	39	.	5.15666	7.45333	3.92732	126	Distal Intergenic	1	14361998	14363654	1657	1	Glyma.01G074600	Glyma.01G074600.1	385793
50	Gm01	14748853	14749321	469	*	M1_peak_50	22	.	4.21908	5.51164	2.29247	402	Distal Intergenic	1	14361998	14363654	1657	1	Glyma.01G074600	Glyma.01G074600.1	386855
51	Gm01	14786974	14787462	489	*	M1_peak_51	87	.	4.98002	12.8003	8.74923	217	Distal Intergenic	1	14361998	14363654	1657	1	Glyma.01G074600	Glyma.01G074600.1	424976
52	Gm01	14792152	14792916	765	*	M1_peak_52	71	.	4.83665	11.0888	7.14911	147	Distal Intergenic	1	14361998	14363654	1657	1	Glyma.01G074600	Glyma.01G074600.1	430154
53	Gm01	14795508	14795941	434	*	M1_peak_53	30	.	3.71941	6.36217	3.052	339	Distal Intergenic	1	14361998	14363654	1657	1	Glyma.01G074600	Glyma.01G074600.1	433510
54	Gm01	14814410	14814722	313	*	M1_peak_54	82	.	6.36934	12.2519	8.25111	142	Distal Intergenic	1	14361998	14363654	1657	1	Glyma.01G074600	Glyma.01G074600.1	452412
55	Gm01	14815895	14816863	969	*	M1_peak_55	110	.	5.51359	15.2441	11.0833	244	Distal Intergenic	1	14361998	14363654	1657	1	Glyma.01G074600	Glyma.01G074600.1	453897
56	Gm01	14818683	14819161	479	*	M1_peak_56	111	.	5.84428	15.2662	11.1042	282	Distal Intergenic	1	14361998	14363654	1657	1	Glyma.01G074600	Glyma.01G074600.1	456685
57	Gm01	14819465	14819782	318	*	M1_peak_57	32	.	3.62749	6.66424	3.29294	124	Distal Intergenic	1	14361998	14363654	1657	1	Glyma.01G074600	Glyma.01G074600.1	457467
58	Gm01	14826385	14826872	488	*	M1_peak_58	59	.	4.26859	9.75529	5.93762	246	Distal Intergenic	1	14361998	14363654	1657	1	Glyma.01G074600	Glyma.01G074600.1	464387
59	Gm01	14827116	14827495	380	*	M1_peak_59	31	.	3.91347	6.47981	3.16413	171	Distal Intergenic	1	14361998	14363654	1657	1	Glyma.01G074600	Glyma.01G074600.1	465118
60	Gm01	14830052	14830518	467	*	M1_peak_60	71	.	4.83665	11.0888	7.14911	230	Distal Intergenic	1	14361998	14363654	1657	1	Glyma.01G074600	Glyma.01G074600.1	468054
61	Gm01	14882795	14884072	1278	*	M1_peak_61	101	.	8.54485	14.2506	10.1236	755	Distal Intergenic	1	15372626	15376500	3875	1	Glyma.01G074200	Glyma.01G074200.1	-488554
62	Gm01	14884227	14884826	600	*	M1_peak_62	59	.	6.03265	9.78292	5.95899	199	Distal Intergenic	1	15372626	15376500	3875	1	Glyma.01G074200	Glyma.01G074200.1	-487800
63	Gm01	14889961	14890246	286	*	M1_peak_63	33	.	4.73994	6.79572	3.32831	38	Distal Intergenic	1	15372626	15376500	3875	1	Glyma.01G074200	Glyma.01G074200.1	-482380
64	Gm01	15242356	15242680	325	*	M1_peak_64	21	.	4.21597	5.21375	2.17851	162	Distal Intergenic	1	15372626	15376500	3875	1	Glyma.01G074200	Glyma.01G074200.1	-129946
65	Gm01	15322297	15322823	527	*	M1_peak_65	45	.	5.65755	8.24967	4.58639	248	Distal Intergenic	1	15372626	15376500	3875	1	Glyma.01G074200	Glyma.01G074200.1	-49803
66	Gm01	15541475	15542346	872	*	M1_peak_66	82	.	7.93743	12.3041	8.27713	335	Distal Intergenic	1	15469048	15510306	41259	2	Glyma.01G074000	Glyma.01G074000.3	-31169
67	Gm01	16853372	16853657	286	*	M1_peak_67	32	.	5.05109	6.7438	3.29294	118	Distal Intergenic	1	16948507	16949048	542	1	Glyma.01G075100	Glyma.01G075100.1	-94850
68	Gm01	16862649	16862934	286	*	M1_peak_68	47	.	5.96056	8.39105	4.72188	175	Distal Intergenic	1	16948507	16949048	542	1	Glyma.01G075100	Glyma.01G075100.1	-85573
69	Gm01	17525228	17525534	307	*	M1_peak_69	44	.	5.77267	8.06289	4.415	166	Distal Intergenic	1	17605123	17615379	10257	1	Glyma.01G076100	Glyma.01G076100.3	-79589
70	Gm01	17547651	17548077	427	*	M1_peak_70	39	.	5.42054	7.43909	3.91501	203	Distal Intergenic	1	17605123	17615379	10257	1	Glyma.01G076100	Glyma.01G076100.3	-57046
71	Gm01	17635280	17635615	336	*	M1_peak_71	39	.	5.42054	7.43909	3.91501	72	Distal Intergenic	1	17605317	17613066	7750	1	Glyma.01G076100	Glyma.01G076100.7	29963
72	Gm01	17955829	17956255	427	*	M1_peak_72	56	.	5.36722	9.37723	5.62819	254	Distal Intergenic	1	17907256	17908490	1235	1	Glyma.01G076200	Glyma.01G076200.2	48573
73	Gm01	18235108	18235404	297	*	M1_peak_73	79	.	6.89053	11.9199	7.9358	129	Distal Intergenic	1	18276513	18278159	1647	1	Glyma.01G076700	Glyma.01G076700.1	-41109
74	Gm01	18333489	18333823	335	*	M1_peak_74	119	.	6.04581	16.1475	11.9439	127	Distal Intergenic	1	18276513	18278159	1647	1	Glyma.01G076700	Glyma.01G076700.1	56976
75	Gm01	18355159	18355444	286	*	M1_peak_75	15	.	3.82999	4.54757	1.59062	35	Distal Intergenic	1	18427616	18433687	6072	1	Glyma.01G076900	Glyma.01G076900.1	-72172
76	Gm01	18387512	18388356	845	*	M1_peak_76	39	.	5.42054	7.43909	3.91501	573	Distal Intergenic	1	18427616	18433687	6072	1	Glyma.01G076900	Glyma.01G076900.1	-39260
77	Gm01	18686600	18687182	583	*	M1_peak_77	44	.	5.77267	8.06289	4.415	245	Distal Intergenic	1	18675681	18678035	2355	1	Glyma.01G077000	Glyma.01G077000.1	10919
78	Gm01	18772561	18773409	849	*	M1_peak_78	56	.	6.49426	9.43264	5.62819	599	Distal Intergenic	1	18867267	18869578	2312	2	Glyma.01G077100	Glyma.01G077100.1	96169
79	Gm01	18778535	18778830	296	*	M1_peak_79	32	.	5.05109	6.7438	3.29294	215	Distal Intergenic	1	18867267	18869578	2312	2	Glyma.01G077100	Glyma.01G077100.1	90748
80	Gm01	19428426	19429014	589	*	M1_peak_80	44	.	5.77267	8.06289	4.415	372	Distal Intergenic	1	19351617	19358716	7100	1	Glyma.01G077600	Glyma.01G077600.2	76809
81	Gm01	19756554	19756942	389	*	M1_peak_81	44	.	5.77267	8.06289	4.415	195	Distal Intergenic	1	19797098	19797901	804	2	Glyma.01G077900	Glyma.01G077900.1	40959
82	Gm01	19775571	19775856	286	*	M1_peak_82	39	.	5.42054	7.43909	3.91501	159	Distal Intergenic	1	19797098	19797901	804	2	Glyma.01G077900	Glyma.01G077900.1	22045
83	Gm01	20059832	20060117	286	*	M1_peak_83	32	.	5.05109	6.7438	3.29294	131	Distal Intergenic	1	20080516	20080686	171	2	Glyma.01G078150	Glyma.01G078150.1	20569
84	Gm01	20655627	20656164	538	*	M1_peak_84	56	.	6.49426	9.43264	5.62819	350	Distal Intergenic	1	20714757	20715608	852	1	Glyma.01G078800	Glyma.01G078800.1	-58593
85	Gm01	21567085	21567587	503	*	M1_peak_85	47	.	5.57608	8.40299	4.7323	231	Distal Intergenic	1	21405189	21408168	2980	1	Glyma.01G079800	Glyma.01G079800.1	161896
86	Gm01	21869254	21869561	308	*	M1_peak_86	30	.	3.71941	6.36217	3.052	198	Distal Intergenic	1	21905910	21909508	3599	2	Glyma.01G080200	Glyma.01G080200.1	39947
87	Gm01	21874855	21875214	360	*	M1_peak_87	14	.	3.02202	4.37024	1.43107	301	Distal Intergenic	1	21905910	21909508	3599	2	Glyma.01G080200	Glyma.01G080200.1	34294
88	Gm01	22112670	22113539	870	*	M1_peak_88	26	.	4.02542	5.90708	2.64328	741	Distal Intergenic	1	22187945	22191040	3096	1	Glyma.01G080400	Glyma.01G080400.1	-74406
89	Gm01	22234474	22234901	428	*	M1_peak_89	55	.	6.38332	9.25033	5.51918	269	Distal Intergenic	1	22191796	22192286	491	2	Glyma.01G080450	Glyma.01G080450.1	-42188
90	Gm01	22353274	22353559	286	*	M1_peak_90	57	.	6.54103	9.53512	5.7273	51	Distal Intergenic	1	22510255	22511610	1356	1	Glyma.01G080500	Glyma.01G080500.1	-156696
91	Gm01	22703335	22703724	390	*	M1_peak_91	33	.	4.73724	6.79147	3.32831	146	Distal Intergenic	1	22753768	22759541	5774	1	Glyma.01G080600	Glyma.01G080600.1	-50044
92	Gm01	22956207	22956492	286	*	M1_peak_92	29	.	4.81825	6.30127	2.99318	159	Distal Intergenic	1	22935498	22935614	117	2	Glyma.01G080750	Glyma.01G080750.1	-20593
93	Gm01	23128984	23129269	286	*	M1_peak_93	29	.	4.81825	6.30127	2.99318	241	Distal Intergenic	1	23107140	23111010	3871	2	Glyma.01G080900	Glyma.01G080900.1	-17974
94	Gm01	23563008	23563293	286	*	M1_peak_94	44	.	5.77267	8.06289	4.415	177	Distal Intergenic	1	23656701	23658585	1885	1	Glyma.01G081400	Glyma.01G081400.1	-93408
95	Gm01	23921690	23922068	379	*	M1_peak_95	32	.	5.05109	6.7438	3.29294	179	Intron (Glyma.01G082000.1/Glyma.01G082000, intron 6 of 6)	1	23921120	23925456	4337	2	Glyma.01G082000	Glyma.01G082000.1	3388
96	Gm01	23934881	23935258	378	*	M1_peak_96	80	.	4.80216	12.0151	8.02209	177	Distal Intergenic	1	23921120	23925456	4337	2	Glyma.01G082000	Glyma.01G082000.1	-9425
97	Gm01	23963752	23964166	415	*	M1_peak_97	32	.	5.05109	6.7438	3.29294	188	Distal Intergenic	1	23921120	23925456	4337	2	Glyma.01G082000	Glyma.01G082000.1	-38296
98	Gm01	23972247	23972583	337	*	M1_peak_98	53	.	2.98992	9.04641	5.32862	168	Distal Intergenic	1	23921120	23925456	4337	2	Glyma.01G082000	Glyma.01G082000.1	-46791
99	Gm01	24002918	24003203	286	*	M1_peak_99	32	.	5.05109	6.7438	3.29294	92	Distal Intergenic	1	24020685	24029035	8351	1	Glyma.01G082200	Glyma.01G082200.2	-17482
100	Gm01	24940351	24941170	820	*	M1_peak_100	77	.	7.40554	11.6817	7.71122	178	Distal Intergenic	1	24896737	24908296	11560	2	Glyma.01G084500	Glyma.01G084500.1	-32055
101	Gm01	25380950	25381535	586	*	M1_peak_101	44	.	3.41947	8.03906	4.415	66	Distal Intergenic	1	25406882	25409961	3080	1	Glyma.01G085700	Glyma.01G085700.1	-25347
102	Gm01	25419363	25419721	359	*	M1_peak_102	44	.	5.77267	8.06289	4.415	214	Distal Intergenic	1	25406882	25409961	3080	1	Glyma.01G085700	Glyma.01G085700.1	12481
103	Gm01	25955810	25956219	410	*	M1_peak_103	55	.	6.26622	9.24093	5.51331	246	Distal Intergenic	1	25906419	25909042	2624	2	Glyma.01G086700	Glyma.01G086700.1	-46768
104	Gm01	26492405	26492690	286	*	M1_peak_104	29	.	4.81825	6.30127	2.99318	188	Promoter	1	26490789	26492746	1958	2	Glyma.01G087500	Glyma.01G087500.1	56
105	Gm01	26805322	26805608	287	*	M1_peak_105	32	.	5.05109	6.7438	3.29294	53	Distal Intergenic	1	26763834	26769049	5216	2	Glyma.01G088200	Glyma.01G088200.1	-36273
106	Gm01	27059258	27059588	331	*	M1_peak_106	111	.	9.38059	15.3264	11.1531	199	Distal Intergenic	1	27064934	27068608	3675	1	Glyma.01G089100	Glyma.01G089100.1	-5346
107	Gm01	27137412	27137697	286	*	M1_peak_107	32	.	5.05109	6.7438	3.29294	69	Distal Intergenic	1	27120290	27126438	6149	2	Glyma.01G089500	Glyma.01G089500.1	-10974
108	Gm01	27165359	27165644	286	*	M1_peak_108	44	.	5.77267	8.06289	4.415	97	Promoter	1	27165779	27166027	249	2	Glyma.01G089600	Glyma.01G089600.1	383
109	Gm01	27514319	27514613	295	*	M1_peak_109	29	.	4.81825	6.30127	2.99318	69	Distal Intergenic	1	27515964	27517216	1253	2	Glyma.01G090900	Glyma.01G090900.1	2603
110	Gm01	28158936	28159221	286	*	M1_peak_110	13	.	3.60792	4.28613	1.35486	83	Distal Intergenic	1	28193842	28197270	3429	1	Glyma.01G093000	Glyma.01G093000.3	-34621
111	Gm01	28501529	28501910	382	*	M1_peak_111	52	.	5.94104	8.98556	5.27186	223	Distal Intergenic	1	28490790	28491347	558	1	Glyma.01G093650	Glyma.01G093650.1	10739
112	Gm01	28661975	28662277	303	*	M1_peak_112	82	.	7.93743	12.3041	8.27713	36	Intron (Glyma.01G093902.1/Glyma.01G093902, intron 21 of 34)	1	28646310	28693103	46794	2	Glyma.01G093902	Glyma.01G093902.2	30826
113	Gm01	29572441	29572794	354	*	M1_peak_113	56	.	6.49426	9.43264	5.62819	226	Distal Intergenic	1	29612679	29615220	2542	1	Glyma.01G096000	Glyma.01G096000.1	-39885
114	Gm01	29714111	29714396	286	*	M1_peak_114	32	.	5.05109	6.7438	3.29294	87	Distal Intergenic	1	29612679	29615220	2542	1	Glyma.01G096000	Glyma.01G096000.1	101432
115	Gm01	29839500	29839817	318	*	M1_peak_115	44	.	5.77267	8.06289	4.415	232	Distal Intergenic	1	29854861	29855142	282	1	Glyma.01G095966	Glyma.01G095966.1	-15044
116	Gm01	29991916	29992224	309	*	M1_peak_116	32	.	5.05109	6.7438	3.29294	247	Distal Intergenic	1	30024522	30025802	1281	2	Glyma.01G095800	Glyma.01G095800.1	33578
117	Gm01	30053480	30053765	286	*	M1_peak_117	32	.	5.05109	6.7438	3.29294	185	Distal Intergenic	1	30024522	30025802	1281	2	Glyma.01G095800	Glyma.01G095800.1	-27678
118	Gm01	30054149	30054631	483	*	M1_peak_118	56	.	6.49426	9.43264	5.62819	205	Distal Intergenic	1	30024522	30025802	1281	2	Glyma.01G095800	Glyma.01G095800.1	-28347
119	Gm01	30128224	30128549	326	*	M1_peak_119	64	.	4.03274	10.294	6.44001	131	Distal Intergenic	1	30092337	30096050	3714	2	Glyma.01G095700	Glyma.01G095700.1	-32174
120	Gm01	30566083	30566368	286	*	M1_peak_120	44	.	5.77267	8.06289	4.415	46	Distal Intergenic	1	30509839	30513597	3759	2	Glyma.01G095100	Glyma.01G095100.1	-52486
121	Gm01	30595144	30595752	609	*	M1_peak_121	797	.	4.70209	85.714	79.7908	331	Distal Intergenic	1	30509839	30513597	3759	2	Glyma.01G095100	Glyma.01G095100.1	-81547
122	Gm01	30595959	30596745	787	*	M1_peak_122	291	.	5.18899	33.7849	29.1257	218	Distal Intergenic	1	30509839	30513597	3759	2	Glyma.01G095100	Glyma.01G095100.1	-82362
123	Gm01	30597105	30597746	642	*	M1_peak_123	273	.	4.46888	31.953	27.3337	233	Distal Intergenic	1	30509839	30513597	3759	2	Glyma.01G095100	Glyma.01G095100.1	-83508
124	Gm01	30598174	30598635	462	*	M1_peak_124	164	.	4.97807	20.8599	16.498	224	Distal Intergenic	1	30509839	30513597	3759	2	Glyma.01G095100	Glyma.01G095100.1	-84577
125	Gm01	30606803	30607326	524	*	M1_peak_125	192	.	3.42889	23.7145	19.2844	261	Distal Intergenic	1	30509839	30513597	3759	2	Glyma.01G095100	Glyma.01G095100.1	-93206
126	Gm01	30613175	30615331	2157	*	M1_peak_126	398	.	6.05383	44.7109	39.8243	833	Distal Intergenic	1	30509839	30513597	3759	2	Glyma.01G095100	Glyma.01G095100.1	-99578
127	Gm01	30617940	30618697	758	*	M1_peak_127	503	.	4.64272	55.5027	50.3491	496	Distal Intergenic	1	30509839	30513597	3759	2	Glyma.01G095100	Glyma.01G095100.1	-104343
128	Gm01	30619019	30619495	477	*	M1_peak_128	204	.	2.78423	24.8653	20.4073	240	Distal Intergenic	1	30509839	30513597	3759	2	Glyma.01G095100	Glyma.01G095100.1	-105422
129	Gm01	30656708	30657511	804	*	M1_peak_129	656	.	4.66543	71.2302	65.6898	479	Distal Intergenic	1	30509839	30513597	3759	2	Glyma.01G095100	Glyma.01G095100.1	-143111
130	Gm01	30657755	30659073	1319	*	M1_peak_130	519	.	4.10185	57.1405	51.9453	1067	Distal Intergenic	1	30509839	30513597	3759	2	Glyma.01G095100	Glyma.01G095100.1	-144158
131	Gm01	31034225	31035412	1188	*	M1_peak_131	464	.	6.05432	51.4458	46.4054	938	Distal Intergenic	1	31083048	31085420	2373	2	Glyma.01G095166	Glyma.01G095166.1	50008
132	Gm01	31035587	31037409	1823	*	M1_peak_132	1049	.	5.68027	111.45	104.924	1415	Distal Intergenic	1	31083048	31085420	2373	2	Glyma.01G095166	Glyma.01G095166.1	48011
133	Gm01	31172714	31173011	298	*	M1_peak_133	32	.	5.05109	6.7438	3.29294	38	Distal Intergenic	1	31202199	31203824	1626	2	Glyma.01G095232	Glyma.01G095232.1	30813
134	Gm01	31524006	31524460	455	*	M1_peak_134	22	.	4.3295	5.48202	2.2652	231	Promoter	1	31522868	31525353	2486	2	Glyma.01G095298	Glyma.01G095298.3	893
135	Gm01	31980522	31981029	508	*	M1_peak_135	39	.	5.42054	7.43909	3.91501	262	Distal Intergenic	1	31963883	31967650	3768	1	Glyma.01G096700	Glyma.01G096700.5	16639
136	Gm01	32599536	32599932	397	*	M1_peak_136	82	.	7.93743	12.3041	8.27713	192	Intron (Glyma.01G097300.1/Glyma.01G097300, intron 3 of 3)	1	32596939	32602954	6016	1	Glyma.01G097300	Glyma.01G097300.1	2597
137	Gm01	32898159	32898807	649	*	M1_peak_137	83	.	7.82966	12.4031	8.36739	224	Distal Intergenic	1	32882840	32885941	3102	2	Glyma.01G097900	Glyma.01G097900.1	-12218
138	Gm01	33901855	33902143	289	*	M1_peak_138	44	.	5.77267	8.06289	4.415	146	Distal Intergenic	1	33907499	33910681	3183	1	Glyma.01G100000	Glyma.01G100000.1	-5356
139	Gm01	34852450	34852962	513	*	M1_peak_139	60	.	6.6251	9.84594	6.00929	229	Distal Intergenic	1	34909828	34910807	980	2	Glyma.01G102802	Glyma.01G102802.1	57845
140	Gm01	36580219	36580669	451	*	M1_peak_140	111	.	9.38059	15.3264	11.1531	223	Distal Intergenic	1	36638613	36640899	2287	1	Glyma.01G106500	Glyma.01G106500.1	-57944
141	Gm01	36927415	36928090	676	*	M1_peak_141	111	.	9.38059	15.3264	11.1531	248	Distal Intergenic	1	36955264	36957839	2576	2	Glyma.01G106800	Glyma.01G106800.1	29749
142	Gm01	37065953	37066351	399	*	M1_peak_142	60	.	6.6251	9.84594	6.00929	233	Distal Intergenic	1	37088018	37093292	5275	1	Glyma.01G107000	Glyma.01G107000.1	-21667
143	Gm01	37755768	37756053	286	*	M1_peak_143	32	.	5.05109	6.7438	3.29294	196	Distal Intergenic	1	37760454	37761982	1529	1	Glyma.01G109200	Glyma.01G109200.1	-4401
144	Gm01	37827872	37828209	338	*	M1_peak_144	44	.	5.74499	8.00127	4.415	209	Distal Intergenic	1	37859918	37860858	941	1	Glyma.01G109500	Glyma.01G109500.1	-31709
145	Gm01	38638989	38639330	342	*	M1_peak_145	56	.	6.49426	9.43264	5.62819	159	Distal Intergenic	1	38632764	38634501	1738	2	Glyma.01G112400	Glyma.01G112400.1	-4488
146	Gm01	38823492	38823810	319	*	M1_peak_146	39	.	5.42054	7.43909	3.91501	194	Distal Intergenic	1	38884360	38888624	4265	1	Glyma.01G112600	Glyma.01G112600.1	-60550
147	Gm01	40192783	40193258	476	*	M1_peak_147	22	.	4.3295	5.48202	2.2652	276	Distal Intergenic	1	40219842	40220756	915	1	Glyma.01G114800	Glyma.01G114800.1	-26584
148	Gm01	40202742	40203531	790	*	M1_peak_148	69	.	7.21584	10.8478	6.91978	346	Distal Intergenic	1	40219842	40220756	915	1	Glyma.01G114800	Glyma.01G114800.1	-16311
149	Gm01	40427300	40428034	735	*	M1_peak_149	271	.	4.92627	31.7895	27.1737	494	Distal Intergenic	1	40513363	40515660	2298	2	Glyma.01G115500	Glyma.01G115500.2	87626
150	Gm01	40753040	40753387	348	*	M1_peak_150	32	.	5.05109	6.7438	3.29294	213	Intron (Glyma.01G116700.1/Glyma.01G116700, intron 6 of 11)	1	40749906	40757594	7689	1	Glyma.01G116700	Glyma.01G116700.1	3134
151	Gm01	42077938	42078360	423	*	M1_peak_151	39	.	5.15666	7.45333	3.92732	184	Distal Intergenic	1	42092797	42093052	256	1	Glyma.01G121051	Glyma.01G121051.1	-14437
152	Gm01	43006179	43006464	286	*	M1_peak_152	22	.	4.29612	5.41427	2.2652	217	Promoter	1	43006494	43006752	259	1	Glyma.01G122166	Glyma.01G122166.1	-30
153	Gm01	43444070	43444629	560	*	M1_peak_153	22	.	4.3295	5.48202	2.2652	329	Distal Intergenic	1	43439933	43441346	1414	1	Glyma.01G123100	Glyma.01G123100.1	4137
154	Gm01	44223550	44223924	375	*	M1_peak_154	32	.	5.05109	6.7438	3.29294	167	Distal Intergenic	1	44210641	44215058	4418	1	Glyma.01G125000	Glyma.01G125000.1	12909
155	Gm01	44517652	44518050	399	*	M1_peak_155	44	.	5.77267	8.06289	4.415	235	Distal Intergenic	1	44497291	44507213	9923	2	Glyma.01G125400	Glyma.01G125400.3	-10439
156	Gm01	44828562	44829072	511	*	M1_peak_156	100	.	7.75626	14.1742	10.0501	266	Distal Intergenic	1	44823325	44823492	168	1	Glyma.01G127150	Glyma.01G127150.1	5237
157	Gm01	44850387	44850807	421	*	M1_peak_157	139	.	4.49323	18.1931	13.9171	226	Distal Intergenic	1	44823325	44823492	168	1	Glyma.01G127150	Glyma.01G127150.1	27062
158	Gm01	45235999	45236499	501	*	M1_peak_158	44	.	5.77267	8.06289	4.415	250	Promoter	1	45228713	45236920	8208	2	Glyma.01G128700	Glyma.01G128700.3	421
159	Gm01	45304393	45304679	287	*	M1_peak_159	44	.	5.77267	8.06289	4.415	109	Distal Intergenic	1	45302556	45303226	671	1	Glyma.01G128750	Glyma.01G128750.1	1837
160	Gm01	46425066	46425351	286	*	M1_peak_160	44	.	5.77267	8.06289	4.415	157	Distal Intergenic	1	46388979	46401113	12135	2	Glyma.01G133100	Glyma.01G133100.2	-23953
161	Gm01	46657266	46657653	388	*	M1_peak_161	106	.	6.59085	14.7675	10.6227	208	Distal Intergenic	1	46674640	46679802	5163	1	Glyma.01G134300	Glyma.01G134300.2	-16987
162	Gm01	47284418	47284851	434	*	M1_peak_162	236	.	4.0977	28.2311	23.6944	264	Promoter	1	47283650	47283841	192	2	Glyma.01G136800	Glyma.01G136800.1	-577
163	Gm01	47291408	47291886	479	*	M1_peak_163	48	.	2.51174	8.52316	4.84531	269	Distal Intergenic	1	47294861	47297985	3125	2	Glyma.01G136900	Glyma.01G136900.2	6099
164	Gm01	47790963	47791294	332	*	M1_peak_164	26	.	4.02542	5.90708	2.64328	127	Distal Intergenic	1	47785721	47788682	2962	1	Glyma.01G139100	Glyma.01G139100.1	5242
165	Gm01	48120599	48120973	375	*	M1_peak_165	86	.	5.2397	12.7118	8.66522	174	Distal Intergenic	1	48136193	48136444	252	2	Glyma.01G141000	Glyma.01G141000.1	15471
166	Gm01	48560559	48560844	286	*	M1_peak_166	44	.	5.77267	8.06289	4.415	160	Distal Intergenic	1	48562197	48572124	9928	2	Glyma.01G142300	Glyma.01G142300.2	11280
167	Gm01	48872824	48873310	487	*	M1_peak_167	18	.	2.38416	4.82111	1.84997	179	Distal Intergenic	1	48859428	48864570	5143	2	Glyma.01G143800	Glyma.01G143800.3	-8254
168	Gm01	49410355	49410640	286	*	M1_peak_168	22	.	4.3295	5.48202	2.2652	130	Distal Intergenic	1	49400511	49405004	4494	2	Glyma.01G146900	Glyma.01G146900.1	-5351
169	Gm01	49589689	49589974	286	*	M1_peak_169	22	.	4.3295	5.48202	2.2652	50	Exon (Glyma.01G147700.2/Glyma.01G147700, exon 5 of 8)	1	49587971	49591707	3737	1	Glyma.01G147700	Glyma.01G147700.1	1718
170	Gm01	49657022	49657381	360	*	M1_peak_170	69	.	7.21584	10.8478	6.91978	124	Promoter	1	49657701	49660773	3073	1	Glyma.01G148300	Glyma.01G148300.3	-320
171	Gm01	49820595	49820880	286	*	M1_peak_171	44	.	5.77267	8.06289	4.415	139	Promoter	1	49820282	49821503	1222	1	Glyma.01G150000	Glyma.01G150000.1	313
172	Gm01	51085925	51086250	326	*	M1_peak_172	56	.	6.49426	9.43264	5.62819	113	Distal Intergenic	1	51073757	51082574	8818	2	Glyma.01G161600	Glyma.01G161600.1	-3351
173	Gm01	51211436	51211881	446	*	M1_peak_173	44	.	5.77267	8.06289	4.415	182	Promoter	1	51210677	51214791	4115	1	Glyma.01G163300	Glyma.01G163300.5	759
174	Gm01	52123706	52123992	287	*	M1_peak_174	33	.	4.73994	6.79572	3.32831	149	Promoter	1	52119148	52124695	5548	2	Glyma.01G172700	Glyma.01G172700.1	703
175	Gm01	52264820	52265235	416	*	M1_peak_175	32	.	5.05109	6.7438	3.29294	271	Distal Intergenic	1	52269261	52273597	4337	1	Glyma.01G175000	Glyma.01G175000.2	-4026
176	Gm01	52853659	52853994	336	*	M1_peak_176	19	.	3.87813	4.98544	1.99422	105	Distal Intergenic	1	52850187	52852507	2321	2	Glyma.01G181600	Glyma.01G181600.1	-1152
177	Gm01	52958432	52958718	287	*	M1_peak_177	69	.	7.21584	10.8478	6.91978	80	Promoter	1	52955631	52959035	3405	2	Glyma.01G183100	Glyma.01G183100.2	317
178	Gm01	54267887	54268249	363	*	M1_peak_178	60	.	6.6251	9.84594	6.00929	152	Distal Intergenic	1	54262073	54266364	4292	2	Glyma.01G197600	Glyma.01G197600.1	-1523
179	Gm01	54595332	54595693	362	*	M1_peak_179	137	.	2.0154	18.0374	13.7652	218	Promoter	1	54595175	54595345	171	1	Glyma.01G201500	Glyma.01G201500.1	157
180	Gm01	54600866	54601749	884	*	M1_peak_180	430	.	2.96849	48.0513	43.0913	627	Promoter	1	54600517	54601573	1057	1	Glyma.01G201600	Glyma.01G201600.3	349
181	Gm01	54888218	54888593	376	*	M1_peak_181	60	.	6.6251	9.84594	6.00929	190	Distal Intergenic	1	54891246	54893466	2221	2	Glyma.01G205200	Glyma.01G205200.1	4873
182	Gm01	55937874	55938208	335	*	M1_peak_182	29	.	4.81825	6.30127	2.99318	77	Promoter	1	55937373	55940822	3450	1	Glyma.01G218300	Glyma.01G218300.1	501
183	Gm01	56432190	56432475	286	*	M1_peak_183	44	.	5.77267	8.06289	4.415	134	Promoter	1	56432556	56439338	6783	1	Glyma.01G224500	Glyma.01G224500.1	-81
184	Gm01	56515631	56515916	286	*	M1_peak_184	44	.	5.77267	8.06289	4.415	128	Exon (Glyma.01G225400.1/Glyma.01G225400, exon 3 of 3)	1	56509839	56513837	3999	2	Glyma.01G225300	Glyma.01G225300.2	-1794
185	Gm01	57506269	57506607	339	*	M1_peak_185	39	.	5.42054	7.43909	3.91501	206	Intron (Glyma.01G240100.1/Glyma.01G240100, intron 11 of 11)	1	57506175	57513374	7200	2	Glyma.01G240100	Glyma.01G240100.1	6767
186	Gm01	57663095	57663465	371	*	M1_peak_186	32	.	5.05109	6.7438	3.29294	247	Intron (Glyma.01G242000.1/Glyma.01G242000, intron 3 of 4)	1	57661324	57664022	2699	1	Glyma.01G242000	Glyma.01G242000.5	1771
187	Gm02	124052	124388	337	*	M1_peak_187	88	.	7.97519	12.9513	8.89075	141	Intron (Glyma.02G001000.1/Glyma.02G001000, intron 3 of 8)	3	116864	129628	12765	2	Glyma.02G001000	Glyma.02G001000.2	5240
188	Gm02	771205	771490	286	*	M1_peak_188	39	.	5.42054	7.43909	3.91501	107	Distal Intergenic	3	764625	766555	1931	2	Glyma.02G007400	Glyma.02G007400.1	-4650
189	Gm02	1087839	1088251	413	*	M1_peak_189	32	.	5.05109	6.7438	3.29294	204	Distal Intergenic	3	1091058	1092231	1174	1	Glyma.02G011900	Glyma.02G011900.1	-2807
190	Gm02	1230394	1230679	286	*	M1_peak_190	22	.	4.3295	5.48202	2.2652	52	Exon (Glyma.02G013500.1/Glyma.02G013500, exon 4 of 10)	3	1225101	1231712	6612	2	Glyma.02G013500	Glyma.02G013500.6	1033
191	Gm02	1741341	1741658	318	*	M1_peak_191	66	.	6.6862	10.4978	6.62842	124	Promoter	3	1742459	1742611	153	1	Glyma.02G019566	Glyma.02G019566.1	-801
192	Gm02	2147362	2147647	286	*	M1_peak_192	44	.	5.77267	8.06289	4.415	66	Intron (Glyma.02G024400.1/Glyma.02G024400, intron 2 of 2)	3	2145325	2147943	2619	1	Glyma.02G024400	Glyma.02G024400.1	2037
193	Gm02	2644314	2644747	434	*	M1_peak_193	24	.	4.46833	5.64402	2.41132	233	Exon (Glyma.02G029200.1/Glyma.02G029200, exon 1 of 1)	3	2643223	2644773	1551	1	Glyma.02G029200	Glyma.02G029200.1	1091
194	Gm02	3252221	3252776	556	*	M1_peak_194	82	.	7.93743	12.3041	8.27713	272	Promoter	3	3252363	3257969	5607	1	Glyma.02G035300	Glyma.02G035300.5	0
195	Gm02	3537237	3537542	306	*	M1_peak_195	69	.	7.21584	10.8478	6.91978	61	Distal Intergenic	3	3542918	3543232	315	1	Glyma.02G038200	Glyma.02G038200.1	-5376
196	Gm02	3821318	3821603	286	*	M1_peak_196	32	.	5.05109	6.7438	3.29294	83	Distal Intergenic	3	3815791	3816838	1048	2	Glyma.02G040802	Glyma.02G040802.1	-4480
197	Gm02	4353486	4353771	286	*	M1_peak_197	22	.	4.3295	5.48202	2.2652	53	Distal Intergenic	3	4354814	4356050	1237	2	Glyma.02G047500	Glyma.02G047500.1	2279
198	Gm02	4605089	4605457	369	*	M1_peak_198	71	.	7.22738	11.1073	7.15991	149	Promoter	3	4603407	4605840	2434	2	Glyma.02G051100	Glyma.02G051100.1	383
199	Gm02	4772261	4772619	359	*	M1_peak_199	32	.	5.05109	6.7438	3.29294	139	Intron (Glyma.02G052300.1/Glyma.02G052300, intron 4 of 5)	3	4770280	4773966	3687	1	Glyma.02G052300	Glyma.02G052300.1	1981
200	Gm02	5077413	5077821	409	*	M1_peak_200	21	.	4.21597	5.21375	2.17851	129	Promoter	3	5077706	5083472	5767	1	Glyma.02G056800	Glyma.02G056800.2	0
201	Gm02	5205455	5205839	385	*	M1_peak_201	33	.	5.10666	6.79743	3.32831	164	Promoter	3	5205358	5208813	3456	1	Glyma.02G058400	Glyma.02G058400.1	97
202	Gm02	5480787	5481072	286	*	M1_peak_202	21	.	4.21597	5.21375	2.17851	240	Promoter	3	5481323	5486064	4742	1	Glyma.02G060732	Glyma.02G060732.1	-251
203	Gm02	6528186	6528485	300	*	M1_peak_203	69	.	7.21584	10.8478	6.91978	147	Distal Intergenic	3	6520495	6523929	3435	2	Glyma.02G075100	Glyma.02G075100.2	-4257
204	Gm02	6749916	6750252	337	*	M1_peak_204	69	.	7.21584	10.8478	6.91978	178	Promoter	3	6744007	6750304	6298	2	Glyma.02G078600	Glyma.02G078600.1	52
205	Gm02	6812363	6812648	286	*	M1_peak_205	29	.	4.81825	6.30127	2.99318	60	Promoter	3	6811710	6814973	3264	1	Glyma.02G079200	Glyma.02G079200.1	653
206	Gm02	7086418	7086703	286	*	M1_peak_206	22	.	4.3295	5.48202	2.2652	267	Distal Intergenic	3	7079251	7084196	4946	2	Glyma.02G082100	Glyma.02G082100.5	-2222
207	Gm02	7263149	7263434	286	*	M1_peak_207	21	.	4.21597	5.21375	2.17851	78	Promoter	3	7261552	7263575	2024	2	Glyma.02G083900	Glyma.02G083900.1	141
208	Gm02	7700018	7700445	428	*	M1_peak_208	60	.	6.6251	9.84594	6.00929	277	Distal Intergenic	3	7693163	7696252	3090	1	Glyma.02G088300	Glyma.02G088300.1	6855
209	Gm02	7761814	7762164	351	*	M1_peak_209	56	.	6.49426	9.43264	5.62819	202	Promoter	3	7758839	7761943	3105	2	Glyma.02G088700	Glyma.02G088700.1	0
210	Gm02	9083133	9083650	518	*	M1_peak_210	39	.	5.42054	7.43909	3.91501	104	Distal Intergenic	3	9097994	9106641	8648	1	Glyma.02G098700	Glyma.02G098700.1	-14344
211	Gm02	9626521	9626923	403	*	M1_peak_211	22	.	4.3295	5.48202	2.2652	182	Promoter	3	9626426	9627904	1479	1	Glyma.02G102100	Glyma.02G102100.1	95
212	Gm02	12249255	12249540	286	*	M1_peak_212	32	.	5.05109	6.7438	3.29294	136	Exon (Glyma.02G125400.25/Glyma.02G125400, exon 1 of 4)	3	12247934	12253740	5807	1	Glyma.02G125400	Glyma.02G125400.10	1321
213	Gm02	12925490	12925775	286	*	M1_peak_213	22	.	4.3295	5.48202	2.2652	73	Distal Intergenic	3	12920378	12924375	3998	1	Glyma.02G129100	Glyma.02G129100.1	5112
214	Gm02	12937435	12937720	286	*	M1_peak_214	22	.	4.3295	5.48202	2.2652	85	Promoter	3	12938172	12946335	8164	1	Glyma.02G129200	Glyma.02G129200.1	-452
215	Gm02	12937920	12938205	286	*	M1_peak_215	32	.	5.05109	6.7438	3.29294	115	Promoter	3	12938172	12946335	8164	1	Glyma.02G129200	Glyma.02G129200.1	0
216	Gm02	13452781	13453227	447	*	M1_peak_216	135	.	5.72991	17.7751	13.5106	228	Distal Intergenic	3	13468633	13476598	7966	2	Glyma.02G130816	Glyma.02G130816.1	23371
217	Gm02	13610059	13610422	364	*	M1_peak_217	26	.	4.02542	5.90708	2.64328	162	Distal Intergenic	3	13597639	13603800	6162	2	Glyma.02G118132	Glyma.02G118132.1	-6259
218	Gm02	13660969	13661483	515	*	M1_peak_218	94	.	5.44123	13.5478	9.46561	253	Promoter	3	13657240	13661626	4387	2	Glyma.02G118228	Glyma.02G118228.1	143
219	Gm02	14776129	14776416	288	*	M1_peak_219	56	.	6.49426	9.43264	5.62819	192	Exon (Glyma.02G138500.1/Glyma.02G138500, exon 3 of 13)	3	14774129	14789136	15008	1	Glyma.02G138500	Glyma.02G138500.1	2000
220	Gm02	14894074	14894359	286	*	M1_peak_220	29	.	4.81825	6.30127	2.99318	60	Distal Intergenic	3	14904601	14908632	4032	1	Glyma.02G139500	Glyma.02G139500.1	-10242
221	Gm02	16000981	16001266	286	*	M1_peak_221	44	.	5.77267	8.06289	4.415	159	Promoter	3	16000019	16010420	10402	1	Glyma.02G151400	Glyma.02G151400.7	962
222	Gm02	16087475	16087760	286	*	M1_peak_222	32	.	5.05109	6.7438	3.29294	47	Distal Intergenic	3	16081980	16085203	3224	2	Glyma.02G152600	Glyma.02G152600.2	-2272
223	Gm02	17083412	17083697	286	*	M1_peak_223	32	.	5.05109	6.7438	3.29294	152	Distal Intergenic	3	17094317	17096419	2103	2	Glyma.02G156500	Glyma.02G156500.1	12722
224	Gm02	17859161	17859780	620	*	M1_peak_224	56	.	6.49426	9.43264	5.62819	191	Distal Intergenic	3	17871649	17876830	5182	2	Glyma.02G158700	Glyma.02G158700.3	17050
225	Gm02	18128484	18128894	411	*	M1_peak_225	69	.	7.21584	10.8478	6.91978	179	Distal Intergenic	3	18164806	18173930	9125	1	Glyma.02G159500	Glyma.02G159500.1	-35912
226	Gm02	18574283	18574568	286	*	M1_peak_226	32	.	5.05109	6.7438	3.29294	134	Distal Intergenic	3	18515055	18516721	1667	2	Glyma.02G160251	Glyma.02G160251.1	-57562
227	Gm02	18798002	18798322	321	*	M1_peak_227	64	.	6.1119	10.2674	6.41418	202	Distal Intergenic	3	18716585	18720445	3861	2	Glyma.02G160300	Glyma.02G160300.1	-77557
228	Gm02	19316221	19316616	396	*	M1_peak_228	32	.	5.05109	6.7438	3.29294	242	Distal Intergenic	3	19151232	19165999	14768	2	Glyma.02G160900	Glyma.02G160900.2	-150222
229	Gm02	19427314	19427664	351	*	M1_peak_229	38	.	5.35746	7.33267	3.83167	110	Distal Intergenic	3	19655795	19658864	3070	1	Glyma.02G161100	Glyma.02G161100.1	-228131
230	Gm02	20235038	20235323	286	*	M1_peak_230	32	.	5.05109	6.7438	3.29294	224	Distal Intergenic	3	20134454	20136721	2268	2	Glyma.02G161500	Glyma.02G161500.1	-98317
231	Gm02	20643988	20644275	288	*	M1_peak_231	59	.	6.03265	9.78292	5.95899	80	Distal Intergenic	3	20705485	20707591	2107	1	Glyma.02G161566	Glyma.02G161566.1	-61210
232	Gm02	20812798	20813228	431	*	M1_peak_232	82	.	7.93743	12.3041	8.27713	279	Distal Intergenic	3	20705485	20707591	2107	1	Glyma.02G161566	Glyma.02G161566.1	107313
233	Gm02	22286625	22286964	340	*	M1_peak_233	56	.	6.49426	9.43264	5.62819	57	Distal Intergenic	3	22430723	22436244	5522	1	Glyma.02G162500	Glyma.02G162500.1	-143759
234	Gm02	22433901	22434186	286	*	M1_peak_234	44	.	5.77267	8.06289	4.415	224	Intron (Glyma.02G162500.1/Glyma.02G162500, intron 3 of 5)	3	22430947	22436031	5085	1	Glyma.02G162500	Glyma.02G162500.4	2954
235	Gm02	22752942	22753273	332	*	M1_peak_235	44	.	5.77267	8.06289	4.415	49	Distal Intergenic	3	22651604	22675801	24198	2	Glyma.02G163200	Glyma.02G163200.1	-77141
236	Gm02	22989619	22989941	323	*	M1_peak_236	29	.	4.81825	6.30127	2.99318	198	Distal Intergenic	3	22854514	22856878	2365	1	Glyma.02G163400	Glyma.02G163400.1	135105
237	Gm02	23420193	23420481	289	*	M1_peak_237	44	.	5.77267	8.06289	4.415	37	Distal Intergenic	3	23495517	23511133	15617	1	Glyma.02G163900	Glyma.02G163900.2	-75036
238	Gm02	24234826	24235376	551	*	M1_peak_238	39	.	5.42054	7.43909	3.91501	160	Distal Intergenic	3	24418296	24420585	2290	2	Glyma.02G164148	Glyma.02G164148.1	185209
239	Gm02	24495204	24495831	628	*	M1_peak_239	44	.	5.77267	8.06289	4.415	113	Distal Intergenic	3	24418296	24420585	2290	2	Glyma.02G164148	Glyma.02G164148.1	-74619
240	Gm02	24639099	24639403	305	*	M1_peak_240	44	.	5.77267	8.06289	4.415	54	Distal Intergenic	3	24604259	24608436	4178	2	Glyma.02G164164	Glyma.02G164164.1	-30663
241	Gm02	24766925	24767378	454	*	M1_peak_241	32	.	5.05109	6.7438	3.29294	175	Distal Intergenic	3	24604259	24608436	4178	2	Glyma.02G164164	Glyma.02G164164.1	-158489
242	Gm02	27652590	27652875	286	*	M1_peak_242	22	.	4.3295	5.48202	2.2652	63	Distal Intergenic	3	27673549	27675830	2282	2	Glyma.02G167600	Glyma.02G167600.1	22955
243	Gm02	27826323	27826833	511	*	M1_peak_243	536	.	6.41359	58.8693	53.6332	261	Promoter	3	27826241	27826840	600	2	Glyma.02G168200	Glyma.02G168200.1	7
244	Gm02	28191268	28191553	286	*	M1_peak_244	21	.	4.21597	5.21375	2.17851	32	Distal Intergenic	3	28176908	28177769	862	1	Glyma.02G169800	Glyma.02G169800.1	14360
245	Gm02	29955502	29955932	431	*	M1_peak_245	89	.	7.32119	13.0311	8.96796	187	Distal Intergenic	3	29888460	29894810	6351	2	Glyma.02G174800	Glyma.02G174800.1	-60692
246	Gm02	29983654	29983939	286	*	M1_peak_246	32	.	5.05109	6.7438	3.29294	65	Distal Intergenic	3	30050988	30062892	11905	2	Glyma.02G175400	Glyma.02G175400.1	78953
247	Gm02	30234742	30235092	351	*	M1_peak_247	129	.	2.69454	17.2193	12.9722	151	Distal Intergenic	3	30171265	30175679	4415	1	Glyma.02G175500	Glyma.02G175500.1	63477
248	Gm02	30275629	30276002	374	*	M1_peak_248	56	.	6.49426	9.43264	5.62819	154	Distal Intergenic	3	30348496	30348669	174	1	Glyma.02G175600	Glyma.02G175600.1	-72494
249	Gm02	31054858	31055336	479	*	M1_peak_249	39	.	5.42054	7.43909	3.91501	282	Distal Intergenic	3	31113981	31119717	5737	1	Glyma.02G176900	Glyma.02G176900.1	-58645
250	Gm02	31300795	31301810	1016	*	M1_peak_250	141	.	10.8238	18.4774	14.1883	590	Distal Intergenic	3	31336447	31336761	315	1	Glyma.02G177300	Glyma.02G177300.1	-34637
251	Gm02	31437074	31437590	517	*	M1_peak_251	32	.	5.05109	6.7438	3.29294	266	Distal Intergenic	3	31426069	31431527	5459	2	Glyma.02G177500	Glyma.02G177500.1	-5547
252	Gm02	31562591	31563084	494	*	M1_peak_252	55	.	6.26622	9.24093	5.51331	368	Distal Intergenic	3	31589522	31590222	701	2	Glyma.02G177900	Glyma.02G177900.1	27138
253	Gm02	32661973	32662258	286	*	M1_peak_253	44	.	5.77267	8.06289	4.415	188	Distal Intergenic	3	32614970	32622505	7536	1	Glyma.02G180900	Glyma.02G180900.1	47003
254	Gm02	33189131	33189416	286	*	M1_peak_254	32	.	5.05109	6.7438	3.29294	169	Exon (Glyma.02G182800.1/Glyma.02G182800, exon 5 of 14)	3	33186103	33194242	8140	1	Glyma.02G182800	Glyma.02G182800.1	3028
255	Gm02	33224692	33225177	486	*	M1_peak_255	44	.	5.77267	8.06289	4.415	380	Distal Intergenic	3	33201496	33209216	7721	1	Glyma.02G182900	Glyma.02G182900.3	23196
256	Gm02	33242527	33243215	689	*	M1_peak_256	44	.	5.77267	8.06289	4.415	173	Distal Intergenic	3	33201496	33209216	7721	1	Glyma.02G182900	Glyma.02G182900.3	41031
257	Gm02	33243612	33244216	605	*	M1_peak_257	49	.	6.02282	8.62205	4.92614	132	Distal Intergenic	3	33201496	33209216	7721	1	Glyma.02G182900	Glyma.02G182900.3	42116
258	Gm02	33810515	33810946	432	*	M1_peak_258	74	.	7.39262	11.3939	7.43513	260	Distal Intergenic	3	33826316	33829556	3241	2	Glyma.02G183601	Glyma.02G183601.1	18610
259	Gm02	33908694	33909011	318	*	M1_peak_259	56	.	6.49426	9.43264	5.62819	113	Distal Intergenic	3	33960881	33963572	2692	2	Glyma.02G183950	Glyma.02G183950.1	54561
260	Gm02	34809654	34810122	469	*	M1_peak_260	29	.	4.81825	6.30127	2.99318	211	Distal Intergenic	3	34823306	34823551	246	1	Glyma.02G185750	Glyma.02G185750.1	-13184
261	Gm02	35535383	35535777	395	*	M1_peak_261	69	.	7.21584	10.8478	6.91978	186	Distal Intergenic	3	35600847	35613646	12800	2	Glyma.02G186300	Glyma.02G186300.1	77869
262	Gm02	35810450	35810941	492	*	M1_peak_262	21	.	4.21597	5.21375	2.17851	443	Distal Intergenic	3	35867086	35874266	7181	2	Glyma.02G186600	Glyma.02G186600.1	63325
263	Gm02	35997197	35997610	414	*	M1_peak_263	79	.	6.89053	11.9199	7.9358	222	Distal Intergenic	3	35895745	35906331	10587	1	Glyma.02G186700	Glyma.02G186700.1	101452
264	Gm02	36600718	36601424	707	*	M1_peak_264	96	.	8.65901	13.798	9.68783	432	Distal Intergenic	3	36576982	36590391	13410	2	Glyma.02G187850	Glyma.02G187850.1	-10327
265	Gm02	36648122	36648530	409	*	M1_peak_265	78	.	7.65999	11.868	7.88908	255	Distal Intergenic	3	36667206	36670727	3522	1	Glyma.02G188000	Glyma.02G188000.2	-18676
266	Gm02	36733774	36734203	430	*	M1_peak_266	82	.	7.93743	12.3041	8.27713	224	Distal Intergenic	3	36667206	36670727	3522	1	Glyma.02G188000	Glyma.02G188000.2	66568
267	Gm02	37088160	37088445	286	*	M1_peak_267	21	.	4.21597	5.21375	2.17851	58	Distal Intergenic	3	37108779	37113427	4649	1	Glyma.02G188800	Glyma.02G188800.1	-20334
268	Gm02	37999754	38000039	286	*	M1_peak_268	39	.	5.42054	7.43909	3.91501	89	Distal Intergenic	3	38009465	38026665	17201	2	Glyma.02G191500	Glyma.02G191500.1	26626
269	Gm02	38072575	38072873	299	*	M1_peak_269	32	.	5.05109	6.7438	3.29294	77	Distal Intergenic	3	38056392	38057990	1599	2	Glyma.02G191900	Glyma.02G191900.1	-14585
270	Gm02	38205509	38205794	286	*	M1_peak_270	39	.	5.42054	7.43909	3.91501	234	Distal Intergenic	3	38201155	38202114	960	1	Glyma.02G192400	Glyma.02G192400.1	4354
271	Gm02	38296418	38296703	286	*	M1_peak_271	22	.	4.3295	5.48202	2.2652	147	Promoter	3	38290756	38296505	5750	2	Glyma.02G192700	Glyma.02G192700.1	0
272	Gm02	39508862	39509279	418	*	M1_peak_272	101	.	7.04448	14.2931	10.1633	214	Distal Intergenic	3	39528162	39529164	1003	1	Glyma.02G197800	Glyma.02G197800.1	-18883
273	Gm02	40857137	40857422	286	*	M1_peak_273	32	.	5.05109	6.7438	3.29294	107	Distal Intergenic	3	40860634	40861155	522	1	Glyma.02G205102	Glyma.02G205102.1	-3212
274	Gm02	41307009	41307294	286	*	M1_peak_274	26	.	4.30904	5.87038	2.61104	95	Distal Intergenic	3	41300326	41301874	1549	2	Glyma.02G209500	Glyma.02G209500.1	-5135
275	Gm02	42752621	42753135	515	*	M1_peak_275	104	.	1.83569	14.601	10.4611	284	Promoter	3	42752082	42753305	1224	1	Glyma.02G221400	Glyma.02G221400.1	539
276	Gm02	43742687	43743130	444	*	M1_peak_276	44	.	5.77267	8.06289	4.415	256	Distal Intergenic	3	43746614	43749819	3206	1	Glyma.02G232100	Glyma.02G232100.1	-3484
277	Gm02	43781964	43782268	305	*	M1_peak_277	42	.	5.1679	7.75342	4.20999	84	Distal Intergenic	3	43772912	43774938	2027	2	Glyma.02G232400	Glyma.02G232400.1	-7026
278	Gm02	43784796	43785234	439	*	M1_peak_278	56	.	4.64926	9.37152	5.62819	248	Distal Intergenic	3	43772912	43774938	2027	2	Glyma.02G232400	Glyma.02G232400.1	-9858
279	Gm02	43944320	43944605	286	*	M1_peak_279	32	.	5.05109	6.7438	3.29294	190	Promoter	3	43944227	43951526	7300	1	Glyma.02G233700	Glyma.02G233700.1	93
280	Gm02	44198142	44198599	458	*	M1_peak_280	49	.	6.02282	8.62205	4.92614	248	Intron (Glyma.02G236200.1/Glyma.02G236200, intron 5 of 5)	3	44198043	44201052	3010	2	Glyma.02G236200	Glyma.02G236200.1	2453
281	Gm02	44792275	44792565	291	*	M1_peak_281	29	.	4.81825	6.30127	2.99318	69	Promoter	3	44792121	44797640	5520	1	Glyma.02G241200	Glyma.02G241200.1	154
282	Gm02	44951505	44951801	297	*	M1_peak_282	44	.	5.77267	8.06289	4.415	157	Promoter	3	44951290	44953560	2271	1	Glyma.02G242900	Glyma.02G242900.3	215
283	Gm02	45844388	45844787	400	*	M1_peak_283	69	.	7.21584	10.8478	6.91978	256	Intron (Glyma.02G252900.2/Glyma.02G252900, intron 3 of 4)	3	45843408	45846920	3513	2	Glyma.02G252900	Glyma.02G252900.2	2133
284	Gm02	45869686	45869972	287	*	M1_peak_284	32	.	5.05109	6.7438	3.29294	32	Promoter	3	45862069	45869658	7590	2	Glyma.02G253100	Glyma.02G253100.1	-28
285	Gm02	46926627	46926978	352	*	M1_peak_285	32	.	5.05109	6.7438	3.29294	204	Intron (Glyma.02G266300.1/Glyma.02G266300, intron 3 of 6)	3	46925074	46930391	5318	1	Glyma.02G266300	Glyma.02G266300.1	1553
286	Gm02	46974696	46975032	337	*	M1_peak_286	21	.	4.21597	5.21375	2.17851	187	Exon (Glyma.02G267100.2/Glyma.02G267100, exon 7 of 9)	3	46973832	46976898	3067	2	Glyma.02G267100	Glyma.02G267100.2	1866
287	Gm02	48546140	48546425	286	*	M1_peak_287	32	.	5.05109	6.7438	3.29294	51	Intron (Glyma.02G286500.1/Glyma.02G286500, intron 3 of 3)	3	48540689	48543902	3214	2	Glyma.02G286400	Glyma.02G286400.1	-2238
288	Gm02	48729613	48729909	297	*	M1_peak_288	26	.	4.30904	5.87038	2.61104	179	Promoter	3	48729797	48731861	2065	1	Glyma.02G289100	Glyma.02G289100.1	0
289	Gm02	48849385	48849873	489	*	M1_peak_289	56	.	6.49426	9.43264	5.62819	350	Promoter	3	48845448	48850055	4608	2	Glyma.02G290700	Glyma.02G290700.1	182
290	Gm02	49006620	49006993	374	*	M1_peak_290	126	.	10.1022	16.887	12.651	181	Promoter	3	49006073	49006645	573	1	Glyma.02G293050	Glyma.02G293050.1	547
291	Gm02	49073453	49073738	286	*	M1_peak_291	22	.	4.3295	5.48202	2.2652	44	Promoter	3	49072960	49075778	2819	1	Glyma.02G294100	Glyma.02G294100.1	493
292	Gm03	699885	700170	286	*	M1_peak_292	29	.	4.81825	6.30127	2.99318	239	Exon (Glyma.03G007500.1/Glyma.03G007500, exon 2 of 3)	4	698288	701036	2749	1	Glyma.03G007500	Glyma.03G007500.1	1597
293	Gm03	1270945	1271230	286	*	M1_peak_293	44	.	5.77267	8.06289	4.415	115	Intron (Glyma.03G012600.3/Glyma.03G012600, intron 1 of 2)	4	1267224	1272260	5037	2	Glyma.03G012600	Glyma.03G012600.2	1030
294	Gm03	1334257	1334542	286	*	M1_peak_294	22	.	4.3295	5.48202	2.2652	52	Distal Intergenic	4	1339954	1343461	3508	1	Glyma.03G013300	Glyma.03G013300.1	-5412
295	Gm03	1779472	1779769	298	*	M1_peak_295	44	.	5.17745	8.07125	4.42052	42	Distal Intergenic	4	1787668	1789254	1587	1	Glyma.03G018102	Glyma.03G018102.1	-7899
296	Gm03	2303597	2304019	423	*	M1_peak_296	44	.	5.77267	8.06289	4.415	265	Distal Intergenic	4	2300300	2301808	1509	1	Glyma.03G022200	Glyma.03G022200.1	3297
297	Gm03	2943945	2944231	287	*	M1_peak_297	44	.	5.77267	8.06289	4.415	64	Distal Intergenic	4	2946256	2946762	507	2	Glyma.03G026975	Glyma.03G026975.1	2531
298	Gm03	3656591	3656965	375	*	M1_peak_298	69	.	7.21584	10.8478	6.91978	205	Exon (Glyma.03G032400.1/Glyma.03G032400, exon 2 of 3)	4	3651654	3655086	3433	2	Glyma.03G032300	Glyma.03G032300.2	-1505
299	Gm03	4019174	4019525	352	*	M1_peak_299	44	.	5.77267	8.06289	4.415	106	Distal Intergenic	4	4020522	4021159	638	2	Glyma.03G039400	Glyma.03G039400.1	1634
300	Gm03	4511134	4511419	286	*	M1_peak_300	32	.	5.05109	6.7438	3.29294	191	Exon (Glyma.03G035900.1/Glyma.03G035900, exon 5 of 7)	4	4508543	4515973	7431	2	Glyma.03G035900	Glyma.03G035900.1	4554
301	Gm03	4516036	4516355	320	*	M1_peak_301	69	.	7.21584	10.8478	6.91978	144	Promoter	4	4508543	4515973	7431	2	Glyma.03G035900	Glyma.03G035900.1	-63
302	Gm03	5261209	5261653	445	*	M1_peak_302	32	.	5.05109	6.7438	3.29294	187	Distal Intergenic	4	5254464	5256751	2288	2	Glyma.03G040900	Glyma.03G040900.1	-4458
303	Gm03	5357821	5358181	361	*	M1_peak_303	44	.	5.77267	8.06289	4.415	172	Distal Intergenic	4	5339673	5341745	2073	2	Glyma.03G041500	Glyma.03G041500.1	-16076
304	Gm03	7426411	7426791	381	*	M1_peak_304	44	.	5.77267	8.06289	4.415	235	Intron (Glyma.03G054500.1/Glyma.03G054500, intron 1 of 2)	4	7422422	7428469	6048	2	Glyma.03G054500	Glyma.03G054500.3	1678
305	Gm03	8187761	8188161	401	*	M1_peak_305	13	.	3.44723	4.14493	1.35486	392	Distal Intergenic	4	8161864	8166617	4754	2	Glyma.03G057500	Glyma.03G057500.1	-21144
306	Gm03	8301416	8301701	286	*	M1_peak_306	44	.	5.77267	8.06289	4.415	100	Exon (Glyma.03G058100.1/Glyma.03G058100, exon 3 of 14)	4	8297682	8304801	7120	2	Glyma.03G058100	Glyma.03G058100.1	3100
307	Gm03	9982232	9982537	306	*	M1_peak_307	79	.	5.767	11.9417	7.95306	130	Distal Intergenic	4	9960457	9965332	4876	2	Glyma.03G063000	Glyma.03G063000.1	-16900
308	Gm03	10275322	10275631	310	*	M1_peak_308	32	.	5.05109	6.7438	3.29294	79	Distal Intergenic	4	10310189	10318918	8730	1	Glyma.03G063600	Glyma.03G063600.1	-34558
309	Gm03	10673997	10674309	313	*	M1_peak_309	34	.	5.12691	6.95017	3.46718	50	Distal Intergenic	4	10685398	10694923	9526	2	Glyma.03G064000	Glyma.03G064000.3	20614
310	Gm03	11804059	11804344	286	*	M1_peak_310	26	.	4.30904	5.87038	2.61104	184	Distal Intergenic	4	11934315	11937317	3003	2	Glyma.03G065100	Glyma.03G065100.1	132973
311	Gm03	11835868	11836180	313	*	M1_peak_311	44	.	5.77267	8.06289	4.415	172	Distal Intergenic	4	11934315	11937317	3003	2	Glyma.03G065100	Glyma.03G065100.1	101137
312	Gm03	11985890	11986175	286	*	M1_peak_312	33	.	5.10666	6.79743	3.32831	160	Distal Intergenic	4	11974987	11979388	4402	2	Glyma.03G065500	Glyma.03G065500.2	-6502
313	Gm03	12427512	12428061	550	*	M1_peak_313	82	.	7.93743	12.3041	8.27713	266	Distal Intergenic	4	12422724	12426479	3756	1	Glyma.03G065700	Glyma.03G065700.1	4788
314	Gm03	12972642	12974251	1610	*	M1_peak_314	71	.	7.22738	11.1073	7.15991	524	Distal Intergenic	4	12975778	12991748	15971	1	Glyma.03G069800	Glyma.03G069800.4	-1527
315	Gm03	13006524	13006809	286	*	M1_peak_315	32	.	5.05109	6.7438	3.29294	148	Distal Intergenic	4	12975916	12991598	15683	1	Glyma.03G069800	Glyma.03G069800.2	30608
316	Gm03	13007019	13007431	413	*	M1_peak_316	32	.	5.05109	6.7438	3.29294	222	Distal Intergenic	4	12975916	12991598	15683	1	Glyma.03G069800	Glyma.03G069800.2	31103
317	Gm03	13105744	13106084	341	*	M1_peak_317	44	.	5.74499	8.00127	4.415	164	Distal Intergenic	4	12975916	12991598	15683	1	Glyma.03G069800	Glyma.03G069800.2	129828
318	Gm03	13238142	13239053	912	*	M1_peak_318	69	.	7.21584	10.8478	6.91978	281	Distal Intergenic	4	12975916	12991598	15683	1	Glyma.03G069800	Glyma.03G069800.2	262226
319	Gm03	14654594	14654896	303	*	M1_peak_319	62	.	6.77657	10.1075	6.26093	145	Distal Intergenic	4	14693662	14695567	1906	1	Glyma.03G067800	Glyma.03G067800.1	-38766
320	Gm03	14955207	14955509	303	*	M1_peak_320	56	.	6.49426	9.43264	5.62819	89	Distal Intergenic	4	14804817	14806484	1668	2	Glyma.03G067700	Glyma.03G067700.1	-148723
321	Gm03	15484671	15485102	432	*	M1_peak_321	44	.	5.77267	8.06289	4.415	163	Distal Intergenic	4	15580437	15583242	2806	1	Glyma.03G066500	Glyma.03G066500.3	-95335
322	Gm03	15566786	15567388	603	*	M1_peak_322	82	.	7.93743	12.3041	8.27713	251	Distal Intergenic	4	15580437	15583242	2806	1	Glyma.03G066500	Glyma.03G066500.3	-13049
323	Gm03	15821570	15821942	373	*	M1_peak_323	66	.	6.6862	10.4978	6.62842	140	Distal Intergenic	4	15875091	15880035	4945	1	Glyma.03G070100	Glyma.03G070100.1	-53149
324	Gm03	16421565	16422328	764	*	M1_peak_324	82	.	7.93743	12.3041	8.27713	491	Distal Intergenic	4	16449282	16454342	5061	2	Glyma.03G070500	Glyma.03G070500.1	32014
325	Gm03	16597017	16597327	311	*	M1_peak_325	32	.	5.05109	6.7438	3.29294	75	Distal Intergenic	4	16568779	16576216	7438	2	Glyma.03G070900	Glyma.03G070900.1	-20801
326	Gm03	16912402	16912758	357	*	M1_peak_326	69	.	6.46355	10.8408	6.91978	156	Distal Intergenic	4	16981859	16984187	2329	1	Glyma.03G071800	Glyma.03G071800.1	-69101
327	Gm03	17218833	17219274	442	*	M1_peak_327	42	.	4.18433	7.82087	4.26878	196	Distal Intergenic	4	17148264	17150175	1912	1	Glyma.03G072300	Glyma.03G072300.1	70569
328	Gm03	17845527	17846217	691	*	M1_peak_328	122	.	9.63651	16.4738	12.2572	160	Distal Intergenic	4	17890355	17894167	3813	1	Glyma.03G073726	Glyma.03G073726.1	-44138
329	Gm03	18496645	18497165	521	*	M1_peak_329	44	.	5.77267	8.06289	4.415	279	Distal Intergenic	4	18378224	18382135	3912	2	Glyma.03G073758	Glyma.03G073758.2	-114510
330	Gm03	19439001	19439297	297	*	M1_peak_330	55	.	6.44419	9.32925	5.59303	207	Distal Intergenic	4	19560629	19563371	2743	2	Glyma.03G074000	Glyma.03G074000.1	124074
331	Gm03	19701930	19702453	524	*	M1_peak_331	32	.	5.05109	6.7438	3.29294	262	Distal Intergenic	4	19707030	19708384	1355	1	Glyma.03G074300	Glyma.03G074300.1	-4577
332	Gm03	21326919	21327826	908	*	M1_peak_332	82	.	7.93743	12.3041	8.27713	247	Distal Intergenic	4	21257633	21258604	972	2	Glyma.03G079200	Glyma.03G079200.1	-68315
333	Gm03	21620672	21620991	320	*	M1_peak_333	69	.	7.21584	10.8478	6.91978	118	Distal Intergenic	4	21623708	21626267	2560	2	Glyma.03G079900	Glyma.03G079900.1	5276
334	Gm03	21770865	21771224	360	*	M1_peak_334	22	.	4.3295	5.48202	2.2652	117	Distal Intergenic	4	21788777	21791192	2416	2	Glyma.03G080100	Glyma.03G080100.1	19968
335	Gm03	21771390	21772082	693	*	M1_peak_335	39	.	5.42054	7.43909	3.91501	546	Distal Intergenic	4	21788777	21791192	2416	2	Glyma.03G080100	Glyma.03G080100.1	19110
336	Gm03	22681329	22681914	586	*	M1_peak_336	65	.	6.83588	10.4441	6.57828	90	Distal Intergenic	4	22725573	22729960	4388	1	Glyma.03G080600	Glyma.03G080600.4	-43659
337	Gm03	23945646	23945931	286	*	M1_peak_337	22	.	4.3295	5.48202	2.2652	218	Distal Intergenic	4	24002391	24004758	2368	1	Glyma.03G082300	Glyma.03G082300.3	-56460
338	Gm03	25713590	25713984	395	*	M1_peak_338	29	.	4.81825	6.30127	2.99318	156	Distal Intergenic	4	25715955	25719591	3637	2	Glyma.03G085000	Glyma.03G085000.3	5607
339	Gm03	25750345	25750630	286	*	M1_peak_339	32	.	5.05109	6.7438	3.29294	23	Distal Intergenic	4	25715955	25719591	3637	2	Glyma.03G085000	Glyma.03G085000.3	-30754
340	Gm03	26091697	26092383	687	*	M1_peak_340	22	.	4.3295	5.48202	2.2652	200	Distal Intergenic	4	26020718	26021311	594	1	Glyma.03G085400	Glyma.03G085400.1	70979
341	Gm03	26818439	26818724	286	*	M1_peak_341	13	.	3.61369	4.18299	1.35486	68	Distal Intergenic	4	26773706	26783762	10057	2	Glyma.03G086600	Glyma.03G086600.1	-34677
342	Gm03	29773249	29773646	398	*	M1_peak_342	82	.	7.93743	12.3041	8.27713	172	Exon (Glyma.03G097900.1/Glyma.03G097900, exon 13 of 13)	4	29773150	29782281	9132	2	Glyma.03G097900	Glyma.03G097900.1	8635
343	Gm03	31918277	31918622	346	*	M1_peak_343	109	.	9.03423	15.0884	10.9324	128	Downstream (<=300bp)	4	31900906	31918190	17285	1	Glyma.03G107300	Glyma.03G107300.1	17371
344	Gm03	32259223	32259508	286	*	M1_peak_344	44	.	5.77267	8.06289	4.415	151	Distal Intergenic	4	32269813	32272876	3064	1	Glyma.03G109200	Glyma.03G109200.3	-10305
345	Gm03	34054183	34054485	303	*	M1_peak_345	56	.	6.49426	9.43264	5.62819	142	Distal Intergenic	4	34060221	34069705	9485	1	Glyma.03G118200	Glyma.03G118200.4	-5736
346	Gm03	35567593	35567878	286	*	M1_peak_346	29	.	4.81825	6.30127	2.99318	134	Exon (Glyma.03G128800.1/Glyma.03G128800, exon 3 of 3)	4	35567281	35569378	2098	2	Glyma.03G128800	Glyma.03G128800.1	1500
347	Gm03	35780964	35781250	287	*	M1_peak_347	60	.	6.6251	9.84594	6.00929	150	Promoter	4	35780232	35781360	1129	2	Glyma.03G130800	Glyma.03G130800.1	110
348	Gm03	36222836	36223278	443	*	M1_peak_348	65	.	3.39285	10.4636	6.59761	231	Intron (Glyma.03G135000.1/Glyma.03G135000, intron 4 of 7)	4	36221236	36225528	4293	1	Glyma.03G135000	Glyma.03G135000.1	1600
349	Gm03	38425843	38426157	315	*	M1_peak_349	29	.	4.81825	6.30127	2.99318	124	Distal Intergenic	4	38429126	38437012	7887	1	Glyma.03G157200	Glyma.03G157200.1	-2969
350	Gm03	38535431	38535716	286	*	M1_peak_350	32	.	5.05109	6.7438	3.29294	114	Promoter	4	38535291	38542324	7034	1	Glyma.03G158300	Glyma.03G158300.2	140
351	Gm03	39527357	39527642	286	*	M1_peak_351	22	.	4.3295	5.48202	2.2652	177	Promoter	4	39526531	39531901	5371	1	Glyma.03G169300	Glyma.03G169300.1	826
352	Gm03	39616919	39617251	333	*	M1_peak_352	19	.	3.87813	4.98544	1.99422	143	Promoter	4	39617154	39621242	4089	1	Glyma.03G169700	Glyma.03G169700.7	0
353	Gm03	39894191	39894476	286	*	M1_peak_353	44	.	5.77267	8.06289	4.415	199	Promoter	4	39888053	39894363	6311	2	Glyma.03G173000	Glyma.03G173000.13	0
354	Gm03	40399550	40399835	286	*	M1_peak_354	44	.	5.77267	8.06289	4.415	88	Intron (Glyma.03G180200.1/Glyma.03G180200, intron 3 of 9)	4	40396503	40401766	5264	2	Glyma.03G180200	Glyma.03G180200.1	1931
355	Gm03	42319593	42319948	356	*	M1_peak_355	56	.	6.49426	9.43264	5.62819	216	Promoter	4	42315169	42320083	4915	2	Glyma.03G203000	Glyma.03G203000.2	135
356	Gm03	42719608	42720095	488	*	M1_peak_356	69	.	7.21584	10.8478	6.91978	278	Promoter	4	42715671	42720951	5281	2	Glyma.03G208600	Glyma.03G208600.1	856
357	Gm03	43145537	43145822	286	*	M1_peak_357	32	.	5.05109	6.7438	3.29294	157	Promoter	4	43143700	43146633	2934	2	Glyma.03G215200	Glyma.03G215200.1	811
358	Gm03	43293476	43293761	286	*	M1_peak_358	29	.	4.81825	6.30127	2.99318	239	Promoter	4	43290670	43294283	3614	2	Glyma.03G217300	Glyma.03G217300.1	522
359	Gm03	43516382	43516667	286	*	M1_peak_359	32	.	5.05109	6.7438	3.29294	87	Promoter	4	43515223	43516251	1029	2	Glyma.03G220400	Glyma.03G220400.1	-131
360	Gm03	43581314	43581680	367	*	M1_peak_360	82	.	7.93743	12.3041	8.27713	188	Promoter	4	43574982	43581716	6735	2	Glyma.03G220900	Glyma.03G220900.7	36
361	Gm03	44770950	44771266	317	*	M1_peak_361	56	.	6.49426	9.43264	5.62819	129	Distal Intergenic	4	44764100	44765766	1667	2	Glyma.03G236000	Glyma.03G236000.1	-5184
362	Gm03	45070814	45071099	286	*	M1_peak_362	22	.	4.3295	5.48202	2.2652	91	Exon (Glyma.03G240200.2/Glyma.03G240200, exon 1 of 2)	4	45070163	45072807	2645	2	Glyma.03G240200	Glyma.03G240200.2	1708
363	Gm03	45145664	45146167	504	*	M1_peak_363	32	.	5.05109	6.7438	3.29294	364	Promoter	4	45141729	45146275	4547	2	Glyma.03G241500	Glyma.03G241500.3	108
364	Gm03	45201837	45202257	421	*	M1_peak_364	44	.	5.77267	8.06289	4.415	180	Distal Intergenic	4	45189943	45197323	7381	2	Glyma.03G242200	Glyma.03G242200.1	-4514
365	Gm03	45241978	45242263	286	*	M1_peak_365	56	.	6.49426	9.43264	5.62819	110	Exon (Glyma.03G242800.2/Glyma.03G242800, exon 13 of 19)	4	45247687	45250868	3182	1	Glyma.03G242900	Glyma.03G242900.1	-5424
366	Gm03	45684392	45684717	326	*	M1_peak_366	26	.	4.02542	5.90708	2.64328	66	Promoter	4	45684823	45685528	706	1	Glyma.03G248900	Glyma.03G248900.1	-106
367	Gm03	46271758	46272256	499	*	M1_peak_367	56	.	6.49426	9.43264	5.62819	280	Promoter	4	46271463	46276115	4653	1	Glyma.03G256200	Glyma.03G256200.1	295
368	Gm03	46698636	46699284	649	*	M1_peak_368	39	.	5.42054	7.43909	3.91501	216	Exon (Glyma.03G262100.5/Glyma.03G262100, exon 8 of 20)	4	46692532	46704627	12096	2	Glyma.03G262100	Glyma.03G262100.8	5343
369	Gm03_scaffold_27	179681	179975	295	*	M1_peak_369	32	.	5.05109	6.7438	3.29294	141	Promoter	8	179075	180921	1847	1	Glyma.U032505	Glyma.U032505.1	606
370	Gm04	297157	297547	391	*	M1_peak_370	22	.	4.3295	5.48202	2.2652	252	Promoter	10	294808	296177	1370	2	Glyma.04G003600	Glyma.04G003600.1	-980
371	Gm04	1264858	1265173	316	*	M1_peak_371	44	.	5.77267	8.06289	4.415	142	Promoter	10	1262965	1264988	2024	2	Glyma.04G016700	Glyma.04G016700.1	0
372	Gm04	1384428	1384713	286	*	M1_peak_372	22	.	4.3295	5.48202	2.2652	109	Exon (Glyma.04G017700.6/Glyma.04G017700, exon 6 of 14)	10	1380697	1388510	7814	1	Glyma.04G017700	Glyma.04G017700.4	3731
373	Gm04	2117179	2117509	331	*	M1_peak_373	82	.	7.93743	12.3041	8.27713	213	Promoter	10	2113595	2117630	4036	2	Glyma.04G026300	Glyma.04G026300.1	121
374	Gm04	2472674	2472959	286	*	M1_peak_374	39	.	5.42054	7.43909	3.91501	143	Intron (Glyma.04G030500.1/Glyma.04G030500, intron 5 of 6)	10	2474614	2477673	3060	2	Glyma.04G030600	Glyma.04G030600.1	4714
375	Gm04	2863670	2863955	286	*	M1_peak_375	39	.	5.42054	7.43909	3.91501	142	Promoter	10	2863416	2869532	6117	1	Glyma.04G036300	Glyma.04G036300.1	254
376	Gm04	3177914	3178207	294	*	M1_peak_376	44	.	5.77267	8.06289	4.415	207	Intron (Glyma.04G039800.4/Glyma.04G039800, intron 2 of 6)	10	3172127	3182150	10024	2	Glyma.04G039800	Glyma.04G039800.4	3943
377	Gm04	4211393	4211678	286	*	M1_peak_377	56	.	6.49426	9.43264	5.62819	115	Intron (Glyma.04G052000.5/Glyma.04G052000, intron 3 of 3)	10	4209651	4211739	2089	1	Glyma.04G052000	Glyma.04G052000.5	1742
378	Gm04	4801416	4801945	530	*	M1_peak_378	96	.	8.65901	13.798	9.68783	275	Promoter	10	4801178	4801351	174	1	Glyma.04G058700	Glyma.04G058700.1	238
379	Gm04	5548805	5549106	302	*	M1_peak_379	60	.	6.6251	9.84594	6.00929	115	Promoter	10	5548661	5551755	3095	1	Glyma.04G066700	Glyma.04G066700.1	144
380	Gm04	5986610	5986926	317	*	M1_peak_380	56	.	6.49426	9.43264	5.62819	130	Exon (Glyma.04G072000.2/Glyma.04G072000, exon 3 of 3)	10	5985925	5992018	6094	2	Glyma.04G072000	Glyma.04G072000.2	5092
381	Gm04	6190244	6190658	415	*	M1_peak_381	13	.	3.60792	4.28613	1.35486	197	Promoter	10	6184970	6190378	5409	2	Glyma.04G074500	Glyma.04G074500.1	0
382	Gm04	6356182	6356741	560	*	M1_peak_382	56	.	6.49426	9.43264	5.62819	316	Promoter	10	6355351	6357401	2051	2	Glyma.04G076200	Glyma.04G076200.1	660
383	Gm04	7760670	7760955	286	*	M1_peak_383	44	.	5.77267	8.06289	4.415	172	Distal Intergenic	10	7754767	7759214	4448	1	Glyma.04G089300	Glyma.04G089300.2	5903
384	Gm04	8081119	8081404	286	*	M1_peak_384	32	.	5.05109	6.7438	3.29294	116	Distal Intergenic	10	8070173	8078210	8038	2	Glyma.04G091700	Glyma.04G091700.1	-2909
385	Gm04	9175066	9175351	286	*	M1_peak_385	22	.	4.2388	5.30003	2.26148	209	Distal Intergenic	10	9178433	9179574	1142	2	Glyma.04G100300	Glyma.04G100300.2	4223
386	Gm04	9233340	9233765	426	*	M1_peak_386	32	.	5.05109	6.7438	3.29294	214	Distal Intergenic	10	9219576	9224503	4928	2	Glyma.04G100600	Glyma.04G100600.2	-8837
387	Gm04	9469196	9469537	342	*	M1_peak_387	44	.	5.77267	8.06289	4.415	145	Distal Intergenic	10	9461411	9466500	5090	2	Glyma.04G102600	Glyma.04G102600.1	-2696
388	Gm04	11450887	11451432	546	*	M1_peak_388	26	.	4.30904	5.87038	2.61104	276	Distal Intergenic	10	11443775	11446208	2434	2	Glyma.04G111400	Glyma.04G111400.3	-4679
389	Gm04	11623367	11623784	418	*	M1_peak_389	21	.	4.21597	5.21375	2.17851	152	Promoter	10	11623056	11630831	7776	1	Glyma.04G111900	Glyma.04G111900.2	311
390	Gm04	12337160	12337603	444	*	M1_peak_390	82	.	7.93743	12.3041	8.27713	233	Distal Intergenic	10	12351356	12356232	4877	2	Glyma.04G115500	Glyma.04G115500.1	18629
391	Gm04	12433886	12434171	286	*	M1_peak_391	32	.	5.05109	6.7438	3.29294	153	Distal Intergenic	10	12443930	12445338	1409	2	Glyma.04G115800	Glyma.04G115800.1	11167
392	Gm04	12493513	12494574	1062	*	M1_peak_392	82	.	7.93743	12.3041	8.27713	598	Promoter	10	12491263	12493433	2171	2	Glyma.04G116000	Glyma.04G116000.1	-80
393	Gm04	12499282	12499604	323	*	M1_peak_393	44	.	5.74499	8.00127	4.415	97	Distal Intergenic	10	12491263	12493433	2171	2	Glyma.04G116000	Glyma.04G116000.1	-5849
394	Gm04	12526820	12527105	286	*	M1_peak_394	44	.	5.69657	8.07512	4.42052	231	Downstream (<=300bp)	10	12524269	12526554	2286	1	Glyma.04G116200	Glyma.04G116200.2	2551
395	Gm04	12531658	12531956	299	*	M1_peak_395	44	.	5.69657	8.07512	4.42052	194	Distal Intergenic	10	12524269	12526554	2286	1	Glyma.04G116200	Glyma.04G116200.2	7389
396	Gm04	12538432	12538762	331	*	M1_peak_396	29	.	4.81825	6.30127	2.99318	61	Distal Intergenic	10	12543668	12543835	168	1	Glyma.04G116250	Glyma.04G116250.1	-4906
397	Gm04	13400135	13400638	504	*	M1_peak_397	29	.	4.81825	6.30127	2.99318	219	Distal Intergenic	10	13452837	13455591	2755	1	Glyma.04G119100	Glyma.04G119100.1	-52199
398	Gm04	14039344	14039714	371	*	M1_peak_398	193	.	6.48119	23.7682	19.3359	115	Distal Intergenic	10	14024067	14028626	4560	2	Glyma.04G120600	Glyma.04G120600.2	-10718
[truncated: 1,685 more rows]
