# Supplementary material for: Gene regulatory network inference in soybean upon infection by Phytophthora sojae
Source: PLoS One. 2023 Jul 7;18(7):e0287590. doi: 10.1371/journal.pone.0287590 (PMC10328377; doi:10.1371/journal.pone.0287590)
Supplement: S4 Data — (XLSX) [file pone.0287590.s013.xlsx]

## Sheet: GmRAV_rep1(SRR13197372)
	seqnames	start	end	width	strand	V4	V5	V6	V7	V8	V9	V10	annotation	geneChr	geneStart	geneEnd	geneLength	geneStrand	geneId	transcriptId	distanceToTSS
1	Gm01	1	732	732	*	SRR13197372_peak_1	372	.	4.21851	41.2637	37.2353	154	Distal Intergenic	1	27344	28430	1087	2	Glyma.01G000100	Glyma.01G000100.1	27698
2	Gm01	52639	53064	426	*	SRR13197372_peak_2	118	.	7.87026	15.2652	11.8488	208	Promoter	1	52485	52601	117	2	Glyma.01G000137	Glyma.01G000137.1	-38
3	Gm01	58597	58814	218	*	SRR13197372_peak_3	56	.	5.74002	8.66426	5.60823	76	Intron (Glyma.01G000211.1/Glyma.01G000211, intron 2 of 2)	1	59057	60641	1585	2	Glyma.01G000248	Glyma.01G000248.1	1827
4	Gm01	60622	60845	224	*	SRR13197372_peak_4	51	.	5.00343	8.09901	5.10353	119	Promoter	1	59057	60641	1585	2	Glyma.01G000248	Glyma.01G000248.1	0
5	Gm01	85365	85572	208	*	SRR13197372_peak_5	56	.	3.81592	8.62596	5.60823	135	Distal Intergenic	1	72973	77727	4755	2	Glyma.01G000322	Glyma.01G000322.1	-7638
6	Gm01	115742	116014	273	*	SRR13197372_peak_6	44	.	4.58273	7.39032	4.48199	86	Distal Intergenic	1	120168	131881	11714	1	Glyma.01G000600	Glyma.01G000600.1	-4154
7	Gm01	118569	119620	1052	*	SRR13197372_peak_7	56	.	5.74002	8.66426	5.60823	275	Promoter	1	120168	131881	11714	1	Glyma.01G000600	Glyma.01G000600.1	-548
8	Gm01	183671	184009	339	*	SRR13197372_peak_8	87	.	7.17503	11.9947	8.7168	154	Exon (Glyma.01G000900.2/Glyma.01G000900, exon 14 of 25)	1	200309	205971	5663	1	Glyma.01G001000	Glyma.01G001000.2	-16300
9	Gm01	228057	228628	572	*	SRR13197372_peak_9	435	.	14.5712	47.6957	43.5875	329	Exon (Glyma.01G001200.1/Glyma.01G001200, exon 2 of 5)	1	225703	229892	4190	2	Glyma.01G001200	Glyma.01G001200.1	1264
10	Gm01	513380	513684	305	*	SRR13197372_peak_10	144	.	9.19302	17.9578	14.4375	125	Distal Intergenic	1	515096	520268	5173	1	Glyma.01G005200	Glyma.01G005200.2	-1412
11	Gm01	740133	740604	472	*	SRR13197372_peak_11	156	.	9.63078	19.1927	15.6295	318	Promoter	1	740761	746845	6085	1	Glyma.01G007300	Glyma.01G007300.1	-157
12	Gm01	860286	860517	232	*	SRR13197372_peak_12	37	.	4.78335	6.61189	3.75138	150	Distal Intergenic	1	846609	859146	12538	2	Glyma.01G008700	Glyma.01G008700.1	-1140
13	Gm01	907157	907412	256	*	SRR13197372_peak_13	87	.	7.17503	11.9947	8.7168	115	Promoter	1	906474	907822	1349	1	Glyma.01G009200	Glyma.01G009200.1	683
14	Gm01	1030086	1030385	300	*	SRR13197372_peak_14	133	.	9.08837	16.8189	13.3262	155	Exon (Glyma.01G010600.1/Glyma.01G010600, exon 3 of 3)	1	1028094	1030676	2583	1	Glyma.01G010600	Glyma.01G010600.1	1992
15	Gm01	1068951	1069275	325	*	SRR13197372_peak_15	58	.	5.69092	8.89771	5.82966	137	Distal Intergenic	1	1061826	1066672	4847	1	Glyma.01G011100	Glyma.01G011100.1	7125
16	Gm01	1114907	1115144	238	*	SRR13197372_peak_16	98	.	7.65337	13.163	9.82651	85	Distal Intergenic	1	1096165	1100114	3950	2	Glyma.01G011500	Glyma.01G011500.1	-14793
17	Gm01	1338450	1338710	261	*	SRR13197372_peak_17	66	.	6.21836	9.74333	6.60615	157	Distal Intergenic	1	1340120	1344524	4405	2	Glyma.01G014000	Glyma.01G014000.4	5814
18	Gm01	1383435	1383642	208	*	SRR13197372_peak_18	24	.	3.93986	5.08053	2.45988	112	Promoter	1	1374283	1384306	10024	2	Glyma.01G014200	Glyma.01G014200.1	664
19	Gm01	1484690	1485037	348	*	SRR13197372_peak_19	67	.	6.12868	9.93802	6.7882	200	Exon (Glyma.01G014900.1/Glyma.01G014900, exon 5 of 8)	1	1482428	1489623	7196	1	Glyma.01G014900	Glyma.01G014900.1	2262
20	Gm01	1493358	1493712	355	*	SRR13197372_peak_20	109	.	8.1317	14.3574	10.9677	150	Promoter	1	1487771	1493992	6222	2	Glyma.01G015000	Glyma.01G015000.2	280
21	Gm01	1507144	1507351	208	*	SRR13197372_peak_21	21	.	3.82668	4.72257	2.13105	142	Intron (Glyma.01G015200.3/Glyma.01G015200, intron 1 of 4)	1	1503237	1508360	5124	2	Glyma.01G015200	Glyma.01G015200.3	1009
22	Gm01	1658974	1659557	584	*	SRR13197372_peak_22	2857	.	74.8574	291.064	285.771	278	Promoter	1	1656041	1659468	3428	2	Glyma.01G017400	Glyma.01G017400.1	0
23	Gm01	1755439	1755653	215	*	SRR13197372_peak_23	43	.	5.05647	7.29508	4.39181	171	Promoter	1	1751649	1756602	4954	2	Glyma.01G018300	Glyma.01G018300.1	949
24	Gm01	1870772	1871112	341	*	SRR13197372_peak_24	37	.	4.71253	6.50083	3.70261	121	Promoter	1	1868683	1871897	3215	2	Glyma.01G019300	Glyma.01G019300.1	785
25	Gm01	2088296	2088541	246	*	SRR13197372_peak_25	37	.	4.78335	6.61189	3.75138	131	Distal Intergenic	1	2098564	2106927	8364	1	Glyma.01G020800	Glyma.01G020800.1	-10023
26	Gm01	2185178	2185385	208	*	SRR13197372_peak_26	56	.	5.74002	8.66426	5.60823	54	Distal Intergenic	1	2174923	2183088	8166	2	Glyma.01G021400	Glyma.01G021400.3	-2090
27	Gm01	2199256	2199503	248	*	SRR13197372_peak_27	87	.	6.68972	11.9881	8.7168	94	Exon (Glyma.01G021600.1/Glyma.01G021600, exon 3 of 6)	1	2197267	2200964	3698	2	Glyma.01G021600	Glyma.01G021600.2	1461
28	Gm01	2218310	2218727	418	*	SRR13197372_peak_28	29	.	4.30502	5.64488	2.90904	273	Promoter	1	2217353	2219008	1656	1	Glyma.01G022100	Glyma.01G022100.1	957
29	Gm01	2356160	2356420	261	*	SRR13197372_peak_29	40	.	4.81973	6.92159	4.04131	168	Promoter	1	2352046	2356691	4646	2	Glyma.01G023300	Glyma.01G023300.1	271
30	Gm01	2551747	2552024	278	*	SRR13197372_peak_30	106	.	7.14776	14.0321	10.6721	150	Intron (Glyma.01G024800.1/Glyma.01G024800, intron 3 of 14)	1	2546394	2553750	7357	2	Glyma.01G024800	Glyma.01G024800.1	1726
31	Gm01	2600477	2600684	208	*	SRR13197372_peak_31	29	.	4.30502	5.64488	2.90904	123	Promoter	1	2601016	2602031	1016	1	Glyma.01G025100	Glyma.01G025100.1	-332
32	Gm01	2928526	2928918	393	*	SRR13197372_peak_32	46	.	5.26169	7.61949	4.65387	115	Promoter	1	2928980	2929413	434	1	Glyma.01G028033	Glyma.01G028033.1	-62
33	Gm01	3014442	3014750	309	*	SRR13197372_peak_33	76	.	6.69669	10.8542	7.64706	121	Distal Intergenic	1	3005062	3009810	4749	2	Glyma.01G028600	Glyma.01G028600.1	-4632
34	Gm01	3019890	3020141	252	*	SRR13197372_peak_34	40	.	4.81973	6.92159	4.04131	131	Intron (Glyma.01G028700.1/Glyma.01G028700, intron 9 of 12)	1	3017077	3023196	6120	2	Glyma.01G028700	Glyma.01G028700.2	3055
35	Gm01	3089788	3090119	332	*	SRR13197372_peak_35	98	.	7.65337	13.163	9.82651	165	Exon (Glyma.01G029100.1/Glyma.01G029100, exon 3 of 8)	1	3086907	3092769	5863	2	Glyma.01G029100	Glyma.01G029100.1	2650
36	Gm01	3116932	3117226	295	*	SRR13197372_peak_36	46	.	5.26169	7.61949	4.65387	145	Distal Intergenic	1	3109829	3112559	2731	1	Glyma.01G029300	Glyma.01G029300.2	7103
37	Gm01	3148131	3148439	309	*	SRR13197372_peak_37	66	.	6.21836	9.74333	6.60615	129	Distal Intergenic	1	3151400	3154450	3051	1	Glyma.01G029800	Glyma.01G029800.3	-2961
38	Gm01	3207385	3207751	367	*	SRR13197372_peak_38	46	.	5.26169	7.61949	4.65387	159	Intron (Glyma.01G030600.1/Glyma.01G030600, intron 2 of 3)	1	3205191	3208762	3572	2	Glyma.01G030600	Glyma.01G030600.1	1011
39	Gm01	3236702	3236909	208	*	SRR13197372_peak_39	37	.	4.78335	6.61189	3.75138	107	Promoter	1	3236938	3240378	3441	1	Glyma.01G030900	Glyma.01G030900.1	-29
40	Gm01	3268743	3269063	321	*	SRR13197372_peak_40	126	.	7.52877	16.0718	12.6174	154	Exon (Glyma.01G031400.6/Glyma.01G031400, exon 2 of 7)	1	3267404	3273848	6445	1	Glyma.01G031400	Glyma.01G031400.9	1339
41	Gm01	3351961	3352219	259	*	SRR13197372_peak_41	35	.	4.59679	6.3197	3.53467	131	Distal Intergenic	1	3343569	3348117	4549	1	Glyma.01G031900	Glyma.01G031900.13	8392
42	Gm01	3356419	3356684	266	*	SRR13197372_peak_42	158	.	3.89966	19.3869	15.8057	116	Distal Intergenic	1	3363988	3367169	3182	1	Glyma.01G032000	Glyma.01G032000.1	-7304
43	Gm01	3416032	3416634	603	*	SRR13197372_peak_43	474	.	20.5684	51.6245	47.4698	234	Promoter	1	3415570	3425985	10416	1	Glyma.01G032500	Glyma.01G032500.2	462
44	Gm01	3578682	3579090	409	*	SRR13197372_peak_44	366	.	17.2201	40.6755	36.6546	211	Promoter	1	3576999	3579581	2583	2	Glyma.01G034300	Glyma.01G034300.1	491
45	Gm01	3592245	3592628	384	*	SRR13197372_peak_45	250	.	13.3934	28.8867	25.0688	181	Distal Intergenic	1	3588611	3591079	2469	2	Glyma.01G034600	Glyma.01G034600.1	-1166
46	Gm01	3621280	3621522	243	*	SRR13197372_peak_46	56	.	5.74002	8.66426	5.60823	124	Distal Intergenic	1	3626318	3631006	4689	1	Glyma.01G035000	Glyma.01G035000.1	-4796
47	Gm01	3621796	3622083	288	*	SRR13197372_peak_47	77	.	5.89208	11.019	7.79634	173	Distal Intergenic	1	3626318	3631006	4689	1	Glyma.01G035000	Glyma.01G035000.1	-4235
48	Gm01	3683285	3683535	251	*	SRR13197372_peak_48	71	.	6.35744	10.307	7.14381	98	Promoter	1	3683829	3687885	4057	1	Glyma.01G035400	Glyma.01G035400.1	-294
49	Gm01	4048332	4048574	243	*	SRR13197372_peak_49	14	.	3.29877	3.77533	1.44092	70	Promoter	1	4042644	4049271	6628	2	Glyma.01G038300	Glyma.01G038300.3	697
50	Gm01	4157693	4158182	490	*	SRR13197372_peak_50	54	.	5.44128	8.49682	5.48586	326	Promoter	1	4154416	4158746	4331	2	Glyma.01G038800	Glyma.01G038800.1	564
51	Gm01	4185594	4185804	211	*	SRR13197372_peak_51	46	.	5.26169	7.61949	4.65387	138	Distal Intergenic	1	4174758	4177363	2606	2	Glyma.01G038900	Glyma.01G038900.1	-8231
52	Gm01	4187708	4188005	298	*	SRR13197372_peak_52	79	.	6.41025	11.1316	7.90616	111	Distal Intergenic	1	4174758	4177363	2606	2	Glyma.01G038900	Glyma.01G038900.1	-10345
53	Gm01	4352559	4352857	299	*	SRR13197372_peak_53	109	.	8.1317	14.3574	10.9677	103	Distal Intergenic	1	4345132	4350690	5559	1	Glyma.01G040300	Glyma.01G040300.1	7427
54	Gm01	4367916	4368586	671	*	SRR13197372_peak_54	1363	.	44.4852	141.03	136.341	391	Exon (Glyma.01G040400.1/Glyma.01G040400, exon 3 of 5)	1	4372978	4374946	1969	1	Glyma.01G040500	Glyma.01G040500.1	-4392
55	Gm01	4382111	4382521	411	*	SRR13197372_peak_55	56	.	5.74002	8.66426	5.60823	207	Promoter	1	4381429	4383872	2444	1	Glyma.01G040600	Glyma.01G040600.1	682
56	Gm01	4382647	4382905	259	*	SRR13197372_peak_56	66	.	6.21836	9.74333	6.60615	169	Intron (Glyma.01G040600.1/Glyma.01G040600, intron 2 of 3)	1	4381429	4383872	2444	1	Glyma.01G040600	Glyma.01G040600.1	1218
57	Gm01	4553172	4553719	548	*	SRR13197372_peak_57	160	.	9.89424	19.631	16.0459	217	Distal Intergenic	1	4520881	4523935	3055	2	Glyma.01G041700	Glyma.01G041700.2	-29237
58	Gm01	4614126	4614381	256	*	SRR13197372_peak_58	51	.	5.00343	8.09901	5.10353	57	Distal Intergenic	1	4604715	4609561	4847	2	Glyma.01G042300	Glyma.01G042300.4	-4565
59	Gm01	4630649	4630983	335	*	SRR13197372_peak_59	107	.	7.70642	14.092	10.7298	166	Promoter	1	4630337	4634438	4102	1	Glyma.01G042400	Glyma.01G042400.1	312
60	Gm01	4680913	4681120	208	*	SRR13197372_peak_60	56	.	5.74002	8.66426	5.60823	142	Distal Intergenic	1	4685000	4686317	1318	1	Glyma.01G043100	Glyma.01G043100.2	-3880
61	Gm01	4837240	4837681	442	*	SRR13197372_peak_61	401	.	17.161	44.2605	40.1913	205	Exon (Glyma.01G044100.1/Glyma.01G044100, exon 5 of 6)	1	4836022	4839972	3951	2	Glyma.01G044100	Glyma.01G044100.1	2291
62	Gm01	5036043	5036261	219	*	SRR13197372_peak_62	46	.	5.26169	7.61949	4.65387	122	Distal Intergenic	1	5032389	5032989	601	1	Glyma.01G045000	Glyma.01G045000.1	3654
63	Gm01	5037340	5037793	454	*	SRR13197372_peak_63	76	.	6.69669	10.8542	7.64706	345	Distal Intergenic	1	5032389	5032989	601	1	Glyma.01G045000	Glyma.01G045000.1	4951
64	Gm01	5189744	5190055	312	*	SRR13197372_peak_64	37	.	4.78335	6.61189	3.75138	122	Distal Intergenic	1	5218385	5220328	1944	2	Glyma.01G045500	Glyma.01G045500.1	30273
65	Gm01	5201161	5201368	208	*	SRR13197372_peak_65	35	.	4.59679	6.3197	3.53467	99	Distal Intergenic	1	5218385	5220328	1944	2	Glyma.01G045500	Glyma.01G045500.1	18960
66	Gm01	5261684	5261989	306	*	SRR13197372_peak_66	37	.	4.78335	6.61189	3.75138	175	Promoter	1	5257160	5262634	5475	2	Glyma.01G045700	Glyma.01G045700.1	645
67	Gm01	5455402	5455692	291	*	SRR13197372_peak_67	45	.	5.17077	7.47564	4.56437	137	Distal Intergenic	1	5456471	5461378	4908	2	Glyma.01G046900	Glyma.01G046900.1	5686
68	Gm01	5505666	5505961	296	*	SRR13197372_peak_68	73	.	6.2784	10.5394	7.36853	94	Intron (Glyma.01G047300.2/Glyma.01G047300, intron 3 of 5)	1	5504534	5507980	3447	1	Glyma.01G047300	Glyma.01G047300.2	1132
69	Gm01	5539313	5539550	238	*	SRR13197372_peak_69	66	.	6.21836	9.74333	6.60615	100	Promoter	1	5538638	5543214	4577	1	Glyma.01G047700	Glyma.01G047700.1	675
70	Gm01	5580767	5581257	491	*	SRR13197372_peak_70	209	.	11.9584	24.7042	20.9778	193	Intron (Glyma.01G048000.1/Glyma.01G048000, intron 1 of 6)	1	5578976	5591229	12254	1	Glyma.01G048000	Glyma.01G048000.3	1791
71	Gm01	5649695	5649902	208	*	SRR13197372_peak_71	14	.	3.34835	3.84993	1.44092	79	Promoter	1	5649995	5654741	4747	1	Glyma.01G048500	Glyma.01G048500.4	-93
72	Gm01	5754441	5754729	289	*	SRR13197372_peak_72	183	.	11.0017	21.9998	18.3413	189	Intron (Glyma.01G049400.1/Glyma.01G049400, intron 2 of 3)	1	5752772	5757091	4320	1	Glyma.01G049400	Glyma.01G049400.1	1669
73	Gm01	5805438	5805714	277	*	SRR13197372_peak_73	51	.	5.00343	8.09901	5.10353	122	Promoter	1	5802754	5806585	3832	2	Glyma.01G049600	Glyma.01G049600.1	871
74	Gm01	5884352	5884580	229	*	SRR13197372_peak_74	66	.	6.21836	9.74333	6.60615	137	Distal Intergenic	1	5876304	5878515	2212	2	Glyma.01G050100	Glyma.01G050100.1	-5837
75	Gm01	5890500	5890723	224	*	SRR13197372_peak_75	37	.	4.78335	6.61189	3.75138	41	Distal Intergenic	1	5876304	5878515	2212	2	Glyma.01G050100	Glyma.01G050100.1	-11985
76	Gm01	5959139	5959348	210	*	SRR13197372_peak_76	56	.	5.74002	8.66426	5.60823	97	Promoter	1	5953090	5959773	6684	2	Glyma.01G050400	Glyma.01G050400.1	425
77	Gm01	6049854	6050061	208	*	SRR13197372_peak_77	59	.	5.36082	9.02389	5.94504	22	Exon (Glyma.01G051300.1/Glyma.01G051300, exon 3 of 3)	1	6049546	6051316	1771	2	Glyma.01G051300	Glyma.01G051300.1	1255
78	Gm01	6074190	6074663	474	*	SRR13197372_peak_78	65	.	6.14176	9.62039	6.52009	272	Promoter	1	6073603	6083797	10195	1	Glyma.01G051400	Glyma.01G051400.3	587
79	Gm01	6295894	6296370	477	*	SRR13197372_peak_79	223	.	12.4367	26.0822	22.3228	279	Distal Intergenic	1	6307167	6308253	1087	1	Glyma.01G052000	Glyma.01G052000.1	-10797
80	Gm01	6325835	6326080	246	*	SRR13197372_peak_80	26	.	3.92244	5.26594	2.6316	118	Promoter	1	6325945	6332859	6915	1	Glyma.01G052300	Glyma.01G052300.1	0
81	Gm01	6330071	6330480	410	*	SRR13197372_peak_81	21	.	3.77003	4.63586	2.13105	336	Intron (Glyma.01G052300.1/Glyma.01G052300, intron 2 of 2)	1	6325945	6332859	6915	1	Glyma.01G052300	Glyma.01G052300.1	4126
82	Gm01	6349338	6349608	271	*	SRR13197372_peak_82	21	.	3.75114	4.607	2.11647	168	Distal Intergenic	1	6355697	6359401	3705	2	Glyma.01G052400	Glyma.01G052400.1	9793
83	Gm01	6384055	6384326	272	*	SRR13197372_peak_83	146	.	9.00689	18.1482	14.6082	136	Distal Intergenic	1	6360864	6367323	6460	2	Glyma.01G052500	Glyma.01G052500.1	-16732
84	Gm01	6470517	6470834	318	*	SRR13197372_peak_84	81	.	6.79506	11.3787	8.14741	182	Distal Intergenic	1	6440643	6445585	4943	2	Glyma.01G052800	Glyma.01G052800.1	-24932
85	Gm01	6488112	6488319	208	*	SRR13197372_peak_85	37	.	4.73638	6.53821	3.73875	60	Distal Intergenic	1	6508634	6528322	19689	1	Glyma.01G052900	Glyma.01G052900.2	-20315
86	Gm01	6688921	6689412	492	*	SRR13197372_peak_86	56	.	5.74002	8.66426	5.60823	127	Distal Intergenic	1	6699704	6706859	7156	2	Glyma.01G053300	Glyma.01G053300.1	17447
87	Gm01	6787985	6788249	265	*	SRR13197372_peak_87	49	.	5.25315	7.88914	4.90947	131	Promoter	1	6788387	6793517	5131	1	Glyma.01G053700	Glyma.01G053700.10	-138
88	Gm01	6823984	6824466	483	*	SRR13197372_peak_88	522	.	22.0034	56.4717	52.2677	200	Exon (Glyma.01G053900.2/Glyma.01G053900, exon 3 of 3)	1	6823978	6825501	1524	2	Glyma.01G053900	Glyma.01G053900.2	1035
89	Gm01	6883950	6884162	213	*	SRR13197372_peak_89	70	.	2.50256	10.1601	7.00159	62	Distal Intergenic	1	6823978	6825501	1524	2	Glyma.01G053900	Glyma.01G053900.2	-58449
90	Gm01	6963015	6963413	399	*	SRR13197372_peak_90	87	.	7.17503	11.9947	8.7168	228	Exon (Glyma.01G054200.1/Glyma.01G054200, exon 2 of 2)	1	6962921	6966373	3453	2	Glyma.01G054200	Glyma.01G054200.1	2960
91	Gm01	7073861	7074304	444	*	SRR13197372_peak_91	67	.	5.88367	9.89288	6.75311	261	Distal Intergenic	1	7076165	7080088	3924	1	Glyma.01G054800	Glyma.01G054800.1	-1861
92	Gm01	7239783	7239990	208	*	SRR13197372_peak_92	37	.	4.78335	6.61189	3.75138	127	Distal Intergenic	1	7248581	7250603	2023	1	Glyma.01G056202	Glyma.01G056202.1	-8591
93	Gm01	7321918	7322405	488	*	SRR13197372_peak_93	66	.	6.21836	9.74333	6.60615	105	Distal Intergenic	1	7350388	7357654	7267	1	Glyma.01G056800	Glyma.01G056800.8	-27983
94	Gm01	7488610	7489009	400	*	SRR13197372_peak_94	88	.	7.0042	12.1055	8.82101	192	Promoter	1	7486850	7489397	2548	2	Glyma.01G057100	Glyma.01G057100.2	388
95	Gm01	7526140	7526516	377	*	SRR13197372_peak_95	46	.	5.26169	7.61949	4.65387	130	Distal Intergenic	1	7507564	7515711	8148	2	Glyma.01G057200	Glyma.01G057200.1	-10429
96	Gm01	7624754	7625233	480	*	SRR13197372_peak_96	128	.	8.75541	16.271	12.8111	233	Promoter	1	7624414	7628123	3710	1	Glyma.01G058000	Glyma.01G058000.1	340
97	Gm01	7736902	7737297	396	*	SRR13197372_peak_97	188	.	2.16461	22.5536	18.8862	234	Promoter	1	7736921	7737383	463	2	Glyma.01G058600	Glyma.01G058600.1	86
98	Gm01	7877645	7877902	258	*	SRR13197372_peak_98	28	.	3.93127	5.50964	2.85156	109	Distal Intergenic	1	7816021	7816588	568	2	Glyma.01G059450	Glyma.01G059450.1	-61057
99	Gm01	7900431	7900816	386	*	SRR13197372_peak_99	107	.	7.97116	14.095	10.7327	147	Distal Intergenic	1	7977814	7982587	4774	1	Glyma.01G059900	Glyma.01G059900.3	-76998
100	Gm01	7962745	7962977	233	*	SRR13197372_peak_100	97	.	7.08324	13.0576	9.74542	133	Distal Intergenic	1	7977814	7982587	4774	1	Glyma.01G059900	Glyma.01G059900.3	-14837
101	Gm01	8054579	8054786	208	*	SRR13197372_peak_101	35	.	4.59679	6.3197	3.53467	106	Distal Intergenic	1	8071161	8074882	3722	1	Glyma.01G060001	Glyma.01G060001.1	-16375
102	Gm01	8062672	8062879	208	*	SRR13197372_peak_102	37	.	4.78335	6.61189	3.75138	58	Distal Intergenic	1	8071161	8074882	3722	1	Glyma.01G060001	Glyma.01G060001.1	-8282
103	Gm01	8088770	8089054	285	*	SRR13197372_peak_103	21	.	3.82668	4.72257	2.13105	137	Distal Intergenic	1	8071161	8074882	3722	1	Glyma.01G060001	Glyma.01G060001.1	17609
104	Gm01	8110115	8110373	259	*	SRR13197372_peak_104	29	.	4.30502	5.64488	2.90904	140	Promoter	1	8109754	8114799	5046	1	Glyma.01G060300	Glyma.01G060300.1	361
105	Gm01	8233826	8234081	256	*	SRR13197372_peak_105	28	.	3.93127	5.50964	2.85156	195	Distal Intergenic	1	8254209	8254467	259	1	Glyma.01G060450	Glyma.01G060450.1	-20128
106	Gm01	8270886	8271364	479	*	SRR13197372_peak_106	87	.	7.17503	11.9947	8.7168	155	Distal Intergenic	1	8254209	8254467	259	1	Glyma.01G060450	Glyma.01G060450.1	16677
107	Gm01	8352191	8352527	337	*	SRR13197372_peak_107	51	.	5.00343	8.09901	5.10353	167	Promoter	1	8352028	8371676	19649	1	Glyma.01G060700	Glyma.01G060700.2	163
108	Gm01	8472930	8473137	208	*	SRR13197372_peak_108	45	.	4.46223	7.47554	4.56437	119	Intron (Glyma.01G061500.3/Glyma.01G061500, intron 11 of 19)	1	8456767	8485791	29025	1	Glyma.01G061500	Glyma.01G061500.1	16163
109	Gm01	8582402	8582701	300	*	SRR13197372_peak_109	126	.	7.52877	16.0718	12.6174	183	Distal Intergenic	1	8599416	8604724	5309	1	Glyma.01G062000	Glyma.01G062000.1	-16715
110	Gm01	8706883	8707321	439	*	SRR13197372_peak_110	78	.	4.19805	11.0462	7.82324	244	Distal Intergenic	1	8695402	8702097	6696	1	Glyma.01G062400	Glyma.01G062400.1	11481
111	Gm01	8765923	8766159	237	*	SRR13197372_peak_111	47	.	5.13761	7.70517	4.73664	113	Distal Intergenic	1	8772551	8772799	249	1	Glyma.01G062600	Glyma.01G062600.1	-6392
112	Gm01	8903209	8903563	355	*	SRR13197372_peak_112	41	.	4.72216	7.04107	4.15178	151	Promoter	1	8902516	8905822	3307	1	Glyma.01G063000	Glyma.01G063000.1	693
113	Gm01	8907437	8907771	335	*	SRR13197372_peak_113	144	.	9.19302	17.9578	14.4375	185	Distal Intergenic	1	8902516	8905822	3307	1	Glyma.01G063000	Glyma.01G063000.1	4921
114	Gm01	8953740	8953947	208	*	SRR13197372_peak_114	56	.	5.74002	8.66426	5.60823	132	Distal Intergenic	1	8938366	8940966	2601	2	Glyma.01G063100	Glyma.01G063100.2	-12774
115	Gm01	9104256	9104573	318	*	SRR13197372_peak_115	29	.	4.30502	5.64488	2.90904	132	Distal Intergenic	1	9080668	9086584	5917	2	Glyma.01G063700	Glyma.01G063700.3	-17672
116	Gm01	9121580	9121787	208	*	SRR13197372_peak_116	19	.	3.54162	4.46688	1.99028	126	Distal Intergenic	1	9138286	9138405	120	2	Glyma.01G063750	Glyma.01G063750.1	16618
117	Gm01	9132316	9132546	231	*	SRR13197372_peak_117	88	.	7.0042	12.1055	8.82101	109	Distal Intergenic	1	9138286	9138405	120	2	Glyma.01G063750	Glyma.01G063750.1	5859
118	Gm01	9205220	9205477	258	*	SRR13197372_peak_118	60	.	5.23741	9.15275	6.06782	109	Promoter	1	9204588	9206462	1875	2	Glyma.01G063800	Glyma.01G063800.1	985
119	Gm01	9362700	9362917	218	*	SRR13197372_peak_119	56	.	5.74002	8.66426	5.60823	159	Promoter	1	9362186	9375499	13314	1	Glyma.01G064100	Glyma.01G064100.1	514
120	Gm01	9367510	9367727	218	*	SRR13197372_peak_120	67	.	6.12868	9.93802	6.7882	125	Intron (Glyma.01G064100.1/Glyma.01G064100, intron 3 of 9)	1	9362186	9375499	13314	1	Glyma.01G064100	Glyma.01G064100.1	5324
121	Gm01	9496247	9496491	245	*	SRR13197372_peak_121	46	.	5.26169	7.61949	4.65387	79	Distal Intergenic	1	9477374	9481961	4588	1	Glyma.01G064200	Glyma.01G064200.1	18873
122	Gm01	9576322	9576664	343	*	SRR13197372_peak_122	46	.	5.26169	7.61949	4.65387	193	Distal Intergenic	1	9606309	9612863	6555	2	Glyma.01G064400	Glyma.01G064400.2	36199
123	Gm01	9636495	9636723	229	*	SRR13197372_peak_123	56	.	5.74002	8.66426	5.60823	176	Distal Intergenic	1	9606309	9612898	6590	2	Glyma.01G064400	Glyma.01G064400.1	-23597
124	Gm01	9774919	9775207	289	*	SRR13197372_peak_124	40	.	4.81973	6.92159	4.04131	124	Distal Intergenic	1	9673151	9677237	4087	2	Glyma.01G064600	Glyma.01G064600.1	-97682
125	Gm01	9782428	9782986	559	*	SRR13197372_peak_125	97	.	6.34093	13.0214	9.71267	150	Distal Intergenic	1	9874292	9876668	2377	1	Glyma.01G064800	Glyma.01G064800.4	-91306
126	Gm01	9991422	9991632	211	*	SRR13197372_peak_126	46	.	5.26169	7.61949	4.65387	73	Distal Intergenic	1	9980098	9982456	2359	1	Glyma.01G065000	Glyma.01G065000.1	11324
127	Gm01	10039347	10039977	631	*	SRR13197372_peak_127	183	.	11.0017	21.9998	18.3413	170	Distal Intergenic	1	10054862	10060437	5576	2	Glyma.01G065400	Glyma.01G065400.1	20460
128	Gm01	10365741	10366222	482	*	SRR13197372_peak_128	145	.	9.56671	18.0835	14.5451	306	Distal Intergenic	1	10367684	10368438	755	2	Glyma.01G066200	Glyma.01G066200.1	2216
129	Gm01	10601158	10601429	272	*	SRR13197372_peak_129	42	.	3.71828	7.10863	4.21595	153	Distal Intergenic	1	10608054	10613656	5603	2	Glyma.01G066600	Glyma.01G066600.4	12227
130	Gm01	10847436	10847667	232	*	SRR13197372_peak_130	60	.	5.83258	9.1248	6.04208	159	Distal Intergenic	1	10794578	10797578	3001	1	Glyma.01G067000	Glyma.01G067000.2	52858
131	Gm01	10868139	10868451	313	*	SRR13197372_peak_131	37	.	4.73638	6.53821	3.73875	145	Distal Intergenic	1	10901961	10904706	2746	1	Glyma.01G067100	Glyma.01G067100.1	-33510
132	Gm01	10911565	10911853	289	*	SRR13197372_peak_132	76	.	6.69669	10.8542	7.64706	94	Distal Intergenic	1	10901961	10904707	2747	1	Glyma.01G067100	Glyma.01G067100.2	9604
133	Gm01	10915571	10915806	236	*	SRR13197372_peak_133	30	.	4.28134	5.82715	3.08057	154	Distal Intergenic	1	10901961	10904707	2747	1	Glyma.01G067100	Glyma.01G067100.2	13610
134	Gm01	10961708	10961943	236	*	SRR13197372_peak_134	32	.	3.92534	5.98959	3.22592	165	Distal Intergenic	1	10954357	10957530	3174	1	Glyma.01G067300	Glyma.01G067300.2	7351
135	Gm01	11043867	11044390	524	*	SRR13197372_peak_135	121	.	8.31749	15.5492	12.1236	176	Distal Intergenic	1	11010484	11013664	3181	2	Glyma.01G067600	Glyma.01G067600.1	-30203
136	Gm01	11117544	11117845	302	*	SRR13197372_peak_136	24	.	3.93986	5.08053	2.45988	174	Distal Intergenic	1	11087234	11088912	1679	2	Glyma.01G067700	Glyma.01G067700.2	-28632
137	Gm01	11238469	11238800	332	*	SRR13197372_peak_137	67	.	5.9027	9.9242	6.77987	137	Intron (Glyma.01G067900.1/Glyma.01G067900, intron 5 of 12)	1	11233371	11240716	7346	2	Glyma.01G067900	Glyma.01G067900.1	1916
138	Gm01	11454615	11454924	310	*	SRR13197372_peak_138	76	.	6.69669	10.8542	7.64706	154	Distal Intergenic	1	11484871	11489547	4677	2	Glyma.01G068600	Glyma.01G068600.7	34623
139	Gm01	11517946	11518162	217	*	SRR13197372_peak_139	37	.	4.78335	6.61189	3.75138	85	Promoter	1	11517279	11523127	5849	1	Glyma.01G068800	Glyma.01G068800.5	667
140	Gm01	11622047	11622379	333	*	SRR13197372_peak_140	65	.	6.18862	9.69559	6.59302	173	Distal Intergenic	1	11626371	11626520	150	2	Glyma.01G069150	Glyma.01G069150.2	4141
141	Gm01	11647031	11647467	437	*	SRR13197372_peak_141	121	.	8.61004	15.5765	12.1315	194	Distal Intergenic	1	11629043	11629652	610	2	Glyma.01G069200	Glyma.01G069200.1	-17379
142	Gm01	11777675	11778014	340	*	SRR13197372_peak_142	275	.	12.9859	31.3885	27.5287	152	Distal Intergenic	1	11757990	11760100	2111	2	Glyma.01G069700	Glyma.01G069700.1	-17575
143	Gm01	12376669	12377283	615	*	SRR13197372_peak_143	46	.	5.26169	7.61949	4.65387	464	Distal Intergenic	1	12550799	12558371	7573	1	Glyma.01G070400	Glyma.01G070400.1	-173516
144	Gm01	12509483	12509690	208	*	SRR13197372_peak_144	32	.	4.37763	5.97742	3.21757	109	Distal Intergenic	1	12550799	12558371	7573	1	Glyma.01G070400	Glyma.01G070400.1	-41109
145	Gm01	12560689	12560973	285	*	SRR13197372_peak_145	15	.	3.08261	3.92719	1.51463	156	Distal Intergenic	1	12557703	12558044	342	1	Glyma.01G070601	Glyma.01G070601.1	2986
146	Gm01	12561598	12561955	358	*	SRR13197372_peak_146	21	.	3.04602	4.60391	2.11396	81	Distal Intergenic	1	12557703	12558044	342	1	Glyma.01G070601	Glyma.01G070601.1	3895
147	Gm01	12773143	12773379	237	*	SRR13197372_peak_147	37	.	4.78335	6.61189	3.75138	101	Distal Intergenic	1	12781285	12782934	1650	1	Glyma.01G071100	Glyma.01G071100.1	-7906
148	Gm01	12780191	12781065	875	*	SRR13197372_peak_148	183	.	11.0017	21.9998	18.3413	593	Promoter	1	12781285	12782934	1650	1	Glyma.01G071100	Glyma.01G071100.1	-220
149	Gm01	12800085	12800332	248	*	SRR13197372_peak_149	39	.	4.22729	6.77724	3.91021	54	Distal Intergenic	1	12781285	12782934	1650	1	Glyma.01G071100	Glyma.01G071100.1	18800
150	Gm01	12896056	12896301	246	*	SRR13197372_peak_150	37	.	4.78335	6.61189	3.75138	181	Distal Intergenic	1	12891167	12891319	153	2	Glyma.01G071600	Glyma.01G071600.1	-4737
151	Gm01	13056916	13057611	696	*	SRR13197372_peak_151	37	.	4.78335	6.61189	3.75138	528	Distal Intergenic	1	13017221	13031286	14066	2	Glyma.01G071800	Glyma.01G071800.3	-25630
152	Gm01	13163892	13164284	393	*	SRR13197372_peak_152	35	.	4.59679	6.3197	3.53467	329	Distal Intergenic	1	13089631	13091914	2284	2	Glyma.01G072000	Glyma.01G072000.2	-71978
153	Gm01	13378007	13378214	208	*	SRR13197372_peak_153	46	.	5.26169	7.61949	4.65387	120	Distal Intergenic	1	13335869	13344499	8631	2	Glyma.01G072450	Glyma.01G072450.1	-33508
154	Gm01	13917729	13917936	208	*	SRR13197372_peak_154	31	.	4.33088	5.90446	3.15576	116	Distal Intergenic	1	14131698	14146936	15239	1	Glyma.01G074400	Glyma.01G074400.1	-213762
155	Gm01	14191838	14192061	224	*	SRR13197372_peak_155	32	.	4.37763	5.97742	3.21757	92	Distal Intergenic	1	14147735	14151384	3650	2	Glyma.01G074500	Glyma.01G074500.4	-40454
156	Gm01	14341378	14341654	277	*	SRR13197372_peak_156	46	.	5.26169	7.61949	4.65387	100	Distal Intergenic	1	14361998	14363654	1657	1	Glyma.01G074600	Glyma.01G074600.1	-20344
157	Gm01	14374251	14374555	305	*	SRR13197372_peak_157	46	.	5.26169	7.61949	4.65387	124	Distal Intergenic	1	14361998	14363654	1657	1	Glyma.01G074600	Glyma.01G074600.1	12253
158	Gm01	14943546	14943753	208	*	SRR13197372_peak_158	43	.	4.87024	7.27842	4.37755	87	Distal Intergenic	1	15372626	15376500	3875	1	Glyma.01G074200	Glyma.01G074200.1	-428873
159	Gm01	15120367	15120875	509	*	SRR13197372_peak_159	484	.	3.04568	52.635	48.4724	182	Distal Intergenic	1	15372626	15376500	3875	1	Glyma.01G074200	Glyma.01G074200.1	-251751
160	Gm01	15173651	15173950	300	*	SRR13197372_peak_160	120	.	7.9957	15.4764	12.0558	133	Distal Intergenic	1	15372626	15376500	3875	1	Glyma.01G074200	Glyma.01G074200.1	-198676
161	Gm01	15566547	15566754	208	*	SRR13197372_peak_161	60	.	5.8466	9.14726	6.0639	85	Distal Intergenic	1	15469048	15510306	41259	2	Glyma.01G074000	Glyma.01G074000.3	-56241
162	Gm01	15720419	15720638	220	*	SRR13197372_peak_162	21	.	3.77003	4.63586	2.13105	179	Distal Intergenic	1	15469048	15510306	41259	2	Glyma.01G074000	Glyma.01G074000.3	-210113
163	Gm01	15741497	15741881	385	*	SRR13197372_peak_163	49	.	5.25315	7.88914	4.90947	188	Distal Intergenic	1	15936697	15938927	2231	1	Glyma.01G073600	Glyma.01G073600.1	-194816
164	Gm01	15773897	15774181	285	*	SRR13197372_peak_164	59	.	5.59699	9.07623	5.9963	136	Distal Intergenic	1	15936697	15938927	2231	1	Glyma.01G073600	Glyma.01G073600.1	-162516
165	Gm01	15900528	15900806	279	*	SRR13197372_peak_165	41	.	4.72216	7.04107	4.15178	121	Distal Intergenic	1	15936697	15938927	2231	1	Glyma.01G073600	Glyma.01G073600.1	-35891
166	Gm01	15953846	15954177	332	*	SRR13197372_peak_166	412	.	18.6551	45.3025	41.221	190	Distal Intergenic	1	15949364	15952612	3249	2	Glyma.01G073500	Glyma.01G073500.3	-1234
167	Gm01	16018746	16019055	310	*	SRR13197372_peak_167	51	.	5.00343	8.09901	5.10353	109	Distal Intergenic	1	16050476	16097311	46836	1	Glyma.01G073400	Glyma.01G073400.1	-31421
168	Gm01	16154920	16155255	336	*	SRR13197372_peak_168	77	.	6.57235	11.0175	7.79622	202	Distal Intergenic	1	16050478	16097302	46825	1	Glyma.01G073400	Glyma.01G073400.4	104442
169	Gm01	16161350	16161617	268	*	SRR13197372_peak_169	46	.	5.02272	7.52202	4.60591	109	Distal Intergenic	1	16050478	16097302	46825	1	Glyma.01G073400	Glyma.01G073400.4	110872
170	Gm01	16805156	16805669	514	*	SRR13197372_peak_170	70	.	4.47197	10.2427	7.08096	169	Distal Intergenic	1	16686273	16690111	3839	2	Glyma.01G074800	Glyma.01G074800.1	-115045
171	Gm01	16922776	16923224	449	*	SRR13197372_peak_171	121	.	8.59071	15.5448	12.1228	261	Distal Intergenic	1	16948507	16949048	542	1	Glyma.01G075100	Glyma.01G075100.1	-25283
172	Gm01	17094422	17094930	509	*	SRR13197372_peak_172	32	.	3.92534	5.98959	3.22592	391	Distal Intergenic	1	17040885	17041624	740	1	Glyma.01G075500	Glyma.01G075500.1	53537
173	Gm01	17133365	17133572	208	*	SRR13197372_peak_173	48	.	5.2091	7.81902	4.84743	52	Distal Intergenic	1	17165875	17166580	706	1	Glyma.01G075700	Glyma.01G075700.1	-32303
174	Gm01	17351169	17351546	378	*	SRR13197372_peak_174	94	.	7.42784	12.7958	9.49657	200	Distal Intergenic	1	17343892	17344129	238	1	Glyma.01G076000	Glyma.01G076000.1	7277
175	Gm01	17370817	17371050	234	*	SRR13197372_peak_175	46	.	5.26169	7.61949	4.65387	125	Distal Intergenic	1	17343892	17344129	238	1	Glyma.01G076000	Glyma.01G076000.1	26925
176	Gm01	17581002	17581209	208	*	SRR13197372_peak_176	37	.	4.78335	6.61189	3.75138	147	Distal Intergenic	1	17605123	17615379	10257	1	Glyma.01G076100	Glyma.01G076100.3	-23914
177	Gm01	17613949	17614235	287	*	SRR13197372_peak_177	77	.	6.56644	11.0079	7.78756	220	Intron (Glyma.01G076100.3/Glyma.01G076100, intron 3 of 4)	1	17605317	17613066	7750	1	Glyma.01G076100	Glyma.01G076100.7	8632
178	Gm01	17620725	17621054	330	*	SRR13197372_peak_178	87	.	7.17503	11.9947	8.7168	139	Distal Intergenic	1	17605317	17613066	7750	1	Glyma.01G076100	Glyma.01G076100.7	15408
179	Gm01	17633150	17633380	231	*	SRR13197372_peak_179	44	.	4.58273	7.39032	4.48199	201	Distal Intergenic	1	17605317	17613066	7750	1	Glyma.01G076100	Glyma.01G076100.7	27833
180	Gm01	17713711	17713918	208	*	SRR13197372_peak_180	34	.	4.50821	6.18129	3.40411	94	Distal Intergenic	1	17605317	17613066	7750	1	Glyma.01G076100	Glyma.01G076100.7	108394
181	Gm01	17942824	17943146	323	*	SRR13197372_peak_181	64	.	6.11091	9.5709	6.47316	147	Distal Intergenic	1	17907256	17908490	1235	1	Glyma.01G076200	Glyma.01G076200.2	35568
182	Gm01	17995242	17995453	212	*	SRR13197372_peak_182	33	.	4.44399	6.081	3.31492	116	Distal Intergenic	1	17907256	17908490	1235	1	Glyma.01G076200	Glyma.01G076200.2	87986
183	Gm01	18141341	18141548	208	*	SRR13197372_peak_183	29	.	4.30502	5.64488	2.90904	46	Distal Intergenic	1	18276513	18278159	1647	1	Glyma.01G076700	Glyma.01G076700.1	-134965
184	Gm01	18151758	18152048	291	*	SRR13197372_peak_184	62	.	5.97583	9.35436	6.26275	93	Distal Intergenic	1	18276513	18278159	1647	1	Glyma.01G076700	Glyma.01G076700.1	-124465
185	Gm01	18328925	18329216	292	*	SRR13197372_peak_185	37	.	4.78335	6.61189	3.75138	168	Distal Intergenic	1	18276513	18278159	1647	1	Glyma.01G076700	Glyma.01G076700.1	52412
186	Gm01	18467678	18467988	311	*	SRR13197372_peak_186	46	.	5.26169	7.61949	4.65387	141	Distal Intergenic	1	18427616	18433687	6072	1	Glyma.01G076900	Glyma.01G076900.1	40062
187	Gm01	18468751	18469080	330	*	SRR13197372_peak_187	145	.	9.56671	18.0835	14.5451	149	Distal Intergenic	1	18427616	18433687	6072	1	Glyma.01G076900	Glyma.01G076900.1	41135
188	Gm01	18554343	18554819	477	*	SRR13197372_peak_188	60	.	5.23741	9.15275	6.06782	280	Distal Intergenic	1	18675681	18678035	2355	1	Glyma.01G077000	Glyma.01G077000.1	-120862
189	Gm01	18562535	18562948	414	*	SRR13197372_peak_189	381	.	17.6984	42.2063	38.1636	213	Distal Intergenic	1	18675681	18678035	2355	1	Glyma.01G077000	Glyma.01G077000.1	-112733
190	Gm01	18583253	18583460	208	*	SRR13197372_peak_190	37	.	4.78335	6.61189	3.75138	56	Distal Intergenic	1	18675681	18678035	2355	1	Glyma.01G077000	Glyma.01G077000.1	-92221
191	Gm01	18584098	18584319	222	*	SRR13197372_peak_191	38	.	4.70948	6.74765	3.88262	48	Distal Intergenic	1	18675681	18678035	2355	1	Glyma.01G077000	Glyma.01G077000.1	-91362
192	Gm01	18591590	18591856	267	*	SRR13197372_peak_192	37	.	4.78335	6.61189	3.75138	172	Distal Intergenic	1	18675681	18678035	2355	1	Glyma.01G077000	Glyma.01G077000.1	-83825
193	Gm01	18667512	18667837	326	*	SRR13197372_peak_193	87	.	7.17503	11.9947	8.7168	147	Distal Intergenic	1	18675681	18678035	2355	1	Glyma.01G077000	Glyma.01G077000.1	-7844
194	Gm01	18748010	18748549	540	*	SRR13197372_peak_194	157	.	9.4163	19.352	15.7852	182	Distal Intergenic	1	18675681	18678035	2355	1	Glyma.01G077000	Glyma.01G077000.1	72329
195	Gm01	18835831	18836140	310	*	SRR13197372_peak_195	59	.	5.79094	9.05806	5.97866	189	Distal Intergenic	1	18867267	18869578	2312	2	Glyma.01G077100	Glyma.01G077100.1	33438
196	Gm01	18900416	18900689	274	*	SRR13197372_peak_196	84	.	6.53128	11.7237	8.48459	171	Distal Intergenic	1	18877843	18888202	10360	1	Glyma.01G077200	Glyma.01G077200.13	22573
197	Gm01	19128965	19129172	208	*	SRR13197372_peak_197	46	.	5.26169	7.61949	4.65387	101	Intron (Glyma.01G077400.2/Glyma.01G077400, intron 13 of 19)	1	19109767	19143246	33480	2	Glyma.01G077400	Glyma.01G077400.3	14074
198	Gm01	19202846	19203143	298	*	SRR13197372_peak_198	56	.	5.74002	8.66426	5.60823	165	Distal Intergenic	1	19109801	19143286	33486	2	Glyma.01G077400	Glyma.01G077400.4	-59560
199	Gm01	19406643	19406947	305	*	SRR13197372_peak_199	41	.	4.72216	7.04107	4.15178	105	Distal Intergenic	1	19351617	19358716	7100	1	Glyma.01G077600	Glyma.01G077600.2	55026
200	Gm01	19446275	19446626	352	*	SRR13197372_peak_200	24	.	3.3982	5.06088	2.45192	188	Distal Intergenic	1	19351617	19358716	7100	1	Glyma.01G077600	Glyma.01G077600.2	94658
201	Gm01	19498503	19498841	339	*	SRR13197372_peak_201	45	.	5.18378	7.49622	4.58207	162	Distal Intergenic	1	19351617	19358716	7100	1	Glyma.01G077600	Glyma.01G077600.2	146886
202	Gm01	19585673	19585880	208	*	SRR13197372_peak_202	23	.	3.85321	4.94705	2.34413	114	Distal Intergenic	1	19647051	19649538	2488	1	Glyma.01G077700	Glyma.01G077700.1	-61171
203	Gm01	19694244	19694451	208	*	SRR13197372_peak_203	35	.	4.59679	6.3197	3.53467	42	Distal Intergenic	1	19647051	19649538	2488	1	Glyma.01G077700	Glyma.01G077700.1	47193
204	Gm01	19763374	19763648	275	*	SRR13197372_peak_204	66	.	6.21836	9.74333	6.60615	152	Distal Intergenic	1	19797098	19797901	804	2	Glyma.01G077900	Glyma.01G077900.1	34253
205	Gm01	19774748	19775007	260	*	SRR13197372_peak_205	46	.	5.26169	7.61949	4.65387	189	Distal Intergenic	1	19797098	19797901	804	2	Glyma.01G077900	Glyma.01G077900.1	22894
206	Gm01	19864053	19864337	285	*	SRR13197372_peak_206	37	.	4.71253	6.50083	3.70261	98	Distal Intergenic	1	19868390	19870806	2417	2	Glyma.01G078000	Glyma.01G078000.1	6469
207	Gm01	19974310	19974518	209	*	SRR13197372_peak_207	66	.	6.21836	9.74333	6.60615	104	Distal Intergenic	1	19868390	19870806	2417	2	Glyma.01G078000	Glyma.01G078000.1	-103504
208	Gm01	20045114	20045468	355	*	SRR13197372_peak_208	40	.	4.81539	6.91475	4.03633	241	Distal Intergenic	1	20080516	20080686	171	2	Glyma.01G078150	Glyma.01G078150.1	35218
209	Gm01	20257112	20257415	304	*	SRR13197372_peak_209	21	.	3.57388	4.71635	2.13105	11	Distal Intergenic	1	20238406	20241041	2636	2	Glyma.01G078400	Glyma.01G078400.1	-16071
210	Gm01	20302906	20303187	282	*	SRR13197372_peak_210	96	.	7.54005	12.9785	9.67322	99	Distal Intergenic	1	20238406	20241041	2636	2	Glyma.01G078400	Glyma.01G078400.1	-61865
211	Gm01	20310979	20311282	304	*	SRR13197372_peak_211	361	.	6.64157	40.1338	36.125	169	Distal Intergenic	1	20238406	20241041	2636	2	Glyma.01G078400	Glyma.01G078400.1	-69938
212	Gm01	20323660	20323869	210	*	SRR13197372_peak_212	56	.	5.74002	8.66426	5.60823	111	Distal Intergenic	1	20238406	20241041	2636	2	Glyma.01G078400	Glyma.01G078400.1	-82619
213	Gm01	20324826	20325744	919	*	SRR13197372_peak_213	46	.	5.26169	7.61949	4.65387	304	Distal Intergenic	1	20238406	20241041	2636	2	Glyma.01G078400	Glyma.01G078400.1	-83785
214	Gm01	20377572	20377779	208	*	SRR13197372_peak_214	38	.	4.70948	6.74765	3.88262	66	Distal Intergenic	1	20238406	20241041	2636	2	Glyma.01G078400	Glyma.01G078400.1	-136531
215	Gm01	20508950	20509358	409	*	SRR13197372_peak_215	168	.	10.0685	20.4468	16.8446	206	Distal Intergenic	1	20520914	20523707	2794	1	Glyma.01G078600	Glyma.01G078600.1	-11556
216	Gm01	20598239	20598531	293	*	SRR13197372_peak_216	26	.	3.42934	5.3364	2.69338	148	Distal Intergenic	1	20572230	20572716	487	1	Glyma.01G078700	Glyma.01G078700.1	26009
217	Gm01	20777756	20778012	257	*	SRR13197372_peak_217	76	.	6.69669	10.8542	7.64706	107	Intron (Glyma.01G079200.2/Glyma.01G079200, intron 3 of 3)	1	20778881	20779379	499	2	Glyma.01G079200	Glyma.01G079200.6	1367
218	Gm01	21152649	21152926	278	*	SRR13197372_peak_218	37	.	4.78335	6.61189	3.75138	111	Distal Intergenic	1	21108233	21111194	2962	2	Glyma.01G079500	Glyma.01G079500.2	-41455
219	Gm01	21727239	21727638	400	*	SRR13197372_peak_219	85	.	7.0688	11.8224	8.58026	207	Distal Intergenic	1	21776339	21778208	1870	1	Glyma.01G079900	Glyma.01G079900.1	-48701
220	Gm01	21733708	21733964	257	*	SRR13197372_peak_220	21	.	3.82668	4.72257	2.13105	87	Distal Intergenic	1	21776339	21778208	1870	1	Glyma.01G079900	Glyma.01G079900.1	-42375
221	Gm01	21765403	21765819	417	*	SRR13197372_peak_221	56	.	5.56574	8.69686	5.63882	225	Distal Intergenic	1	21776339	21778208	1870	1	Glyma.01G079900	Glyma.01G079900.1	-10520
222	Gm01	21792874	21793238	365	*	SRR13197372_peak_222	51	.	5.38392	8.0972	5.10353	160	Distal Intergenic	1	21776339	21778208	1870	1	Glyma.01G079900	Glyma.01G079900.1	16535
223	Gm01	21908090	21908308	219	*	SRR13197372_peak_223	66	.	6.21836	9.74333	6.60615	101	Intron (Glyma.01G080200.1/Glyma.01G080200, intron 1 of 6)	1	21905910	21909508	3599	2	Glyma.01G080200	Glyma.01G080200.1	1200
224	Gm01	22303159	22303366	208	*	SRR13197372_peak_224	51	.	5.38392	8.0972	5.10353	94	Distal Intergenic	1	22191796	22192286	491	2	Glyma.01G080450	Glyma.01G080450.1	-110873
225	Gm01	22354910	22355117	208	*	SRR13197372_peak_225	40	.	4.81539	6.91475	4.03633	91	Distal Intergenic	1	22510255	22511610	1356	1	Glyma.01G080500	Glyma.01G080500.1	-155138
226	Gm01	22396749	22397037	289	*	SRR13197372_peak_226	98	.	7.65337	13.163	9.82651	160	Distal Intergenic	1	22510255	22511610	1356	1	Glyma.01G080500	Glyma.01G080500.1	-113218
227	Gm01	22530756	22531046	291	*	SRR13197372_peak_227	69	.	5.56474	10.0736	6.91707	97	Distal Intergenic	1	22510255	22511610	1356	1	Glyma.01G080500	Glyma.01G080500.1	20501
228	Gm01	22616000	22616460	461	*	SRR13197372_peak_228	140	.	8.65729	17.5571	14.0466	184	Distal Intergenic	1	22510255	22511610	1356	1	Glyma.01G080500	Glyma.01G080500.1	105745
229	Gm01	22802021	22802331	311	*	SRR13197372_peak_229	115	.	7.95264	14.945	11.5414	147	Distal Intergenic	1	22753833	22759473	5641	1	Glyma.01G080600	Glyma.01G080600.2	48188
230	Gm01	22945435	22945690	256	*	SRR13197372_peak_230	58	.	5.50918	8.93294	5.85811	180	Distal Intergenic	1	22935498	22935614	117	2	Glyma.01G080750	Glyma.01G080750.1	-9821
231	Gm01	23032114	23032322	209	*	SRR13197372_peak_231	46	.	5.26169	7.61949	4.65387	86	Distal Intergenic	1	23073961	23074716	756	1	Glyma.01G080800	Glyma.01G080800.1	-41639
232	Gm01	23078483	23078719	237	*	SRR13197372_peak_232	24	.	3.93986	5.08053	2.45988	48	Distal Intergenic	1	23073961	23074716	756	1	Glyma.01G080800	Glyma.01G080800.1	4522
233	Gm01	23204624	23205055	432	*	SRR13197372_peak_233	157	.	10.045	19.3691	15.7881	256	Distal Intergenic	1	23197514	23198205	692	2	Glyma.01G081000	Glyma.01G081000.1	-6419
234	Gm01	23368654	23369006	353	*	SRR13197372_peak_234	568	.	21.7651	61.0756	56.834	170	Promoter	1	23368210	23369886	1677	1	Glyma.01G081100	Glyma.01G081100.1	444
235	Gm01	23547644	23547922	279	*	SRR13197372_peak_235	72	.	6.19527	10.4037	7.23787	144	Distal Intergenic	1	23461992	23467223	5232	2	Glyma.01G081300	Glyma.01G081300.1	-80421
236	Gm01	23680827	23681098	272	*	SRR13197372_peak_236	91	.	6.99045	12.4867	9.19387	117	Distal Intergenic	1	23664795	23674133	9339	1	Glyma.01G081500	Glyma.01G081500.2	16032
237	Gm01	23687947	23688230	284	*	SRR13197372_peak_237	127	.	8.15172	16.2112	12.7527	135	Distal Intergenic	1	23664795	23674133	9339	1	Glyma.01G081500	Glyma.01G081500.2	23152
238	Gm01	23827047	23827447	401	*	SRR13197372_peak_238	229	.	12.4419	26.6847	22.9166	178	Distal Intergenic	1	23862669	23877688	15020	1	Glyma.01G081900	Glyma.01G081900.1	-35222
239	Gm01	23962772	23963054	283	*	SRR13197372_peak_239	46	.	5.26169	7.61949	4.65387	149	Distal Intergenic	1	23921120	23925456	4337	2	Glyma.01G082000	Glyma.01G082000.1	-37316
240	Gm01	24054886	24055491	606	*	SRR13197372_peak_240	206	.	11.7517	24.3596	20.6476	284	Distal Intergenic	1	24079689	24083182	3494	1	Glyma.01G082400	Glyma.01G082400.1	-24198
241	Gm01	24080143	24080577	435	*	SRR13197372_peak_241	49	.	5.25315	7.88914	4.90947	122	Promoter	1	24079693	24083052	3360	1	Glyma.01G082400	Glyma.01G082400.2	450
242	Gm01	24099567	24099774	208	*	SRR13197372_peak_242	46	.	5.26169	7.61949	4.65387	94	Distal Intergenic	1	24090043	24091114	1072	1	Glyma.01G082600	Glyma.01G082600.1	9524
243	Gm01	24145269	24145703	435	*	SRR13197372_peak_243	132	.	8.75525	16.743	13.2686	203	Distal Intergenic	1	24159796	24167445	7650	1	Glyma.01G082700	Glyma.01G082700.1	-14093
244	Gm01	24192068	24192291	224	*	SRR13197372_peak_244	56	.	5.74002	8.66426	5.60823	128	Distal Intergenic	1	24170197	24170379	183	1	Glyma.01G082900	Glyma.01G082900.1	21871
245	Gm01	24276015	24276321	307	*	SRR13197372_peak_245	145	.	9.56671	18.0835	14.5451	157	Distal Intergenic	1	24234448	24236711	2264	2	Glyma.01G083100	Glyma.01G083100.2	-39304
246	Gm01	24296687	24297083	397	*	SRR13197372_peak_246	21	.	3.78911	4.66504	2.13105	262	Distal Intergenic	1	24327454	24333327	5874	2	Glyma.01G083300	Glyma.01G083300.1	36244
247	Gm01	24579908	24580183	276	*	SRR13197372_peak_247	29	.	4.30502	5.64488	2.90904	97	Distal Intergenic	1	24566601	24567550	950	2	Glyma.01G083800	Glyma.01G083800.1	-12358
248	Gm01	24913104	24913311	208	*	SRR13197372_peak_248	37	.	4.78335	6.61189	3.75138	66	Distal Intergenic	1	24896737	24908296	11560	2	Glyma.01G084500	Glyma.01G084500.1	-4808
249	Gm01	24967992	24968207	216	*	SRR13197372_peak_249	41	.	4.92346	7.0852	4.19489	55	Distal Intergenic	1	24896737	24908296	11560	2	Glyma.01G084500	Glyma.01G084500.1	-59696
250	Gm01	25152820	25153123	304	*	SRR13197372_peak_250	107	.	7.47675	14.1504	10.7839	187	Distal Intergenic	1	25111874	25115532	3659	2	Glyma.01G084700	Glyma.01G084700.1	-37288
251	Gm01	25455661	25455868	208	*	SRR13197372_peak_251	21	.	3.79872	4.67975	2.13105	111	Distal Intergenic	1	25442185	25444918	2734	1	Glyma.01G085800	Glyma.01G085800.1	13476
252	Gm01	25553496	25553812	317	*	SRR13197372_peak_252	318	.	2.79572	35.828	31.8885	168	Distal Intergenic	1	25559615	25568116	8502	2	Glyma.01G086000	Glyma.01G086000.1	14304
253	Gm01	25608647	25609278	632	*	SRR13197372_peak_253	833	.	26.0893	87.8195	83.3738	387	Exon (Glyma.01G086201.1/Glyma.01G086201, exon 14 of 15)	1	25559615	25568116	8502	2	Glyma.01G086000	Glyma.01G086000.1	-40531
254	Gm01	25956608	25956838	231	*	SRR13197372_peak_254	30	.	4.28134	5.82715	3.08057	122	Distal Intergenic	1	25906419	25909042	2624	2	Glyma.01G086700	Glyma.01G086700.1	-47566
255	Gm01	26230266	26230706	441	*	SRR13197372_peak_255	254	.	11.7938	29.2873	25.4648	273	Distal Intergenic	1	26266784	26268066	1283	2	Glyma.01G086900	Glyma.01G086900.1	37360
256	Gm01	26296506	26296944	439	*	SRR13197372_peak_256	275	.	12.9859	31.3885	27.5287	200	Distal Intergenic	1	26301466	26302128	663	2	Glyma.01G087050	Glyma.01G087050.1	5184
257	Gm01	26419206	26419439	234	*	SRR13197372_peak_257	56	.	5.74002	8.66426	5.60823	44	Distal Intergenic	1	26355291	26355851	561	2	Glyma.01G087300	Glyma.01G087300.1	-63355
258	Gm01	26492577	26492910	334	*	SRR13197372_peak_258	72	.	6.43551	10.4329	7.26498	149	Promoter	1	26490789	26492746	1958	2	Glyma.01G087500	Glyma.01G087500.1	0
259	Gm01	26559227	26559511	285	*	SRR13197372_peak_259	60	.	5.83258	9.1248	6.04208	128	Distal Intergenic	1	26606825	26610907	4083	2	Glyma.01G087600	Glyma.01G087600.2	51396
260	Gm01	26598719	26598958	240	*	SRR13197372_peak_260	60	.	5.8466	9.14726	6.0639	105	Distal Intergenic	1	26606825	26610907	4083	2	Glyma.01G087600	Glyma.01G087600.2	11949
261	Gm01	26643288	26643510	223	*	SRR13197372_peak_261	56	.	5.74002	8.66426	5.60823	75	Exon (Glyma.01G087700.2/Glyma.01G087700, exon 2 of 2)	1	26642004	26645045	3042	2	Glyma.01G087700	Glyma.01G087700.2	1535
262	Gm01	26745355	26745627	273	*	SRR13197372_peak_262	29	.	4.30502	5.64488	2.90904	126	Distal Intergenic	1	26733313	26733456	144	1	Glyma.01G088000	Glyma.01G088000.1	12042
263	Gm01	26768626	26768877	252	*	SRR13197372_peak_263	24	.	3.93986	5.08053	2.45988	91	Promoter	1	26763834	26769049	5216	2	Glyma.01G088200	Glyma.01G088200.1	172
264	Gm01	26803903	26804110	208	*	SRR13197372_peak_264	17	.	3.5021	4.22812	1.77947	31	Distal Intergenic	1	26763834	26769049	5216	2	Glyma.01G088200	Glyma.01G088200.1	-34854
265	Gm01	26824836	26825182	347	*	SRR13197372_peak_265	139	.	9.19358	17.4677	13.9614	181	Distal Intergenic	1	26864274	26868336	4063	2	Glyma.01G088300	Glyma.01G088300.1	43154
266	Gm01	27031014	27031322	309	*	SRR13197372_peak_266	37	.	4.78335	6.61189	3.75138	145	Distal Intergenic	1	27042415	27042834	420	2	Glyma.01G089000	Glyma.01G089000.1	11512
267	Gm01	27165333	27165820	488	*	SRR13197372_peak_267	67	.	6.1342	9.94693	6.79596	289	Promoter	1	27165779	27166027	249	2	Glyma.01G089600	Glyma.01G089600.1	207
268	Gm01	27245119	27245326	208	*	SRR13197372_peak_268	46	.	5.26169	7.61949	4.65387	116	Distal Intergenic	1	27237018	27243200	6183	2	Glyma.01G089900	Glyma.01G089900.3	-1919
269	Gm01	27245599	27245855	257	*	SRR13197372_peak_269	46	.	5.26169	7.61949	4.65387	156	Distal Intergenic	1	27237018	27243200	6183	2	Glyma.01G089900	Glyma.01G089900.3	-2399
270	Gm01	27248972	27249179	208	*	SRR13197372_peak_270	28	.	4.24128	5.54602	2.88134	84	Distal Intergenic	1	27237018	27243200	6183	2	Glyma.01G089900	Glyma.01G089900.3	-5772
271	Gm01	27383491	27383870	380	*	SRR13197372_peak_271	37	.	4.78335	6.61189	3.75138	336	Distal Intergenic	1	27381795	27381896	102	2	Glyma.01G090450	Glyma.01G090450.1	-1595
272	Gm01	27417323	27417738	416	*	SRR13197372_peak_272	32	.	4.37763	5.97742	3.21757	273	Distal Intergenic	1	27381795	27381896	102	2	Glyma.01G090450	Glyma.01G090450.1	-35427
273	Gm01	27520818	27521148	331	*	SRR13197372_peak_273	46	.	5.26169	7.61949	4.65387	173	Promoter	1	27520347	27534464	14118	1	Glyma.01G091000	Glyma.01G091000.1	471
274	Gm01	27587179	27587658	480	*	SRR13197372_peak_274	135	.	7.0578	17.0383	13.5421	213	Distal Intergenic	1	27605417	27611299	5883	1	Glyma.01G091100	Glyma.01G091100.1	-17759
275	Gm01	27951797	27952164	368	*	SRR13197372_peak_275	156	.	2.6604	19.2003	15.6371	83	Distal Intergenic	1	27954014	27959583	5570	1	Glyma.01G092100	Glyma.01G092100.1	-1850
276	Gm01	27958443	27958900	458	*	SRR13197372_peak_276	37	.	4.78335	6.61189	3.75138	327	Promoter	1	27958670	27959113	444	1	Glyma.01G092201	Glyma.01G092201.1	0
277	Gm01	28099014	28099324	311	*	SRR13197372_peak_277	56	.	5.74002	8.66426	5.60823	168	Promoter	1	28098989	28108498	9510	1	Glyma.01G092900	Glyma.01G092900.1	25
278	Gm01	28242464	28242687	224	*	SRR13197372_peak_278	58	.	5.69092	8.89771	5.82966	56	Intron (Glyma.01G093150.1/Glyma.01G093150, intron 2 of 3)	1	28238783	28245866	7084	1	Glyma.01G093150	Glyma.01G093150.2	3681
279	Gm01	28258461	28258923	463	*	SRR13197372_peak_279	45	.	5.18378	7.49622	4.58207	117	Distal Intergenic	1	28238783	28245866	7084	1	Glyma.01G093150	Glyma.01G093150.2	19678
280	Gm01	28259827	28260725	899	*	SRR13197372_peak_280	137	.	8.21992	17.2991	13.7952	669	Distal Intergenic	1	28238783	28245866	7084	1	Glyma.01G093150	Glyma.01G093150.2	21044
281	Gm01	28332199	28332436	238	*	SRR13197372_peak_281	51	.	5.40986	8.13847	5.14151	169	Distal Intergenic	1	28340561	28358281	17721	2	Glyma.01G093200	Glyma.01G093200.1	25845
282	Gm01	28332567	28334145	1579	*	SRR13197372_peak_282	221	.	11.9704	25.8936	22.1475	1172	Distal Intergenic	1	28340561	28358281	17721	2	Glyma.01G093200	Glyma.01G093200.1	24136
283	Gm01	28361429	28361804	376	*	SRR13197372_peak_283	87	.	7.17503	11.9947	8.7168	204	Distal Intergenic	1	28340561	28358281	17721	2	Glyma.01G093200	Glyma.01G093200.1	-3148
284	Gm01	28413816	28414051	236	*	SRR13197372_peak_284	62	.	5.99054	9.37794	6.28585	114	Distal Intergenic	1	28374687	28378311	3625	2	Glyma.01G093400	Glyma.01G093400.1	-35505
285	Gm01	28422060	28422284	225	*	SRR13197372_peak_285	49	.	5.25788	7.89666	4.91521	95	Distal Intergenic	1	28374687	28378311	3625	2	Glyma.01G093400	Glyma.01G093400.1	-43749
286	Gm01	28705045	28705379	335	*	SRR13197372_peak_286	23	.	3.60072	4.97257	2.36681	176	Distal Intergenic	1	28626115	28693193	67079	2	Glyma.01G093902	Glyma.01G093902.1	-11852
287	Gm01	28715029	28715332	304	*	SRR13197372_peak_287	49	.	5.25788	7.89666	4.91521	178	Distal Intergenic	1	28626115	28693193	67079	2	Glyma.01G093902	Glyma.01G093902.1	-21836
288	Gm01	28809777	28810510	734	*	SRR13197372_peak_288	121	.	8.61004	15.5765	12.1315	567	Distal Intergenic	1	28855198	28865434	10237	1	Glyma.01G094200	Glyma.01G094200.1	-44688
289	Gm01	28850135	28850612	478	*	SRR13197372_peak_289	40	.	4.81973	6.92159	4.04131	359	Distal Intergenic	1	28855198	28865434	10237	1	Glyma.01G094200	Glyma.01G094200.1	-4586
290	Gm01	29107680	29107905	226	*	SRR13197372_peak_290	88	.	3.90464	12.0971	8.81703	136	Distal Intergenic	1	29187584	29187796	213	1	Glyma.01G094600	Glyma.01G094600.3	-79679
291	Gm01	29445530	29445750	221	*	SRR13197372_peak_291	56	.	5.74002	8.66426	5.60823	131	Distal Intergenic	1	29453201	29454098	898	2	Glyma.01G096200	Glyma.01G096200.1	8348
292	Gm01	29698673	29698982	310	*	SRR13197372_peak_292	56	.	5.74002	8.66426	5.60823	169	Distal Intergenic	1	29612679	29615220	2542	1	Glyma.01G096000	Glyma.01G096000.1	85994
293	Gm01	29815791	29816067	277	*	SRR13197372_peak_293	98	.	7.65337	13.163	9.82651	179	Distal Intergenic	1	29854861	29855142	282	1	Glyma.01G095966	Glyma.01G095966.1	-38794
294	Gm01	29854857	29855142	286	*	SRR13197372_peak_294	283	.	3.11208	32.2023	28.3246	149	Promoter	1	29854861	29855142	282	1	Glyma.01G095966	Glyma.01G095966.1	0
295	Gm01	30032023	30032303	281	*	SRR13197372_peak_295	76	.	6.69669	10.8542	7.64706	128	Distal Intergenic	1	30024522	30025802	1281	2	Glyma.01G095800	Glyma.01G095800.1	-6221
296	Gm01	30045542	30045972	431	*	SRR13197372_peak_296	109	.	8.1317	14.3574	10.9677	196	Distal Intergenic	1	30024522	30025802	1281	2	Glyma.01G095800	Glyma.01G095800.1	-19740
297	Gm01	30228491	30228708	218	*	SRR13197372_peak_297	60	.	5.80475	9.0802	6.00022	104	Distal Intergenic	1	30168098	30169899	1802	1	Glyma.01G095600	Glyma.01G095600.1	60393
298	Gm01	30436707	30437055	349	*	SRR13197372_peak_298	61	.	5.91769	9.26119	6.17444	205	Distal Intergenic	1	30496038	30496964	927	2	Glyma.01G095300	Glyma.01G095300.1	59909
299	Gm01	30442557	30442764	208	*	SRR13197372_peak_299	29	.	4.30502	5.64488	2.90904	42	Distal Intergenic	1	30496038	30496964	927	2	Glyma.01G095300	Glyma.01G095300.1	54200
300	Gm01	30487623	30487954	332	*	SRR13197372_peak_300	28	.	3.93127	5.50964	2.85156	157	Distal Intergenic	1	30496038	30496964	927	2	Glyma.01G095300	Glyma.01G095300.1	9010
301	Gm01	30523423	30523714	292	*	SRR13197372_peak_301	135	.	7.0578	17.0383	13.5421	110	Distal Intergenic	1	30509839	30513597	3759	2	Glyma.01G095100	Glyma.01G095100.1	-9826
302	Gm01	30565079	30565325	247	*	SRR13197372_peak_302	28	.	4.24128	5.54602	2.88134	142	Distal Intergenic	1	30509839	30513597	3759	2	Glyma.01G095100	Glyma.01G095100.1	-51482
303	Gm01	31088788	31089047	260	*	SRR13197372_peak_303	67	.	5.9027	9.9242	6.77987	135	Distal Intergenic	1	31083048	31085420	2373	2	Glyma.01G095166	Glyma.01G095166.1	-3368
304	Gm01	31523873	31524210	338	*	SRR13197372_peak_304	26	.	3.93513	5.28584	2.64443	160	Intron (Glyma.01G095298.3/Glyma.01G095298, intron 4 of 5)	1	31522868	31525353	2486	2	Glyma.01G095298	Glyma.01G095298.3	1143
305	Gm01	31613546	31613753	208	*	SRR13197372_peak_305	37	.	4.62484	6.61403	3.75344	122	Distal Intergenic	1	31547012	31552831	5820	2	Glyma.01G096300	Glyma.01G096300.1	-60715
306	Gm01	31616998	31617323	326	*	SRR13197372_peak_306	51	.	5.25331	8.19387	5.19575	132	Distal Intergenic	1	31547012	31552831	5820	2	Glyma.01G096300	Glyma.01G096300.1	-64167
307	Gm01	31753648	31753939	292	*	SRR13197372_peak_307	77	.	6.56644	11.0079	7.78756	144	Distal Intergenic	1	31887881	31888021	141	2	Glyma.01G096500	Glyma.01G096500.1	134082
308	Gm01	31817498	31817736	239	*	SRR13197372_peak_308	36	.	4.6772	6.4455	3.65261	124	Distal Intergenic	1	31887881	31888021	141	2	Glyma.01G096500	Glyma.01G096500.1	70285
309	Gm01	31905324	31905709	386	*	SRR13197372_peak_309	58	.	5.68274	8.88459	5.82284	144	Distal Intergenic	1	31887881	31888021	141	2	Glyma.01G096500	Glyma.01G096500.1	-17303
310	Gm01	31909749	31909986	238	*	SRR13197372_peak_310	53	.	5.32226	8.30513	5.30225	95	Distal Intergenic	1	31887881	31888021	141	2	Glyma.01G096500	Glyma.01G096500.1	-21728
311	Gm01	31911639	31911950	312	*	SRR13197372_peak_311	45	.	5.18378	7.49622	4.58207	124	Distal Intergenic	1	31887881	31888021	141	2	Glyma.01G096500	Glyma.01G096500.1	-23618
312	Gm01	31920074	31920335	262	*	SRR13197372_peak_312	26	.	3.62339	5.23323	2.60093	135	Distal Intergenic	1	31951533	31954952	3420	1	Glyma.01G096600	Glyma.01G096600.1	-31198
313	Gm01	31982845	31983144	300	*	SRR13197372_peak_313	76	.	6.69669	10.8542	7.64706	178	Distal Intergenic	1	31963883	31967650	3768	1	Glyma.01G096700	Glyma.01G096700.5	18962
314	Gm01	31983922	31984462	541	*	SRR13197372_peak_314	56	.	5.74002	8.66426	5.60823	179	Distal Intergenic	1	31963883	31967650	3768	1	Glyma.01G096700	Glyma.01G096700.5	20039
315	Gm01	32080523	32080730	208	*	SRR13197372_peak_315	56	.	5.74002	8.66426	5.60823	122	Distal Intergenic	1	32103459	32105197	1739	1	Glyma.01G096800	Glyma.01G096800.1	-22729
316	Gm01	32103738	32104039	302	*	SRR13197372_peak_316	65	.	5.76289	9.69365	6.59133	193	Promoter	1	32103459	32105197	1739	1	Glyma.01G096800	Glyma.01G096800.1	279
317	Gm01	32288077	32288287	211	*	SRR13197372_peak_317	46	.	5.26169	7.61949	4.65387	77	Distal Intergenic	1	32338687	32342270	3584	2	Glyma.01G097100	Glyma.01G097100.2	53983
318	Gm01	32594855	32595164	310	*	SRR13197372_peak_318	23	.	3.60072	4.97257	2.36681	10	Intron (Glyma.01G097200.1/Glyma.01G097200, intron 3 of 10)	1	32591036	32596376	5341	2	Glyma.01G097200	Glyma.01G097200.7	1212
319	Gm01	32695240	32695447	208	*	SRR13197372_peak_319	46	.	5.23652	7.57965	4.65387	29	Exon (Glyma.01G097500.1/Glyma.01G097500, exon 4 of 9)	1	32681379	32696825	15447	2	Glyma.01G097500	Glyma.01G097500.1	1378
320	Gm01	33021796	33022167	372	*	SRR13197372_peak_320	80	.	6.71381	11.247	8.02005	187	Distal Intergenic	1	32882840	32885941	3102	2	Glyma.01G097900	Glyma.01G097900.1	-135855
321	Gm01	33028397	33028604	208	*	SRR13197372_peak_321	37	.	4.78335	6.61189	3.75138	76	Distal Intergenic	1	33153619	33159585	5967	2	Glyma.01G098000	Glyma.01G098000.7	130981
322	Gm01	33318910	33319257	348	*	SRR13197372_peak_322	109	.	2.34177	14.326	10.9555	207	Distal Intergenic	1	33324051	33325103	1053	2	Glyma.01G098500	Glyma.01G098500.1	5846
323	Gm01	33439468	33439851	384	*	SRR13197372_peak_323	41	.	4.72216	7.04107	4.15178	193	Distal Intergenic	1	33465307	33468633	3327	2	Glyma.01G098700	Glyma.01G098700.1	28782
324	Gm01	33490165	33490399	235	*	SRR13197372_peak_324	45	.	2.5573	7.45807	4.54731	156	Distal Intergenic	1	33465307	33468633	3327	2	Glyma.01G098700	Glyma.01G098700.1	-21532
325	Gm01	33602106	33602325	220	*	SRR13197372_peak_325	67	.	6.12868	9.93802	6.7882	92	Intron (Glyma.01G099100.1/Glyma.01G099100, intron 2 of 8)	1	33601028	33607646	6619	1	Glyma.01G099100	Glyma.01G099100.1	1078
326	Gm01	33757488	33757750	263	*	SRR13197372_peak_326	46	.	5.26169	7.61949	4.65387	170	Distal Intergenic	1	33791848	33800742	8895	1	Glyma.01G099700	Glyma.01G099700.2	-34098
327	Gm01	33792521	33792876	356	*	SRR13197372_peak_327	21	.	3.82668	4.72257	2.13105	65	Promoter	1	33791950	33800803	8854	1	Glyma.01G099700	Glyma.01G099700.1	571
328	Gm01	33824312	33824655	344	*	SRR13197372_peak_328	56	.	5.74002	8.66426	5.60823	141	Distal Intergenic	1	33828263	33834104	5842	1	Glyma.01G099750	Glyma.01G099750.1	-3608
329	Gm01	33923736	33923964	229	*	SRR13197372_peak_329	41	.	4.72216	7.04107	4.15178	100	Distal Intergenic	1	33912799	33915489	2691	2	Glyma.01G100100	Glyma.01G100100.2	-8247
330	Gm01	34089105	34089345	241	*	SRR13197372_peak_330	56	.	5.74002	8.66426	5.60823	68	Intron (Glyma.01G100900.1/Glyma.01G100900, intron 7 of 8)	1	34083587	34092814	9228	1	Glyma.01G100900	Glyma.01G100900.1	5518
331	Gm01	34147404	34147611	208	*	SRR13197372_peak_331	37	.	4.78335	6.61189	3.75138	124	Distal Intergenic	1	34168722	34170848	2127	1	Glyma.01G101100	Glyma.01G101100.1	-21111
332	Gm01	34498411	34498618	208	*	SRR13197372_peak_332	28	.	4.23063	5.52952	2.8702	94	Distal Intergenic	1	34494646	34495485	840	2	Glyma.01G102000	Glyma.01G102000.1	-2926
333	Gm01	34671900	34672139	240	*	SRR13197372_peak_333	56	.	5.74002	8.66426	5.60823	160	Distal Intergenic	1	34678123	34678869	747	1	Glyma.01G102300	Glyma.01G102300.1	-5984
334	Gm01	34895891	34896176	286	*	SRR13197372_peak_334	78	.	5.73703	11.121	7.8961	144	Distal Intergenic	1	34909828	34910807	980	2	Glyma.01G102802	Glyma.01G102802.1	14631
335	Gm01	34989975	34990208	234	*	SRR13197372_peak_335	33	.	4.32865	6.14501	3.3713	129	Distal Intergenic	1	35008664	35014678	6015	2	Glyma.01G103100	Glyma.01G103100.1	24470
336	Gm01	35101428	35101752	325	*	SRR13197372_peak_336	37	.	4.78335	6.61189	3.75138	158	Distal Intergenic	1	35063513	35064060	548	1	Glyma.01G103400	Glyma.01G103400.1	37915
337	Gm01	35123108	35123346	239	*	SRR13197372_peak_337	64	.	5.85984	9.50331	6.40723	124	Distal Intergenic	1	35173304	35173652	349	2	Glyma.01G103450	Glyma.01G103450.1	50306
338	Gm01	35189227	35189486	260	*	SRR13197372_peak_338	115	.	6.94483	15.0018	11.5967	125	Exon (Glyma.01G103500.1/Glyma.01G103500, exon 12 of 14)	1	35187770	35192407	4638	2	Glyma.01G103500	Glyma.01G103500.1	2921
339	Gm01	35253825	35254295	471	*	SRR13197372_peak_339	307	.	15.3067	34.6741	30.7488	179	Distal Intergenic	1	35292771	35293716	946	1	Glyma.01G103900	Glyma.01G103900.1	-38476
340	Gm01	35281468	35281690	223	*	SRR13197372_peak_340	46	.	5.26169	7.61949	4.65387	111	Distal Intergenic	1	35292771	35293716	946	1	Glyma.01G103900	Glyma.01G103900.1	-11081
341	Gm01	35363887	35364097	211	*	SRR13197372_peak_341	56	.	5.74002	8.66426	5.60823	123	Distal Intergenic	1	35292771	35293716	946	1	Glyma.01G103900	Glyma.01G103900.1	71116
342	Gm01	35493782	35493989	208	*	SRR13197372_peak_342	43	.	5.01949	7.23671	4.33717	70	Distal Intergenic	1	35607435	35617001	9567	2	Glyma.01G104100	Glyma.01G104100.1	123012
343	Gm01	35733296	35733503	208	*	SRR13197372_peak_343	27	.	4.13711	5.38484	2.73637	54	Distal Intergenic	1	35746256	35749980	3725	2	Glyma.01G104400	Glyma.01G104400.2	16477
344	Gm01	35749291	35749555	265	*	SRR13197372_peak_344	46	.	5.26169	7.61949	4.65387	177	Promoter	1	35746256	35749980	3725	2	Glyma.01G104400	Glyma.01G104400.2	425
345	Gm01	35753029	35753708	680	*	SRR13197372_peak_345	56	.	5.74002	8.66426	5.60823	118	Distal Intergenic	1	35746255	35749981	3727	2	Glyma.01G104400	Glyma.01G104400.3	-3048
346	Gm01	35754297	35755135	839	*	SRR13197372_peak_346	56	.	5.74002	8.66426	5.60823	183	Distal Intergenic	1	35746255	35749981	3727	2	Glyma.01G104400	Glyma.01G104400.3	-4316
347	Gm01	35773241	35773448	208	*	SRR13197372_peak_347	29	.	4.30502	5.64488	2.90904	131	Distal Intergenic	1	35785194	35789968	4775	2	Glyma.01G104600	Glyma.01G104600.1	16520
348	Gm01	35855745	35856009	265	*	SRR13197372_peak_348	98	.	7.65337	13.163	9.82651	134	Distal Intergenic	1	35860537	35862539	2003	1	Glyma.01G104800	Glyma.01G104800.1	-4528
349	Gm01	36090049	36090660	612	*	SRR13197372_peak_349	278	.	14.3501	31.752	27.8793	280	Distal Intergenic	1	36103699	36104480	782	1	Glyma.01G105300	Glyma.01G105300.1	-13039
350	Gm01	36159267	36159487	221	*	SRR13197372_peak_350	58	.	5.49142	8.90391	5.83521	69	Distal Intergenic	1	36138519	36139609	1091	1	Glyma.01G105400	Glyma.01G105400.1	20748
351	Gm01	36186884	36187091	208	*	SRR13197372_peak_351	37	.	4.78335	6.61189	3.75138	61	Exon (Glyma.01G105500.1/Glyma.01G105500, exon 8 of 11)	1	36180706	36188753	8048	1	Glyma.01G105500	Glyma.01G105500.4	6178
352	Gm01	36204209	36204416	208	*	SRR13197372_peak_352	37	.	4.78335	6.61189	3.75138	46	Distal Intergenic	1	36223101	36225992	2892	1	Glyma.01G105600	Glyma.01G105600.3	-18685
353	Gm01	36213814	36214098	285	*	SRR13197372_peak_353	130	.	2.62435	16.4876	13.0211	155	Distal Intergenic	1	36223101	36225992	2892	1	Glyma.01G105600	Glyma.01G105600.3	-9003
354	Gm01	36450409	36450811	403	*	SRR13197372_peak_354	87	.	7.17503	11.9947	8.7168	107	Distal Intergenic	1	36453635	36455318	1684	2	Glyma.01G106200	Glyma.01G106200.1	4507
355	Gm01	36510506	36510900	395	*	SRR13197372_peak_355	49	.	5.09918	7.94445	4.96149	235	Distal Intergenic	1	36453635	36455318	1684	2	Glyma.01G106200	Glyma.01G106200.1	-55188
356	Gm01	36531254	36531534	281	*	SRR13197372_peak_356	53	.	5.51615	8.3076	5.30289	101	Distal Intergenic	1	36453635	36455318	1684	2	Glyma.01G106200	Glyma.01G106200.1	-75936
357	Gm01	36639429	36639643	215	*	SRR13197372_peak_357	56	.	5.74002	8.66426	5.60823	82	Promoter	1	36638613	36640899	2287	1	Glyma.01G106500	Glyma.01G106500.1	816
358	Gm01	36640276	36640542	267	*	SRR13197372_peak_358	66	.	6.21836	9.74333	6.60615	132	Intron (Glyma.01G106500.1/Glyma.01G106500, intron 6 of 6)	1	36638613	36640899	2287	1	Glyma.01G106500	Glyma.01G106500.1	1663
359	Gm01	36714025	36714288	264	*	SRR13197372_peak_359	56	.	5.74002	8.66426	5.60823	104	Distal Intergenic	1	36735737	36746406	10670	1	Glyma.01G106600	Glyma.01G106600.1	-21449
360	Gm01	36736953	36737162	210	*	SRR13197372_peak_360	35	.	4.59679	6.3197	3.53467	189	Exon (Glyma.01G106600.1/Glyma.01G106600, exon 3 of 20)	1	36735757	36749990	14234	1	Glyma.01G106600	Glyma.01G106600.2	1196
361	Gm01	36940700	36940998	299	*	SRR13197372_peak_361	58	.	5.50918	8.93294	5.85811	173	Distal Intergenic	1	36955264	36957839	2576	2	Glyma.01G106800	Glyma.01G106800.1	16841
362	Gm01	36997804	36998059	256	*	SRR13197372_peak_362	35	.	4.59679	6.3197	3.53467	122	Distal Intergenic	1	37035732	37037688	1957	2	Glyma.01G106867	Glyma.01G106867.1	39629
363	Gm01	37021476	37021712	237	*	SRR13197372_peak_363	49	.	5.25315	7.88914	4.90947	42	Distal Intergenic	1	37035732	37037688	1957	2	Glyma.01G106867	Glyma.01G106867.1	15976
364	Gm01	37037635	37037886	252	*	SRR13197372_peak_364	109	.	8.1317	14.3574	10.9677	160	Promoter	1	37035732	37037688	1957	2	Glyma.01G106867	Glyma.01G106867.1	0
365	Gm01	37088245	37088778	534	*	SRR13197372_peak_365	58	.	5.69092	8.89771	5.82966	354	Promoter	1	37088018	37093292	5275	1	Glyma.01G107000	Glyma.01G107000.1	227
366	Gm01	37124485	37124773	289	*	SRR13197372_peak_366	28	.	1.96788	5.51403	2.85535	145	Distal Intergenic	1	37094050	37096396	2347	2	Glyma.01G107100	Glyma.01G107100.1	-28089
367	Gm01	37237003	37237230	228	*	SRR13197372_peak_367	41	.	4.72216	7.04107	4.15178	87	Intron (Glyma.01G107500.1/Glyma.01G107500, intron 2 of 3)	1	37228576	37239507	10932	1	Glyma.01G107500	Glyma.01G107500.1	8427
368	Gm01	37608466	37609114	649	*	SRR13197372_peak_368	145	.	9.56671	18.0835	14.5451	308	Distal Intergenic	1	37616427	37620145	3719	1	Glyma.01G108900	Glyma.01G108900.1	-7313
369	Gm01	37668077	37668394	318	*	SRR13197372_peak_369	94	.	7.37298	12.7065	9.40874	166	Distal Intergenic	1	37616427	37620145	3719	1	Glyma.01G108900	Glyma.01G108900.1	51650
370	Gm01	37764331	37764552	222	*	SRR13197372_peak_370	88	.	7.01051	12.1158	8.83023	88	Intron (Glyma.01G109300.1/Glyma.01G109300, intron 2 of 4)	1	37762872	37765894	3023	2	Glyma.01G109300	Glyma.01G109300.1	1342
371	Gm01	37809670	37809962	293	*	SRR13197372_peak_371	67	.	5.9027	9.9242	6.77987	96	Distal Intergenic	1	37762872	37765894	3023	2	Glyma.01G109300	Glyma.01G109300.1	-43776
372	Gm01	37832731	37832961	231	*	SRR13197372_peak_372	29	.	4.29535	5.62988	2.90904	25	Distal Intergenic	1	37859918	37860858	941	1	Glyma.01G109500	Glyma.01G109500.1	-26957
373	Gm01	38188708	38188915	208	*	SRR13197372_peak_373	46	.	5.26169	7.61949	4.65387	111	Distal Intergenic	1	38160101	38167777	7677	2	Glyma.01G111000	Glyma.01G111000.6	-20931
374	Gm01	38229553	38229791	239	*	SRR13197372_peak_374	30	.	4.28134	5.82715	3.08057	80	Promoter	1	38230017	38248242	18226	1	Glyma.01G111200	Glyma.01G111200.4	-226
375	Gm01	38270847	38271202	356	*	SRR13197372_peak_375	66	.	6.21836	9.74333	6.60615	203	Exon (Glyma.01G111300.5/Glyma.01G111300, exon 8 of 10)	1	38265750	38278829	13080	1	Glyma.01G111300	Glyma.01G111300.4	5097
376	Gm01	38324209	38324447	239	*	SRR13197372_peak_376	69	.	4.05947	10.0866	6.92991	176	Distal Intergenic	1	38336307	38336645	339	2	Glyma.01G111500	Glyma.01G111500.1	12198
377	Gm01	38421213	38421905	693	*	SRR13197372_peak_377	109	.	8.1317	14.3574	10.9677	548	Distal Intergenic	1	38442566	38446207	3642	1	Glyma.01G111900	Glyma.01G111900.1	-20661
378	Gm01	38819648	38819906	259	*	SRR13197372_peak_378	87	.	7.17503	11.9947	8.7168	161	Distal Intergenic	1	38884360	38888624	4265	1	Glyma.01G112600	Glyma.01G112600.1	-64454
379	Gm01	38850608	38850815	208	*	SRR13197372_peak_379	21	.	3.82668	4.72257	2.13105	68	Distal Intergenic	1	38884360	38888624	4265	1	Glyma.01G112600	Glyma.01G112600.1	-33545
380	Gm01	39041744	39041951	208	*	SRR13197372_peak_380	28	.	3.93127	5.50964	2.85156	30	Distal Intergenic	1	39137665	39141480	3816	1	Glyma.01G112900	Glyma.01G112900.1	-95714
381	Gm01	39043005	39043257	253	*	SRR13197372_peak_381	66	.	6.21836	9.74333	6.60615	90	Distal Intergenic	1	39137665	39141480	3816	1	Glyma.01G112900	Glyma.01G112900.1	-94408
382	Gm01	39053352	39053584	233	*	SRR13197372_peak_382	46	.	5.26169	7.61949	4.65387	129	Distal Intergenic	1	39137665	39141480	3816	1	Glyma.01G112900	Glyma.01G112900.1	-84081
383	Gm01	39057803	39058058	256	*	SRR13197372_peak_383	24	.	3.93986	5.08053	2.45988	89	Distal Intergenic	1	39137665	39141480	3816	1	Glyma.01G112900	Glyma.01G112900.1	-79607
384	Gm01	39086850	39087208	359	*	SRR13197372_peak_384	109	.	8.1317	14.3574	10.9677	229	Distal Intergenic	1	39137665	39141480	3816	1	Glyma.01G112900	Glyma.01G112900.1	-50457
385	Gm01	39088245	39088607	363	*	SRR13197372_peak_385	29	.	4.27356	5.59606	2.90904	161	Distal Intergenic	1	39137665	39141480	3816	1	Glyma.01G112900	Glyma.01G112900.1	-49058
386	Gm01	39136826	39137089	264	*	SRR13197372_peak_386	56	.	5.74002	8.66426	5.60823	106	Promoter	1	39137665	39141480	3816	1	Glyma.01G112900	Glyma.01G112900.1	-576
387	Gm01	39174733	39175335	603	*	SRR13197372_peak_387	149	.	9.20832	18.4866	14.9399	329	Distal Intergenic	1	39140254	39141611	1358	2	Glyma.01G112950	Glyma.01G112950.1	-33122
388	Gm01	39196709	39196916	208	*	SRR13197372_peak_388	37	.	4.78335	6.61189	3.75138	44	Distal Intergenic	1	39205339	39210632	5294	2	Glyma.01G113000	Glyma.01G113000.1	13716
389	Gm01	39201889	39202224	336	*	SRR13197372_peak_389	37	.	4.78335	6.61189	3.75138	170	Distal Intergenic	1	39205339	39210632	5294	2	Glyma.01G113000	Glyma.01G113000.1	8408
390	Gm01	39285828	39286073	246	*	SRR13197372_peak_390	56	.	5.74002	8.66426	5.60823	143	Intron (Glyma.01G113200.1/Glyma.01G113200, intron 3 of 3)	1	39285749	39289715	3967	2	Glyma.01G113200	Glyma.01G113200.1	3642
391	Gm01	39307841	39308113	273	*	SRR13197372_peak_391	66	.	6.21836	9.74333	6.60615	118	Distal Intergenic	1	39285749	39289715	3967	2	Glyma.01G113200	Glyma.01G113200.1	-18126
392	Gm01	39329696	39329903	208	*	SRR13197372_peak_392	46	.	5.26169	7.61949	4.65387	132	Distal Intergenic	1	39365071	39368630	3560	2	Glyma.01G113400	Glyma.01G113400.1	38727
393	Gm01	39529597	39529843	247	*	SRR13197372_peak_393	37	.	4.78335	6.61189	3.75138	115	Distal Intergenic	1	39506359	39507249	891	1	Glyma.01G113800	Glyma.01G113800.1	23238
394	Gm01	39535387	39535905	519	*	SRR13197372_peak_394	242	.	12.871	28.0112	24.2155	177	Distal Intergenic	1	39506359	39507249	891	1	Glyma.01G113800	Glyma.01G113800.1	29028
395	Gm01	39633745	39633971	227	*	SRR13197372_peak_395	64	.	6.12629	9.59558	6.49567	124	Distal Intergenic	1	39506359	39507249	891	1	Glyma.01G113800	Glyma.01G113800.1	127386
396	Gm01	39846144	39846372	229	*	SRR13197372_peak_396	56	.	5.74002	8.66426	5.60823	85	Distal Intergenic	1	39821756	39829564	7809	2	Glyma.01G114000	Glyma.01G114000.2	-16580
397	Gm01	39867061	39867268	208	*	SRR13197372_peak_397	56	.	5.74002	8.66426	5.60823	92	Distal Intergenic	1	39900375	39903263	2889	2	Glyma.01G114050	Glyma.01G114050.1	35995
398	Gm01	40040899	40041233	335	*	SRR13197372_peak_398	314	.	2.87536	35.339	31.4067	164	Distal Intergenic	1	40111311	40111982	672	2	Glyma.01G114300	Glyma.01G114300.1	70749
399	Gm01	40111359	40111879	521	*	SRR13197372_peak_399	104	.	1.941	13.7722	10.4212	399	Promoter	1	40111311	40111982	672	2	Glyma.01G114300	Glyma.01G114300.1	103
400	Gm01	40308835	40309201	367	*	SRR13197372_peak_400	56	.	5.74002	8.66426	5.60823	133	Distal Intergenic	1	40298281	40302757	4477	1	Glyma.01G115000	Glyma.01G115000.1	10554
401	Gm01	40311962	40312548	587	*	SRR13197372_peak_401	145	.	9.56671	18.0835	14.5451	424	Distal Intergenic	1	40298281	40302757	4477	1	Glyma.01G115000	Glyma.01G115000.1	13681
402	Gm01	40315360	40315720	361	*	SRR13197372_peak_402	87	.	7.17503	11.9947	8.7168	157	Distal Intergenic	1	40298281	40302757	4477	1	Glyma.01G115000	Glyma.01G115000.1	17079
403	Gm01	40317320	40317749	430	*	SRR13197372_peak_403	46	.	5.26169	7.61949	4.65387	129	Distal Intergenic	1	40334537	40336106	1570	1	Glyma.01G115100	Glyma.01G115100.1	-16788
404	Gm01	40380079	40380286	208	*	SRR13197372_peak_404	29	.	4.30502	5.64488	2.90904	79	Distal Intergenic	1	40334537	40336106	1570	1	Glyma.01G115100	Glyma.01G115100.1	45542
405	Gm01	40380454	40380684	231	*	SRR13197372_peak_405	56	.	5.74002	8.66426	5.60823	149	Distal Intergenic	1	40334537	40336106	1570	1	Glyma.01G115100	Glyma.01G115100.1	45917
406	Gm01	40448296	40448512	217	*	SRR13197372_peak_406	55	.	5.65504	8.52876	5.51488	57	Distal Intergenic	1	40513363	40515660	2298	2	Glyma.01G115500	Glyma.01G115500.2	67148
407	Gm01	40543418	40543767	350	*	SRR13197372_peak_407	71	.	5.32409	10.3569	7.19187	201	Intron (Glyma.01G115600.1/Glyma.01G115600, intron 1 of 2)	1	40533642	40546016	12375	2	Glyma.01G115600	Glyma.01G115600.1	2249
408	Gm01	40794055	40794456	402	*	SRR13197372_peak_408	37	.	4.78335	6.61189	3.75138	163	Distal Intergenic	1	40749906	40757594	7689	1	Glyma.01G116700	Glyma.01G116700.1	44149
409	Gm01	40912993	40913273	281	*	SRR13197372_peak_409	87	.	7.17503	11.9947	8.7168	118	Distal Intergenic	1	40924754	40928717	3964	1	Glyma.01G117000	Glyma.01G117000.1	-11481
410	Gm01	40968294	40968501	208	*	SRR13197372_peak_410	26	.	3.93513	5.28584	2.64443	112	Distal Intergenic	1	40925035	40928724	3690	1	Glyma.01G117000	Glyma.01G117000.3	43259
411	Gm01	41142301	41142514	214	*	SRR13197372_peak_411	46	.	5.26169	7.61949	4.65387	152	Promoter	1	41140915	41141809	895	2	Glyma.01G117501	Glyma.01G117501.1	-492
412	Gm01	41430352	41430810	459	*	SRR13197372_peak_412	127	.	7.86254	16.1906	12.7324	320	Intron (Glyma.01G118900.1/Glyma.01G118900, intron 14 of 25)	1	41424571	41452323	27753	1	Glyma.01G118900	Glyma.01G118900.4	5781
413	Gm01	41641434	41641753	320	*	SRR13197372_peak_413	109	.	8.1317	14.3574	10.9677	175	Distal Intergenic	1	41721288	41731611	10324	1	Glyma.01G119500	Glyma.01G119500.5	-79535
414	Gm01	41683835	41684087	253	*	SRR13197372_peak_414	56	.	5.74002	8.66426	5.60823	128	Distal Intergenic	1	41721288	41731611	10324	1	Glyma.01G119500	Glyma.01G119500.5	-37201
415	Gm01	41706606	41706820	215	*	SRR13197372_peak_415	28	.	3.6428	5.49695	2.84259	84	Distal Intergenic	1	41721288	41731611	10324	1	Glyma.01G119500	Glyma.01G119500.5	-14468
416	Gm01	42161518	42161725	208	*	SRR13197372_peak_416	37	.	4.78335	6.61189	3.75138	24	Distal Intergenic	1	42186694	42189003	2310	2	Glyma.01G121200	Glyma.01G121200.2	27278
417	Gm01	42173735	42174279	545	*	SRR13197372_peak_417	98	.	7.44197	13.2293	9.88793	345	Distal Intergenic	1	42186694	42189003	2310	2	Glyma.01G121200	Glyma.01G121200.2	14724
418	Gm01	42509729	42510199	471	*	SRR13197372_peak_418	209	.	11.9584	24.7042	20.9778	202	Distal Intergenic	1	42514054	42517593	3540	2	Glyma.01G121218	Glyma.01G121218.1	7394
419	Gm01	42600175	42600534	360	*	SRR13197372_peak_419	170	.	10.5234	20.6749	17.0547	157	Distal Intergenic	1	42621476	42623222	1747	1	Glyma.01G121245	Glyma.01G121245.1	-20942
420	Gm01	42609642	42610031	390	*	SRR13197372_peak_420	170	.	10.5234	20.6749	17.0547	183	Distal Intergenic	1	42621476	42623222	1747	1	Glyma.01G121245	Glyma.01G121245.1	-11445
421	Gm01	42629428	42629818	391	*	SRR13197372_peak_421	109	.	8.1317	14.3574	10.9677	159	Distal Intergenic	1	42621476	42623222	1747	1	Glyma.01G121245	Glyma.01G121245.1	7952
422	Gm01	42657610	42658045	436	*	SRR13197372_peak_422	225	.	11.5199	26.3313	22.5671	239	Distal Intergenic	1	42674118	42675802	1685	2	Glyma.01G121263	Glyma.01G121263.1	17757
423	Gm01	42669249	42669686	438	*	SRR13197372_peak_423	595	.	21.3831	63.8263	59.5562	207	Distal Intergenic	1	42674118	42675802	1685	2	Glyma.01G121263	Glyma.01G121263.1	6116
424	Gm01	42680975	42681467	493	*	SRR13197372_peak_424	129	.	8.54314	16.391	12.9293	245	Distal Intergenic	1	42674118	42675802	1685	2	Glyma.01G121263	Glyma.01G121263.1	-5173
425	Gm01	42692824	42693131	308	*	SRR13197372_peak_425	225	.	11.8522	26.2942	22.5301	148	Distal Intergenic	1	42685851	42687535	1685	2	Glyma.01G121272	Glyma.01G121272.1	-5289
426	Gm01	42711157	42711423	267	*	SRR13197372_peak_426	76	.	6.69669	10.8542	7.64706	141	Distal Intergenic	1	42685851	42687535	1685	2	Glyma.01G121272	Glyma.01G121272.1	-23622
427	Gm01	42717471	42717920	450	*	SRR13197372_peak_427	121	.	8.61004	15.5765	12.1315	219	Distal Intergenic	1	42685851	42687535	1685	2	Glyma.01G121272	Glyma.01G121272.1	-29936
428	Gm01	42732459	42732718	260	*	SRR13197372_peak_428	56	.	5.59132	8.73793	5.6787	170	Distal Intergenic	1	42685851	42687535	1685	2	Glyma.01G121272	Glyma.01G121272.1	-44924
429	Gm01	42897325	42897535	211	*	SRR13197372_peak_429	37	.	4.78335	6.61189	3.75138	125	Intron (Glyma.01G121400.1/Glyma.01G121400, intron 26 of 28)	1	42883191	42887912	4722	2	Glyma.01G121300	Glyma.01G121300.1	-9413
430	Gm01	42914786	42915105	320	*	SRR13197372_peak_430	121	.	8.31749	15.5492	12.1236	172	Exon (Glyma.01G121400.1/Glyma.01G121400, exon 2 of 27)	1	42895900	42916373	20474	2	Glyma.01G121400	Glyma.01G121400.2	1268
431	Gm01	43005378	43005585	208	*	SRR13197372_peak_431	46	.	5.02272	7.52202	4.60591	145	Promoter	1	43006494	43006752	259	1	Glyma.01G122166	Glyma.01G122166.1	-909
432	Gm01	43014387	43015723	1337	*	SRR13197372_peak_432	67	.	5.88367	9.89288	6.75311	1186	Distal Intergenic	1	42998167	43006605	8439	2	Glyma.01G122100	Glyma.01G122100.6	-7782
433	Gm01	43040531	43040794	264	*	SRR13197372_peak_433	49	.	5.11567	7.97119	4.98313	117	Distal Intergenic	1	42998167	43006605	8439	2	Glyma.01G122100	Glyma.01G122100.6	-33926
434	Gm01	43108129	43108431	303	*	SRR13197372_peak_434	14	.	3.34835	3.84993	1.44092	110	Promoter	1	43103454	43109278	5825	2	Glyma.01G122300	Glyma.01G122300.5	847
435	Gm01	43164789	43165116	328	*	SRR13197372_peak_435	159	.	5.79041	19.5526	15.9698	161	Distal Intergenic	1	43165634	43168489	2856	2	Glyma.01G122700	Glyma.01G122700.1	3373
436	Gm01	43287492	43288021	530	*	SRR13197372_peak_436	55	.	5.65504	8.52876	5.51488	135	Distal Intergenic	1	43359677	43364314	4638	2	Glyma.01G122800	Glyma.01G122800.1	76293
437	Gm01	43349306	43349581	276	*	SRR13197372_peak_437	46	.	5.26169	7.61949	4.65387	131	Distal Intergenic	1	43359677	43364314	4638	2	Glyma.01G122800	Glyma.01G122800.1	14733
438	Gm01	43863495	43863860	366	*	SRR13197372_peak_438	87	.	7.17503	11.9947	8.7168	153	Distal Intergenic	1	43865644	43867354	1711	1	Glyma.01G123700	Glyma.01G123700.8	-1784
439	Gm01	43945923	43946544	622	*	SRR13197372_peak_439	56	.	5.74002	8.66426	5.60823	193	Distal Intergenic	1	43941096	43942597	1502	1	Glyma.01G124000	Glyma.01G124000.1	4827
440	Gm01	43955410	43955617	208	*	SRR13197372_peak_440	37	.	4.78335	6.61189	3.75138	53	Distal Intergenic	1	43941096	43942597	1502	1	Glyma.01G124000	Glyma.01G124000.1	14314
441	Gm01	44090539	44090855	317	*	SRR13197372_peak_441	75	.	6.40736	10.7494	7.57248	182	Distal Intergenic	1	44092183	44098684	6502	2	Glyma.01G124602	Glyma.01G124602.1	7829
442	Gm01	44096792	44097137	346	*	SRR13197372_peak_442	163	.	3.89946	19.9265	16.3358	166	Intron (Glyma.01G124602.1/Glyma.01G124602, intron 3 of 4)	1	44092183	44098684	6502	2	Glyma.01G124602	Glyma.01G124602.1	1547
443	Gm01	44205042	44205402	361	*	SRR13197372_peak_443	121	.	8.31749	15.5492	12.1236	201	Distal Intergenic	1	44210641	44215058	4418	1	Glyma.01G125000	Glyma.01G125000.1	-5239
444	Gm01	44355687	44355896	210	*	SRR13197372_peak_444	47	.	4.96394	7.72465	4.75584	63	Distal Intergenic	1	44327154	44333254	6101	1	Glyma.01G125200	Glyma.01G125200.1	28533
445	Gm01	44538925	44539247	323	*	SRR13197372_peak_445	76	.	6.69669	10.8542	7.64706	159	Intron (Glyma.01G125600.2/Glyma.01G125600, intron 2 of 3)	1	44535712	44535873	162	2	Glyma.01G125551	Glyma.01G125551.1	-3052
446	Gm01	44553197	44553809	613	*	SRR13197372_peak_446	145	.	9.56671	18.0835	14.5451	358	Distal Intergenic	1	44556298	44560209	3912	2	Glyma.01G125800	Glyma.01G125800.1	6400
447	Gm01	44620090	44620297	208	*	SRR13197372_peak_447	29	.	4.30502	5.64488	2.90904	81	Distal Intergenic	1	44610060	44613666	3607	2	Glyma.01G126200	Glyma.01G126200.1	-6424
448	Gm01	44634558	44634936	379	*	SRR13197372_peak_448	121	.	8.61004	15.5765	12.1315	174	Distal Intergenic	1	44645823	44648334	2512	2	Glyma.01G126501	Glyma.01G126501.1	13398
449	Gm01	44826078	44826285	208	*	SRR13197372_peak_449	36	.	4.50345	6.42212	3.63027	111	Distal Intergenic	1	44823325	44823492	168	1	Glyma.01G127150	Glyma.01G127150.1	2753
450	Gm01	45034514	45034764	251	*	SRR13197372_peak_450	71	.	6.38844	10.357	7.19192	116	Distal Intergenic	1	45036857	45041345	4489	1	Glyma.01G127500	Glyma.01G127500.1	-2093
451	Gm01	45042306	45042616	311	*	SRR13197372_peak_451	87	.	6.68972	11.9881	8.7168	171	Distal Intergenic	1	45043353	45047278	3926	2	Glyma.01G127600	Glyma.01G127600.2	4662
452	Gm01	45198939	45199879	941	*	SRR13197372_peak_452	29	.	4.30502	5.64488	2.90904	491	Distal Intergenic	1	45181742	45188990	7249	2	Glyma.01G128300	Glyma.01G128300.4	-9949
453	Gm01	45200870	45201180	311	*	SRR13197372_peak_453	46	.	5.26169	7.61949	4.65387	159	Distal Intergenic	1	45181742	45188990	7249	2	Glyma.01G128300	Glyma.01G128300.4	-11880
454	Gm01	45231654	45232035	382	*	SRR13197372_peak_454	154	.	7.5806	19.0488	15.492	177	Exon (Glyma.01G128700.3/Glyma.01G128700, exon 6 of 9)	1	45228713	45236920	8208	2	Glyma.01G128700	Glyma.01G128700.3	4885
455	Gm01	45235959	45236483	525	*	SRR13197372_peak_455	29	.	4.30502	5.64488	2.90904	466	Promoter	1	45228713	45236920	8208	2	Glyma.01G128700	Glyma.01G128700.3	437
456	Gm01	45378318	45378552	235	*	SRR13197372_peak_456	46	.	5.26169	7.61949	4.65387	163	Distal Intergenic	1	45388945	45391102	2158	1	Glyma.01G129100	Glyma.01G129100.1	-10393
457	Gm01	45486698	45487607	910	*	SRR13197372_peak_457	170	.	10.5234	20.6749	17.0547	394	Distal Intergenic	1	45469329	45473390	4062	2	Glyma.01G129600	Glyma.01G129600.2	-13308
458	Gm01	45487796	45488265	470	*	SRR13197372_peak_458	98	.	7.65337	13.163	9.82651	207	Distal Intergenic	1	45469329	45473390	4062	2	Glyma.01G129600	Glyma.01G129600.2	-14406
459	Gm01	45679760	45680606	847	*	SRR13197372_peak_459	538	.	22.4818	58.1064	53.8882	671	Distal Intergenic	1	45689001	45691084	2084	1	Glyma.01G130500	Glyma.01G130500.1	-8395
460	Gm01	46100457	46100712	256	*	SRR13197372_peak_460	76	.	6.69669	10.8542	7.64706	106	Distal Intergenic	1	46056646	46063053	6408	1	Glyma.01G132200	Glyma.01G132200.1	43811
461	Gm01	46180538	46180745	208	*	SRR13197372_peak_461	21	.	3.82668	4.72257	2.13105	70	Intron (Glyma.01G132300.2/Glyma.01G132300, intron 4 of 7)	1	46178629	46184092	5464	1	Glyma.01G132300	Glyma.01G132300.2	1909
462	Gm01	46373176	46373461	286	*	SRR13197372_peak_462	21	.	3.82668	4.72257	2.13105	109	Promoter	1	46372873	46377586	4714	1	Glyma.01G133050	Glyma.01G133050.3	303
463	Gm01	46393953	46394203	251	*	SRR13197372_peak_463	51	.	5.38392	8.0972	5.10353	110	Intron (Glyma.01G133100.2/Glyma.01G133100, intron 4 of 4)	1	46388996	46401045	12050	2	Glyma.01G133100	Glyma.01G133100.3	6842
464	Gm01	46434889	46435096	208	*	SRR13197372_peak_464	21	.	3.82668	4.72257	2.13105	89	Distal Intergenic	1	46447783	46450122	2340	2	Glyma.01G133200	Glyma.01G133200.1	15026
465	Gm01	46464370	46464584	215	*	SRR13197372_peak_465	46	.	5.26169	7.61949	4.65387	79	Promoter	1	46464575	46464844	270	2	Glyma.01G133400	Glyma.01G133400.2	260
466	Gm01	46465222	46465592	371	*	SRR13197372_peak_466	53	.	5.51615	8.3076	5.30289	258	Promoter	1	46464405	46465958	1554	2	Glyma.01G133400	Glyma.01G133400.1	366
467	Gm01	46668464	46668845	382	*	SRR13197372_peak_467	121	.	8.61004	15.5765	12.1315	181	Distal Intergenic	1	46674640	46679802	5163	1	Glyma.01G134300	Glyma.01G134300.2	-5795
468	Gm01	46880486	46880800	315	*	SRR13197372_peak_468	56	.	5.74002	8.66426	5.60823	184	Distal Intergenic	1	46882278	46886727	4450	1	Glyma.01G135500	Glyma.01G135500.1	-1478
469	Gm01	46906945	46907152	208	*	SRR13197372_peak_469	37	.	4.78335	6.61189	3.75138	66	Distal Intergenic	1	46913588	46914114	527	1	Glyma.01G135700	Glyma.01G135700.1	-6436
470	Gm01	47143510	47144008	499	*	SRR13197372_peak_470	46	.	5.02272	7.52202	4.60591	322	Exon (Glyma.01G136300.1/Glyma.01G136300, exon 1 of 1)	1	47141834	47145128	3295	2	Glyma.01G136300	Glyma.01G136300.1	1120
471	Gm01	47161609	47161988	380	*	SRR13197372_peak_471	201	.	9.82014	23.9024	20.1991	172	Promoter	1	47161340	47161912	573	1	Glyma.01G136400	Glyma.01G136400.1	269
472	Gm01	47214869	47215076	208	*	SRR13197372_peak_472	37	.	4.78335	6.61189	3.75138	81	Distal Intergenic	1	47207445	47211903	4459	1	Glyma.01G136500	Glyma.01G136500.3	7424
473	Gm01	47223061	47223276	216	*	SRR13197372_peak_473	46	.	5.26169	7.61949	4.65387	180	Distal Intergenic	1	47207445	47211903	4459	1	Glyma.01G136500	Glyma.01G136500.3	15616
474	Gm01	47339947	47340307	361	*	SRR13197372_peak_474	157	.	10.045	19.3691	15.7881	202	Distal Intergenic	1	47329497	47332445	2949	1	Glyma.01G137100	Glyma.01G137100.2	10450
475	Gm01	47393026	47393233	208	*	SRR13197372_peak_475	44	.	4.90213	7.32943	4.42507	104	Distal Intergenic	1	47379075	47382361	3287	2	Glyma.01G137200	Glyma.01G137200.1	-10665
476	Gm01	47441054	47441393	340	*	SRR13197372_peak_476	119	.	8.48256	15.3674	11.9485	164	Distal Intergenic	1	47412729	47434762	22034	2	Glyma.01G137300	Glyma.01G137300.1	-6292
477	Gm01	47517229	47517503	275	*	SRR13197372_peak_477	29	.	4.30502	5.64488	2.90904	144	Distal Intergenic	1	47509838	47511154	1317	1	Glyma.01G137500	Glyma.01G137500.1	7391
478	Gm01	47584809	47585016	208	*	SRR13197372_peak_478	37	.	4.78335	6.61189	3.75138	114	Distal Intergenic	1	47619873	47623390	3518	1	Glyma.01G137900	Glyma.01G137900.1	-34857
479	Gm01	47660444	47660660	217	*	SRR13197372_peak_479	41	.	4.86528	6.99345	4.11197	70	Distal Intergenic	1	47651588	47654745	3158	2	Glyma.01G138200	Glyma.01G138200.1	-5699
480	Gm01	47745763	47745972	210	*	SRR13197372_peak_480	43	.	5.00728	7.21744	4.31834	171	Distal Intergenic	1	47725857	47726837	981	2	Glyma.01G138600	Glyma.01G138600.1	-18926
481	Gm01	48037146	48037419	274	*	SRR13197372_peak_481	133	.	9.08837	16.8189	13.3262	136	Exon (Glyma.01G140600.2/Glyma.01G140600, exon 17 of 25)	1	48031085	48050890	19806	2	Glyma.01G140600	Glyma.01G140600.10	13471
482	Gm01	48060861	48061227	367	*	SRR13197372_peak_482	98	.	7.65337	13.163	9.82651	189	Promoter	1	48031059	48061776	30718	2	Glyma.01G140600	Glyma.01G140600.2	549
483	Gm01	48149800	48150007	208	*	SRR13197372_peak_483	24	.	3.93986	5.08053	2.45988	162	Distal Intergenic	1	48136193	48136444	252	2	Glyma.01G141000	Glyma.01G141000.1	-13356
484	Gm01	48165618	48166082	465	*	SRR13197372_peak_484	898	.	32.5268	94.3004	89.8171	216	Distal Intergenic	1	48136193	48136444	252	2	Glyma.01G141000	Glyma.01G141000.1	-29174
485	Gm01	48291300	48291595	296	*	SRR13197372_peak_485	29	.	4.30502	5.64488	2.90904	109	Distal Intergenic	1	48310216	48310884	669	2	Glyma.01G141200	Glyma.01G141200.1	19289
486	Gm01	48473657	48473864	208	*	SRR13197372_peak_486	46	.	5.26169	7.61949	4.65387	150	Distal Intergenic	1	48456562	48457239	678	1	Glyma.01G141800	Glyma.01G141800.1	17095
487	Gm01	49501485	49501923	439	*	SRR13197372_peak_487	56	.	5.74002	8.66426	5.60823	258	Promoter	1	49501567	49504941	3375	1	Glyma.01G147500	Glyma.01G147500.1	0
488	Gm01	49630933	49631266	334	*	SRR13197372_peak_488	40	.	4.81539	6.91475	4.03633	234	Exon (Glyma.01G148100.1/Glyma.01G148100, exon 3 of 5)	1	49628733	49633731	4999	2	Glyma.01G148100	Glyma.01G148100.1	2465
489	Gm01	49700087	49700410	324	*	SRR13197372_peak_489	29	.	4.30502	5.64488	2.90904	181	Promoter	1	49700308	49707742	7435	1	Glyma.01G148900	Glyma.01G148900.10	0
490	Gm01	49766429	49766737	309	*	SRR13197372_peak_490	87	.	7.17503	11.9947	8.7168	135	Distal Intergenic	1	49758369	49763094	4726	1	Glyma.01G149400	Glyma.01G149400.1	8060
491	Gm01	49830935	49831142	208	*	SRR13197372_peak_491	29	.	4.30502	5.64488	2.90904	92	Distal Intergenic	1	49825769	49828540	2772	2	Glyma.01G150200	Glyma.01G150200.1	-2395
492	Gm01	50008050	50008262	213	*	SRR13197372_peak_492	20	.	3.68649	4.50837	2.02565	33	Distal Intergenic	1	49998703	50001700	2998	1	Glyma.01G152100	Glyma.01G152100.5	9347
493	Gm01	50059316	50059627	312	*	SRR13197372_peak_493	46	.	5.26169	7.61949	4.65387	157	Intron (Glyma.01G152500.11/Glyma.01G152500, intron 5 of 5)	1	50059383	50064276	4894	2	Glyma.01G152500	Glyma.01G152500.17	4649
494	Gm01	50175352	50175656	305	*	SRR13197372_peak_494	14	.	3.14811	3.6921	1.41402	284	Distal Intergenic	1	50156115	50159143	3029	2	Glyma.01G153300	Glyma.01G153300.5	-16209
495	Gm01	50202790	50203061	272	*	SRR13197372_peak_495	149	.	2.19585	18.4799	14.9337	141	Promoter	1	50202379	50203169	791	1	Glyma.01G153400	Glyma.01G153400.1	411
496	Gm01	50203810	50204070	261	*	SRR13197372_peak_496	93	.	2.46563	12.631	9.33622	130	Promoter	1	50203257	50204050	794	2	Glyma.01G153500	Glyma.01G153500.1	0
497	Gm01	50212867	50213262	396	*	SRR13197372_peak_497	307	.	15.3067	34.6741	30.7488	202	Exon (Glyma.01G153600.1/Glyma.01G153600, exon 7 of 13)	1	50209589	50217137	7549	1	Glyma.01G153600	Glyma.01G153600.3	3278
498	Gm01	50258876	50259091	216	*	SRR13197372_peak_498	37	.	4.78335	6.61189	3.75138	107	Promoter	1	50258308	50260170	1863	1	Glyma.01G154200	Glyma.01G154200.1	568
499	Gm01	50419997	50420211	215	*	SRR13197372_peak_499	56	.	5.74002	8.66426	5.60823	87	Distal Intergenic	1	50418215	50419164	950	1	Glyma.01G155700	Glyma.01G155700.1	1782
500	Gm01	50424478	50424757	280	*	SRR13197372_peak_500	37	.	4.78335	6.61189	3.75138	60	Distal Intergenic	1	50426534	50428265	1732	1	Glyma.01G155800	Glyma.01G155800.1	-1777
501	Gm01	50510249	50510572	324	*	SRR13197372_peak_501	46	.	5.26169	7.61949	4.65387	145	Promoter	1	50511166	50515953	4788	1	Glyma.01G156600	Glyma.01G156600.1	-594
502	Gm01	50825826	50826033	208	*	SRR13197372_peak_502	46	.	5.26169	7.61949	4.65387	110	Distal Intergenic	1	50834361	50835442	1082	1	Glyma.01G159301	Glyma.01G159301.1	-8328
503	Gm01	50914949	50915226	278	*	SRR13197372_peak_503	56	.	5.74002	8.66426	5.60823	93	Exon (Glyma.01G159600.1/Glyma.01G159600, exon 6 of 14)	1	50912659	50920713	8055	1	Glyma.01G159600	Glyma.01G159600.1	2290
504	Gm01	51058629	51059002	374	*	SRR13197372_peak_504	331	.	14.3057	37.0919	33.1314	191	Promoter	1	51058645	51058959	315	2	Glyma.01G161300	Glyma.01G161300.1	0
505	Gm01	51081840	51082047	208	*	SRR13197372_peak_505	46	.	5.26169	7.61949	4.65387	104	Promoter	1	51073776	51082543	8768	2	Glyma.01G161600	Glyma.01G161600.2	496
506	Gm01	51196042	51196323	282	*	SRR13197372_peak_506	86	.	6.85015	11.8539	8.61024	134	Promoter	1	51196086	51199982	3897	1	Glyma.01G163000	Glyma.01G163000.6	0
507	Gm01	51205725	51206112	388	*	SRR13197372_peak_507	183	.	11.0017	21.9998	18.3413	199	Exon (Glyma.01G163200.1/Glyma.01G163200, exon 5 of 7)	1	51204742	51207320	2579	2	Glyma.01G163200	Glyma.01G163200.3	1208
508	Gm01	51220973	51221202	230	*	SRR13197372_peak_508	216	.	2.9216	25.3463	21.6088	119	Promoter	1	51220915	51221130	216	1	Glyma.01G163400	Glyma.01G163400.1	58
509	Gm01	51499376	51499847	472	*	SRR13197372_peak_509	1154	.	39.2235	120.057	115.452	243	Distal Intergenic	1	51506090	51508974	2885	2	Glyma.01G166200	Glyma.01G166200.1	9127
510	Gm01	51540794	51541177	384	*	SRR13197372_peak_510	43	.	4.64604	7.20357	4.30481	176	Intron (Glyma.01G166400.1/Glyma.01G166400, intron 7 of 36)	1	51512995	51544883	31889	2	Glyma.01G166400	Glyma.01G166400.2	3706
511	Gm01	51567155	51567534	380	*	SRR13197372_peak_511	56	.	5.74002	8.66426	5.60823	231	Distal Intergenic	1	51556254	51560185	3932	2	Glyma.01G166700	Glyma.01G166700.1	-6970
512	Gm01	51827200	51827465	266	*	SRR13197372_peak_512	46	.	5.26169	7.61949	4.65387	98	Promoter	1	51823791	51828125	4335	2	Glyma.01G169700	Glyma.01G169700.1	660
513	Gm01	51859180	51859448	269	*	SRR13197372_peak_513	37	.	4.78335	6.61189	3.75138	102	Downstream (<=300bp)	1	51861994	51864499	2506	2	Glyma.01G170100	Glyma.01G170100.2	5051
514	Gm01	51884419	51884736	318	*	SRR13197372_peak_514	209	.	11.9584	24.7042	20.9778	159	Exon (Glyma.01G170400.10/Glyma.01G170400, exon 2 of 2)	1	51884531	51886304	1774	2	Glyma.01G170400	Glyma.01G170400.10	1568
515	Gm01	52290844	52291121	278	*	SRR13197372_peak_515	49	.	5.11567	7.97119	4.98313	161	Distal Intergenic	1	52295182	52301552	6371	1	Glyma.01G175300	Glyma.01G175300.1	-4061
516	Gm01	52381061	52381371	311	*	SRR13197372_peak_516	76	.	6.69669	10.8542	7.64706	135	Exon (Glyma.01G176000.1/Glyma.01G176000, exon 3 of 12)	1	52379919	52387191	7273	1	Glyma.01G176000	Glyma.01G176000.1	1142
517	Gm01	52411266	52411509	244	*	SRR13197372_peak_517	23	.	3.60072	4.97257	2.36681	159	Distal Intergenic	1	52397693	52407251	9559	2	Glyma.01G176400	Glyma.01G176400.1	-4015
518	Gm01	52486723	52487068	346	*	SRR13197372_peak_518	215	.	11.9517	25.2717	21.535	181	Intron (Glyma.01G177300.1/Glyma.01G177300, intron 4 of 9)	1	52485489	52489539	4051	1	Glyma.01G177300	Glyma.01G177300.1	1234
519	Gm01	52489017	52489402	386	*	SRR13197372_peak_519	133	.	9.08837	16.8189	13.3262	151	Exon (Glyma.01G177300.1/Glyma.01G177300, exon 7 of 8)	1	52485489	52489539	4051	1	Glyma.01G177300	Glyma.01G177300.1	3528
520	Gm01	52603928	52604200	273	*	SRR13197372_peak_520	37	.	4.78335	6.61189	3.75138	96	Promoter	1	52600193	52604898	4706	2	Glyma.01G178800	Glyma.01G178800.3	698
521	Gm01	52635267	52635569	303	*	SRR13197372_peak_521	97	.	7.08324	13.0576	9.74542	111	Exon (Glyma.01G179300.1/Glyma.01G179300, exon 11 of 30)	1	52631360	52642473	11114	1	Glyma.01G179300	Glyma.01G179300.1	3907
522	Gm01	52718278	52718565	288	*	SRR13197372_peak_522	96	.	6.79037	12.9839	9.67679	175	Exon (Glyma.01G179900.1/Glyma.01G179900, exon 4 of 4)	1	52711845	52719310	7466	1	Glyma.01G179900	Glyma.01G179900.2	6433
523	Gm01	52816300	52816549	250	*	SRR13197372_peak_523	37	.	4.73638	6.53821	3.73875	178	Promoter	1	52816423	52816647	225	2	Glyma.01G181000	Glyma.01G181000.1	98
524	Gm01	52848177	52848779	603	*	SRR13197372_peak_524	569	.	17.3733	61.1933	56.9507	267	Promoter	1	52843728	52848780	5053	2	Glyma.01G181500	Glyma.01G181500.1	1
525	Gm01	52848963	52849229	267	*	SRR13197372_peak_525	66	.	6.21836	9.74333	6.60615	117	Promoter	1	52843728	52848780	5053	2	Glyma.01G181500	Glyma.01G181500.1	-183
526	Gm01	53130139	53130378	240	*	SRR13197372_peak_526	47	.	5.13761	7.70517	4.73664	117	Promoter	1	53124895	53130151	5257	2	Glyma.01G184700	Glyma.01G184700.2	0
527	Gm01	53366422	53366849	428	*	SRR13197372_peak_527	116	.	7.20143	15.0211	11.6147	250	Exon (Glyma.01G187400.1/Glyma.01G187400, exon 6 of 31)	1	53363459	53376900	13442	1	Glyma.01G187400	Glyma.01G187400.1	2963
528	Gm01	53459218	53459425	208	*	SRR13197372_peak_528	36	.	4.50345	6.42212	3.63027	58	Promoter	1	53456776	53460313	3538	2	Glyma.01G188400	Glyma.01G188400.3	888
529	Gm01	53480788	53480995	208	*	SRR13197372_peak_529	29	.	4.30502	5.64488	2.90904	184	Distal Intergenic	1	53484018	53489334	5317	1	Glyma.01G188500	Glyma.01G188500.1	-3023
530	Gm01	53588941	53589168	228	*	SRR13197372_peak_530	46	.	4.52924	7.59414	4.65387	117	Promoter	1	53587241	53588149	909	2	Glyma.01G189900	Glyma.01G189900.1	-792
531	Gm01	53656676	53657135	460	*	SRR13197372_peak_531	66	.	6.21836	9.74333	6.60615	145	Exon (Glyma.01G190700.1/Glyma.01G190700, exon 4 of 4)	1	53654042	53657495	3454	1	Glyma.01G190700	Glyma.01G190700.2	2634
532	Gm01	53760961	53761175	215	*	SRR13197372_peak_532	37	.	4.25539	6.5522	3.75054	188	Exon (Glyma.01G192100.1/Glyma.01G192100, exon 8 of 10)	1	53759972	53765565	5594	2	Glyma.01G192100	Glyma.01G192100.1	4390
533	Gm01	53946613	53946847	235	*	SRR13197372_peak_533	77	.	6.57235	11.0175	7.79622	165	Promoter	1	53946623	53947365	743	2	Glyma.01G193800	Glyma.01G193800.1	518
534	Gm01	54011195	54011457	263	*	SRR13197372_peak_534	98	.	7.65337	13.163	9.82651	138	Exon (Glyma.01G194800.3/Glyma.01G194800, exon 5 of 8)	1	54008904	54015364	6461	2	Glyma.01G194800	Glyma.01G194800.2	3907
535	Gm01	54208007	54208280	274	*	SRR13197372_peak_535	98	.	7.65337	13.163	9.82651	98	Promoter	1	54207236	54207439	204	1	Glyma.01G196700	Glyma.01G196700.1	771
536	Gm01	54302798	54303209	412	*	SRR13197372_peak_536	236	.	11.8054	27.435	23.6549	207	Intron (Glyma.01G197900.2/Glyma.01G197900, intron 5 of 5)	1	54302724	54305304	2581	2	Glyma.01G197900	Glyma.01G197900.1	2095
537	Gm01	54595106	54595739	634	*	SRR13197372_peak_537	477	.	3.56599	51.918	47.7601	452	Promoter	1	54595175	54595345	171	1	Glyma.01G201500	Glyma.01G201500.1	0
538	Gm01	54595958	54596172	215	*	SRR13197372_peak_538	137	.	2.90993	17.2452	13.7443	108	Promoter	1	54595175	54595345	171	1	Glyma.01G201500	Glyma.01G201500.1	783
539	Gm01	54597043	54597494	452	*	SRR13197372_peak_539	215	.	2.46045	25.2584	21.5224	154	Distal Intergenic	1	54595175	54595345	171	1	Glyma.01G201500	Glyma.01G201500.1	1868
540	Gm01	54600074	54600560	487	*	SRR13197372_peak_540	326	.	3.22628	36.6111	32.657	166	Promoter	1	54600517	54601573	1057	1	Glyma.01G201600	Glyma.01G201600.3	0
541	Gm01	54600742	54601021	280	*	SRR13197372_peak_541	62	.	1.7788	9.37818	6.28609	204	Promoter	1	54600517	54601573	1057	1	Glyma.01G201600	Glyma.01G201600.3	225
542	Gm01	54601424	54601925	502	*	SRR13197372_peak_542	166	.	2.27768	20.2704	16.6736	136	Promoter	1	54600517	54601573	1057	1	Glyma.01G201600	Glyma.01G201600.3	907
543	Gm01	54606288	54606744	457	*	SRR13197372_peak_543	591	.	13.7546	63.3845	59.117	266	Intron (Glyma.01G201800.2/Glyma.01G201800, intron 2 of 2)	1	54604211	54607132	2922	1	Glyma.01G201800	Glyma.01G201800.2	2077
544	Gm01	54623872	54624147	276	*	SRR13197372_peak_544	51	.	5.38392	8.0972	5.10353	112	Promoter	1	54623739	54624692	954	2	Glyma.01G202150	Glyma.01G202150.4	545
545	Gm01	54653251	54653525	275	*	SRR13197372_peak_545	58	.	5.69604	8.90593	5.83579	118	Exon (Glyma.01G202600.1/Glyma.01G202600, exon 14 of 29)	1	54659444	54661358	1915	1	Glyma.01G202700	Glyma.01G202700.1	-5919
546	Gm01	54897849	54898277	429	*	SRR13197372_peak_546	223	.	11.4119	26.145	22.3829	201	Intron (Glyma.01G205300.1/Glyma.01G205300, intron 6 of 8)	1	54895913	54900705	4793	2	Glyma.01G205300	Glyma.01G205300.1	2428
547	Gm01	55120510	55120905	396	*	SRR13197372_peak_547	193	.	10.9441	23.0095	19.3333	195	Intron (Glyma.01G208300.3/Glyma.01G208300, intron 9 of 11)	1	55114081	55122153	8073	1	Glyma.01G208300	Glyma.01G208300.1	6429
548	Gm01	55160215	55160614	400	*	SRR13197372_peak_548	37	.	4.78335	6.61189	3.75138	89	Distal Intergenic	1	55162682	55164084	1403	1	Glyma.01G208800	Glyma.01G208800.1	-2068
549	Gm01	55572784	55573084	301	*	SRR13197372_peak_549	36	.	4.50345	6.42212	3.63027	120	Promoter	1	55570109	55573359	3251	2	Glyma.01G213400	Glyma.01G213400.1	275
550	Gm01	55584040	55584269	230	*	SRR13197372_peak_550	86	.	6.85015	11.8539	8.61024	101	Exon (Glyma.01G213600.2/Glyma.01G213600, exon 2 of 2)	1	55581640	55585655	4016	1	Glyma.01G213600	Glyma.01G213600.1	2400
551	Gm01	55619878	55620098	221	*	SRR13197372_peak_551	58	.	5.69092	8.89771	5.82966	121	Distal Intergenic	1	55612948	55617745	4798	2	Glyma.01G214100	Glyma.01G214100.9	-2133
552	Gm01	55645248	55645477	230	*	SRR13197372_peak_552	29	.	4.30502	5.64488	2.90904	120	Intron (Glyma.01G214500.1/Glyma.01G214500, intron 4 of 11)	1	55643058	55648534	5477	1	Glyma.01G214500	Glyma.01G214500.1	2190
553	Gm01	55917853	55918060	208	*	SRR13197372_peak_553	43	.	4.64604	7.20357	4.30481	100	Promoter	1	55917844	55923328	5485	1	Glyma.01G218100	Glyma.01G218100.1	9
554	Gm01	56043368	56043721	354	*	SRR13197372_peak_554	98	.	7.65337	13.163	9.82651	188	Exon (Glyma.01G220000.1/Glyma.01G220000, exon 2 of 2)	1	56042345	56044475	2131	1	Glyma.01G220000	Glyma.01G220000.1	1023
555	Gm01	56132896	56133187	292	*	SRR13197372_peak_555	33	.	4.4866	6.14753	3.37142	122	Distal Intergenic	1	56126663	56128255	1593	2	Glyma.01G221300	Glyma.01G221300.1	-4641
556	Gm01	56157296	56157845	550	*	SRR13197372_peak_556	596	.	18.7208	63.9206	59.6499	196	Exon (Glyma.01G221500.3/Glyma.01G221500, exon 1 of 4)	1	56156133	56161241	5109	1	Glyma.01G221500	Glyma.01G221500.3	1163
557	Gm01	56500887	56501138	252	*	SRR13197372_peak_557	56	.	5.74002	8.66426	5.60823	113	Exon (Glyma.01G225200.1/Glyma.01G225200, exon 4 of 19)	1	56495982	56502611	6630	2	Glyma.01G225200	Glyma.01G225200.3	1473
558	Gm01	56650788	56650997	210	*	SRR13197372_peak_558	44	.	4.58273	7.39032	4.48199	115	Exon (Glyma.01G227000.1/Glyma.01G227000, exon 12 of 15)	1	56644890	56652278	7389	1	Glyma.01G227000	Glyma.01G227000.2	5898
559	Gm01	56662055	56662262	208	*	SRR13197372_peak_559	40	.	4.81973	6.92159	4.04131	96	Intron (Glyma.01G227100.2/Glyma.01G227100, intron 3 of 9)	1	56657978	56663800	5823	2	Glyma.01G227100	Glyma.01G227100.2	1538
560	Gm01	56778225	56778566	342	*	SRR13197372_peak_560	98	.	7.65337	13.163	9.82651	172	Exon (Glyma.01G228900.1/Glyma.01G228900, exon 17 of 32)	1	56782575	56789324	6750	1	Glyma.01G229000	Glyma.01G229000.2	-4009
561	Gm01	56988502	56988709	208	*	SRR13197372_peak_561	21	.	3.82668	4.72257	2.13105	19	Distal Intergenic	1	56984097	56987115	3019	2	Glyma.01G232300	Glyma.01G232300.1	-1387
562	Gm01	56988950	56989184	235	*	SRR13197372_peak_562	56	.	5.74002	8.66426	5.60823	108	Distal Intergenic	1	56984097	56987115	3019	2	Glyma.01G232300	Glyma.01G232300.1	-1835
563	Gm01	57062484	57062970	487	*	SRR13197372_peak_563	833	.	29.3301	87.8298	83.3826	245	Exon (Glyma.01G233300.4/Glyma.01G233300, exon 9 of 21)	1	57055931	57069757	13827	1	Glyma.01G233300	Glyma.01G233300.1	6553
564	Gm01	57064777	57065115	339	*	SRR13197372_peak_564	156	.	9.63078	19.1927	15.6295	203	Exon (Glyma.01G233300.4/Glyma.01G233300, exon 12 of 21)	1	57055931	57069757	13827	1	Glyma.01G233300	Glyma.01G233300.1	8846
565	Gm01	57108759	57109382	624	*	SRR13197372_peak_565	1324	.	43.5285	137.172	132.497	351	Promoter	1	57109497	57109790	294	2	Glyma.01G233800	Glyma.01G233800.1	408
566	Gm01	57175661	57175963	303	*	SRR13197372_peak_566	46	.	4.52924	7.59414	4.65387	128	Exon (Glyma.01G234600.14/Glyma.01G234600, exon 3 of 6)	1	57171773	57181498	9726	2	Glyma.01G234600	Glyma.01G234600.15	5535
567	Gm01	57240477	57241038	562	*	SRR13197372_peak_567	504	.	21.4221	54.6714	50.4906	295	Exon (Glyma.01G235700.1/Glyma.01G235700, exon 8 of 16)	1	57237419	57243717	6299	1	Glyma.01G235700	Glyma.01G235700.1	3058
568	Gm01	57592075	57592294	220	*	SRR13197372_peak_568	42	.	4.98304	7.1792	4.28403	157	Intron (Glyma.01G241300.1/Glyma.01G241300, intron 6 of 58)	1	57589823	57636503	46681	1	Glyma.01G241300	Glyma.01G241300.1	2252
569	Gm01	57639486	57639904	419	*	SRR13197372_peak_569	56	.	5.74002	8.66426	5.60823	90	Distal Intergenic	1	57640720	57643275	2556	2	Glyma.01G241400	Glyma.01G241400.1	3371
570	Gm01	57821156	57821487	332	*	SRR13197372_peak_570	46	.	5.26169	7.61949	4.65387	173	Exon (Glyma.01G244700.2/Glyma.01G244700, exon 21 of 21)	1	57823831	57825764	1934	2	Glyma.01G244800	Glyma.01G244800.3	4277
571	Gm01	57925714	57926094	381	*	SRR13197372_peak_571	76	.	6.69669	10.8542	7.64706	185	Promoter	1	57916555	57925526	8972	2	Glyma.01G245700	Glyma.01G245700.1	-188
572	Gm01	57931625	57931925	301	*	SRR13197372_peak_572	50	.	4.4438	8.03603	5.04654	205	Distal Intergenic	1	57916555	57925526	8972	2	Glyma.01G245700	Glyma.01G245700.1	-6099
573	Gm01_scaffold_166	36262	36859	598	*	SRR13197372_peak_573	133	.	9.08837	16.8189	13.3262	165	Distal Intergenic	2	31564	33591	2028	1	Glyma.U031301	Glyma.U031301.1	4698
574	Gm02	291459	291780	322	*	SRR13197372_peak_574	46	.	5.26169	7.61949	4.65387	195	Promoter	3	291812	300086	8275	1	Glyma.02G002500	Glyma.02G002500.3	-32
575	Gm02	343176	343538	363	*	SRR13197372_peak_575	157	.	10.045	19.3691	15.7881	165	Exon (Glyma.02G003000.1/Glyma.02G003000, exon 4 of 4)	3	340363	343896	3534	1	Glyma.02G003000	Glyma.02G003000.1	2813
576	Gm02	418539	418748	210	*	SRR13197372_peak_576	46	.	5.26169	7.61949	4.65387	150	Distal Intergenic	3	410986	411273	288	1	Glyma.02G003650	Glyma.02G003650.1	7553
577	Gm02	467027	467396	370	*	SRR13197372_peak_577	46	.	5.26169	7.61949	4.65387	118	Promoter	3	466653	468709	2057	1	Glyma.02G004100	Glyma.02G004100.1	374
578	Gm02	494468	495003	536	*	SRR13197372_peak_578	1644	.	40.5899	169.276	164.471	221	Exon (Glyma.02G004400.1/Glyma.02G004400, exon 5 of 8)	3	490571	499317	8747	1	Glyma.02G004400	Glyma.02G004400.1	3897
579	Gm02	514589	514802	214	*	SRR13197372_peak_579	67	.	6.12868	9.93802	6.7882	148	Distal Intergenic	3	519843	524370	4528	1	Glyma.02G004800	Glyma.02G004800.1	-5041
580	Gm02	597915	598160	246	*	SRR13197372_peak_580	46	.	5.26169	7.61949	4.65387	106	Promoter	3	597657	601841	4185	1	Glyma.02G005500	Glyma.02G005500.2	258
581	Gm02	889494	889915	422	*	SRR13197372_peak_581	171	.	9.60482	20.7368	17.1146	256	Promoter	3	888871	892788	3918	1	Glyma.02G009000	Glyma.02G009000.1	623
582	Gm02	903965	904281	317	*	SRR13197372_peak_582	121	.	7.74989	15.5245	12.1028	175	Promoter	3	903485	907631	4147	1	Glyma.02G009200	Glyma.02G009200.5	480
583	Gm02	965382	965748	367	*	SRR13197372_peak_583	121	.	8.31749	15.5492	12.1236	203	Distal Intergenic	3	959893	964241	4349	2	Glyma.02G010100	Glyma.02G010100.1	-1141
584	Gm02	1534680	1534889	210	*	SRR13197372_peak_584	29	.	4.30502	5.64488	2.90904	190	Intron (Glyma.02G017500.2/Glyma.02G017500, intron 4 of 5)	3	1533108	1536792	3685	2	Glyma.02G017500	Glyma.02G017500.2	1903
585	Gm02	1721123	1721385	263	*	SRR13197372_peak_585	46	.	5.26169	7.61949	4.65387	115	Promoter	3	1720655	1724241	3587	1	Glyma.02G019500	Glyma.02G019500.1	468
586	Gm02	1722809	1723159	351	*	SRR13197372_peak_586	97	.	7.08324	13.0576	9.74542	189	Exon (Glyma.02G019500.1/Glyma.02G019500, exon 5 of 6)	3	1720655	1724241	3587	1	Glyma.02G019500	Glyma.02G019500.1	2154
587	Gm02	1756438	1756979	542	*	SRR13197372_peak_587	929	.	29.8106	97.4864	92.9876	297	Distal Intergenic	3	1746500	1748191	1692	1	Glyma.02G019600	Glyma.02G019600.1	9938
588	Gm02	1772225	1772603	379	*	SRR13197372_peak_588	250	.	13.3934	28.8867	25.0688	172	Distal Intergenic	3	1786264	1791587	5324	2	Glyma.02G019700	Glyma.02G019700.8	18984
589	Gm02	1791180	1791465	286	*	SRR13197372_peak_589	46	.	5.26169	7.61949	4.65387	85	Promoter	3	1786264	1791587	5324	2	Glyma.02G019700	Glyma.02G019700.8	122
590	Gm02	1874203	1874410	208	*	SRR13197372_peak_590	56	.	5.74002	8.66426	5.60823	44	Promoter	3	1871639	1874535	2897	2	Glyma.02G020900	Glyma.02G020900.2	125
591	Gm02	1891321	1891858	538	*	SRR13197372_peak_591	98	.	7.65337	13.163	9.82651	333	Distal Intergenic	3	1886688	1888949	2262	2	Glyma.02G021500	Glyma.02G021500.1	-2372
592	Gm02	1905883	1906329	447	*	SRR13197372_peak_592	54	.	4.83119	8.43847	5.43007	262	Promoter	3	1902176	1906056	3881	2	Glyma.02G021700	Glyma.02G021700.3	0
593	Gm02	2013467	2013674	208	*	SRR13197372_peak_593	46	.	5.26169	7.61949	4.65387	76	Distal Intergenic	3	2015726	2017748	2023	1	Glyma.02G022351	Glyma.02G022351.1	-2052
594	Gm02	2050448	2050761	314	*	SRR13197372_peak_594	56	.	5.74002	8.66426	5.60823	158	Distal Intergenic	3	2057332	2063918	6587	1	Glyma.02G022800	Glyma.02G022800.2	-6571
595	Gm02	2059469	2059723	255	*	SRR13197372_peak_595	56	.	5.74002	8.66426	5.60823	88	Intron (Glyma.02G022800.2/Glyma.02G022800, intron 3 of 6)	3	2057332	2064142	6811	1	Glyma.02G022800	Glyma.02G022800.1	2137
596	Gm02	2297343	2297846	504	*	SRR13197372_peak_596	37	.	4.78335	6.61189	3.75138	367	Promoter	3	2296704	2300666	3963	1	Glyma.02G025900	Glyma.02G025900.2	639
597	Gm02	2386319	2386537	219	*	SRR13197372_peak_597	46	.	5.26169	7.61949	4.65387	104	Promoter	3	2386946	2391971	5026	1	Glyma.02G026751	Glyma.02G026751.1	-409
598	Gm02	2416756	2417015	260	*	SRR13197372_peak_598	37	.	4.78335	6.61189	3.75138	143	Exon (Glyma.02G026900.1/Glyma.02G026900, exon 1 of 1)	3	2415480	2417390	1911	1	Glyma.02G026900	Glyma.02G026900.1	1276
599	Gm02	2530425	2531618	1194	*	SRR13197372_peak_599	308	.	14.5566	34.7591	30.833	495	Distal Intergenic	3	2538960	2542591	3632	1	Glyma.02G028200	Glyma.02G028200.1	-7342
600	Gm02	2562396	2562710	315	*	SRR13197372_peak_600	64	.	6.06521	9.49762	6.40284	139	Distal Intergenic	3	2559088	2559757	670	1	Glyma.02G028400	Glyma.02G028400.1	3308
601	Gm02	2780925	2781155	231	*	SRR13197372_peak_601	41	.	4.72216	7.04107	4.15178	80	Intron (Glyma.02G030200.2/Glyma.02G030200, intron 6 of 6)	3	2778237	2781842	3606	1	Glyma.02G030200	Glyma.02G030200.1	2688
602	Gm02	2906772	2907248	477	*	SRR13197372_peak_602	218	.	11.4633	25.6327	21.8913	317	Promoter	3	2906441	2908658	2218	1	Glyma.02G031900	Glyma.02G031900.1	331
603	Gm02	3019568	3019953	386	*	SRR13197372_peak_603	170	.	10.5234	20.6749	17.0547	179	Exon (Glyma.02G032800.1/Glyma.02G032800, exon 3 of 19)	3	3009708	3021122	11415	2	Glyma.02G032800	Glyma.02G032800.1	1169
604	Gm02	3084102	3084386	285	*	SRR13197372_peak_604	37	.	4.78335	6.61189	3.75138	172	Promoter	3	3079575	3084205	4631	2	Glyma.02G033500	Glyma.02G033500.4	0
605	Gm02	3124825	3125079	255	*	SRR13197372_peak_605	29	.	4.30502	5.64488	2.90904	50	Promoter	3	3122618	3125794	3177	2	Glyma.02G033900	Glyma.02G033900.1	715
606	Gm02	3158257	3158694	438	*	SRR13197372_peak_606	442	.	16.0396	48.3311	44.217	266	Exon (Glyma.02G034300.1/Glyma.02G034300, exon 2 of 7)	3	3153902	3159998	6097	2	Glyma.02G034300	Glyma.02G034300.1	1304
607	Gm02	3211370	3211743	374	*	SRR13197372_peak_607	52	.	4.91007	8.25778	5.25665	191	Exon (Glyma.02G034800.1/Glyma.02G034800, exon 2 of 2)	3	3210154	3216083	5930	2	Glyma.02G034800	Glyma.02G034800.1	4340
608	Gm02	3299995	3300374	380	*	SRR13197372_peak_608	70	.	6.28124	10.1842	7.02404	199	Promoter	3	3299669	3301586	1918	1	Glyma.02G035900	Glyma.02G035900.1	326
609	Gm02	3305031	3305474	444	*	SRR13197372_peak_609	37	.	4.78335	6.61189	3.75138	356	Downstream (<=300bp)	3	3303994	3304828	835	1	Glyma.02G036000	Glyma.02G036000.1	1037
610	Gm02	3310636	3310950	315	*	SRR13197372_peak_610	76	.	6.69669	10.8542	7.64706	159	Exon (Glyma.02G036100.2/Glyma.02G036100, exon 3 of 8)	3	3307491	3313831	6341	1	Glyma.02G036100	Glyma.02G036100.2	3145
611	Gm02	3437374	3438068	695	*	SRR13197372_peak_611	231	.	11.5258	26.9499	23.1786	499	Promoter	3	3434248	3437917	3670	2	Glyma.02G037200	Glyma.02G037200.1	0
612	Gm02	3592908	3593239	332	*	SRR13197372_peak_612	265	.	2.52947	30.377	26.5311	163	Intron (Glyma.02G038601.1/Glyma.02G038601, intron 4 of 4)	3	3597074	3597931	858	2	Glyma.02G038700	Glyma.02G038700.1	4692
613	Gm02	3840683	3841168	486	*	SRR13197372_peak_613	637	.	25.3518	68.0998	63.7909	251	Promoter	3	3838422	3840172	1751	2	Glyma.02G041000	Glyma.02G041000.1	-511
614	Gm02	3955584	3956241	658	*	SRR13197372_peak_614	1716	.	53.0952	176.535	171.697	366	Intron (Glyma.02G042200.1/Glyma.02G042200, intron 2 of 3)	3	3953693	3958109	4417	1	Glyma.02G042200	Glyma.02G042200.2	1891
615	Gm02	3976203	3976609	407	*	SRR13197372_peak_615	322	.	15.7851	36.1554	32.2058	203	Promoter	3	3976287	3980851	4565	1	Glyma.02G042500	Glyma.02G042500.1	0
616	Gm02	4061618	4062279	662	*	SRR13197372_peak_616	3091	.	69.6907	314.503	309.119	342	Promoter	3	4060109	4062518	2410	2	Glyma.02G043900	Glyma.02G043900.1	239
617	Gm02	4121536	4121871	336	*	SRR13197372_peak_617	37	.	4.78335	6.61189	3.75138	175	Promoter	3	4116084	4122449	6366	2	Glyma.02G044700	Glyma.02G044700.1	578
618	Gm02	4148607	4148969	363	*	SRR13197372_peak_618	250	.	13.3633	28.8363	25.028	175	Exon (Glyma.02G045200.1/Glyma.02G045200, exon 7 of 7)	3	4148118	4153213	5096	2	Glyma.02G045200	Glyma.02G045200.1	4244
619	Gm02	4165108	4165389	282	*	SRR13197372_peak_619	58	.	5.50918	8.93294	5.85811	168	Intron (Glyma.02G045400.1/Glyma.02G045400, intron 5 of 7)	3	4163059	4167986	4928	1	Glyma.02G045400	Glyma.02G045400.1	2049
620	Gm02	4203288	4203587	300	*	SRR13197372_peak_620	66	.	6.21836	9.74333	6.60615	107	Promoter	3	4202606	4205354	2749	1	Glyma.02G045900	Glyma.02G045900.1	682
621	Gm02	4230907	4231420	514	*	SRR13197372_peak_621	109	.	7.87973	14.3776	10.9838	187	Exon (Glyma.02G046200.1/Glyma.02G046200, exon 4 of 4)	3	4230395	4232736	2342	2	Glyma.02G046200	Glyma.02G046200.1	1316
622	Gm02	4237995	4238597	603	*	SRR13197372_peak_622	98	.	7.65337	13.163	9.82651	430	Promoter	3	4234539	4237209	2671	2	Glyma.02G046300	Glyma.02G046300.4	-786
623	Gm02	4344007	4344402	396	*	SRR13197372_peak_623	109	.	8.1317	14.3574	10.9677	106	Distal Intergenic	3	4337420	4339894	2475	2	Glyma.02G047400	Glyma.02G047400.1	-4113
624	Gm02	4391889	4392153	265	*	SRR13197372_peak_624	96	.	7.54005	12.9785	9.67322	152	Distal Intergenic	3	4393454	4399395	5942	1	Glyma.02G048100	Glyma.02G048100.1	-1301
625	Gm02	4396068	4396335	268	*	SRR13197372_peak_625	109	.	7.61217	14.3775	10.9838	115	Exon (Glyma.02G048100.1/Glyma.02G048100, exon 8 of 13)	3	4393454	4399395	5942	1	Glyma.02G048100	Glyma.02G048100.1	2614
626	Gm02	4468555	4468873	319	*	SRR13197372_peak_626	24	.	3.93986	5.08053	2.45988	65	Promoter	3	4467968	4469882	1915	1	Glyma.02G049300	Glyma.02G049300.1	587
627	Gm02	4495119	4495457	339	*	SRR13197372_peak_627	23	.	3.60072	4.97257	2.36681	182	Intron (Glyma.02G049700.1/Glyma.02G049700, intron 2 of 5)	3	4492428	4500782	8355	2	Glyma.02G049700	Glyma.02G049700.1	5325
628	Gm02	4721558	4721805	248	*	SRR13197372_peak_628	20	.	3.67743	4.49457	2.0125	102	Promoter	3	4719248	4722140	2893	2	Glyma.02G051900	Glyma.02G051900.1	335
629	Gm02	4770574	4770866	293	*	SRR13197372_peak_629	54	.	5.44128	8.49682	5.48586	170	Promoter	3	4770280	4773966	3687	1	Glyma.02G052300	Glyma.02G052300.1	294
630	Gm02	5164172	5164615	444	*	SRR13197372_peak_630	21	.	3.82668	4.72257	2.13105	166	Intron (Glyma.02G057800.1/Glyma.02G057800, intron 2 of 3)	3	5162977	5166666	3690	2	Glyma.02G057800	Glyma.02G057800.1	2051
631	Gm02	5164870	5165231	362	*	SRR13197372_peak_631	193	.	11.3101	23.0602	19.3824	199	Intron (Glyma.02G057800.1/Glyma.02G057800, intron 2 of 3)	3	5162977	5166666	3690	2	Glyma.02G057800	Glyma.02G057800.1	1435
632	Gm02	5227014	5227523	510	*	SRR13197372_peak_632	32	.	4.37763	5.97742	3.21757	135	Intron (Glyma.02G058600.1/Glyma.02G058600, intron 5 of 5)	3	5223497	5228568	5072	1	Glyma.02G058600	Glyma.02G058600.1	3517
633	Gm02	5837924	5838150	227	*	SRR13197372_peak_633	21	.	3.82668	4.72257	2.13105	20	Promoter	3	5838042	5844760	6719	1	Glyma.02G066100	Glyma.02G066100.1	0
634	Gm02	5852428	5852764	337	*	SRR13197372_peak_634	157	.	10.045	19.3691	15.7881	160	Intron (Glyma.02G066200.1/Glyma.02G066200, intron 2 of 3)	3	5851340	5853549	2210	1	Glyma.02G066200	Glyma.02G066200.1	1088
635	Gm02	5888005	5888595	591	*	SRR13197372_peak_635	46	.	5.26169	7.61949	4.65387	400	Promoter	3	5887775	5897675	9901	1	Glyma.02G066700	Glyma.02G066700.11	230
636	Gm02	5928657	5928874	218	*	SRR13197372_peak_636	46	.	5.26169	7.61949	4.65387	101	Intron (Glyma.02G067300.1/Glyma.02G067300, intron 5 of 5)	3	5927644	5928659	1016	1	Glyma.02G067300	Glyma.02G067300.1	1013
637	Gm02	6205921	6206319	399	*	SRR13197372_peak_637	133	.	9.08837	16.8189	13.3262	204	Promoter	3	6207119	6209691	2573	1	Glyma.02G070800	Glyma.02G070800.1	-800
638	Gm02	6334614	6334993	380	*	SRR13197372_peak_638	49	.	5.11567	7.97119	4.98313	295	Promoter	3	6334083	6337327	3245	1	Glyma.02G072700	Glyma.02G072700.2	531
639	Gm02	6341147	6341424	278	*	SRR13197372_peak_639	137	.	8.21992	17.2991	13.7952	95	Distal Intergenic	3	6344297	6345711	1415	2	Glyma.02G072800	Glyma.02G072800.1	4287
640	Gm02	6388822	6389224	403	*	SRR13197372_peak_640	87	.	7.17503	11.9947	8.7168	117	Promoter	3	6388898	6389361	464	2	Glyma.02G073500	Glyma.02G073500.2	137
641	Gm02	6449539	6449749	211	*	SRR13197372_peak_641	56	.	5.74002	8.66426	5.60823	77	Exon (Glyma.02G074200.1/Glyma.02G074200, exon 10 of 16)	3	6444346	6459274	14929	2	Glyma.02G074200	Glyma.02G074200.3	9525
642	Gm02	6556197	6556589	393	*	SRR13197372_peak_642	151	.	9.0508	18.7323	15.1799	189	Intron (Glyma.02G075200.1/Glyma.02G075200, intron 2 of 2)	3	6551831	6556616	4786	1	Glyma.02G075200	Glyma.02G075200.1	4366
643	Gm02	6599609	6599887	279	*	SRR13197372_peak_643	79	.	6.41025	11.1316	7.90616	169	Promoter	3	6599738	6600055	318	1	Glyma.02G075700	Glyma.02G075700.1	0
644	Gm02	6618096	6618303	208	*	SRR13197372_peak_644	37	.	4.78335	6.61189	3.75138	54	Exon (Glyma.02G076100.1/Glyma.02G076100, exon 8 of 11)	3	6615897	6622753	6857	2	Glyma.02G076100	Glyma.02G076100.1	4450
645	Gm02	6634503	6634818	316	*	SRR13197372_peak_645	88	.	5.88452	12.1664	8.87983	126	Promoter	3	6633180	6633836	657	2	Glyma.02G076400	Glyma.02G076400.1	-667
646	Gm02	6735251	6735487	237	*	SRR13197372_peak_646	76	.	6.69669	10.8542	7.64706	98	Promoter	3	6735454	6741468	6015	1	Glyma.02G078500	Glyma.02G078500.1	0
647	Gm02	6812003	6812505	503	*	SRR13197372_peak_647	46	.	5.26169	7.61949	4.65387	311	Promoter	3	6811710	6814973	3264	1	Glyma.02G079200	Glyma.02G079200.1	293
648	Gm02	6817338	6817545	208	*	SRR13197372_peak_648	24	.	3.93986	5.08053	2.45988	1	Promoter	3	6816621	6821688	5068	1	Glyma.02G079300	Glyma.02G079300.4	717
649	Gm02	6852441	6852685	245	*	SRR13197372_peak_649	87	.	6.43298	11.9577	8.70984	129	Promoter	3	6851985	6858479	6495	1	Glyma.02G079900	Glyma.02G079900.1	456
650	Gm02	7081476	7081805	330	*	SRR13197372_peak_650	194	.	10.0069	23.1026	19.4227	182	Exon (Glyma.02G082100.4/Glyma.02G082100, exon 2 of 2)	3	7080617	7084005	3389	2	Glyma.02G082100	Glyma.02G082100.7	2200
651	Gm02	7112659	7112955	297	*	SRR13197372_peak_651	14	.	3.34835	3.84993	1.44092	219	Intron (Glyma.02G082200.1/Glyma.02G082200, intron 2 of 13)	3	7111339	7117967	6629	1	Glyma.02G082200	Glyma.02G082200.1	1320
652	Gm02	7114125	7114373	249	*	SRR13197372_peak_652	17	.	3.5021	4.22812	1.77947	180	Exon (Glyma.02G082200.1/Glyma.02G082200, exon 4 of 12)	3	7111339	7117967	6629	1	Glyma.02G082200	Glyma.02G082200.1	2786
653	Gm02	7117002	7117343	342	*	SRR13197372_peak_653	140	.	8.65729	17.5571	14.0466	181	Exon (Glyma.02G082200.1/Glyma.02G082200, exon 11 of 12)	3	7120653	7123640	2988	1	Glyma.02G082300	Glyma.02G082300.1	-3310
654	Gm02	7304298	7304657	360	*	SRR13197372_peak_654	29	.	4.30502	5.64488	2.90904	195	Intron (Glyma.02G084300.1/Glyma.02G084300, intron 2 of 2)	3	7303070	7304613	1544	1	Glyma.02G084300	Glyma.02G084300.1	1228
655	Gm02	7397154	7397458	305	*	SRR13197372_peak_655	75	.	6.59754	10.6942	7.519	118	Promoter	3	7385470	7397751	12282	2	Glyma.02G085400	Glyma.02G085400.1	293
656	Gm02	7494680	7495110	431	*	SRR13197372_peak_656	209	.	11.9584	24.7042	20.9778	242	Intron (Glyma.02G086500.2/Glyma.02G086500, intron 7 of 7)	3	7495632	7499563	3932	2	Glyma.02G086600	Glyma.02G086600.3	4453
657	Gm02	7548544	7548835	292	*	SRR13197372_peak_657	129	.	8.26378	16.4011	12.9368	172	Distal Intergenic	3	7557059	7557196	138	2	Glyma.02G087250	Glyma.02G087250.1	8361
658	Gm02	7577969	7578285	317	*	SRR13197372_peak_658	29	.	4.30502	5.64488	2.90904	131	Exon (Glyma.02G087400.1/Glyma.02G087400, exon 2 of 8)	3	7575000	7580282	5283	2	Glyma.02G087400	Glyma.02G087400.1	1997
659	Gm02	7585215	7585426	212	*	SRR13197372_peak_659	29	.	4.30502	5.64488	2.90904	77	Distal Intergenic	3	7575000	7580282	5283	2	Glyma.02G087400	Glyma.02G087400.1	-4933
660	Gm02	7660419	7660715	297	*	SRR13197372_peak_660	37	.	4.25539	6.5522	3.75054	90	Distal Intergenic	3	7650870	7652254	1385	2	Glyma.02G088050	Glyma.02G088050.1	-8165
661	Gm02	7663019	7663292	274	*	SRR13197372_peak_661	56	.	5.74002	8.66426	5.60823	152	Distal Intergenic	3	7674008	7682068	8061	1	Glyma.02G088200	Glyma.02G088200.1	-10716
662	Gm02	7704143	7704395	253	*	SRR13197372_peak_662	32	.	4.37763	5.97742	3.21757	174	Distal Intergenic	3	7693163	7696252	3090	1	Glyma.02G088300	Glyma.02G088300.1	10980
663	Gm02	7759574	7759919	346	*	SRR13197372_peak_663	249	.	11.4982	28.7555	24.9478	165	Exon (Glyma.02G088700.1/Glyma.02G088700, exon 4 of 4)	3	7758839	7761943	3105	2	Glyma.02G088700	Glyma.02G088700.1	2024
664	Gm02	7790046	7790307	262	*	SRR13197372_peak_664	24	.	3.94341	5.086	2.46287	146	Exon (Glyma.02G089000.1/Glyma.02G089000, exon 20 of 20)	3	7783260	7784206	947	2	Glyma.02G088900	Glyma.02G088900.1	-5840
665	Gm02	7912441	7912851	411	*	SRR13197372_peak_665	58	.	5.50918	8.93294	5.85811	241	Distal Intergenic	3	7899291	7900892	1602	1	Glyma.02G090332	Glyma.02G090332.1	13150
666	Gm02	7930593	7930865	273	*	SRR13197372_peak_666	36	.	4.50345	6.42212	3.63027	200	Distal Intergenic	3	7937315	7943827	6513	1	Glyma.02G090500	Glyma.02G090500.1	-6450
667	Gm02	8092839	8093046	208	*	SRR13197372_peak_667	37	.	4.78335	6.61189	3.75138	145	Distal Intergenic	3	8086729	8090944	4216	1	Glyma.02G091800	Glyma.02G091800.3	6110
668	Gm02	8149399	8149693	295	*	SRR13197372_peak_668	21	.	3.82668	4.72257	2.13105	132	Distal Intergenic	3	8144864	8147057	2194	2	Glyma.02G092600	Glyma.02G092600.1	-2342
669	Gm02	8249104	8249323	220	*	SRR13197372_peak_669	46	.	5.26169	7.61949	4.65387	131	Promoter	3	8248174	8249734	1561	2	Glyma.02G093300	Glyma.02G093300.1	411
670	Gm02	8360196	8360403	208	*	SRR13197372_peak_670	37	.	4.78335	6.61189	3.75138	138	Promoter	3	8359694	8363271	3578	1	Glyma.02G093900	Glyma.02G093900.1	502
671	Gm02	8363004	8363246	243	*	SRR13197372_peak_671	29	.	4.30502	5.64488	2.90904	66	Exon (Glyma.02G093900.2/Glyma.02G093900, exon 3 of 3)	3	8359694	8363271	3578	1	Glyma.02G093900	Glyma.02G093900.1	3310
672	Gm02	8414388	8415032	645	*	SRR13197372_peak_672	2341	.	59.814	239.228	234.131	328	Exon (Glyma.02G094400.5/Glyma.02G094400, exon 2 of 5)	3	8413704	8418956	5253	2	Glyma.02G094400	Glyma.02G094400.6	3924
673	Gm02	8519178	8519385	208	*	SRR13197372_peak_673	37	.	4.78335	6.61189	3.75138	105	Promoter	3	8518688	8522562	3875	1	Glyma.02G095400	Glyma.02G095400.3	490
674	Gm02	8730239	8730500	262	*	SRR13197372_peak_674	87	.	7.17503	11.9947	8.7168	137	Intron (Glyma.02G097600.1/Glyma.02G097600, intron 7 of 13)	3	8725036	8732926	7891	1	Glyma.02G097600	Glyma.02G097600.1	5203
675	Gm02	8863762	8864030	269	*	SRR13197372_peak_675	37	.	4.78335	6.61189	3.75138	109	Distal Intergenic	3	8879280	8881151	1872	2	Glyma.02G098000	Glyma.02G098000.1	17121
676	Gm02	8889373	8889603	231	*	SRR13197372_peak_676	45	.	5.18378	7.49622	4.58207	146	Distal Intergenic	3	8894326	8897485	3160	2	Glyma.02G098100	Glyma.02G098100.1	7882
677	Gm02	8892582	8893124	543	*	SRR13197372_peak_677	46	.	5.26169	7.61949	4.65387	192	Distal Intergenic	3	8894326	8897485	3160	2	Glyma.02G098100	Glyma.02G098100.1	4361
678	Gm02	8931636	8932554	919	*	SRR13197372_peak_678	2588	.	73.1853	264.011	258.823	482	Exon (Glyma.02G098300.1/Glyma.02G098300, exon 14 of 15)	3	8923399	8925058	1660	2	Glyma.02G098251	Glyma.02G098251.1	-6578
679	Gm02	8941568	8941860	293	*	SRR13197372_peak_679	107	.	7.45264	14.1099	10.7469	152	Exon (Glyma.02G098300.1/Glyma.02G098300, exon 9 of 15)	3	8931475	8956398	24924	2	Glyma.02G098300	Glyma.02G098300.4	14538
680	Gm02	9330088	9330324	237	*	SRR13197372_peak_680	46	.	1.69086	7.5594	4.64199	169	Intron (Glyma.02G099800.1/Glyma.02G099800, intron 7 of 10)	3	9325644	9326117	474	2	Glyma.02G099700	Glyma.02G099700.1	-3971
681	Gm02	9398294	9398606	313	*	SRR13197372_peak_681	46	.	5.26169	7.61949	4.65387	137	Promoter	3	9393034	9398958	5925	2	Glyma.02G100200	Glyma.02G100200.1	352
682	Gm02	9560718	9560962	245	*	SRR13197372_peak_682	35	.	4.59679	6.3197	3.53467	151	Promoter	3	9554817	9561393	6577	2	Glyma.02G101500	Glyma.02G101500.1	431
683	Gm02	9593616	9593927	312	*	SRR13197372_peak_683	58	.	5.50918	8.93294	5.85811	127	Promoter	3	9587580	9594261	6682	2	Glyma.02G101700	Glyma.02G101700.2	334
684	Gm02	9618763	9619138	376	*	SRR13197372_peak_684	159	.	9.22063	19.5426	15.96	219	Promoter	3	9618542	9625845	7304	1	Glyma.02G102000	Glyma.02G102000.1	221
685	Gm02	9639595	9639802	208	*	SRR13197372_peak_685	29	.	4.30502	5.64488	2.90904	98	Promoter	3	9639299	9641778	2480	1	Glyma.02G102400	Glyma.02G102400.1	296
686	Gm02	9666038	9666254	217	*	SRR13197372_peak_686	70	.	6.28124	10.1842	7.02404	161	Exon (Glyma.02G102600.1/Glyma.02G102600, exon 2 of 9)	3	9662653	9667927	5275	2	Glyma.02G102600	Glyma.02G102600.1	1673
687	Gm02	9693271	9693499	229	*	SRR13197372_peak_687	56	.	5.74002	8.66426	5.60823	103	Distal Intergenic	3	9685372	9690138	4767	1	Glyma.02G102800	Glyma.02G102800.1	7899
688	Gm02	9802069	9802623	555	*	SRR13197372_peak_688	214	.	11.5596	25.2016	21.4664	369	Distal Intergenic	3	9803740	9810747	7008	1	Glyma.02G103800	Glyma.02G103800.3	-1117
689	Gm02	9818122	9818368	247	*	SRR13197372_peak_689	45	.	5.18378	7.49622	4.58207	138	Promoter	3	9813487	9818959	5473	2	Glyma.02G103900	Glyma.02G103900.3	591
690	Gm02	9872307	9872514	208	*	SRR13197372_peak_690	37	.	4.78335	6.61189	3.75138	145	Distal Intergenic	3	9864568	9866309	1742	2	Glyma.02G104500	Glyma.02G104500.1	-5998
691	Gm02	9874431	9874744	314	*	SRR13197372_peak_691	121	.	8.61004	15.5765	12.1315	195	Distal Intergenic	3	9864568	9866309	1742	2	Glyma.02G104500	Glyma.02G104500.1	-8122
692	Gm02	9999405	9999612	208	*	SRR13197372_peak_692	46	.	5.26169	7.61949	4.65387	134	Distal Intergenic	3	9993080	9997517	4438	1	Glyma.02G105600	Glyma.02G105600.4	6325
693	Gm02	10184238	10184709	472	*	SRR13197372_peak_693	56	.	5.74002	8.66426	5.60823	214	Promoter	3	10180348	10185499	5152	2	Glyma.02G107200	Glyma.02G107200.10	790
694	Gm02	10206699	10207030	332	*	SRR13197372_peak_694	67	.	6.12868	9.93802	6.7882	156	Distal Intergenic	3	10203648	10205094	1447	2	Glyma.02G107300	Glyma.02G107300.1	-1605
695	Gm02	10257442	10257754	313	*	SRR13197372_peak_695	87	.	7.17503	11.9947	8.7168	163	Promoter	3	10251000	10257818	6819	2	Glyma.02G107800	Glyma.02G107800.1	64
696	Gm02	10455393	10455734	342	*	SRR13197372_peak_696	56	.	5.74002	8.66426	5.60823	191	Promoter	3	10452866	10456161	3296	2	Glyma.02G109200	Glyma.02G109200.1	427
697	Gm02	10470090	10470304	215	*	SRR13197372_peak_697	29	.	4.30502	5.64488	2.90904	190	Distal Intergenic	3	10473670	10473894	225	1	Glyma.02G109500	Glyma.02G109500.5	-3366
698	Gm02	10524228	10524435	208	*	SRR13197372_peak_698	32	.	4.37763	5.97742	3.21757	57	Exon (Glyma.02G109900.1/Glyma.02G109900, exon 14 of 20)	3	10516849	10526939	10091	1	Glyma.02G109900	Glyma.02G109900.1	7379
699	Gm02	10712664	10712898	235	*	SRR13197372_peak_699	98	.	7.65337	13.163	9.82651	157	Intron (Glyma.02G111500.1/Glyma.02G111500, intron 5 of 11)	3	10710048	10725127	15080	1	Glyma.02G111500	Glyma.02G111500.8	2616
700	Gm02	10749259	10749466	208	*	SRR13197372_peak_700	14	.	3.34835	3.84993	1.44092	75	Promoter	3	10749217	10754493	5277	1	Glyma.02G111600	Glyma.02G111600.2	42
701	Gm02	10772464	10772732	269	*	SRR13197372_peak_701	46	.	5.26169	7.61949	4.65387	137	Promoter	3	10768250	10772921	4672	2	Glyma.02G111700	Glyma.02G111700.7	189
702	Gm02	10812119	10812343	225	*	SRR13197372_peak_702	56	.	5.74002	8.66426	5.60823	110	Distal Intergenic	3	10813724	10820121	6398	1	Glyma.02G112000	Glyma.02G112000.1	-1381
703	Gm02	10848280	10848743	464	*	SRR13197372_peak_703	757	.	28.7001	80.1264	75.7316	260	Distal Intergenic	3	10855369	10860730	5362	1	Glyma.02G112200	Glyma.02G112200.1	-6626
704	Gm02	10890756	10891040	285	*	SRR13197372_peak_704	46	.	5.21002	7.53771	4.62101	198	Promoter	3	10890273	10893382	3110	1	Glyma.02G112800	Glyma.02G112800.1	483
705	Gm02	10979216	10979423	208	*	SRR13197372_peak_705	37	.	4.78335	6.61189	3.75138	167	Promoter	3	10978612	10985049	6438	1	Glyma.02G113300	Glyma.02G113300.1	604
706	Gm02	11191539	11192079	541	*	SRR13197372_peak_706	44	.	4.58273	7.39032	4.48199	405	Promoter	3	11189647	11192273	2627	2	Glyma.02G115400	Glyma.02G115400.2	194
707	Gm02	11243770	11244022	253	*	SRR13197372_peak_707	56	.	5.74002	8.66426	5.60823	128	Promoter	3	11243633	11247019	3387	1	Glyma.02G115900	Glyma.02G115900.3	137
708	Gm02	11394869	11395345	477	*	SRR13197372_peak_708	148	.	8.57731	18.4259	14.8802	195	Promoter	3	11394455	11399515	5061	1	Glyma.02G118500	Glyma.02G118500.1	414
709	Gm02	11396110	11396335	226	*	SRR13197372_peak_709	66	.	6.21836	9.74333	6.60615	103	Intron (Glyma.02G118500.1/Glyma.02G118500, intron 2 of 3)	3	11394455	11399515	5061	1	Glyma.02G118500	Glyma.02G118500.1	1655
710	Gm02	11753965	11754812	848	*	SRR13197372_peak_710	805	.	28.2569	85.0101	80.5844	381	Distal Intergenic	3	11746376	11748219	1844	2	Glyma.02G121400	Glyma.02G121400.1	-5746
711	Gm02	11840303	11840651	349	*	SRR13197372_peak_711	170	.	10.5234	20.6749	17.0547	162	Distal Intergenic	3	11833115	11836011	2897	1	Glyma.02G122000	Glyma.02G122000.5	7188
712	Gm02	11923237	11923444	208	*	SRR13197372_peak_712	46	.	5.26169	7.61949	4.65387	136	Distal Intergenic	3	11943625	11948867	5243	1	Glyma.02G122700	Glyma.02G122700.2	-20181
713	Gm02	11977814	11978021	208	*	SRR13197372_peak_713	24	.	3.93986	5.08053	2.45988	195	Promoter	3	11976879	11982440	5562	1	Glyma.02G122900	Glyma.02G122900.3	935
714	Gm02	12004746	12005008	263	*	SRR13197372_peak_714	66	.	6.21836	9.74333	6.60615	115	Promoter	3	12005429	12012399	6971	1	Glyma.02G123200	Glyma.02G123200.1	-421
715	Gm02	12247690	12247925	236	*	SRR13197372_peak_715	37	.	4.78335	6.61189	3.75138	191	Promoter	3	12247934	12253740	5807	1	Glyma.02G125400	Glyma.02G125400.10	-9
716	Gm02	12304613	12304857	245	*	SRR13197372_peak_716	46	.	5.26169	7.61949	4.65387	75	Exon (Glyma.02G125600.1/Glyma.02G125600, exon 3 of 3)	3	12302237	12304986	2750	1	Glyma.02G125600	Glyma.02G125600.1	2376
717	Gm02	12385669	12386213	545	*	SRR13197372_peak_717	443	.	19.6117	48.4426	44.3217	284	Distal Intergenic	3	12388195	12394795	6601	1	Glyma.02G126300	Glyma.02G126300.1	-1982
718	Gm02	12575895	12576186	292	*	SRR13197372_peak_718	19	.	3.54162	4.46688	1.99028	6	Intron (Glyma.02G127400.1/Glyma.02G127400, intron 6 of 12)	3	12570781	12589999	19219	1	Glyma.02G127400	Glyma.02G127400.3	5114
719	Gm02	12770580	12770862	283	*	SRR13197372_peak_719	87	.	7.17503	11.9947	8.7168	143	Promoter	3	12769718	12770708	991	2	Glyma.02G128100	Glyma.02G128100.2	0
720	Gm02	12881447	12881654	208	*	SRR13197372_peak_720	37	.	4.78335	6.61189	3.75138	38	Intron (Glyma.02G128900.4/Glyma.02G128900, intron 3 of 33)	3	12880024	12905113	25090	1	Glyma.02G128900	Glyma.02G128900.3	1423
721	Gm02	12883494	12883903	410	*	SRR13197372_peak_721	29	.	4.30502	5.64488	2.90904	295	Exon (Glyma.02G128900.4/Glyma.02G128900, exon 5 of 32)	3	12880024	12905113	25090	1	Glyma.02G128900	Glyma.02G128900.3	3470
722	Gm02	12921987	12922301	315	*	SRR13197372_peak_722	105	.	7.10083	13.9509	10.5954	189	Exon (Glyma.02G129100.1/Glyma.02G129100, exon 2 of 4)	3	12920378	12924375	3998	1	Glyma.02G129100	Glyma.02G129100.1	1609
723	Gm02	12927193	12927468	276	*	SRR13197372_peak_723	129	.	7.96194	16.3636	12.9021	108	Distal Intergenic	3	12920378	12924375	3998	1	Glyma.02G129100	Glyma.02G129100.1	6815
724	Gm02	12965143	12965350	208	*	SRR13197372_peak_724	49	.	5.25315	7.88914	4.90947	144	Distal Intergenic	3	12958826	12964560	5735	1	Glyma.02G129300	Glyma.02G129300.1	6317
725	Gm02	13155200	13155453	254	*	SRR13197372_peak_725	37	.	4.25539	6.5522	3.75054	133	Distal Intergenic	3	13131040	13136243	5204	2	Glyma.02G130600	Glyma.02G130600.2	-18957
726	Gm02	13193254	13193461	208	*	SRR13197372_peak_726	48	.	5.23338	7.85766	4.88551	82	Exon (Glyma.02G130701.3/Glyma.02G130701, exon 2 of 5)	3	13190844	13198811	7968	2	Glyma.02G130701	Glyma.02G130701.3	5350
727	Gm02	13452895	13453187	293	*	SRR13197372_peak_727	122	.	4.18177	15.6868	12.2405	142	Distal Intergenic	3	13468633	13476598	7966	2	Glyma.02G130816	Glyma.02G130816.1	23411
728	Gm02	13661027	13661240	214	*	SRR13197372_peak_728	39	.	2.87665	6.77065	3.90474	110	Promoter	3	13657240	13661626	4387	2	Glyma.02G118228	Glyma.02G118228.1	386
729	Gm02	14005577	14005784	208	*	SRR13197372_peak_729	29	.	4.30502	5.64488	2.90904	149	Intron (Glyma.02G131500.1/Glyma.02G131500, intron 10 of 10)	3	14004056	14012264	8209	2	Glyma.02G131500	Glyma.02G131500.1	6480
730	Gm02	14059898	14060106	209	*	SRR13197372_peak_730	43	.	5.05647	7.29508	4.39181	140	Intron (Glyma.02G131900.1/Glyma.02G131900, intron 3 of 8)	3	14058014	14065570	7557	1	Glyma.02G131900	Glyma.02G131900.1	1884
731	Gm02	14061224	14061578	355	*	SRR13197372_peak_731	121	.	8.61004	15.5765	12.1315	165	Intron (Glyma.02G131900.1/Glyma.02G131900, intron 4 of 8)	3	14058014	14065570	7557	1	Glyma.02G131900	Glyma.02G131900.1	3210
732	Gm02	14094557	14094764	208	*	SRR13197372_peak_732	21	.	3.57388	4.71635	2.13105	101	Distal Intergenic	3	14071245	14074781	3537	1	Glyma.02G132100	Glyma.02G132100.1	23312
733	Gm02	14224019	14224512	494	*	SRR13197372_peak_733	183	.	11.0017	21.9998	18.3413	194	Exon (Glyma.02G133400.1/Glyma.02G133400, exon 4 of 13)	3	14215181	14227752	12572	2	Glyma.02G133400	Glyma.02G133400.3	3240
734	Gm02	14439015	14439222	208	*	SRR13197372_peak_734	29	.	4.30502	5.64488	2.90904	42	Intron (Glyma.02G135400.1/Glyma.02G135400, intron 6 of 6)	3	14438516	14443129	4614	2	Glyma.02G135400	Glyma.02G135400.1	3907
735	Gm02	14658814	14659057	244	*	SRR13197372_peak_735	37	.	4.78335	6.61189	3.75138	139	Exon (Glyma.02G137500.11/Glyma.02G137500, exon 5 of 10)	3	14655020	14660948	5929	2	Glyma.02G137500	Glyma.02G137500.11	1891
736	Gm02	14737933	14738348	416	*	SRR13197372_peak_736	41	.	4.72216	7.04107	4.15178	232	Promoter	3	14737131	14741071	3941	1	Glyma.02G138100	Glyma.02G138100.1	802
737	Gm02	14764996	14765247	252	*	SRR13197372_peak_737	51	.	5.38392	8.0972	5.10353	65	Exon (Glyma.02G138400.2/Glyma.02G138400, exon 7 of 9)	3	14762126	14770592	8467	2	Glyma.02G138400	Glyma.02G138400.2	5345
738	Gm02	14793603	14793881	279	*	SRR13197372_peak_738	145	.	9.56671	18.0835	14.5451	187	Promoter	3	14792645	14795965	3321	1	Glyma.02G138700	Glyma.02G138700.1	958
739	Gm02	14809490	14809717	228	*	SRR13197372_peak_739	46	.	5.26169	7.61949	4.65387	53	Exon (Glyma.02G138800.1/Glyma.02G138800, exon 4 of 6)	3	14807249	14812133	4885	1	Glyma.02G138800	Glyma.02G138800.2	2241
740	Gm02	14936428	14936709	282	*	SRR13197372_peak_740	87	.	6.43298	11.9577	8.70984	132	Promoter	3	14931863	14937531	5669	2	Glyma.02G139900	Glyma.02G139900.3	822
741	Gm02	14962241	14962453	213	*	SRR13197372_peak_741	43	.	5.05647	7.29508	4.39181	125	Exon (Glyma.02G140200.2/Glyma.02G140200, exon 3 of 6)	3	14959194	14966294	7101	2	Glyma.02G140200	Glyma.02G140200.3	3841
742	Gm02	15015601	15015938	338	*	SRR13197372_peak_742	190	.	10.4167	22.6824	19.0124	159	Exon (Glyma.02G141000.1/Glyma.02G141000, exon 1 of 3)	3	15014109	15017010	2902	2	Glyma.02G141000	Glyma.02G141000.1	1072
743	Gm02	15016287	15016495	209	*	SRR13197372_peak_743	46	.	5.26169	7.61949	4.65387	50	Promoter	3	15014109	15017010	2902	2	Glyma.02G141000	Glyma.02G141000.1	515
744	Gm02	15333125	15333424	300	*	SRR13197372_peak_744	87	.	7.17503	11.9947	8.7168	138	Distal Intergenic	3	15336173	15349671	13499	1	Glyma.02G144500	Glyma.02G144500.1	-2749
745	Gm02	15371624	15371943	320	*	SRR13197372_peak_745	41	.	4.72216	7.04107	4.15178	179	Distal Intergenic	3	15364716	15368835	4120	2	Glyma.02G144800	Glyma.02G144800.1	-2789
746	Gm02	15420636	15420843	208	*	SRR13197372_peak_746	29	.	4.30502	5.64488	2.90904	137	Promoter	3	15412927	15421241	8315	2	Glyma.02G145200	Glyma.02G145200.1	398
747	Gm02	15420991	15421328	338	*	SRR13197372_peak_747	121	.	8.61004	15.5765	12.1315	168	Promoter	3	15412927	15421241	8315	2	Glyma.02G145200	Glyma.02G145200.1	0
748	Gm02	15513831	15514095	265	*	SRR13197372_peak_748	60	.	5.83258	9.1248	6.04208	123	Promoter	3	15511074	15514016	2943	2	Glyma.02G146200	Glyma.02G146200.1	0
749	Gm02	15672859	15673281	423	*	SRR13197372_peak_749	278	.	14.3501	31.752	27.8793	161	Promoter	3	15672044	15675368	3325	1	Glyma.02G147700	Glyma.02G147700.2	815
750	Gm02	15702132	15702414	283	*	SRR13197372_peak_750	109	.	8.1317	14.3574	10.9677	142	Promoter	3	15702172	15702573	402	1	Glyma.02G148000	Glyma.02G148000.1	0
751	Gm02	16084556	16084946	391	*	SRR13197372_peak_751	37	.	4.78335	6.61189	3.75138	269	Promoter	3	16082028	16084673	2646	2	Glyma.02G152600	Glyma.02G152600.3	0
752	Gm02	16099812	16100079	268	*	SRR13197372_peak_752	70	.	6.28124	10.1842	7.02404	166	Distal Intergenic	3	16090156	16094403	4248	1	Glyma.02G152700	Glyma.02G152700.1	9656
753	Gm02	16210594	16210964	371	*	SRR13197372_peak_753	46	.	5.21002	7.53771	4.62101	175	Intron (Glyma.02G153800.1/Glyma.02G153800, intron 6 of 13)	3	16208135	16216073	7939	1	Glyma.02G153800	Glyma.02G153800.1	2459
754	Gm02	16290625	16290861	237	*	SRR13197372_peak_754	88	.	7.0042	12.1055	8.82101	76	Exon (Glyma.02G155000.4/Glyma.02G155000, exon 7 of 28)	3	16288944	16304845	15902	1	Glyma.02G155000	Glyma.02G155000.7	1681
755	Gm02	16479249	16479600	352	*	SRR13197372_peak_755	76	.	6.69669	10.8542	7.64706	149	Distal Intergenic	3	16565845	16568428	2584	2	Glyma.02G156000	Glyma.02G156000.1	88828
756	Gm02	16494716	16494924	209	*	SRR13197372_peak_756	17	.	3.27338	4.23617	1.7813	85	Distal Intergenic	3	16565845	16568428	2584	2	Glyma.02G156000	Glyma.02G156000.1	73504
757	Gm02	16603427	16603781	355	*	SRR13197372_peak_757	196	.	11.48	23.3432	19.6495	182	Distal Intergenic	3	16565845	16568428	2584	2	Glyma.02G156000	Glyma.02G156000.1	-34999
758	Gm02	16643643	16643999	357	*	SRR13197372_peak_758	62	.	5.53563	9.31643	6.22696	162	Distal Intergenic	3	16565845	16568428	2584	2	Glyma.02G156000	Glyma.02G156000.1	-75215
759	Gm02	16946574	16946781	208	*	SRR13197372_peak_759	26	.	3.93513	5.28584	2.64443	165	Distal Intergenic	3	16998796	17000898	2103	2	Glyma.02G156400	Glyma.02G156400.1	54117
760	Gm02	17355006	17355213	208	*	SRR13197372_peak_760	42	.	4.80769	7.17827	4.28327	47	Distal Intergenic	3	17343340	17343450	111	2	Glyma.02G157166	Glyma.02G157166.1	-11556
761	Gm02	17466231	17466816	586	*	SRR13197372_peak_761	80	.	5.60431	11.2512	8.02364	378	Distal Intergenic	3	17478503	17489493	10991	2	Glyma.02G157700	Glyma.02G157700.1	22677
762	Gm02	17498892	17499378	487	*	SRR13197372_peak_762	133	.	9.08837	16.8189	13.3262	181	Distal Intergenic	3	17505171	17505431	261	1	Glyma.02G157750	Glyma.02G157750.1	-5793
763	Gm02	17719172	17719697	526	*	SRR13197372_peak_763	583	.	19.3129	62.5641	58.3067	199	Distal Intergenic	3	17721317	17721520	204	1	Glyma.02G158150	Glyma.02G158150.1	-1620
764	Gm02	17723584	17723895	312	*	SRR13197372_peak_764	121	.	8.31749	15.5492	12.1236	161	Promoter	3	17723596	17741650	18055	1	Glyma.02G158200	Glyma.02G158200.2	0
765	Gm02	17879599	17880144	546	*	SRR13197372_peak_765	21	.	3.57388	4.71635	2.13105	444	Distal Intergenic	3	17871802	17877029	5228	2	Glyma.02G158700	Glyma.02G158700.1	-2570
766	Gm02	17966867	17967188	322	*	SRR13197372_peak_766	46	.	5.10259	7.64938	4.6833	124	Distal Intergenic	3	18038023	18042702	4680	1	Glyma.02G159000	Glyma.02G159000.2	-70835
767	Gm02	18034187	18034455	269	*	SRR13197372_peak_767	37	.	4.78335	6.61189	3.75138	170	Distal Intergenic	3	18038023	18042702	4680	1	Glyma.02G159000	Glyma.02G159000.2	-3568
768	Gm02	18065859	18066236	378	*	SRR13197372_peak_768	46	.	5.26169	7.61949	4.65387	245	Intron (Glyma.02G159100.2/Glyma.02G159100, intron 5 of 6)	3	18064361	18071048	6688	2	Glyma.02G159100	Glyma.02G159100.3	4812
769	Gm02	18102174	18102409	236	*	SRR13197372_peak_769	20	.	3.67743	4.49457	2.0125	104	Distal Intergenic	3	18082290	18082801	512	2	Glyma.02G159300	Glyma.02G159300.2	-19373
770	Gm02	18124347	18124564	218	*	SRR13197372_peak_770	47	.	5.13761	7.70517	4.73664	124	Distal Intergenic	3	18164806	18173930	9125	1	Glyma.02G159500	Glyma.02G159500.1	-40242
771	Gm02	18155512	18155725	214	*	SRR13197372_peak_771	67	.	6.11987	9.9238	6.77987	70	Distal Intergenic	3	18164806	18173930	9125	1	Glyma.02G159500	Glyma.02G159500.1	-9081
772	Gm02	18204740	18205086	347	*	SRR13197372_peak_772	56	.	5.74002	8.66426	5.60823	168	Distal Intergenic	3	18179697	18179858	162	1	Glyma.02G159800	Glyma.02G159800.1	25043
773	Gm02	18349777	18349984	208	*	SRR13197372_peak_773	58	.	5.70941	8.92736	5.8568	121	Distal Intergenic	3	18212384	18234881	22498	2	Glyma.02G159900	Glyma.02G159900.1	-114896
774	Gm02	18489872	18490241	370	*	SRR13197372_peak_774	66	.	6.21836	9.74333	6.60615	204	Distal Intergenic	3	18503919	18508667	4749	2	Glyma.02G160100	Glyma.02G160100.2	18426
775	Gm02	18658777	18658984	208	*	SRR13197372_peak_775	47	.	5.16122	7.74278	4.77355	70	Distal Intergenic	3	18716585	18720445	3861	2	Glyma.02G160300	Glyma.02G160300.1	61461
776	Gm02	18851298	18851648	351	*	SRR13197372_peak_776	56	.	5.74002	8.66426	5.60823	118	Distal Intergenic	3	18957138	18961913	4776	2	Glyma.02G160400	Glyma.02G160400.1	110265
777	Gm02	19067063	19067511	449	*	SRR13197372_peak_777	40	.	4.81973	6.92159	4.04131	351	Distal Intergenic	3	19098368	19100872	2505	2	Glyma.02G160500	Glyma.02G160500.2	33361
778	Gm02	19278366	19278610	245	*	SRR13197372_peak_778	77	.	6.56644	11.0079	7.78756	106	Distal Intergenic	3	19151232	19165999	14768	2	Glyma.02G160900	Glyma.02G160900.2	-112367
779	Gm02	19314774	19314981	208	*	SRR13197372_peak_779	29	.	4.30502	5.64488	2.90904	161	Distal Intergenic	3	19151232	19165999	14768	2	Glyma.02G160900	Glyma.02G160900.2	-148775
780	Gm02	19340232	19340587	356	*	SRR13197372_peak_780	51	.	5.39686	8.11779	5.12184	173	Distal Intergenic	3	19151232	19165999	14768	2	Glyma.02G160900	Glyma.02G160900.2	-174233
781	Gm02	19583128	19583358	231	*	SRR13197372_peak_781	52	.	5.26468	8.21223	5.21346	91	Distal Intergenic	3	19655795	19658864	3070	1	Glyma.02G161100	Glyma.02G161100.1	-72437
782	Gm02	19591817	19592024	208	*	SRR13197372_peak_782	26	.	4.03794	5.23173	2.60078	109	Distal Intergenic	3	19655795	19658864	3070	1	Glyma.02G161100	Glyma.02G161100.1	-63771
783	Gm02	19636305	19636810	506	*	SRR13197372_peak_783	585	.	22.7637	62.8024	58.5433	258	Distal Intergenic	3	19655795	19658864	3070	1	Glyma.02G161100	Glyma.02G161100.1	-18985
784	Gm02	19649677	19649908	232	*	SRR13197372_peak_784	41	.	4.91171	7.06668	4.17689	135	Distal Intergenic	3	19655795	19658864	3070	1	Glyma.02G161100	Glyma.02G161100.1	-5887
785	Gm02	19704264	19704666	403	*	SRR13197372_peak_785	46	.	5.26169	7.61949	4.65387	97	Distal Intergenic	3	19655795	19658864	3070	1	Glyma.02G161100	Glyma.02G161100.1	48469
786	Gm02	20136662	20137033	372	*	SRR13197372_peak_786	34	.	4.40705	6.26943	3.48843	194	Promoter	3	20134454	20136721	2268	2	Glyma.02G161500	Glyma.02G161500.1	0
787	Gm02	20426583	20426818	236	*	SRR13197372_peak_787	55	.	5.68366	8.57438	5.55906	97	Distal Intergenic	3	20705485	20707591	2107	1	Glyma.02G161566	Glyma.02G161566.1	-278667
788	Gm02	20718695	20719179	485	*	SRR13197372_peak_788	250	.	13.3934	28.8867	25.0688	229	Distal Intergenic	3	20705485	20707591	2107	1	Glyma.02G161566	Glyma.02G161566.1	13210
789	Gm02	20732666	20732995	330	*	SRR13197372_peak_789	42	.	4.97101	7.16022	4.26614	198	Distal Intergenic	3	20705485	20707591	2107	1	Glyma.02G161566	Glyma.02G161566.1	27181
790	Gm02	20734407	20734655	249	*	SRR13197372_peak_790	77	.	5.89208	11.019	7.79634	111	Distal Intergenic	3	20705485	20707591	2107	1	Glyma.02G161566	Glyma.02G161566.1	28922
791	Gm02	20771134	20771438	305	*	SRR13197372_peak_791	97	.	7.08324	13.0576	9.74542	141	Distal Intergenic	3	20705485	20707591	2107	1	Glyma.02G161566	Glyma.02G161566.1	65649
792	Gm02	20907125	20907332	208	*	SRR13197372_peak_792	121	.	2.88532	15.5976	12.1523	121	Distal Intergenic	3	20705485	20707591	2107	1	Glyma.02G161566	Glyma.02G161566.1	201640
793	Gm02	20907717	20908118	402	*	SRR13197372_peak_793	124	.	3.07483	15.9267	12.4761	95	Distal Intergenic	3	20705485	20707591	2107	1	Glyma.02G161566	Glyma.02G161566.1	202232
794	Gm02	20909375	20909781	407	*	SRR13197372_peak_794	87	.	2.27674	11.9465	8.70115	207	Distal Intergenic	3	20705485	20707591	2107	1	Glyma.02G161566	Glyma.02G161566.1	203890
795	Gm02	20944514	20944759	246	*	SRR13197372_peak_795	344	.	4.29381	38.4565	34.473	131	Distal Intergenic	3	20705485	20707591	2107	1	Glyma.02G161566	Glyma.02G161566.1	239029
796	Gm02	20962248	20962743	496	*	SRR13197372_peak_796	217	.	3.35351	25.4848	21.7461	131	Distal Intergenic	3	20705485	20707591	2107	1	Glyma.02G161566	Glyma.02G161566.1	256763
797	Gm02	20963517	20963759	243	*	SRR13197372_peak_797	86	.	2.58554	11.9223	8.6774	104	Distal Intergenic	3	20705485	20707591	2107	1	Glyma.02G161566	Glyma.02G161566.1	258032
798	Gm02	20964511	20964772	262	*	SRR13197372_peak_798	408	.	4.08803	44.9699	40.8967	148	Distal Intergenic	3	20705485	20707591	2107	1	Glyma.02G161566	Glyma.02G161566.1	259026
799	Gm02	20970108	20970448	341	*	SRR13197372_peak_799	151	.	2.84157	18.7267	15.1767	168	Distal Intergenic	3	20705485	20707591	2107	1	Glyma.02G161566	Glyma.02G161566.1	264623
800	Gm02	20974607	20974858	252	*	SRR13197372_peak_800	177	.	2.9948	21.3945	17.761	126	Distal Intergenic	3	20705485	20707591	2107	1	Glyma.02G161566	Glyma.02G161566.1	269122
801	Gm02	21001579	21001837	259	*	SRR13197372_peak_801	192	.	2.76375	22.9153	19.2424	132	Distal Intergenic	3	20705485	20707591	2107	1	Glyma.02G161566	Glyma.02G161566.1	296094
802	Gm02	21027597	21027862	266	*	SRR13197372_peak_802	51	.	3.74753	8.19321	5.19511	101	Distal Intergenic	3	20705485	20707591	2107	1	Glyma.02G161566	Glyma.02G161566.1	322112
803	Gm02	21028155	21028421	267	*	SRR13197372_peak_803	87	.	4.32668	12.0126	8.73442	143	Distal Intergenic	3	20705485	20707591	2107	1	Glyma.02G161566	Glyma.02G161566.1	322670
804	Gm02	21069503	21069720	218	*	SRR13197372_peak_804	66	.	2.70752	9.778	6.64034	80	Distal Intergenic	3	20705485	20707591	2107	1	Glyma.02G161566	Glyma.02G161566.1	364018
805	Gm02	21073177	21073693	517	*	SRR13197372_peak_805	100	.	2.41173	13.445	10.0998	397	Distal Intergenic	3	20705485	20707591	2107	1	Glyma.02G161566	Glyma.02G161566.1	367692
806	Gm02	21074194	21074619	426	*	SRR13197372_peak_806	299	.	3.06712	33.8776	29.9712	253	Distal Intergenic	3	20705485	20707591	2107	1	Glyma.02G161566	Glyma.02G161566.1	368709
807	Gm02	21076266	21076693	428	*	SRR13197372_peak_807	574	.	4.13739	61.7366	57.485	270	Distal Intergenic	3	20705485	20707591	2107	1	Glyma.02G161566	Glyma.02G161566.1	370781
808	Gm02	21116775	21117106	332	*	SRR13197372_peak_808	138	.	2.85745	17.3062	13.8021	152	Distal Intergenic	3	21457645	21460432	2788	1	Glyma.02G161600	Glyma.02G161600.2	-340539
809	Gm02	21117530	21117838	309	*	SRR13197372_peak_809	304	.	3.11997	34.3223	30.4097	138	Distal Intergenic	3	21457645	21460432	2788	1	Glyma.02G161600	Glyma.02G161600.2	-339807
810	Gm02	21184125	21184336	212	*	SRR13197372_peak_810	59	.	4.3272	8.99705	5.92113	91	Distal Intergenic	3	21457645	21460432	2788	1	Glyma.02G161600	Glyma.02G161600.2	-273309
811	Gm02	21227982	21228301	320	*	SRR13197372_peak_811	46	.	5.26169	7.61949	4.65387	33	Distal Intergenic	3	21457645	21460432	2788	1	Glyma.02G161600	Glyma.02G161600.2	-229344
812	Gm02	21262536	21262743	208	*	SRR13197372_peak_812	35	.	4.28488	6.33348	3.54821	63	Distal Intergenic	3	21457645	21460432	2788	1	Glyma.02G161600	Glyma.02G161600.2	-194902
813	Gm02	21497895	21498142	248	*	SRR13197372_peak_813	24	.	3.93986	5.08053	2.45988	168	Intron (Glyma.02G161900.7/Glyma.02G161900, intron 6 of 6)	3	21492734	21498161	5428	1	Glyma.02G161900	Glyma.02G161900.5	5161
814	Gm02	21545100	21545709	610	*	SRR13197372_peak_814	170	.	10.5234	20.6749	17.0547	160	Distal Intergenic	3	21492734	21498161	5428	1	Glyma.02G161900	Glyma.02G161900.5	52366
815	Gm02	21619323	21619595	273	*	SRR13197372_peak_815	56	.	5.74002	8.66426	5.60823	120	Distal Intergenic	3	21624011	21637497	13487	2	Glyma.02G162000	Glyma.02G162000.1	17902
816	Gm02	21654654	21654885	232	*	SRR13197372_peak_816	37	.	4.78335	6.61189	3.75138	126	Distal Intergenic	3	21623996	21637502	13507	2	Glyma.02G162000	Glyma.02G162000.3	-17152
817	Gm02	21655336	21655630	295	*	SRR13197372_peak_817	121	.	8.61004	15.5765	12.1315	146	Distal Intergenic	3	21623996	21637502	13507	2	Glyma.02G162000	Glyma.02G162000.3	-17834
818	Gm02	21821657	21821890	234	*	SRR13197372_peak_818	37	.	4.73638	6.53821	3.73875	99	Distal Intergenic	3	21871464	21872198	735	1	Glyma.02G162200	Glyma.02G162200.1	-49574
819	Gm02	22062685	22062999	315	*	SRR13197372_peak_819	49	.	5.11567	7.97119	4.98313	169	Distal Intergenic	3	22005418	22030311	24894	2	Glyma.02G162300	Glyma.02G162300.9	-32374
820	Gm02	22072589	22072908	320	*	SRR13197372_peak_820	133	.	9.08837	16.8189	13.3262	143	Distal Intergenic	3	22005418	22030311	24894	2	Glyma.02G162300	Glyma.02G162300.9	-42278
821	Gm02	22433681	22434130	450	*	SRR13197372_peak_821	98	.	7.65337	13.163	9.82651	116	Intron (Glyma.02G162500.1/Glyma.02G162500, intron 3 of 5)	3	22430947	22436031	5085	1	Glyma.02G162500	Glyma.02G162500.4	2734
822	Gm02	22458122	22458367	246	*	SRR13197372_peak_822	87	.	7.17503	11.9947	8.7168	147	Promoter	3	22457441	22460228	2788	1	Glyma.02G162651	Glyma.02G162651.1	681
823	Gm02	22624913	22625172	260	*	SRR13197372_peak_823	76	.	6.69669	10.8542	7.64706	158	Distal Intergenic	3	22605647	22613586	7940	2	Glyma.02G162900	Glyma.02G162900.1	-11327
824	Gm02	22672140	22672551	412	*	SRR13197372_peak_824	129	.	8.56268	16.4235	12.9582	127	Intron (Glyma.02G163200.2/Glyma.02G163200, intron 4 of 13)	3	22655945	22675670	19726	2	Glyma.02G163200	Glyma.02G163200.3	3119
825	Gm02	22784099	22784453	355	*	SRR13197372_peak_825	173	.	10.3939	20.9893	17.3639	176	Distal Intergenic	3	22842074	22850472	8399	2	Glyma.02G163300	Glyma.02G163300.1	66019
826	Gm02	22878008	22878332	325	*	SRR13197372_peak_826	55	.	5.68366	8.57438	5.55906	126	Distal Intergenic	3	22854514	22856878	2365	1	Glyma.02G163400	Glyma.02G163400.1	23494
827	Gm02	22933323	22933561	239	*	SRR13197372_peak_827	52	.	4.91007	8.25778	5.25665	78	Distal Intergenic	3	22854514	22856878	2365	1	Glyma.02G163400	Glyma.02G163400.1	78809
828	Gm02	22980121	22980349	229	*	SRR13197372_peak_828	53	.	5.51615	8.3076	5.30289	110	Distal Intergenic	3	22854514	22856878	2365	1	Glyma.02G163400	Glyma.02G163400.1	125607
829	Gm02	23189092	23189299	208	*	SRR13197372_peak_829	28	.	4.25198	5.56261	2.89736	105	Distal Intergenic	3	23252788	23262007	9220	1	Glyma.02G163800	Glyma.02G163800.1	-63489
830	Gm02	23189586	23190128	543	*	SRR13197372_peak_830	119	.	8.50397	15.4025	11.983	206	Distal Intergenic	3	23252788	23262007	9220	1	Glyma.02G163800	Glyma.02G163800.1	-62660
831	Gm02	23388009	23388277	269	*	SRR13197372_peak_831	94	.	7.40946	12.7659	9.46729	64	Distal Intergenic	3	23495517	23511133	15617	1	Glyma.02G163900	Glyma.02G163900.2	-107240
832	Gm02	23408015	23408222	208	*	SRR13197372_peak_832	52	.	5.44923	8.20111	5.20277	111	Distal Intergenic	3	23495517	23511133	15617	1	Glyma.02G163900	Glyma.02G163900.2	-87295
833	Gm02	23428195	23428568	374	*	SRR13197372_peak_833	195	.	11.4251	23.2518	19.5698	191	Distal Intergenic	3	23495517	23511133	15617	1	Glyma.02G163900	Glyma.02G163900.2	-66949
834	Gm02	23436300	23436638	339	*	SRR13197372_peak_834	56	.	5.74002	8.66426	5.60823	185	Distal Intergenic	3	23495517	23511133	15617	1	Glyma.02G163900	Glyma.02G163900.2	-58879
835	Gm02	23481821	23482199	379	*	SRR13197372_peak_835	23	.	3.60072	4.97257	2.36681	121	Distal Intergenic	3	23495517	23511133	15617	1	Glyma.02G163900	Glyma.02G163900.2	-13318
836	Gm02	23596294	23596811	518	*	SRR13197372_peak_836	21	.	3.82668	4.72257	2.13105	435	Distal Intergenic	3	23601029	23605095	4067	2	Glyma.02G164100	Glyma.02G164100.1	8284
837	Gm02	23822298	23822531	234	*	SRR13197372_peak_837	23	.	3.60072	4.97257	2.36681	160	Distal Intergenic	3	23601029	23605095	4067	2	Glyma.02G164100	Glyma.02G164100.6	-217203
838	Gm02	23855298	23855584	287	*	SRR13197372_peak_838	20	.	3.69559	4.52224	2.03769	81	Distal Intergenic	3	24046012	24048673	2662	2	Glyma.02G164116	Glyma.02G164116.1	193089
839	Gm02	23928922	23929129	208	*	SRR13197372_peak_839	44	.	4.92362	7.36378	4.45796	131	Distal Intergenic	3	24046012	24048673	2662	2	Glyma.02G164116	Glyma.02G164116.1	119544
840	Gm02	24014213	24014422	210	*	SRR13197372_peak_840	37	.	4.25539	6.5522	3.75054	144	Distal Intergenic	3	24046012	24048673	2662	2	Glyma.02G164116	Glyma.02G164116.1	34251
841	Gm02	24045742	24045993	252	*	SRR13197372_peak_841	37	.	4.78335	6.61189	3.75138	82	Distal Intergenic	3	24046012	24048673	2662	2	Glyma.02G164116	Glyma.02G164116.1	2680
842	Gm02	24191468	24191675	208	*	SRR13197372_peak_842	62	.	5.97583	9.35436	6.26275	82	Distal Intergenic	3	24046012	24048673	2662	2	Glyma.02G164116	Glyma.02G164116.1	-142795
843	Gm02	24208377	24208584	208	*	SRR13197372_peak_843	32	.	3.92534	5.98959	3.22592	116	Distal Intergenic	3	24046012	24048673	2662	2	Glyma.02G164116	Glyma.02G164116.1	-159704
844	Gm02	24309392	24309663	272	*	SRR13197372_peak_844	37	.	4.78335	6.61189	3.75138	101	Distal Intergenic	3	24418296	24420585	2290	2	Glyma.02G164148	Glyma.02G164148.1	110922
845	Gm02	24311159	24311472	314	*	SRR13197372_peak_845	87	.	7.17503	11.9947	8.7168	160	Distal Intergenic	3	24418296	24420585	2290	2	Glyma.02G164148	Glyma.02G164148.1	109113
846	Gm02	24472708	24472947	240	*	SRR13197372_peak_846	46	.	5.26169	7.61949	4.65387	120	Distal Intergenic	3	24418296	24420585	2290	2	Glyma.02G164148	Glyma.02G164148.1	-52123
847	Gm02	24498912	24499429	518	*	SRR13197372_peak_847	121	.	8.61004	15.5765	12.1315	201	Distal Intergenic	3	24418296	24420585	2290	2	Glyma.02G164148	Glyma.02G164148.1	-78327
848	Gm02	25009358	25009616	259	*	SRR13197372_peak_848	40	.	4.83104	6.93943	4.05881	101	Promoter	3	25010094	25010234	141	2	Glyma.02G164180	Glyma.02G164180.1	618
849	Gm02	25694052	25694259	208	*	SRR13197372_peak_849	20	.	3.73243	4.57844	2.08962	181	Distal Intergenic	3	25746967	25772397	25431	1	Glyma.02G164700	Glyma.02G164700.10	-52708
850	Gm02	25747536	25747743	208	*	SRR13197372_peak_850	30	.	4.28134	5.82715	3.08057	57	Promoter	3	25747105	25772584	25480	1	Glyma.02G164700	Glyma.02G164700.8	431
851	Gm02	25919913	25920263	351	*	SRR13197372_peak_851	133	.	9.08837	16.8189	13.3262	160	Distal Intergenic	3	25747105	25772584	25480	1	Glyma.02G164700	Glyma.02G164700.8	172808
852	Gm02	26166859	26167155	297	*	SRR13197372_peak_852	66	.	6.21836	9.74333	6.60615	180	Distal Intergenic	3	26131640	26164124	32485	1	Glyma.02G165400	Glyma.02G165400.1	35219
853	Gm02	26175216	26175423	208	*	SRR13197372_peak_853	40	.	4.81539	6.91475	4.03633	61	Distal Intergenic	3	26131640	26164124	32485	1	Glyma.02G165400	Glyma.02G165400.1	43576
854	Gm02	26570593	26570818	226	*	SRR13197372_peak_854	46	.	5.21002	7.53771	4.62101	153	Distal Intergenic	3	26637620	26667436	29817	2	Glyma.02G165800	Glyma.02G165800.3	96618
855	Gm02	26593304	26593607	304	*	SRR13197372_peak_855	29	.	4.30502	5.64488	2.90904	49	Distal Intergenic	3	26637620	26667436	29817	2	Glyma.02G165800	Glyma.02G165800.3	73829
856	Gm02	26700153	26700463	311	*	SRR13197372_peak_856	152	.	9.41895	18.8392	15.2853	191	Distal Intergenic	3	26634937	26667443	32507	2	Glyma.02G165800	Glyma.02G165800.4	-32710
857	Gm02	27035634	27035888	255	*	SRR13197372_peak_857	52	.	4.91007	8.25778	5.25665	110	Distal Intergenic	3	27025910	27031935	6026	1	Glyma.02G166300	Glyma.02G166300.1	9724
858	Gm02	27483106	27483487	382	*	SRR13197372_peak_858	40	.	4.81539	6.91475	4.03633	191	Distal Intergenic	3	27421012	27424409	3398	1	Glyma.02G167100	Glyma.02G167100.1	62094
859	Gm02	27528496	27528729	234	*	SRR13197372_peak_859	66	.	6.21836	9.74333	6.60615	67	Distal Intergenic	3	27421012	27424409	3398	1	Glyma.02G167100	Glyma.02G167100.1	107484
860	Gm02	27531265	27531603	339	*	SRR13197372_peak_860	66	.	6.21836	9.74333	6.60615	178	Distal Intergenic	3	27421012	27424409	3398	1	Glyma.02G167100	Glyma.02G167100.1	110253
861	Gm02	27531736	27531953	218	*	SRR13197372_peak_861	56	.	5.74002	8.66426	5.60823	100	Distal Intergenic	3	27421012	27424409	3398	1	Glyma.02G167100	Glyma.02G167100.1	110724
862	Gm02	27534001	27534215	215	*	SRR13197372_peak_862	29	.	4.30502	5.64488	2.90904	46	Distal Intergenic	3	27421012	27424409	3398	1	Glyma.02G167100	Glyma.02G167100.1	112989
863	Gm02	27629567	27629822	256	*	SRR13197372_peak_863	56	.	5.74002	8.66426	5.60823	145	Distal Intergenic	3	27673549	27675830	2282	2	Glyma.02G167600	Glyma.02G167600.1	46008
864	Gm02	27641815	27642089	275	*	SRR13197372_peak_864	82	.	6.39991	11.5034	8.26981	100	Distal Intergenic	3	27673549	27675830	2282	2	Glyma.02G167600	Glyma.02G167600.1	33741
865	Gm02	27721468	27721766	299	*	SRR13197372_peak_865	44	.	4.58273	7.39032	4.48199	107	Distal Intergenic	3	27712605	27716510	3906	2	Glyma.02G167800	Glyma.02G167800.1	-4958
866	Gm02	27924090	27924521	432	*	SRR13197372_peak_866	98	.	7.65337	13.163	9.82651	152	Intron (Glyma.02G168900.2/Glyma.02G168900, intron 29 of 40)	3	27911423	27951728	40306	2	Glyma.02G168900	Glyma.02G168900.2	27207
867	Gm02	27957848	27958173	326	*	SRR13197372_peak_867	29	.	4.30502	5.64488	2.90904	37	Distal Intergenic	3	27911424	27951874	40451	2	Glyma.02G168900	Glyma.02G168900.1	-5974
868	Gm02	27982666	27982913	248	*	SRR13197372_peak_868	37	.	4.78335	6.61189	3.75138	97	Intron (Glyma.02G169000.1/Glyma.02G169000, intron 3 of 4)	3	27981312	27984390	3079	1	Glyma.02G169000	Glyma.02G169000.1	1354
869	Gm02	27988532	27988845	314	*	SRR13197372_peak_869	76	.	6.69669	10.8542	7.64706	126	Distal Intergenic	3	27993056	27997909	4854	1	Glyma.02G169100	Glyma.02G169100.1	-4211
870	Gm02	28000781	28001127	347	*	SRR13197372_peak_870	41	.	4.72216	7.04107	4.15178	171	Distal Intergenic	3	27993056	27997909	4854	1	Glyma.02G169100	Glyma.02G169100.1	7725
871	Gm02	28060800	28061007	208	*	SRR13197372_peak_871	56	.	5.74002	8.66426	5.60823	104	Intron (Glyma.02G169600.2/Glyma.02G169600, intron 6 of 7)	3	28056496	28071554	15059	1	Glyma.02G169600	Glyma.02G169600.5	4304
872	Gm02	28140702	28141027	326	*	SRR13197372_peak_872	133	.	9.08837	16.8189	13.3262	163	Distal Intergenic	3	28126585	28129273	2689	2	Glyma.02G169700	Glyma.02G169700.2	-11429
873	Gm02	28209827	28210328	502	*	SRR13197372_peak_873	48	.	4.48344	7.8104	4.83908	172	Distal Intergenic	3	28176908	28177769	862	1	Glyma.02G169800	Glyma.02G169800.1	32919
874	Gm02	28263626	28263851	226	*	SRR13197372_peak_874	46	.	5.26169	7.61949	4.65387	101	Promoter	3	28262924	28268670	5747	1	Glyma.02G170300	Glyma.02G170300.1	702
875	Gm02	28328162	28328445	284	*	SRR13197372_peak_875	46	.	5.26169	7.61949	4.65387	178	Distal Intergenic	3	28298617	28301667	3051	2	Glyma.02G170366	Glyma.02G170366.1	-26495
876	Gm02	28603400	28603607	208	*	SRR13197372_peak_876	29	.	4.30502	5.64488	2.90904	133	Distal Intergenic	3	28594065	28601655	7591	2	Glyma.02G170900	Glyma.02G170900.2	-1745
877	Gm02	28607567	28608315	749	*	SRR13197372_peak_877	121	.	8.61004	15.5765	12.1315	300	Distal Intergenic	3	28594065	28601655	7591	2	Glyma.02G170900	Glyma.02G170900.2	-5912
878	Gm02	28716294	28716550	257	*	SRR13197372_peak_878	56	.	5.74002	8.66426	5.60823	133	Distal Intergenic	3	28707829	28710831	3003	1	Glyma.02G171100	Glyma.02G171100.2	8465
879	Gm02	29385747	29386016	270	*	SRR13197372_peak_879	46	.	5.26169	7.61949	4.65387	138	Distal Intergenic	3	29358042	29363610	5569	2	Glyma.02G172900	Glyma.02G172900.2	-22137
880	Gm02	29404028	29404235	208	*	SRR13197372_peak_880	29	.	4.30502	5.64488	2.90904	187	Distal Intergenic	3	29412999	29416102	3104	1	Glyma.02G173000	Glyma.02G173000.1	-8764
881	Gm02	29495642	29495978	337	*	SRR13197372_peak_881	77	.	6.56644	11.0079	7.78756	233	Distal Intergenic	3	29483562	29484552	991	2	Glyma.02G173400	Glyma.02G173400.1	-11090
882	Gm02	29522606	29522813	208	*	SRR13197372_peak_882	29	.	4.30502	5.64488	2.90904	19	Distal Intergenic	3	29524870	29525811	942	1	Glyma.02G173700	Glyma.02G173700.3	-2057
883	Gm02	29644894	29645330	437	*	SRR13197372_peak_883	135	.	8.95174	17.0682	13.5711	129	Distal Intergenic	3	29592994	29598229	5236	2	Glyma.02G173900	Glyma.02G173900.1	-46665
884	Gm02	29650328	29650703	376	*	SRR13197372_peak_884	49	.	5.11567	7.97119	4.98313	187	Distal Intergenic	3	29677756	29694792	17037	2	Glyma.02G174100	Glyma.02G174100.1	44089
885	Gm02	29687547	29687813	267	*	SRR13197372_peak_885	46	.	5.26169	7.61949	4.65387	153	Intron (Glyma.02G174100.2/Glyma.02G174100, intron 12 of 20)	3	29677756	29694792	17037	2	Glyma.02G174100	Glyma.02G174100.1	6979
886	Gm02	29779220	29779466	247	*	SRR13197372_peak_886	37	.	4.78335	6.61189	3.75138	116	Promoter	3	29779828	29781296	1469	1	Glyma.02G174300	Glyma.02G174300.1	-362
887	Gm02	29848523	29849002	480	*	SRR13197372_peak_887	458	.	20.0901	50.0285	45.8898	274	Promoter	3	29847327	29849691	2365	2	Glyma.02G174600	Glyma.02G174600.1	689
888	Gm02	29924296	29924617	322	*	SRR13197372_peak_888	46	.	5.26169	7.61949	4.65387	178	Distal Intergenic	3	29888460	29894810	6351	2	Glyma.02G174800	Glyma.02G174800.1	-29486
889	Gm02	29997020	29997298	279	*	SRR13197372_peak_889	40	.	4.81973	6.92159	4.04131	124	Distal Intergenic	3	30050988	30062892	11905	2	Glyma.02G175400	Glyma.02G175400.1	65594
890	Gm02	30002902	30003113	212	*	SRR13197372_peak_890	58	.	5.69092	8.89771	5.82966	124	Distal Intergenic	3	30050988	30062892	11905	2	Glyma.02G175400	Glyma.02G175400.1	59779
891	Gm02	30034658	30034948	291	*	SRR13197372_peak_891	133	.	9.08837	16.8189	13.3262	188	Distal Intergenic	3	30050988	30062892	11905	2	Glyma.02G175400	Glyma.02G175400.1	27944
892	Gm02	30223181	30223388	208	*	SRR13197372_peak_892	37	.	4.78335	6.61189	3.75138	103	Distal Intergenic	3	30171265	30175679	4415	1	Glyma.02G175500	Glyma.02G175500.1	51916
893	Gm02	30252256	30252463	208	*	SRR13197372_peak_893	40	.	4.81973	6.92159	4.04131	52	Distal Intergenic	3	30171265	30175679	4415	1	Glyma.02G175500	Glyma.02G175500.1	80991
894	Gm02	30257608	30257815	208	*	SRR13197372_peak_894	44	.	5.10664	7.3743	4.46807	101	Distal Intergenic	3	30171265	30175679	4415	1	Glyma.02G175500	Glyma.02G175500.1	86343
895	Gm02	30434989	30435337	349	*	SRR13197372_peak_895	56	.	5.74002	8.66426	5.60823	157	Distal Intergenic	3	30425214	30426189	976	2	Glyma.02G175800	Glyma.02G175800.1	-8800
896	Gm02	30550712	30550929	218	*	SRR13197372_peak_896	42	.	4.76687	7.11283	4.22002	80	Distal Intergenic	3	30588123	30589131	1009	2	Glyma.02G175950	Glyma.02G175950.1	38202
897	Gm02	30806701	30807362	662	*	SRR13197372_peak_897	106	.	6.44495	14.0558	10.6951	146	Distal Intergenic	3	30791278	30795542	4265	1	Glyma.02G176200	Glyma.02G176200.1	15423
898	Gm02	30851321	30851725	405	*	SRR13197372_peak_898	396	.	18.1767	43.7488	39.6862	197	Distal Intergenic	3	30843482	30846251	2770	1	Glyma.02G176500	Glyma.02G176500.3	7839
899	Gm02	30980988	30981237	250	*	SRR13197372_peak_899	63	.	6.05013	9.47344	6.37972	133	Distal Intergenic	3	30910925	30919786	8862	2	Glyma.02G176800	Glyma.02G176800.3	-61202
900	Gm02	31158996	31159431	436	*	SRR13197372_peak_900	555	.	22.9601	59.7501	55.5161	217	Distal Intergenic	3	31144613	31146534	1922	2	Glyma.02G177150	Glyma.02G177150.1	-12462
901	Gm02	31183982	31184332	351	*	SRR13197372_peak_901	37	.	4.78335	6.61189	3.75138	144	Distal Intergenic	3	31144613	31146534	1922	2	Glyma.02G177150	Glyma.02G177150.1	-37448
902	Gm02	31213552	31213759	208	*	SRR13197372_peak_902	56	.	5.74002	8.66426	5.60823	103	Distal Intergenic	3	31221862	31222287	426	1	Glyma.02G177251	Glyma.02G177251.1	-8103
903	Gm02	31236336	31236543	208	*	SRR13197372_peak_903	46	.	5.26169	7.61949	4.65387	132	Distal Intergenic	3	31221862	31222287	426	1	Glyma.02G177251	Glyma.02G177251.1	14474
904	Gm02	31246211	31246516	306	*	SRR13197372_peak_904	63	.	6.03512	9.44939	6.35615	125	Distal Intergenic	3	31221862	31222287	426	1	Glyma.02G177251	Glyma.02G177251.1	24349
905	Gm02	31252483	31252841	359	*	SRR13197372_peak_905	76	.	6.69669	10.8542	7.64706	129	Distal Intergenic	3	31221862	31222287	426	1	Glyma.02G177251	Glyma.02G177251.1	30621
906	Gm02	31340937	31341307	371	*	SRR13197372_peak_906	33	.	4.28773	6.07998	3.31404	82	Distal Intergenic	3	31336447	31336761	315	1	Glyma.02G177300	Glyma.02G177300.1	4490
907	Gm02	31377745	31378324	580	*	SRR13197372_peak_907	196	.	11.48	23.3432	19.6495	345	Distal Intergenic	3	31402163	31404373	2211	1	Glyma.02G177400	Glyma.02G177400.1	-23839
908	Gm02	31392566	31392795	230	*	SRR13197372_peak_908	97	.	6.16474	13.1015	9.78836	131	Distal Intergenic	3	31402163	31404373	2211	1	Glyma.02G177400	Glyma.02G177400.1	-9368
909	Gm02	31430603	31430891	289	*	SRR13197372_peak_909	46	.	5.26169	7.61949	4.65387	123	Promoter	3	31426069	31431527	5459	2	Glyma.02G177500	Glyma.02G177500.1	636
910	Gm02	31711269	31711490	222	*	SRR13197372_peak_910	66	.	6.21836	9.74333	6.60615	95	Distal Intergenic	3	31696278	31699399	3122	2	Glyma.02G178100	Glyma.02G178100.2	-11870
911	Gm02	31830776	31831072	297	*	SRR13197372_peak_911	87	.	7.17503	11.9947	8.7168	160	Intron (Glyma.02G178250.1/Glyma.02G178250, intron 4 of 4)	3	31830150	31836533	6384	2	Glyma.02G178250	Glyma.02G178250.1	5461
912	Gm02	31861096	31861476	381	*	SRR13197372_peak_912	109	.	8.1317	14.3574	10.9677	164	Distal Intergenic	3	31830150	31836533	6384	2	Glyma.02G178250	Glyma.02G178250.1	-24563
913	Gm02	31927615	31927925	311	*	SRR13197372_peak_913	55	.	5.65504	8.52876	5.51488	149	Distal Intergenic	3	31994643	31997027	2385	1	Glyma.02G178400	Glyma.02G178400.1	-66718
914	Gm02	31952226	31952467	242	*	SRR13197372_peak_914	96	.	7.27828	12.9607	9.65814	124	Distal Intergenic	3	31994643	31997027	2385	1	Glyma.02G178400	Glyma.02G178400.1	-42176
915	Gm02	31975611	31976031	421	*	SRR13197372_peak_915	109	.	8.1317	14.3574	10.9677	198	Distal Intergenic	3	31994643	31997027	2385	1	Glyma.02G178400	Glyma.02G178400.1	-18612
916	Gm02	32039336	32040100	765	*	SRR13197372_peak_916	196	.	11.48	23.3432	19.6495	283	Promoter	3	32036686	32039154	2469	2	Glyma.02G178600	Glyma.02G178600.1	-182
917	Gm02	32090632	32090958	327	*	SRR13197372_peak_917	58	.	5.69092	8.89771	5.82966	172	Distal Intergenic	3	32096353	32102997	6645	1	Glyma.02G178800	Glyma.02G178800.9	-5395
918	Gm02	32194747	32194954	208	*	SRR13197372_peak_918	29	.	4.30502	5.64488	2.90904	128	Promoter	3	32194043	32200326	6284	1	Glyma.02G179100	Glyma.02G179100.3	704
919	Gm02	32196786	32197141	356	*	SRR13197372_peak_919	76	.	6.69669	10.8542	7.64706	178	Exon (Glyma.02G179100.3/Glyma.02G179100, exon 4 of 12)	3	32194043	32200326	6284	1	Glyma.02G179100	Glyma.02G179100.3	2743
920	Gm02	32201256	32201652	397	*	SRR13197372_peak_920	98	.	7.65337	13.163	9.82651	137	Distal Intergenic	3	32194043	32200326	6284	1	Glyma.02G179100	Glyma.02G179100.3	7213
921	Gm02	32204104	32204425	322	*	SRR13197372_peak_921	87	.	7.17503	11.9947	8.7168	71	Distal Intergenic	3	32194043	32200326	6284	1	Glyma.02G179100	Glyma.02G179100.3	10061
922	Gm02	32385247	32385508	262	*	SRR13197372_peak_922	35	.	4.59679	6.3197	3.53467	58	Distal Intergenic	3	32416382	32418464	2083	1	Glyma.02G179700	Glyma.02G179700.1	-30874
923	Gm02	32456038	32456811	774	*	SRR13197372_peak_923	56	.	5.74002	8.66426	5.60823	594	Promoter	3	32457734	32457910	177	1	Glyma.02G179950	Glyma.02G179950.1	-923
924	Gm02	32502843	32503152	310	*	SRR13197372_peak_924	37	.	4.78335	6.61189	3.75138	114	Promoter	3	32501726	32503409	1684	2	Glyma.02G180400	Glyma.02G180400.1	257
925	Gm02	32512425	32512709	285	*	SRR13197372_peak_925	37	.	4.78335	6.61189	3.75138	129	Distal Intergenic	3	32508516	32509113	598	1	Glyma.02G180500	Glyma.02G180500.1	3909
926	Gm02	32550205	32550431	227	*	SRR13197372_peak_926	50	.	5.37105	8.07672	5.08621	130	Distal Intergenic	3	32508516	32509113	598	1	Glyma.02G180500	Glyma.02G180500.1	41689
927	Gm02	32761154	32761625	472	*	SRR13197372_peak_927	264	.	13.8717	30.312	26.4665	184	Exon (Glyma.02G181200.1/Glyma.02G181200, exon 25 of 28)	3	32768781	32771227	2447	2	Glyma.02G181200	Glyma.02G181200.4	9602
928	Gm02	32780889	32781144	256	*	SRR13197372_peak_928	49	.	5.11567	7.97119	4.98313	114	Distal Intergenic	3	32759724	32776886	17163	2	Glyma.02G181200	Glyma.02G181200.1	-4003
929	Gm02	32803567	32803774	208	*	SRR13197372_peak_929	42	.	4.95904	7.14133	4.24792	71	Exon (Glyma.02G181300.1/Glyma.02G181300, exon 8 of 11)	3	32801500	32809390	7891	2	Glyma.02G181300	Glyma.02G181300.1	5616
930	Gm02	32855729	32856056	328	*	SRR13197372_peak_930	47	.	5.13761	7.70517	4.73664	196	Distal Intergenic	3	32867904	32881211	13308	1	Glyma.02G181500	Glyma.02G181500.1	-11848
931	Gm02	32875128	32875401	274	*	SRR13197372_peak_931	49	.	5.25315	7.88914	4.90947	150	Exon (Glyma.02G181500.1/Glyma.02G181500, exon 8 of 14)	3	32868122	32881370	13249	1	Glyma.02G181500	Glyma.02G181500.2	7006
932	Gm02	33150284	33150955	672	*	SRR13197372_peak_932	145	.	9.56671	18.0835	14.5451	528	Distal Intergenic	3	33168683	33171412	2730	1	Glyma.02G182600	Glyma.02G182600.1	-17728
933	Gm02	33169822	33170029	208	*	SRR13197372_peak_933	29	.	4.30502	5.64488	2.90904	38	Intron (Glyma.02G182600.1/Glyma.02G182600, intron 2 of 3)	3	33168704	33170400	1697	1	Glyma.02G182600	Glyma.02G182600.2	1118
934	Gm02	33179950	33180211	262	*	SRR13197372_peak_934	46	.	5.26169	7.61949	4.65387	103	Distal Intergenic	3	33172723	33175658	2936	2	Glyma.02G182700	Glyma.02G182700.1	-4292
935	Gm02	33186466	33186865	400	*	SRR13197372_peak_935	458	.	20.0901	50.0285	45.8898	191	Promoter	3	33186103	33194242	8140	1	Glyma.02G182800	Glyma.02G182800.1	363
936	Gm02	33263651	33263861	211	*	SRR13197372_peak_936	66	.	6.21836	9.74333	6.60615	160	Distal Intergenic	3	33201496	33209216	7721	1	Glyma.02G182900	Glyma.02G182900.3	62155
937	Gm02	33448862	33449136	275	*	SRR13197372_peak_937	109	.	8.1317	14.3574	10.9677	117	Distal Intergenic	3	33425951	33426563	613	1	Glyma.02G183200	Glyma.02G183200.1	22911
938	Gm02	33578149	33578826	678	*	SRR13197372_peak_938	78	.	5.00418	11.12	7.89587	236	Promoter	3	33578449	33578604	156	1	Glyma.02G183451	Glyma.02G183451.1	0
939	Gm02	33966044	33966314	271	*	SRR13197372_peak_939	165	.	2.4111	20.1849	16.5896	146	Promoter	3	33966059	33966519	461	2	Glyma.02G184000	Glyma.02G184000.1	205
940	Gm02	34184917	34185172	256	*	SRR13197372_peak_940	87	.	7.17503	11.9947	8.7168	67	Distal Intergenic	3	34141320	34143094	1775	2	Glyma.02G184700	Glyma.02G184700.1	-41823
941	Gm02	34185295	34185758	464	*	SRR13197372_peak_941	37	.	4.78335	6.61189	3.75138	121	Distal Intergenic	3	34141320	34143094	1775	2	Glyma.02G184700	Glyma.02G184700.1	-42201
942	Gm02	34234623	34234980	358	*	SRR13197372_peak_942	87	.	7.17503	11.9947	8.7168	151	Distal Intergenic	3	34284274	34287806	3533	1	Glyma.02G184800	Glyma.02G184800.1	-49294
943	Gm02	34298240	34298589	350	*	SRR13197372_peak_943	133	.	9.08837	16.8189	13.3262	173	Distal Intergenic	3	34284274	34287806	3533	1	Glyma.02G184800	Glyma.02G184800.1	13966
944	Gm02	34340752	34340965	214	*	SRR13197372_peak_944	46	.	5.02272	7.52202	4.60591	65	Distal Intergenic	3	34379349	34387111	7763	1	Glyma.02G184900	Glyma.02G184900.1	-38384
945	Gm02	34344436	34344666	231	*	SRR13197372_peak_945	56	.	5.74002	8.66426	5.60823	81	Distal Intergenic	3	34379349	34387111	7763	1	Glyma.02G184900	Glyma.02G184900.1	-34683
946	Gm02	34736052	34736259	208	*	SRR13197372_peak_946	45	.	5.18378	7.49622	4.58207	43	Distal Intergenic	3	34757351	34762121	4771	2	Glyma.02G185500	Glyma.02G185500.2	25862
947	Gm02	34871235	34871442	208	*	SRR13197372_peak_947	36	.	4.7007	6.48229	3.68814	115	Distal Intergenic	3	34823306	34823551	246	1	Glyma.02G185750	Glyma.02G185750.1	47929
948	Gm02	34893237	34893526	290	*	SRR13197372_peak_948	21	.	3.57388	4.71635	2.13105	132	Distal Intergenic	3	34943253	34947516	4264	1	Glyma.02G185900	Glyma.02G185900.1	-49727
949	Gm02	34930174	34930438	265	*	SRR13197372_peak_949	83	.	6.89519	11.541	8.3057	64	Distal Intergenic	3	34943253	34947516	4264	1	Glyma.02G185900	Glyma.02G185900.1	-12815
950	Gm02	34943746	34944119	374	*	SRR13197372_peak_950	98	.	7.65337	13.163	9.82651	170	Promoter	3	34943253	34947516	4264	1	Glyma.02G185900	Glyma.02G185900.1	493
951	Gm02	35013230	35013472	243	*	SRR13197372_peak_951	58	.	5.69092	8.89771	5.82966	91	Distal Intergenic	3	34943253	34947516	4264	1	Glyma.02G185900	Glyma.02G185900.1	69977
952	Gm02	35020724	35020981	258	*	SRR13197372_peak_952	56	.	5.72714	8.64371	5.60823	141	Distal Intergenic	3	34943253	34947516	4264	1	Glyma.02G185900	Glyma.02G185900.1	77471
953	Gm02	35090806	35091128	323	*	SRR13197372_peak_953	49	.	5.11567	7.97119	4.98313	152	Distal Intergenic	3	34943253	34947516	4264	1	Glyma.02G185900	Glyma.02G185900.1	147553
954	Gm02	35474421	35474679	259	*	SRR13197372_peak_954	36	.	4.65394	6.40909	3.61829	122	Distal Intergenic	3	35392389	35392831	443	1	Glyma.02G186250	Glyma.02G186250.1	82032
955	Gm02	35594706	35595095	390	*	SRR13197372_peak_955	144	.	9.19302	17.9578	14.4375	170	Distal Intergenic	3	35600847	35613646	12800	2	Glyma.02G186300	Glyma.02G186300.1	18551
956	Gm02	35596839	35597286	448	*	SRR13197372_peak_956	33	.	4.32865	6.14501	3.3713	142	Distal Intergenic	3	35600847	35613646	12800	2	Glyma.02G186300	Glyma.02G186300.1	16360
957	Gm02	35844236	35844545	310	*	SRR13197372_peak_957	144	.	2.8309	17.9264	14.4097	153	Distal Intergenic	3	35867086	35874266	7181	2	Glyma.02G186600	Glyma.02G186600.1	29721
958	Gm02	35989488	35989695	208	*	SRR13197372_peak_958	56	.	5.74002	8.66426	5.60823	129	Distal Intergenic	3	35895745	35906331	10587	1	Glyma.02G186700	Glyma.02G186700.1	93743
959	Gm02	36059755	36060033	279	*	SRR13197372_peak_959	56	.	5.74002	8.66426	5.60823	163	Distal Intergenic	3	36115043	36119554	4512	1	Glyma.02G186800	Glyma.02G186800.2	-55010
960	Gm02	36182706	36182913	208	*	SRR13197372_peak_960	27	.	4.1473	5.40058	2.75064	39	Distal Intergenic	3	36195285	36195380	96	1	Glyma.02G186950	Glyma.02G186950.1	-12372
961	Gm02	36226345	36226636	292	*	SRR13197372_peak_961	85	.	7.0688	11.8224	8.58026	138	Distal Intergenic	3	36195285	36195380	96	1	Glyma.02G186950	Glyma.02G186950.1	31060
962	Gm02	36376736	36376943	208	*	SRR13197372_peak_962	30	.	4.14112	5.84629	3.09889	169	Distal Intergenic	3	36358282	36360033	1752	2	Glyma.02G187200	Glyma.02G187200.1	-16703
963	Gm02	36551030	36551373	344	*	SRR13197372_peak_963	37	.	4.78335	6.61189	3.75138	136	Distal Intergenic	3	36561492	36562539	1048	2	Glyma.02G187500	Glyma.02G187500.1	11166
964	Gm02	36692447	36693092	646	*	SRR13197372_peak_964	44	.	4.58273	7.39032	4.48199	528	Distal Intergenic	3	36667206	36670727	3522	1	Glyma.02G188000	Glyma.02G188000.2	25241
965	Gm02	36719393	36719622	230	*	SRR13197372_peak_965	165	.	3.22256	20.1537	16.5588	137	Distal Intergenic	3	36667206	36670727	3522	1	Glyma.02G188000	Glyma.02G188000.2	52187
966	Gm02	36937422	36937748	327	*	SRR13197372_peak_966	41	.	4.72216	7.04107	4.15178	187	Distal Intergenic	3	36910266	36911754	1489	2	Glyma.02G188600	Glyma.02G188600.1	-25668
967	Gm02	36968381	36968612	232	*	SRR13197372_peak_967	37	.	4.78335	6.61189	3.75138	88	Distal Intergenic	3	36910266	36911754	1489	2	Glyma.02G188600	Glyma.02G188600.1	-56627
968	Gm02	37134992	37135304	313	*	SRR13197372_peak_968	167	.	2.22725	20.3521	16.7545	168	Promoter	3	37134945	37135524	580	1	Glyma.02G189000	Glyma.02G189000.1	47
969	Gm02	37146728	37146935	208	*	SRR13197372_peak_969	29	.	4.30502	5.64488	2.90904	71	Intron (Glyma.02G189250.1/Glyma.02G189250, intron 6 of 8)	3	37144920	37151891	6972	1	Glyma.02G189250	Glyma.02G189250.2	1808
970	Gm02	37219787	37219994	208	*	SRR13197372_peak_970	29	.	4.30502	5.64488	2.90904	110	Distal Intergenic	3	37159948	37169034	9087	2	Glyma.02G189400	Glyma.02G189400.2	-50753
971	Gm02	37331024	37331308	285	*	SRR13197372_peak_971	51	.	5.20833	8.12119	5.12454	188	Distal Intergenic	3	37418565	37426605	8041	2	Glyma.02G189600	Glyma.02G189600.1	95297
972	Gm02	37386412	37386619	208	*	SRR13197372_peak_972	37	.	4.78335	6.61189	3.75138	147	Distal Intergenic	3	37418565	37426605	8041	2	Glyma.02G189600	Glyma.02G189600.1	39986
973	Gm02	37559548	37559796	249	*	SRR13197372_peak_973	46	.	3.91508	7.53639	4.6201	149	Distal Intergenic	3	37510398	37515605	5208	1	Glyma.02G190000	Glyma.02G190000.1	49150
974	Gm02	37621439	37621661	223	*	SRR13197372_peak_974	32	.	4.37763	5.97742	3.21757	127	Distal Intergenic	3	37624725	37626387	1663	2	Glyma.02G190201	Glyma.02G190201.2	4726
975	Gm02	37627355	37627657	303	*	SRR13197372_peak_975	145	.	9.56671	18.0835	14.5451	151	Promoter	3	37624890	37626387	1498	2	Glyma.02G190201	Glyma.02G190201.1	-968
976	Gm02	37643010	37643263	254	*	SRR13197372_peak_976	34	.	4.53004	6.21537	3.43737	108	Distal Intergenic	3	37624890	37626387	1498	2	Glyma.02G190201	Glyma.02G190201.1	-16623
977	Gm02	37681164	37681469	306	*	SRR13197372_peak_977	29	.	4.30502	5.64488	2.90904	155	Distal Intergenic	3	37672553	37677219	4667	1	Glyma.02G190600	Glyma.02G190600.1	8611
978	Gm02	37775529	37775740	212	*	SRR13197372_peak_978	66	.	6.21836	9.74333	6.60615	65	Promoter	3	37771521	37776173	4653	2	Glyma.02G190700	Glyma.02G190700.1	433
979	Gm02	37803122	37803418	297	*	SRR13197372_peak_979	20	.	3.67743	4.49457	2.0125	125	Distal Intergenic	3	37826935	37827758	824	1	Glyma.02G190900	Glyma.02G190900.1	-23517
980	Gm02	37867010	37867378	369	*	SRR13197372_peak_980	155	.	9.89632	19.1231	15.564	176	Distal Intergenic	3	37826935	37827758	824	1	Glyma.02G190900	Glyma.02G190900.1	40075
981	Gm02	37876421	37876694	274	*	SRR13197372_peak_981	49	.	5.09918	7.94445	4.96149	151	Distal Intergenic	3	37919497	37921151	1655	1	Glyma.02G191000	Glyma.02G191000.2	-42803
982	Gm02	37881036	37881320	285	*	SRR13197372_peak_982	36	.	4.7007	6.48229	3.68814	98	Distal Intergenic	3	37919497	37921151	1655	1	Glyma.02G191000	Glyma.02G191000.2	-38177
983	Gm02	37923075	37923486	412	*	SRR13197372_peak_983	654	.	25.8301	69.7947	65.4721	204	Distal Intergenic	3	37919497	37921151	1655	1	Glyma.02G191000	Glyma.02G191000.3	3578
984	Gm02	38150484	38150793	310	*	SRR13197372_peak_984	183	.	11.0017	21.9998	18.3413	105	Distal Intergenic	3	38170676	38178753	8078	1	Glyma.02G192200	Glyma.02G192200.1	-19883
985	Gm02	38151309	38151526	218	*	SRR13197372_peak_985	56	.	5.74002	8.66426	5.60823	111	Distal Intergenic	3	38170676	38178753	8078	1	Glyma.02G192200	Glyma.02G192200.1	-19150
986	Gm02	38215432	38215754	323	*	SRR13197372_peak_986	145	.	7.85068	18.1081	14.569	134	Distal Intergenic	3	38201155	38202114	960	1	Glyma.02G192400	Glyma.02G192400.1	14277
987	Gm02	38284934	38285141	208	*	SRR13197372_peak_987	49	.	5.25315	7.88914	4.90947	113	Distal Intergenic	3	38290756	38296505	5750	2	Glyma.02G192700	Glyma.02G192700.1	11364
988	Gm02	38286883	38287453	571	*	SRR13197372_peak_988	46	.	5.26169	7.61949	4.65387	438	Distal Intergenic	3	38290756	38296505	5750	2	Glyma.02G192700	Glyma.02G192700.1	9052
989	Gm02	38398752	38399089	338	*	SRR13197372_peak_989	46	.	5.26169	7.61949	4.65387	173	Distal Intergenic	3	38407381	38410730	3350	1	Glyma.02G193300	Glyma.02G193300.2	-8292
990	Gm02	38466868	38467221	354	*	SRR13197372_peak_990	170	.	10.5234	20.6749	17.0547	124	Distal Intergenic	3	38513954	38517458	3505	1	Glyma.02G193700	Glyma.02G193700.1	-46733
991	Gm02	38728918	38729178	261	*	SRR13197372_peak_991	87	.	7.17503	11.9947	8.7168	112	Exon (Glyma.02G195500.1/Glyma.02G195500, exon 6 of 16)	3	38725387	38735374	9988	1	Glyma.02G195500	Glyma.02G195500.2	3531
992	Gm02	38764310	38764919	610	*	SRR13197372_peak_992	590	.	21.0821	63.2868	59.0197	296	Exon (Glyma.02G195600.1/Glyma.02G195600, exon 26 of 28)	3	38750523	38765217	14695	1	Glyma.02G195600	Glyma.02G195600.2	13787
993	Gm02	38775980	38776472	493	*	SRR13197372_peak_993	145	.	9.56671	18.0835	14.5451	299	Distal Intergenic	3	38796826	38797749	924	1	Glyma.02G195700	Glyma.02G195700.1	-20354
994	Gm02	38871894	38872119	226	*	SRR13197372_peak_994	105	.	7.10083	13.9509	10.5954	136	Distal Intergenic	3	38852718	38854431	1714	2	Glyma.02G195900	Glyma.02G195900.1	-17463
995	Gm02	38924744	38924975	232	*	SRR13197372_peak_995	112	.	3.99351	14.6326	11.2352	103	Distal Intergenic	3	38905781	38908726	2946	1	Glyma.02G196000	Glyma.02G196000.1	18963
996	Gm02	38994711	38995057	347	*	SRR13197372_peak_996	46	.	5.26169	7.61949	4.65387	97	Distal Intergenic	3	39016432	39017283	852	1	Glyma.02G196201	Glyma.02G196201.1	-21375
997	Gm02	39247138	39247438	301	*	SRR13197372_peak_997	316	.	3.01044	35.6196	31.6834	162	Distal Intergenic	3	39291744	39296004	4261	1	Glyma.02G197000	Glyma.02G197000.1	-44306
998	Gm02	39397079	39397340	262	*	SRR13197372_peak_998	51	.	5.39686	8.11779	5.12184	119	Distal Intergenic	3	39356343	39360377	4035	2	Glyma.02G197350	Glyma.02G197350.1	-36702
999	Gm02	39401111	39401318	208	*	SRR13197372_peak_999	26	.	4.10685	5.33809	2.6947	139	Distal Intergenic	3	39356343	39360377	4035	2	Glyma.02G197350	Glyma.02G197350.1	-40734
1000	Gm02	39442022	39442264	243	*	SRR13197372_peak_1000	46	.	5.26169	7.61949	4.65387	124	Distal Intergenic	3	39480499	39481854	1356	1	Glyma.02G197600	Glyma.02G197600.1	-38235
1001	Gm02	39543476	39544030	555	*	SRR13197372_peak_1001	330	.	15.0682	37.0183	33.0587	294	Distal Intergenic	3	39545213	39546412	1200	2	Glyma.02G197900	Glyma.02G197900.1	2382
1002	Gm02	39644532	39644844	313	*	SRR13197372_peak_1002	120	.	4.44696	15.4909	12.0702	172	Promoter	3	39638866	39643829	4964	2	Glyma.02G198000	Glyma.02G198000.1	-703
1003	Gm02	39663669	39663876	208	*	SRR13197372_peak_1003	29	.	4.30502	5.64488	2.90904	107	Exon (Glyma.02G198100.1/Glyma.02G198100, exon 13 of 20)	3	39654306	39669040	14735	2	Glyma.02G198100	Glyma.02G198100.4	5164
1004	Gm02	39668318	39668591	274	*	SRR13197372_peak_1004	66	.	5.99388	9.72025	6.60615	153	Promoter	3	39654306	39669040	14735	2	Glyma.02G198100	Glyma.02G198100.4	449
1005	Gm02	39717582	39717841	260	*	SRR13197372_peak_1005	37	.	4.78335	6.61189	3.75138	106	Distal Intergenic	3	39704090	39705967	1878	2	Glyma.02G198200	Glyma.02G198200.1	-11615
1006	Gm02	39841306	39841633	328	*	SRR13197372_peak_1006	66	.	6.21836	9.74333	6.60615	165	Distal Intergenic	3	39823607	39827132	3526	2	Glyma.02G198400	Glyma.02G198400.1	-14174
1007	Gm02	39902236	39902443	208	*	SRR13197372_peak_1007	37	.	4.78335	6.61189	3.75138	101	Distal Intergenic	3	39920652	39921712	1061	1	Glyma.02G198800	Glyma.02G198800.2	-18209
1008	Gm02	39961881	39962258	378	*	SRR13197372_peak_1008	43	.	4.64604	7.20357	4.30481	203	Distal Intergenic	3	39944890	39949591	4702	2	Glyma.02G199100	Glyma.02G199100.1	-12290
1009	Gm02	40170123	40170575	453	*	SRR13197372_peak_1009	196	.	11.48	23.3432	19.6495	158	Promoter	3	40169545	40169697	153	1	Glyma.02G200100	Glyma.02G200100.1	578
1010	Gm02	40192122	40192564	443	*	SRR13197372_peak_1010	179	.	9.7881	21.6	17.9632	258	Promoter	3	40192099	40192835	737	2	Glyma.02G200300	Glyma.02G200300.1	271
1011	Gm02	40326479	40326911	433	*	SRR13197372_peak_1011	37	.	4.78335	6.61189	3.75138	336	Distal Intergenic	3	40327849	40329881	2033	2	Glyma.02G201100	Glyma.02G201100.1	2970
1012	Gm02	40382306	40382731	426	*	SRR13197372_peak_1012	33	.	4.32865	6.14501	3.3713	300	Intron (Glyma.02G201500.1/Glyma.02G201500, intron 3 of 4)	3	40380854	40388700	7847	1	Glyma.02G201500	Glyma.02G201500.1	1452
1013	Gm02	40483497	40483973	477	*	SRR13197372_peak_1013	196	.	11.48	23.3432	19.6495	202	Intron (Glyma.02G201900.2/Glyma.02G201900, intron 3 of 3)	3	40484584	40485339	756	2	Glyma.02G201900	Glyma.02G201900.3	1366
1014	Gm02	40503494	40503863	370	*	SRR13197372_peak_1014	121	.	8.61004	15.5765	12.1315	129	Distal Intergenic	3	40480813	40485995	5183	2	Glyma.02G201900	Glyma.02G201900.4	-17499
1015	Gm02	40646153	40646480	328	*	SRR13197372_peak_1015	87	.	7.17503	11.9947	8.7168	131	Distal Intergenic	3	40632784	40635349	2566	2	Glyma.02G202900	Glyma.02G202900.1	-10804
1016	Gm02	40668472	40668915	444	*	SRR13197372_peak_1016	96	.	7.27828	12.9607	9.65814	306	Distal Intergenic	3	40656511	40662924	6414	2	Glyma.02G203000	Glyma.02G203000.3	-5548
1017	Gm02	40683708	40683915	208	*	SRR13197372_peak_1017	46	.	5.26169	7.61949	4.65387	63	Intron (Glyma.02G203200.1/Glyma.02G203200, intron 15 of 18)	3	40673077	40677214	4138	2	Glyma.02G203100	Glyma.02G203100.1	-6494
1018	Gm02	40741129	40741498	370	*	SRR13197372_peak_1018	60	.	5.83258	9.1248	6.04208	197	Intron (Glyma.02G203700.3/Glyma.02G203700, intron 2 of 6)	3	40739831	40743060	3230	1	Glyma.02G203700	Glyma.02G203700.3	1298
1019	Gm02	40753628	40754053	426	*	SRR13197372_peak_1019	97	.	6.16474	13.1015	9.78836	192	Exon (Glyma.02G203800.2/Glyma.02G203800, exon 3 of 5)	3	40750879	40758546	7668	1	Glyma.02G203800	Glyma.02G203800.2	2749
1020	Gm02	40766180	40766467	288	*	SRR13197372_peak_1020	101	.	7.36928	13.5342	10.1864	108	Exon (Glyma.02G203900.1/Glyma.02G203900, exon 1 of 5)	3	40764898	40770252	5355	1	Glyma.02G203900	Glyma.02G203900.1	1282
1021	Gm02	40838737	40839008	272	*	SRR13197372_peak_1021	87	.	7.17503	11.9947	8.7168	131	Intron (Glyma.02G204900.1/Glyma.02G204900, intron 2 of 5)	3	40837076	40840858	3783	1	Glyma.02G204900	Glyma.02G204900.1	1661
1022	Gm02	40852978	40853186	209	*	SRR13197372_peak_1022	46	.	5.26169	7.61949	4.65387	33	Distal Intergenic	3	40847135	40850282	3148	2	Glyma.02G205001	Glyma.02G205001.3	-2696
1023	Gm02	40943755	40944043	289	*	SRR13197372_peak_1023	46	.	5.26169	7.61949	4.65387	144	Exon (Glyma.02G206100.2/Glyma.02G206100, exon 4 of 5)	3	40941834	40944857	3024	1	Glyma.02G206100	Glyma.02G206100.2	1921
1024	Gm02	41144026	41144233	208	*	SRR13197372_peak_1024	27	.	4.13711	5.38484	2.73637	51	Distal Intergenic	3	41148559	41149731	1173	1	Glyma.02G208200	Glyma.02G208200.1	-4326
1025	Gm02	41509975	41510528	554	*	SRR13197372_peak_1025	248	.	11.1295	28.7012	24.8959	353	Exon (Glyma.02G211400.1/Glyma.02G211400, exon 2 of 3)	3	41508705	41511829	3125	1	Glyma.02G211400	Glyma.02G211400.2	1270
1026	Gm02	41725160	41725593	434	*	SRR13197372_peak_1026	132	.	8.75525	16.743	13.2686	199	Exon (Glyma.02G212700.4/Glyma.02G212700, exon 11 of 22)	3	41720448	41729907	9460	1	Glyma.02G212700	Glyma.02G212700.5	4712
1027	Gm02	41874940	41875151	212	*	SRR13197372_peak_1027	51	.	5.00343	8.09901	5.10353	60	Promoter	3	41874544	41883416	8873	1	Glyma.02G214300	Glyma.02G214300.1	396
1028	Gm02	42076768	42077063	296	*	SRR13197372_peak_1028	66	.	6.21836	9.74333	6.60615	92	Intron (Glyma.02G215800.2/Glyma.02G215800, intron 6 of 24)	3	42055576	42086529	30954	2	Glyma.02G215800	Glyma.02G215800.2	9466
1029	Gm02	42334704	42334911	208	*	SRR13197372_peak_1029	21	.	3.82668	4.72257	2.13105	19	Distal Intergenic	3	42320005	42322245	2241	1	Glyma.02G217800	Glyma.02G217800.1	14699
1030	Gm02	42430432	42430790	359	*	SRR13197372_peak_1030	46	.	4.89405	7.61065	4.65387	110	Distal Intergenic	3	42420390	42424207	3818	2	Glyma.02G218300	Glyma.02G218300.1	-6225
1031	Gm02	42431047	42431396	350	*	SRR13197372_peak_1031	54	.	5.42914	8.47728	5.46797	161	Distal Intergenic	3	42420390	42424207	3818	2	Glyma.02G218300	Glyma.02G218300.1	-6840
1032	Gm02	42567118	42567362	245	*	SRR13197372_peak_1032	37	.	4.78335	6.61189	3.75138	194	Promoter	3	42562144	42566742	4599	2	Glyma.02G219400	Glyma.02G219400.6	-376
1033	Gm02	42609880	42610153	274	*	SRR13197372_peak_1033	56	.	5.74002	8.66426	5.60823	157	Distal Intergenic	3	42615315	42619681	4367	2	Glyma.02G219800	Glyma.02G219800.1	9528
1034	Gm02	42720366	42720573	208	*	SRR13197372_peak_1034	21	.	3.82668	4.72257	2.13105	29	Distal Intergenic	3	42718928	42719365	438	2	Glyma.02G221000	Glyma.02G221000.1	-1001
1035	Gm02	42752622	42753097	476	*	SRR13197372_peak_1035	223	.	2.26896	26.1577	22.3954	264	Promoter	3	42752082	42753305	1224	1	Glyma.02G221400	Glyma.02G221400.1	540
1036	Gm02	42764733	42765005	273	*	SRR13197372_peak_1036	66	.	6.21836	9.74333	6.60615	89	Intron (Glyma.02G221900.1/Glyma.02G221900, intron 2 of 2)	3	42764373	42768010	3638	2	Glyma.02G221900	Glyma.02G221900.1	3005
1037	Gm02	42872763	42873095	333	*	SRR13197372_peak_1037	83	.	3.12	11.6124	8.37528	142	Distal Intergenic	3	42864900	42865079	180	1	Glyma.02G222800	Glyma.02G222800.1	7863
1038	Gm02	42939824	42940069	246	*	SRR13197372_peak_1038	37	.	4.78335	6.61189	3.75138	66	Intron (Glyma.02G223400.1/Glyma.02G223400, intron 9 of 15)	3	42933103	42950140	17038	2	Glyma.02G223400	Glyma.02G223400.8	10071
1039	Gm02	42985021	42985228	208	*	SRR13197372_peak_1039	46	.	5.26169	7.61949	4.65387	119	Distal Intergenic	3	42973189	42980642	7454	2	Glyma.02G223700	Glyma.02G223700.1	-4379
1040	Gm02	43217079	43217832	754	*	SRR13197372_peak_1040	28	.	3.93127	5.50964	2.85156	328	Exon (Glyma.02G226900.6/Glyma.02G226900, exon 1 of 3)	3	43215284	43221582	6299	1	Glyma.02G226900	Glyma.02G226900.2	1795
1041	Gm02	43265068	43265378	311	*	SRR13197372_peak_1041	143	.	9.42506	17.8498	14.3337	157	Promoter	3	43265812	43269322	3511	1	Glyma.02G227500	Glyma.02G227500.1	-434
1042	Gm02	43360737	43360995	259	*	SRR13197372_peak_1042	37	.	4.78335	6.61189	3.75138	140	Distal Intergenic	3	43379847	43382332	2486	1	Glyma.02G228200	Glyma.02G228200.1	-18852
1043	Gm02	43389267	43389481	215	*	SRR13197372_peak_1043	46	.	5.26169	7.61949	4.65387	65	Distal Intergenic	3	43394500	43396009	1510	1	Glyma.02G228300	Glyma.02G228300.1	-5019
1044	Gm02	43411117	43411443	327	*	SRR13197372_peak_1044	157	.	10.045	19.3691	15.7881	184	Exon (Glyma.02G228400.1/Glyma.02G228400, exon 11 of 30)	3	43402489	43416612	14124	2	Glyma.02G228400	Glyma.02G228400.1	5169
1045	Gm02	43472938	43473226	289	*	SRR13197372_peak_1045	271	.	2.69968	30.9756	27.123	131	Promoter	3	43472922	43473254	333	1	Glyma.02G229000	Glyma.02G229000.1	16
1046	Gm02	43859450	43859657	208	*	SRR13197372_peak_1046	37	.	4.78335	6.61189	3.75138	73	Distal Intergenic	3	43851029	43854467	3439	2	Glyma.02G232800	Glyma.02G232800.1	-4983
1047	Gm02	44008409	44008670	262	*	SRR13197372_peak_1047	67	.	5.9027	9.9242	6.77987	55	Distal Intergenic	3	44002263	44007312	5050	2	Glyma.02G234300	Glyma.02G234300.1	-1097
1048	Gm02	44060727	44060994	268	*	SRR13197372_peak_1048	109	.	7.88682	14.3893	10.9947	122	Exon (Glyma.02G234800.1/Glyma.02G234800, exon 1 of 1)	3	44061642	44063112	1471	2	Glyma.02G234900	Glyma.02G234900.1	2118
1049	Gm02	44280623	44280868	246	*	SRR13197372_peak_1049	29	.	4.30502	5.64488	2.90904	142	Distal Intergenic	3	44283220	44283387	168	2	Glyma.02G236651	Glyma.02G236651.1	2519
1050	Gm02	44310405	44310634	230	*	SRR13197372_peak_1050	37	.	4.78335	6.61189	3.75138	107	Intron (Glyma.02G236800.1/Glyma.02G236800, intron 2 of 2)	3	44310479	44312615	2137	2	Glyma.02G236800	Glyma.02G236800.1	1981
1051	Gm02	44407124	44407455	332	*	SRR13197372_peak_1051	183	.	11.0017	21.9998	18.3413	190	Distal Intergenic	3	44410481	44411905	1425	1	Glyma.02G237400	Glyma.02G237400.2	-3026
1052	Gm02	44648936	44649193	258	*	SRR13197372_peak_1052	77	.	6.56644	11.0079	7.78756	118	Intron (Glyma.02G239600.2/Glyma.02G239600, intron 5 of 13)	3	44642958	44654050	11093	2	Glyma.02G239600	Glyma.02G239600.2	4857
1053	Gm02	44670251	44670491	241	*	SRR13197372_peak_1053	33	.	4.32865	6.14501	3.3713	120	Promoter	3	44668943	44670964	2022	2	Glyma.02G239700	Glyma.02G239700.1	473
1054	Gm02	44735995	44736245	251	*	SRR13197372_peak_1054	87	.	7.17503	11.9947	8.7168	124	Distal Intergenic	3	44729709	44734484	4776	2	Glyma.02G240500	Glyma.02G240500.2	-1511
1055	Gm02	44964257	44964574	318	*	SRR13197372_peak_1055	37	.	4.78335	6.61189	3.75138	176	Promoter	3	44961648	44965047	3400	2	Glyma.02G243200	Glyma.02G243200.1	473
1056	Gm02	45054999	45055227	229	*	SRR13197372_peak_1056	67	.	5.9027	9.9242	6.77987	89	Distal Intergenic	3	45052195	45054032	1838	1	Glyma.02G244100	Glyma.02G244100.1	2804
1057	Gm02	45233695	45233920	226	*	SRR13197372_peak_1057	37	.	4.78335	6.61189	3.75138	114	Intron (Glyma.02G245800.1/Glyma.02G245800, intron 3 of 8)	3	45231622	45237334	5713	1	Glyma.02G245800	Glyma.02G245800.1	2073
1058	Gm02	45259655	45259898	244	*	SRR13197372_peak_1058	29	.	4.30502	5.64488	2.90904	104	Promoter	3	45259430	45260295	866	1	Glyma.02G246200	Glyma.02G246200.1	225
1059	Gm02	45342961	45343229	269	*	SRR13197372_peak_1059	76	.	6.69669	10.8542	7.64706	125	Intron (Glyma.02G247400.1/Glyma.02G247400, intron 4 of 14)	3	45341232	45348890	7659	1	Glyma.02G247400	Glyma.02G247400.2	1729
1060	Gm02	45873956	45874432	477	*	SRR13197372_peak_1060	171	.	9.29209	20.7316	17.1098	193	Intron (Glyma.02G253150.2/Glyma.02G253150, intron 1 of 1)	3	45872265	45875734	3470	2	Glyma.02G253150	Glyma.02G253150.2	1302
1061	Gm02	45971232	45971498	267	*	SRR13197372_peak_1061	21	.	3.82668	4.72257	2.13105	113	Exon (Glyma.02G254400.2/Glyma.02G254400, exon 2 of 2)	3	45971172	45975957	4786	2	Glyma.02G254400	Glyma.02G254400.2	4459
1062	Gm02	45981179	45981399	221	*	SRR13197372_peak_1062	56	.	5.74002	8.66426	5.60823	148	Intron (Glyma.02G254500.1/Glyma.02G254500, intron 4 of 6)	3	45979193	45983484	4292	2	Glyma.02G254500	Glyma.02G254500.1	2085
1063	Gm02	46183238	46183459	222	*	SRR13197372_peak_1063	46	.	5.26169	7.61949	4.65387	101	Promoter	3	46183105	46187259	4155	1	Glyma.02G257000	Glyma.02G257000.1	133
1064	Gm02	46314534	46314929	396	*	SRR13197372_peak_1064	27	.	4.12698	5.36918	2.72443	159	Exon (Glyma.02G258100.1/Glyma.02G258100, exon 17 of 37)	3	46289448	46329426	39979	2	Glyma.02G258100	Glyma.02G258100.1	14497
1065	Gm02	46423693	46423966	274	*	SRR13197372_peak_1065	98	.	7.65337	13.163	9.82651	111	Distal Intergenic	3	46422642	46422940	299	1	Glyma.02G258800	Glyma.02G258800.3	1051
1066	Gm02	46430634	46430947	314	*	SRR13197372_peak_1066	171	.	9.29209	20.7316	17.1098	165	Intron (Glyma.02G258900.1/Glyma.02G258900, intron 3 of 3)	3	46429613	46431753	2141	1	Glyma.02G258900	Glyma.02G258900.1	1021
1067	Gm02	46443931	46444258	328	*	SRR13197372_peak_1067	66	.	6.21836	9.74333	6.60615	129	Promoter	3	46443003	46443116	114	2	Glyma.02G259051	Glyma.02G259051.1	-815
1068	Gm02	46821175	46821495	321	*	SRR13197372_peak_1068	77	.	6.29621	10.9431	7.73062	162	Distal Intergenic	3	46821670	46824503	2834	2	Glyma.02G264900	Glyma.02G264900.4	3008
1069	Gm02	46913854	46914518	665	*	SRR13197372_peak_1069	1173	.	37.2477	121.96	117.345	370	Exon (Glyma.02G266150.1/Glyma.02G266150, exon 2 of 3)	3	46915864	46920112	4249	1	Glyma.02G266200	Glyma.02G266200.1	-1346
1070	Gm02	47000673	47000880	208	*	SRR13197372_peak_1070	14	.	3.14811	3.6921	1.41402	196	Promoter	3	47000566	47001744	1179	2	Glyma.02G267400	Glyma.02G267400.1	864
1071	Gm02	47025354	47025818	465	*	SRR13197372_peak_1071	223	.	12.4367	26.0822	22.3228	278	Exon (Glyma.02G267600.1/Glyma.02G267600, exon 3 of 3)	3	47024964	47028421	3458	2	Glyma.02G267600	Glyma.02G267600.1	2603
1072	Gm02	47199422	47199743	322	*	SRR13197372_peak_1072	236	.	12.9151	27.4766	23.6869	163	Promoter	3	47198953	47203941	4989	1	Glyma.02G269500	Glyma.02G269500.1	469
1073	Gm02	47260828	47261075	248	*	SRR13197372_peak_1073	23	.	3.60072	4.97257	2.36681	169	Exon (Glyma.02G270300.1/Glyma.02G270300, exon 2 of 2)	3	47258437	47261831	3395	1	Glyma.02G270300	Glyma.02G270300.1	2391
1074	Gm02	47378790	47379002	213	*	SRR13197372_peak_1074	49	.	5.11567	7.97119	4.98313	157	Intron (Glyma.02G271700.1/Glyma.02G271700, intron 2 of 18)	3	47377523	47385964	8442	1	Glyma.02G271700	Glyma.02G271700.2	1267
1075	Gm02	47455667	47455874	208	*	SRR13197372_peak_1075	58	.	5.50918	8.93294	5.85811	129	Promoter	3	47443413	47455608	12196	2	Glyma.02G272400	Glyma.02G272400.2	-59
1076	Gm02	47504672	47504973	302	*	SRR13197372_peak_1076	77	.	6.56644	11.0079	7.78756	137	Exon (Glyma.02G273200.1/Glyma.02G273200, exon 12 of 14)	3	47500050	47506437	6388	1	Glyma.02G273200	Glyma.02G273200.1	4622
1077	Gm02	47570355	47570628	274	*	SRR13197372_peak_1077	77	.	6.57235	11.0175	7.79622	146	Exon (Glyma.02G274300.1/Glyma.02G274300, exon 5 of 5)	3	47566426	47571733	5308	1	Glyma.02G274300	Glyma.02G274300.1	3929
1078	Gm02	47623450	47623674	225	*	SRR13197372_peak_1078	29	.	4.30502	5.64488	2.90904	167	Promoter	3	47623927	47630712	6786	1	Glyma.02G274900	Glyma.02G274900.2	-253
1079	Gm02	47652086	47652535	450	*	SRR13197372_peak_1079	143	.	8.8141	17.8228	14.3082	324	Promoter	3	47643395	47653221	9827	2	Glyma.02G275300	Glyma.02G275300.1	686
1080	Gm02	47678769	47679205	437	*	SRR13197372_peak_1080	183	.	11.0017	21.9998	18.3413	266	Promoter	3	47679810	47680987	1178	1	Glyma.02G275500	Glyma.02G275500.4	-605
1081	Gm02	47857655	47857932	278	*	SRR13197372_peak_1081	67	.	5.9027	9.9242	6.77987	95	Promoter	3	47855467	47858216	2750	2	Glyma.02G277600	Glyma.02G277600.1	284
1082	Gm02	47871941	47872209	269	*	SRR13197372_peak_1082	76	.	6.69669	10.8542	7.64706	170	Promoter	3	47871303	47872232	930	2	Glyma.02G277750	Glyma.02G277750.1	23
1083	Gm02	47877046	47877299	254	*	SRR13197372_peak_1083	77	.	6.29621	10.9431	7.73062	130	Exon (Glyma.02G277800.1/Glyma.02G277800, exon 2 of 6)	3	47875390	47878880	3491	1	Glyma.02G277800	Glyma.02G277800.1	1656
1084	Gm02	48227232	48227475	244	*	SRR13197372_peak_1084	40	.	4.81539	6.91475	4.03633	61	Promoter	3	48226284	48235387	9104	1	Glyma.02G281700	Glyma.02G281700.1	948
1085	Gm02	48291501	48292269	769	*	SRR13197372_peak_1085	537	.	21.4504	58.0052	53.7925	365	Promoter	3	48291356	48295570	4215	1	Glyma.02G282600	Glyma.02G282600.2	145
1086	Gm02	48364813	48365256	444	*	SRR13197372_peak_1086	106	.	7.14776	14.0321	10.6721	237	Promoter	3	48364587	48365742	1156	1	Glyma.02G283600	Glyma.02G283600.1	226
1087	Gm02	48468385	48468705	321	*	SRR13197372_peak_1087	87	.	7.17503	11.9947	8.7168	127	Exon (Glyma.02G285300.1/Glyma.02G285300, exon 3 of 4)	3	48467990	48472168	4179	2	Glyma.02G285300	Glyma.02G285300.1	3463
1088	Gm02	48766715	48766926	212	*	SRR13197372_peak_1088	29	.	4.30502	5.64488	2.90904	180	Distal Intergenic	3	48756021	48764908	8888	2	Glyma.02G289700	Glyma.02G289700.1	-1807
1089	Gm02	48848790	48849199	410	*	SRR13197372_peak_1089	87	.	7.17503	11.9947	8.7168	205	Promoter	3	48845448	48850055	4608	2	Glyma.02G290700	Glyma.02G290700.1	856
1090	Gm02	48981360	48981807	448	*	SRR13197372_peak_1090	87	.	7.17503	11.9947	8.7168	302	Exon (Glyma.02G292500.1/Glyma.02G292500, exon 6 of 14)	3	48985009	48986826	1818	1	Glyma.02G292600	Glyma.02G292600.1	-3202
1091	Gm02	49039363	49039644	282	*	SRR13197372_peak_1091	37	.	4.78335	6.61189	3.75138	161	Exon (Glyma.02G293600.1/Glyma.02G293600, exon 4 of 11)	3	49036062	49040664	4603	2	Glyma.02G293600	Glyma.02G293600.1	1020
1092	Gm02	49106782	49107063	282	*	SRR13197372_peak_1092	20	.	3.32144	4.51051	2.02659	268	Exon (Glyma.02G294600.3/Glyma.02G294600, exon 3 of 7)	3	49105089	49110039	4951	1	Glyma.02G294600	Glyma.02G294600.2	1693
1093	Gm02	49189852	49190514	663	*	SRR13197372_peak_1093	145	.	9.56671	18.0835	14.5451	206	Promoter	3	49185776	49190992	5217	2	Glyma.02G295600	Glyma.02G295600.1	478
1094	Gm02	49346184	49346391	208	*	SRR13197372_peak_1094	29	.	4.30502	5.64488	2.90904	80	Distal Intergenic	3	49341381	49344718	3338	2	Glyma.02G297700	Glyma.02G297700.2	-1466
1095	Gm02	49551706	49551951	246	*	SRR13197372_peak_1095	66	.	6.21836	9.74333	6.60615	101	Promoter	3	49551180	49554685	3506	1	Glyma.02G301400	Glyma.02G301400.2	526
1096	Gm02	49707197	49707434	238	*	SRR13197372_peak_1096	48	.	4.99451	7.77441	4.80413	152	Exon (Glyma.02G303600.5/Glyma.02G303600, exon 4 of 4)	3	49706443	49709976	3534	2	Glyma.02G303600	Glyma.02G303600.5	2542
1097	Gm02	49751143	49751377	235	*	SRR13197372_peak_1097	37	.	4.42851	6.56721	3.75138	193	Intron (Glyma.02G304100.6/Glyma.02G304100, intron 4 of 10)	3	49749197	49754462	5266	1	Glyma.02G304100	Glyma.02G304100.7	1946
1098	Gm02	50399817	50400358	542	*	SRR13197372_peak_1098	223	.	8.24228	26.1102	22.3504	340	Distal Intergenic	3	50393453	50394966	1514	1	Glyma.02G312401	Glyma.02G312401.1	6364
1099	Gm03	2819	3182	364	*	SRR13197372_peak_1101	21	.	3.82668	4.72257	2.13105	85	Distal Intergenic	4	9546	28987	19442	2	Glyma.03G000100	Glyma.03G000100.1	25805
1100	Gm03	86181	86557	377	*	SRR13197372_peak_1102	87	.	7.17503	11.9947	8.7168	245	Intron (Glyma.03G000700.1/Glyma.03G000700, intron 13 of 16)	4	72267	77239	4973	1	Glyma.03G000600	Glyma.03G000600.2	13914
1101	Gm03	120085	120416	332	*	SRR13197372_peak_1103	29	.	4.30502	5.64488	2.90904	291	Distal Intergenic	4	117325	118560	1236	2	Glyma.03G000900	Glyma.03G000900.1	-1525
1102	Gm03	152614	152866	253	*	SRR13197372_peak_1104	58	.	5.69092	8.89771	5.82966	75	Intron (Glyma.03G001200.1/Glyma.03G001200, intron 12 of 12)	4	153882	157299	3418	1	Glyma.03G001300	Glyma.03G001300.1	-1016
1103	Gm03	260676	260950	275	*	SRR13197372_peak_1105	96	.	7.27828	12.9607	9.65814	157	Intron (Glyma.03G002700.1/Glyma.03G002700, intron 3 of 3)	4	257805	260909	3105	1	Glyma.03G002700	Glyma.03G002700.1	2871
1104	Gm03	294194	294466	273	*	SRR13197372_peak_1106	35	.	4.63091	6.37306	3.58316	118	Distal Intergenic	4	299525	299710	186	2	Glyma.03G003200	Glyma.03G003200.1	5244
1105	Gm03	313901	314359	459	*	SRR13197372_peak_1107	531	.	15.9454	57.3951	53.1858	206	Promoter	4	313363	317709	4347	1	Glyma.03G003400	Glyma.03G003400.1	538
1106	Gm03	392355	392562	208	*	SRR13197372_peak_1108	40	.	4.81539	6.91475	4.03633	43	Promoter	4	392322	396308	3987	1	Glyma.03G004500	Glyma.03G004500.2	33
1107	Gm03	407838	408104	267	*	SRR13197372_peak_1109	56	.	5.74002	8.66426	5.60823	117	Promoter	4	406829	408502	1674	2	Glyma.03G004700	Glyma.03G004700.1	398
1108	Gm03	760986	761550	565	*	SRR13197372_peak_1110	76	.	6.69669	10.8542	7.64706	179	Promoter	4	758766	761700	2935	2	Glyma.03G007950	Glyma.03G007950.1	150
1109	Gm03	975100	975514	415	*	SRR13197372_peak_1111	98	.	7.65337	13.163	9.82651	105	Exon (Glyma.03G009900.2/Glyma.03G009900, exon 2 of 2)	4	975162	976954	1793	2	Glyma.03G009900	Glyma.03G009900.2	1440
1110	Gm03	991526	991838	313	*	SRR13197372_peak_1112	170	.	10.5234	20.6749	17.0547	147	Promoter	4	991008	991574	567	1	Glyma.03G010100	Glyma.03G010100.1	518
1111	Gm03	1001367	1001662	296	*	SRR13197372_peak_1113	107	.	7.70642	14.092	10.7298	148	Promoter	4	1001628	1002194	567	2	Glyma.03G010500	Glyma.03G010500.1	532
1112	Gm03	1017316	1017559	244	*	SRR13197372_peak_1114	19	.	3.54162	4.46688	1.99028	141	Distal Intergenic	4	1023933	1028364	4432	1	Glyma.03G010700	Glyma.03G010700.1	-6374
1113	Gm03	1034561	1034826	266	*	SRR13197372_peak_1115	87	.	7.17503	11.9947	8.7168	169	Promoter	4	1034361	1037767	3407	1	Glyma.03G010900	Glyma.03G010900.1	200
1114	Gm03	1094947	1095257	311	*	SRR13197372_peak_1116	41	.	4.72216	7.04107	4.15178	166	Promoter	4	1095801	1096055	255	2	Glyma.03G011333	Glyma.03G011333.1	798
1115	Gm03	1123609	1124043	435	*	SRR13197372_peak_1117	210	.	11.6652	24.7921	21.0633	168	Promoter	4	1123810	1124425	616	2	Glyma.03G011600	Glyma.03G011600.2	382
1116	Gm03	1126119	1126378	260	*	SRR13197372_peak_1118	45	.	5.18378	7.49622	4.58207	147	Distal Intergenic	4	1123810	1124425	616	2	Glyma.03G011600	Glyma.03G011600.2	-1694
1117	Gm03	1174773	1174983	211	*	SRR13197372_peak_1119	56	.	5.74002	8.66426	5.60823	169	Distal Intergenic	4	1156238	1158416	2179	2	Glyma.03G011800	Glyma.03G011800.3	-16357
1118	Gm03	1233545	1233994	450	*	SRR13197372_peak_1120	45	.	5.18378	7.49622	4.58207	313	Distal Intergenic	4	1235624	1236187	564	1	Glyma.03G012400	Glyma.03G012400.1	-1630
1119	Gm03	1236109	1236446	338	*	SRR13197372_peak_1121	83	.	6.69696	11.6031	8.36609	168	Promoter	4	1235624	1236187	564	1	Glyma.03G012400	Glyma.03G012400.1	485
1120	Gm03	1271937	1272340	404	*	SRR13197372_peak_1122	76	.	6.69669	10.8542	7.64706	152	Promoter	4	1267224	1272260	5037	2	Glyma.03G012600	Glyma.03G012600.2	0
1121	Gm03	1349097	1349470	374	*	SRR13197372_peak_1123	145	.	9.56671	18.0835	14.5451	177	Exon (Glyma.03G013400.1/Glyma.03G013400, exon 4 of 5)	4	1347871	1352358	4488	2	Glyma.03G013400	Glyma.03G013400.1	2888
1122	Gm03	1407630	1407961	332	*	SRR13197372_peak_1124	29	.	4.30502	5.64488	2.90904	131	Promoter	4	1408832	1410115	1284	1	Glyma.03G014050	Glyma.03G014050.1	-871
1123	Gm03	1485611	1485897	287	*	SRR13197372_peak_1125	98	.	7.65337	13.163	9.82651	170	Exon (Glyma.03G014900.3/Glyma.03G014900, exon 7 of 13)	4	1481065	1482501	1437	1	Glyma.03G014800	Glyma.03G014800.1	4546
1124	Gm03	1503183	1503390	208	*	SRR13197372_peak_1126	46	.	5.26169	7.61949	4.65387	165	Promoter	4	1501310	1503139	1830	2	Glyma.03G015132	Glyma.03G015132.1	-44
1125	Gm03	1531660	1531867	208	*	SRR13197372_peak_1127	51	.	5.38392	8.0972	5.10353	108	Exon (Glyma.03G015600.3/Glyma.03G015600, exon 6 of 11)	4	1528021	1536262	8242	2	Glyma.03G015600	Glyma.03G015600.1	4395
1126	Gm03	1655575	1655804	230	*	SRR13197372_peak_1128	37	.	4.78335	6.61189	3.75138	183	Distal Intergenic	4	1671437	1676783	5347	2	Glyma.03G016700	Glyma.03G016700.1	20979
1127	Gm03	1682778	1683485	708	*	SRR13197372_peak_1129	215	.	11.9517	25.2717	21.535	414	Intron (Glyma.03G016800.1/Glyma.03G016800, intron 2 of 7)	4	1678942	1684681	5740	2	Glyma.03G016800	Glyma.03G016800.1	1196
1128	Gm03	1741777	1742076	300	*	SRR13197372_peak_1130	66	.	6.21836	9.74333	6.60615	155	Promoter	4	1741182	1741672	491	1	Glyma.03G017350	Glyma.03G017350.1	595
1129	Gm03	1757867	1758074	208	*	SRR13197372_peak_1131	33	.	4.32865	6.14501	3.3713	73	Downstream (<=300bp)	4	1760333	1760836	504	2	Glyma.03G017700	Glyma.03G017700.4	2762
1130	Gm03	1837413	1837730	318	*	SRR13197372_peak_1132	37	.	4.78335	6.61189	3.75138	113	Promoter	4	1837124	1840207	3084	1	Glyma.03G018700	Glyma.03G018700.2	289
1131	Gm03	1876675	1877007	333	*	SRR13197372_peak_1133	98	.	7.65337	13.163	9.82651	113	Distal Intergenic	4	1870019	1873052	3034	2	Glyma.03G019000	Glyma.03G019000.2	-3623
1132	Gm03	2030643	2031002	360	*	SRR13197372_peak_1134	58	.	5.50918	8.93294	5.85811	205	Promoter	4	2031007	2031315	309	2	Glyma.03G020150	Glyma.03G020150.1	313
1133	Gm03	2135298	2135602	305	*	SRR13197372_peak_1135	39	.	4.61031	6.86115	3.992	190	Promoter	4	2136455	2141761	5307	1	Glyma.03G021100	Glyma.03G021100.1	-853
1134	Gm03	2179321	2179695	375	*	SRR13197372_peak_1136	148	.	8.57731	18.4259	14.8802	176	Exon (Glyma.03G021400.2/Glyma.03G021400, exon 2 of 31)	4	2175741	2208416	32676	1	Glyma.03G021400	Glyma.03G021400.3	3580
1135	Gm03	2323588	2323833	246	*	SRR13197372_peak_1137	109	.	8.1317	14.3574	10.9677	135	Distal Intergenic	4	2317845	2319864	2020	1	Glyma.03G022551	Glyma.03G022551.1	5743
1136	Gm03	2439041	2439384	344	*	SRR13197372_peak_1138	96	.	6.54676	12.9781	9.67322	174	Distal Intergenic	4	2428900	2431661	2762	2	Glyma.03G023401	Glyma.03G023401.1	-7380
1137	Gm03	2850814	2851220	407	*	SRR13197372_peak_1139	275	.	12.9859	31.3885	27.5287	253	Exon (Glyma.03G026300.1/Glyma.03G026300, exon 7 of 13)	4	2843625	2855158	11534	1	Glyma.03G026300	Glyma.03G026300.2	7189
1138	Gm03	2914666	2914873	208	*	SRR13197372_peak_1140	28	.	4.09404	5.53462	2.87405	60	Intron (Glyma.03G026900.1/Glyma.03G026900, intron 8 of 26)	4	2905018	2925205	20188	1	Glyma.03G026900	Glyma.03G026900.2	9648
1139	Gm03	2918838	2919235	398	*	SRR13197372_peak_1141	236	.	12.9151	27.4766	23.6869	254	Exon (Glyma.03G026900.1/Glyma.03G026900, exon 16 of 25)	4	2932251	2932778	528	2	Glyma.03G026925	Glyma.03G026925.1	13543
1140	Gm03	2988075	2988395	321	*	SRR13197372_peak_1142	32	.	4.37763	5.97742	3.21757	307	Promoter	4	2985056	2989233	4178	2	Glyma.03G027500	Glyma.03G027500.1	838
1141	Gm03	3105564	3106023	460	*	SRR13197372_peak_1143	637	.	25.3518	68.0998	63.7909	267	Distal Intergenic	4	3097005	3104412	7408	2	Glyma.03G028800	Glyma.03G028800.1	-1152
1142	Gm03	3306080	3306593	514	*	SRR13197372_peak_1144	157	.	10.045	19.3691	15.7881	358	Distal Intergenic	4	3311449	3313214	1766	2	Glyma.03G030100	Glyma.03G030100.1	6621
1143	Gm03	3314516	3314723	208	*	SRR13197372_peak_1145	37	.	4.78335	6.61189	3.75138	120	Distal Intergenic	4	3311449	3313214	1766	2	Glyma.03G030100	Glyma.03G030100.1	-1302
1144	Gm03	3402848	3403679	832	*	SRR13197372_peak_1146	150	.	7.13314	18.5909	15.0433	220	Distal Intergenic	4	3409640	3413572	3933	1	Glyma.03G030700	Glyma.03G030700.1	-5961
1145	Gm03	3450319	3450638	320	*	SRR13197372_peak_1147	285	.	2.57174	32.4504	28.5699	155	Distal Intergenic	4	3453449	3453850	402	1	Glyma.03G031133	Glyma.03G031133.1	-2811
1146	Gm03	3619350	3619633	284	*	SRR13197372_peak_1148	19	.	3.54162	4.46688	1.99028	89	Promoter	4	3615506	3619854	4349	2	Glyma.03G032100	Glyma.03G032100.1	221
1147	Gm03	3837285	3837592	308	*	SRR13197372_peak_1149	37	.	4.78335	6.61189	3.75138	73	Distal Intergenic	4	3848059	3849568	1510	2	Glyma.03G033600	Glyma.03G033600.1	11976
1148	Gm03	3848206	3848561	356	*	SRR13197372_peak_1150	157	.	10.045	19.3691	15.7881	165	Exon (Glyma.03G033600.1/Glyma.03G033600, exon 1 of 1)	4	3848059	3849568	1510	2	Glyma.03G033600	Glyma.03G033600.1	1007
1149	Gm03	3948227	3948456	230	*	SRR13197372_peak_1151	66	.	6.21836	9.74333	6.60615	140	Exon (Glyma.03G034100.1/Glyma.03G034100, exon 1 of 1)	4	3946676	3948795	2120	1	Glyma.03G034100	Glyma.03G034100.1	1551
1150	Gm03	4395529	4395836	308	*	SRR13197372_peak_1152	37	.	4.78335	6.61189	3.75138	176	Distal Intergenic	4	4385034	4389455	4422	2	Glyma.03G034900	Glyma.03G034900.3	-6074
1151	Gm03	4405166	4405778	613	*	SRR13197372_peak_1153	76	.	6.69669	10.8542	7.64706	455	Distal Intergenic	4	4385034	4389455	4422	2	Glyma.03G034900	Glyma.03G034900.3	-15711
1152	Gm03	4594310	4594829	520	*	SRR13197372_peak_1154	780	.	26.2804	82.4833	78.0751	258	Downstream (<=300bp)	4	4588471	4594048	5578	1	Glyma.03G036500	Glyma.03G036500.2	5839
1153	Gm03	5225670	5225901	232	*	SRR13197372_peak_1155	32	.	4.22612	5.98191	3.22111	91	Distal Intergenic	4	5215385	5215750	366	2	Glyma.03G040700	Glyma.03G040700.1	-9920
1154	Gm03	5920131	5920526	396	*	SRR13197372_peak_1156	29	.	4.30502	5.64488	2.90904	158	Distal Intergenic	4	5913257	5914275	1019	2	Glyma.03G044400	Glyma.03G044400.1	-5856
1155	Gm03	5940334	5940965	632	*	SRR13197372_peak_1157	160	.	9.87052	19.5916	16.0069	257	Distal Intergenic	4	5929868	5931005	1138	2	Glyma.03G044600	Glyma.03G044600.1	-9329
1156	Gm03	5961051	5961470	420	*	SRR13197372_peak_1158	49	.	5.25315	7.88914	4.90947	283	Distal Intergenic	4	5962641	5963567	927	2	Glyma.03G044900	Glyma.03G044900.2	2097
1157	Gm03	6196895	6197685	791	*	SRR13197372_peak_1159	76	.	6.69669	10.8542	7.64706	649	Distal Intergenic	4	6176059	6185909	9851	2	Glyma.03G047950	Glyma.03G047950.1	-10986
1158	Gm03	6227876	6228154	279	*	SRR13197372_peak_1160	109	.	8.1317	14.3574	10.9677	120	Intron (Glyma.03G048200.1/Glyma.03G048200, intron 2 of 2)	4	6225067	6228168	3102	1	Glyma.03G048200	Glyma.03G048200.1	2809
1159	Gm03	6238731	6238949	219	*	SRR13197372_peak_1161	60	.	5.83258	9.1248	6.04208	139	Distal Intergenic	4	6237579	6238142	564	1	Glyma.03G048301	Glyma.03G048301.1	1152
1160	Gm03	6364661	6364883	223	*	SRR13197372_peak_1162	46	.	5.26169	7.61949	4.65387	98	Distal Intergenic	4	6367320	6368514	1195	2	Glyma.03G049000	Glyma.03G049000.1	3631
1161	Gm03	6371055	6371379	325	*	SRR13197372_peak_1163	264	.	13.8717	30.312	26.4665	173	Distal Intergenic	4	6367320	6368514	1195	2	Glyma.03G049000	Glyma.03G049000.1	-2541
1162	Gm03	6657758	6658038	281	*	SRR13197372_peak_1164	15	.	3.21649	3.96305	1.54401	114	Distal Intergenic	4	6652057	6654170	2114	1	Glyma.03G050850	Glyma.03G050850.1	5701
1163	Gm03	6660503	6660848	346	*	SRR13197372_peak_1165	35	.	4.28866	6.33964	3.5507	120	Distal Intergenic	4	6666612	6666728	117	1	Glyma.03G050951	Glyma.03G050951.1	-5764
1164	Gm03	6910734	6911162	429	*	SRR13197372_peak_1166	37	.	4.78335	6.61189	3.75138	67	Distal Intergenic	4	6888520	6903870	15351	2	Glyma.03G052151	Glyma.03G052151.1	-6864
1165	Gm03	6974081	6974304	224	*	SRR13197372_peak_1167	46	.	5.26169	7.61949	4.65387	154	Distal Intergenic	4	6948680	6952990	4311	2	Glyma.03G052400	Glyma.03G052400.1	-21091
1166	Gm03	7006211	7006577	367	*	SRR13197372_peak_1168	157	.	9.4163	19.352	15.7852	191	Promoter	4	7006219	7025323	19105	1	Glyma.03G052800	Glyma.03G052800.3	0
1167	Gm03	7449553	7449893	341	*	SRR13197372_peak_1169	56	.	5.74002	8.66426	5.60823	187	Promoter	4	7439691	7450239	10549	2	Glyma.03G054600	Glyma.03G054600.2	346
1168	Gm03	7466403	7466695	293	*	SRR13197372_peak_1170	76	.	6.69669	10.8542	7.64706	198	Distal Intergenic	4	7478329	7482710	4382	2	Glyma.03G054800	Glyma.03G054800.1	16015
1169	Gm03	7671808	7672066	259	*	SRR13197372_peak_1171	37	.	4.78335	6.61189	3.75138	191	Distal Intergenic	4	7646011	7651313	5303	2	Glyma.03G055500	Glyma.03G055500.1	-20495
1170	Gm03	7681798	7682005	208	*	SRR13197372_peak_1172	29	.	4.30502	5.64488	2.90904	152	Distal Intergenic	4	7646011	7651313	5303	2	Glyma.03G055500	Glyma.03G055500.1	-30485
1171	Gm03	7691816	7692023	208	*	SRR13197372_peak_1173	37	.	4.78335	6.61189	3.75138	49	Distal Intergenic	4	7646011	7651313	5303	2	Glyma.03G055500	Glyma.03G055500.1	-40503
1172	Gm03	7748181	7748485	305	*	SRR13197372_peak_1174	37	.	4.78335	6.61189	3.75138	204	Promoter	4	7747585	7748925	1341	2	Glyma.03G056000	Glyma.03G056000.1	440
1173	Gm03	7821839	7822543	705	*	SRR13197372_peak_1175	56	.	5.74002	8.66426	5.60823	500	Promoter	4	7823215	7824898	1684	1	Glyma.03G056600	Glyma.03G056600.1	-672
1174	Gm03	8251262	8251619	358	*	SRR13197372_peak_1176	66	.	6.21836	9.74333	6.60615	162	Promoter	4	8250464	8262791	12328	1	Glyma.03G057800	Glyma.03G057800.1	798
1175	Gm03	8286270	8286646	377	*	SRR13197372_peak_1177	91	.	6.95987	12.4361	9.14446	170	Distal Intergenic	4	8281122	8282190	1069	2	Glyma.03G057900	Glyma.03G057900.1	-4080
1176	Gm03	8303465	8303837	373	*	SRR13197372_peak_1178	58	.	5.50918	8.93294	5.85811	251	Promoter	4	8297682	8304801	7120	2	Glyma.03G058100	Glyma.03G058100.1	964
1177	Gm03	8365711	8365968	258	*	SRR13197372_peak_1179	66	.	6.21836	9.74333	6.60615	88	Distal Intergenic	4	8371551	8376522	4972	1	Glyma.03G058500	Glyma.03G058500.1	-5583
1178	Gm03	8552339	8552546	208	*	SRR13197372_peak_1180	24	.	3.93986	5.08053	2.45988	139	Distal Intergenic	4	8555840	8557152	1313	1	Glyma.03G058950	Glyma.03G058950.1	-3294
1179	Gm03	8631728	8631988	261	*	SRR13197372_peak_1181	28	.	4.24128	5.54602	2.88134	148	Distal Intergenic	4	8646855	8651185	4331	1	Glyma.03G059200	Glyma.03G059200.1	-14867
1180	Gm03	8701602	8702052	451	*	SRR13197372_peak_1182	135	.	6.85867	17.0852	13.5879	268	Distal Intergenic	4	8693402	8695232	1831	2	Glyma.03G059600	Glyma.03G059600.2	-6370
1181	Gm03	9036043	9036313	271	*	SRR13197372_peak_1183	98	.	7.65337	13.163	9.82651	135	Distal Intergenic	4	9045762	9047641	1880	1	Glyma.03G060701	Glyma.03G060701.1	-9449
1182	Gm03	9055092	9055332	241	*	SRR13197372_peak_1184	87	.	7.17503	11.9947	8.7168	150	Distal Intergenic	4	9045762	9047641	1880	1	Glyma.03G060701	Glyma.03G060701.1	9330
1183	Gm03	9237869	9238155	287	*	SRR13197372_peak_1185	56	.	5.74002	8.66426	5.60823	113	Distal Intergenic	4	9288006	9290205	2200	1	Glyma.03G061200	Glyma.03G061200.1	-49851
1184	Gm03	9501941	9502149	209	*	SRR13197372_peak_1186	48	.	4.99451	7.77441	4.80413	128	Distal Intergenic	4	9570459	9572624	2166	2	Glyma.03G061700	Glyma.03G061700.1	70475
1185	Gm03	9621365	9621691	327	*	SRR13197372_peak_1187	170	.	10.5234	20.6749	17.0547	151	Distal Intergenic	4	9608162	9611460	3299	2	Glyma.03G061751	Glyma.03G061751.1	-9905
1186	Gm03	9643940	9644234	295	*	SRR13197372_peak_1188	41	.	4.72216	7.04107	4.15178	194	Distal Intergenic	4	9633440	9635957	2518	2	Glyma.03G061802	Glyma.03G061802.2	-7983
1187	Gm03	9646630	9646929	300	*	SRR13197372_peak_1189	131	.	8.41346	16.654	13.1842	141	Distal Intergenic	4	9633440	9635957	2518	2	Glyma.03G061802	Glyma.03G061802.2	-10673
1188	Gm03	9757768	9758125	358	*	SRR13197372_peak_1190	264	.	13.8717	30.312	26.4665	187	Distal Intergenic	4	9763115	9770792	7678	2	Glyma.03G062300	Glyma.03G062300.2	12667
1189	Gm03	9775910	9776124	215	*	SRR13197372_peak_1191	66	.	6.21836	9.74333	6.60615	126	Distal Intergenic	4	9768305	9770792	2488	2	Glyma.03G062300	Glyma.03G062300.1	-5118
1190	Gm03	9799984	9800388	405	*	SRR13197372_peak_1192	77	.	6.0756	10.9548	7.73999	248	Distal Intergenic	4	9768305	9770792	2488	2	Glyma.03G062300	Glyma.03G062300.1	-29192
1191	Gm03	9802669	9803042	374	*	SRR13197372_peak_1193	87	.	7.17503	11.9947	8.7168	123	Distal Intergenic	4	9830136	9834310	4175	2	Glyma.03G062500	Glyma.03G062500.7	31268
1192	Gm03	9935760	9936074	315	*	SRR13197372_peak_1194	77	.	5.89208	11.019	7.79634	112	Distal Intergenic	4	9960457	9965315	4859	2	Glyma.03G063000	Glyma.03G063000.3	29241
1193	Gm03	10296134	10296405	272	*	SRR13197372_peak_1195	87	.	7.17503	11.9947	8.7168	101	Distal Intergenic	4	10310189	10318918	8730	1	Glyma.03G063600	Glyma.03G063600.1	-13784
1194	Gm03	10576758	10577074	317	*	SRR13197372_peak_1196	76	.	6.69669	10.8542	7.64706	162	Distal Intergenic	4	10603246	10609674	6429	2	Glyma.03G063900	Glyma.03G063900.1	32600
1195	Gm03	10792280	10792487	208	*	SRR13197372_peak_1197	24	.	3.93986	5.08053	2.45988	77	Distal Intergenic	4	10771980	10775259	3280	1	Glyma.03G064100	Glyma.03G064100.3	20300
1196	Gm03	10902581	10902809	229	*	SRR13197372_peak_1198	37	.	4.78335	6.61189	3.75138	102	Distal Intergenic	4	10898519	10901534	3016	2	Glyma.03G064200	Glyma.03G064200.1	-1047
1197	Gm03	11055543	11055927	385	*	SRR13197372_peak_1199	63	.	6.00533	9.40163	6.30909	200	Distal Intergenic	4	10948712	10951936	3225	1	Glyma.03G064400	Glyma.03G064400.2	106831
1198	Gm03	11337867	11338116	250	*	SRR13197372_peak_1200	182	.	2.80292	21.9047	18.2608	135	Promoter	4	11337603	11337824	222	1	Glyma.03G065000	Glyma.03G065000.1	264
1199	Gm03	11477128	11477471	344	*	SRR13197372_peak_1201	121	.	8.61004	15.5765	12.1315	170	Distal Intergenic	4	11332751	11343148	10398	2	Glyma.03G064800	Glyma.03G064800.1	-133980
1200	Gm03	11551463	11551689	227	*	SRR13197372_peak_1202	37	.	4.78335	6.61189	3.75138	85	Distal Intergenic	4	11332751	11343148	10398	2	Glyma.03G064800	Glyma.03G064800.1	-208315
1201	Gm03	11606183	11606421	239	*	SRR13197372_peak_1203	46	.	5.26169	7.61949	4.65387	169	Distal Intergenic	4	11332751	11343148	10398	2	Glyma.03G064800	Glyma.03G064800.1	-263035
1202	Gm03	11932304	11932511	208	*	SRR13197372_peak_1204	37	.	4.71253	6.50083	3.70261	85	Distal Intergenic	4	11934315	11937317	3003	2	Glyma.03G065100	Glyma.03G065100.1	4806
1203	Gm03	11951211	11951586	376	*	SRR13197372_peak_1205	33	.	4.32865	6.14501	3.3713	333	Distal Intergenic	4	11934315	11937317	3003	2	Glyma.03G065100	Glyma.03G065100.1	-13894
1204	Gm03	11951719	11952108	390	*	SRR13197372_peak_1206	45	.	5.18378	7.49622	4.58207	124	Distal Intergenic	4	11934315	11937317	3003	2	Glyma.03G065100	Glyma.03G065100.1	-14402
1205	Gm03	11978886	11979126	241	*	SRR13197372_peak_1207	76	.	6.69669	10.8542	7.64706	87	Promoter	4	11974987	11979332	4346	2	Glyma.03G065500	Glyma.03G065500.1	206
1206	Gm03	12029311	12029617	307	*	SRR13197372_peak_1208	56	.	5.74002	8.66426	5.60823	161	Distal Intergenic	4	11974987	11979388	4402	2	Glyma.03G065500	Glyma.03G065500.2	-49923
1207	Gm03	12043024	12043294	271	*	SRR13197372_peak_1209	66	.	6.21836	9.74333	6.60615	133	Distal Intergenic	4	11974987	11979388	4402	2	Glyma.03G065500	Glyma.03G065500.2	-63636
1208	Gm03	12046077	12046412	336	*	SRR13197372_peak_1210	21	.	3.82668	4.72257	2.13105	158	Distal Intergenic	4	11974987	11979388	4402	2	Glyma.03G065500	Glyma.03G065500.2	-66689
1209	Gm03	12049446	12049659	214	*	SRR13197372_peak_1211	76	.	6.69669	10.8542	7.64706	118	Distal Intergenic	4	11974987	11979388	4402	2	Glyma.03G065500	Glyma.03G065500.2	-70058
1210	Gm03	12273985	12274234	250	*	SRR13197372_peak_1212	66	.	5.83475	9.81229	6.67423	124	Distal Intergenic	4	12422719	12426476	3758	1	Glyma.03G065700	Glyma.03G065700.3	-148485
1211	Gm03	12631358	12631643	286	*	SRR13197372_peak_1213	21	.	3.82668	4.72257	2.13105	123	Distal Intergenic	4	12642111	12645041	2931	2	Glyma.03G066000	Glyma.03G066000.1	13398
1212	Gm03	12838602	12838894	293	*	SRR13197372_peak_1214	43	.	3.66932	7.24853	4.34886	164	Distal Intergenic	4	12955917	12966037	10121	2	Glyma.03G069900	Glyma.03G069900.2	127143
1213	Gm03	12843002	12843307	306	*	SRR13197372_peak_1215	272	.	3.16086	31.0836	27.2302	169	Distal Intergenic	4	12955917	12966037	10121	2	Glyma.03G069900	Glyma.03G069900.2	122730
1214	Gm03	12984723	12985137	415	*	SRR13197372_peak_1216	125	.	7.00538	16.0184	12.5665	146	Exon (Glyma.03G069800.8/Glyma.03G069800, exon 2 of 13)	4	12975916	12991598	15683	1	Glyma.03G069800	Glyma.03G069800.2	8807
1215	Gm03	13186656	13186884	229	*	SRR13197372_peak_1217	83	.	6.69696	11.6031	8.36609	80	Distal Intergenic	4	12975916	12991598	15683	1	Glyma.03G069800	Glyma.03G069800.2	210740
1216	Gm03	13519317	13519524	208	*	SRR13197372_peak_1218	28	.	4.24128	5.54602	2.88134	190	Distal Intergenic	4	13912621	13918655	6035	1	Glyma.03G069700	Glyma.03G069700.2	-393097
1217	Gm03	13858418	13858776	359	*	SRR13197372_peak_1219	109	.	8.1317	14.3574	10.9677	168	Distal Intergenic	4	13912621	13918655	6035	1	Glyma.03G069700	Glyma.03G069700.2	-53845
1218	Gm03	13913970	13914196	227	*	SRR13197372_peak_1220	37	.	4.78335	6.61189	3.75138	101	Intron (Glyma.03G069700.2/Glyma.03G069700, intron 2 of 8)	4	13912621	13918655	6035	1	Glyma.03G069700	Glyma.03G069700.2	1349
1219	Gm03	14005577	14005868	292	*	SRR13197372_peak_1221	178	.	10.3701	21.4911	17.8563	180	Distal Intergenic	4	14097462	14111222	13761	1	Glyma.03G069600	Glyma.03G069600.1	-91594
1220	Gm03	14098106	14098530	425	*	SRR13197372_peak_1222	37	.	4.78335	6.61189	3.75138	161	Promoter	4	14097636	14108360	10725	1	Glyma.03G069600	Glyma.03G069600.2	470
1221	Gm03	14120014	14120272	259	*	SRR13197372_peak_1223	40	.	4.81539	6.91475	4.03633	177	Promoter	4	14119208	14119930	723	1	Glyma.03G069701	Glyma.03G069701.1	806
1222	Gm03	14139081	14139456	376	*	SRR13197372_peak_1224	29	.	4.30502	5.64488	2.90904	169	Distal Intergenic	4	14119208	14119930	723	1	Glyma.03G069701	Glyma.03G069701.1	19873
1223	Gm03	14141369	14141608	240	*	SRR13197372_peak_1225	67	.	6.12868	9.93802	6.7882	149	Distal Intergenic	4	14119208	14119930	723	1	Glyma.03G069701	Glyma.03G069701.1	22161
1224	Gm03	14202440	14202775	336	*	SRR13197372_peak_1226	140	.	8.65729	17.5571	14.0466	162	Distal Intergenic	4	14195102	14197558	2457	1	Glyma.03G069300	Glyma.03G069300.2	7338
1225	Gm03	14286097	14286304	208	*	SRR13197372_peak_1227	21	.	3.82668	4.72257	2.13105	168	Distal Intergenic	4	14322911	14324969	2059	2	Glyma.03G068900	Glyma.03G068900.5	38665
1226	Gm03	14318823	14319030	208	*	SRR13197372_peak_1228	49	.	5.25315	7.88914	4.90947	76	Distal Intergenic	4	14322911	14324969	2059	2	Glyma.03G068900	Glyma.03G068900.5	5939
1227	Gm03	14373423	14373705	283	*	SRR13197372_peak_1229	98	.	7.65337	13.163	9.82651	114	Distal Intergenic	4	14322911	14324969	2059	2	Glyma.03G068900	Glyma.03G068900.5	-48454
1228	Gm03	14428938	14429311	374	*	SRR13197372_peak_1230	186	.	10.2313	22.3651	18.6997	169	Intron (Glyma.03G068800.1/Glyma.03G068800, intron 3 of 9)	4	14426648	14433923	7276	2	Glyma.03G068800	Glyma.03G068800.1	4612
1229	Gm03	14555398	14555773	376	*	SRR13197372_peak_1231	58	.	5.50918	8.93294	5.85811	207	Distal Intergenic	4	14545564	14546518	955	1	Glyma.03G068000	Glyma.03G068000.2	9834
1230	Gm03	14626420	14626646	227	*	SRR13197372_peak_1232	33	.	4.32865	6.14501	3.3713	134	Distal Intergenic	4	14567168	14568397	1230	2	Glyma.03G068101	Glyma.03G068101.1	-58023
1231	Gm03	14665948	14666321	374	*	SRR13197372_peak_1233	37	.	4.78335	6.61189	3.75138	168	Distal Intergenic	4	14693662	14695567	1906	1	Glyma.03G067800	Glyma.03G067800.1	-27341
1232	Gm03	14678279	14678622	344	*	SRR13197372_peak_1234	49	.	5.25315	7.88914	4.90947	112	Distal Intergenic	4	14693662	14695567	1906	1	Glyma.03G067800	Glyma.03G067800.1	-15040
1233	Gm03	14813275	14813493	219	*	SRR13197372_peak_1235	58	.	5.69092	8.89771	5.82966	92	Distal Intergenic	4	14804817	14806484	1668	2	Glyma.03G067700	Glyma.03G067700.1	-6791
1234	Gm03	15109821	15110101	281	*	SRR13197372_peak_1236	56	.	5.74002	8.66426	5.60823	114	Distal Intergenic	4	15139540	15140758	1219	1	Glyma.03G067200	Glyma.03G067200.1	-29439
1235	Gm03	15128692	15129048	357	*	SRR13197372_peak_1237	77	.	5.89208	11.019	7.79634	180	Distal Intergenic	4	15139540	15140758	1219	1	Glyma.03G067200	Glyma.03G067200.1	-10492
1236	Gm03	15266893	15267107	215	*	SRR13197372_peak_1238	64	.	5.65836	9.52054	6.4243	63	Distal Intergenic	4	15271475	15274472	2998	1	Glyma.03G066800	Glyma.03G066800.2	-4368
1237	Gm03	15268300	15268678	379	*	SRR13197372_peak_1239	87	.	6.21942	11.9875	8.7168	128	Distal Intergenic	4	15271475	15274472	2998	1	Glyma.03G066800	Glyma.03G066800.2	-2797
1238	Gm03	15286268	15286802	535	*	SRR13197372_peak_1240	76	.	6.19798	10.7802	7.60166	160	Distal Intergenic	4	15271519	15274676	3158	1	Glyma.03G066800	Glyma.03G066800.1	14749
1239	Gm03	15289378	15289623	246	*	SRR13197372_peak_1241	29	.	3.45679	5.61193	2.90904	106	Distal Intergenic	4	15271519	15274676	3158	1	Glyma.03G066800	Glyma.03G066800.1	17859
1240	Gm03	15348206	15348449	244	*	SRR13197372_peak_1242	37	.	4.78335	6.61189	3.75138	53	Distal Intergenic	4	15355434	15361176	5743	1	Glyma.03G066600	Glyma.03G066600.2	-6985
1241	Gm03	15348653	15348942	290	*	SRR13197372_peak_1243	66	.	6.21836	9.74333	6.60615	178	Distal Intergenic	4	15355434	15361176	5743	1	Glyma.03G066600	Glyma.03G066600.2	-6492
1242	Gm03	15349281	15349854	574	*	SRR13197372_peak_1244	37	.	4.78335	6.61189	3.75138	180	Distal Intergenic	4	15355434	15361176	5743	1	Glyma.03G066600	Glyma.03G066600.2	-5580
1243	Gm03	15349990	15350197	208	*	SRR13197372_peak_1245	37	.	4.78335	6.61189	3.75138	129	Distal Intergenic	4	15355434	15361176	5743	1	Glyma.03G066600	Glyma.03G066600.2	-5237
1244	Gm03	15864381	15865664	1284	*	SRR13197372_peak_1246	275	.	12.9859	31.3885	27.5287	799	Distal Intergenic	4	15875091	15880035	4945	1	Glyma.03G070100	Glyma.03G070100.1	-9427
1245	Gm03	15865904	15866731	828	*	SRR13197372_peak_1247	250	.	13.3934	28.8867	25.0688	590	Distal Intergenic	4	15875091	15880035	4945	1	Glyma.03G070100	Glyma.03G070100.1	-8360
1246	Gm03	15963006	15963358	353	*	SRR13197372_peak_1248	109	.	8.1317	14.3574	10.9677	199	Distal Intergenic	4	15992226	15998517	6292	1	Glyma.03G070300	Glyma.03G070300.1	-28868
1247	Gm03	16172259	16172526	268	*	SRR13197372_peak_1249	21	.	3.82668	4.72257	2.13105	92	Promoter	4	16169709	16173111	3403	2	Glyma.03G070400	Glyma.03G070400.1	585
1248	Gm03	16212781	16212988	208	*	SRR13197372_peak_1250	46	.	5.26169	7.61949	4.65387	42	Distal Intergenic	4	16169709	16173111	3403	2	Glyma.03G070400	Glyma.03G070400.1	-39670
1249	Gm03	16439172	16439379	208	*	SRR13197372_peak_1251	56	.	5.74002	8.66426	5.60823	112	Distal Intergenic	4	16449282	16454342	5061	2	Glyma.03G070500	Glyma.03G070500.1	14963
1250	Gm03	16575032	16575344	313	*	SRR13197372_peak_1252	44	.	4.58273	7.39032	4.48199	185	Promoter	4	16568779	16576216	7438	2	Glyma.03G070900	Glyma.03G070900.1	872
1251	Gm03	16786084	16786310	227	*	SRR13197372_peak_1253	37	.	4.78335	6.61189	3.75138	146	Distal Intergenic	4	16789454	16791518	2065	1	Glyma.03G071700	Glyma.03G071700.1	-3144
1252	Gm03	16821516	16821825	310	*	SRR13197372_peak_1254	66	.	6.21836	9.74333	6.60615	159	Distal Intergenic	4	16789454	16791518	2065	1	Glyma.03G071700	Glyma.03G071700.1	32062
1253	Gm03	17008287	17008503	217	*	SRR13197372_peak_1255	39	.	4.75297	6.81627	3.94852	131	Distal Intergenic	4	16991799	16993720	1922	1	Glyma.03G071900	Glyma.03G071900.1	16488
1254	Gm03	17083940	17084147	208	*	SRR13197372_peak_1256	56	.	5.74002	8.66426	5.60823	95	Distal Intergenic	4	17100368	17104311	3944	2	Glyma.03G072201	Glyma.03G072201.1	20164
1255	Gm03	17193682	17194212	531	*	SRR13197372_peak_1257	109	.	8.1317	14.3574	10.9677	191	Distal Intergenic	4	17148264	17150175	1912	1	Glyma.03G072300	Glyma.03G072300.1	45418
1256	Gm03	17476910	17477260	351	*	SRR13197372_peak_1258	37	.	4.78335	6.61189	3.75138	275	Distal Intergenic	4	17456273	17469810	13538	1	Glyma.03G073300	Glyma.03G073300.4	20637
1257	Gm03	17545338	17545568	231	*	SRR13197372_peak_1259	66	.	6.21836	9.74333	6.60615	129	Intron (Glyma.03G073700.3/Glyma.03G073700, intron 6 of 6)	4	17543796	17544242	447	1	Glyma.03G073700	Glyma.03G073700.9	1542
1258	Gm03	17617179	17617631	453	*	SRR13197372_peak_1260	76	.	6.69669	10.8542	7.64706	290	Distal Intergenic	4	17571596	17576058	4463	1	Glyma.03G073704	Glyma.03G073704.1	45583
1259	Gm03	17618303	17618578	276	*	SRR13197372_peak_1261	66	.	6.21836	9.74333	6.60615	136	Distal Intergenic	4	17663627	17664078	452	1	Glyma.03G073708	Glyma.03G073708.1	-45049
1260	Gm03	17669782	17669991	210	*	SRR13197372_peak_1262	56	.	5.74002	8.66426	5.60823	113	Promoter	4	17668689	17670297	1609	2	Glyma.03G073710	Glyma.03G073710.1	306
1261	Gm03	17732913	17733136	224	*	SRR13197372_peak_1263	77	.	6.56644	11.0079	7.78756	73	Promoter	4	17732064	17734367	2304	1	Glyma.03G073712	Glyma.03G073712.1	849
1262	Gm03	17749464	17749911	448	*	SRR13197372_peak_1264	98	.	7.44197	13.2293	9.88793	152	Promoter	4	17748966	17761675	12710	1	Glyma.03G073714	Glyma.03G073714.3	498
1263	Gm03	17783261	17783974	714	*	SRR13197372_peak_1265	415	.	17.9483	45.6128	41.5263	404	Distal Intergenic	4	17799025	17799730	706	2	Glyma.03G073722	Glyma.03G073722.1	15756
1264	Gm03	18316771	18317148	378	*	SRR13197372_peak_1266	77	.	6.29621	10.9431	7.73062	255	Distal Intergenic	4	18313549	18315928	2380	1	Glyma.03G073756	Glyma.03G073756.1	3222
1265	Gm03	19041011	19041292	282	*	SRR13197372_peak_1267	46	.	4.52924	7.59414	4.65387	176	Distal Intergenic	4	18911846	18916722	4877	2	Glyma.03G073778	Glyma.03G073778.1	-124289
1266	Gm03	19186069	19186320	252	*	SRR13197372_peak_1268	66	.	6.21836	9.74333	6.60615	141	Distal Intergenic	4	19173765	19173869	105	2	Glyma.03G073780	Glyma.03G073780.1	-12200
1267	Gm03	19238130	19238395	266	*	SRR13197372_peak_1269	98	.	7.44197	13.2293	9.88793	178	Distal Intergenic	4	19173765	19173869	105	2	Glyma.03G073780	Glyma.03G073780.1	-64261
1268	Gm03	19256142	19256696	555	*	SRR13197372_peak_1270	415	.	17.9483	45.6128	41.5263	273	Distal Intergenic	4	19173765	19173869	105	2	Glyma.03G073780	Glyma.03G073780.1	-82273
1269	Gm03	19280097	19280304	208	*	SRR13197372_peak_1271	29	.	4.30502	5.64488	2.90904	67	Distal Intergenic	4	19173765	19173869	105	2	Glyma.03G073780	Glyma.03G073780.1	-106228
1270	Gm03	19560482	19560867	386	*	SRR13197372_peak_1272	29	.	4.30502	5.64488	2.90904	106	Intron (Glyma.03G074000.1/Glyma.03G074000, intron 4 of 4)	4	19560629	19563371	2743	2	Glyma.03G074000	Glyma.03G074000.1	2504
1271	Gm03	19655757	19656153	397	*	SRR13197372_peak_1273	37	.	4.78335	6.61189	3.75138	52	Distal Intergenic	4	19670040	19673545	3506	2	Glyma.03G074167	Glyma.03G074167.1	17392
1272	Gm03	19659445	19659696	252	*	SRR13197372_peak_1274	87	.	7.17503	11.9947	8.7168	93	Distal Intergenic	4	19670040	19673545	3506	2	Glyma.03G074167	Glyma.03G074167.1	13849
1273	Gm03	19949849	19950122	274	*	SRR13197372_peak_1275	98	.	7.65337	13.163	9.82651	127	Distal Intergenic	4	19950567	19953027	2461	2	Glyma.03G075600	Glyma.03G075600.1	2905
1274	Gm03	20047821	20048850	1030	*	SRR13197372_peak_1276	87	.	7.17503	11.9947	8.7168	707	Distal Intergenic	4	20043262	20046300	3039	2	Glyma.03G076300	Glyma.03G076300.1	-1521
1275	Gm03	20446712	20446928	217	*	SRR13197372_peak_1277	49	.	5.11567	7.97119	4.98313	145	Distal Intergenic	4	20423690	20425480	1791	1	Glyma.03G077600	Glyma.03G077600.1	23022
1276	Gm03	20451936	20452252	317	*	SRR13197372_peak_1278	56	.	5.74002	8.66426	5.60823	167	Distal Intergenic	4	20423690	20425480	1791	1	Glyma.03G077600	Glyma.03G077600.1	28246
1277	Gm03	20512628	20512923	296	*	SRR13197372_peak_1279	42	.	4.93526	7.10382	4.21123	130	Distal Intergenic	4	20492401	20493927	1527	2	Glyma.03G077800	Glyma.03G077800.1	-18701
1278	Gm03	20818015	20818222	208	*	SRR13197372_peak_1280	32	.	4.37763	5.97742	3.21757	54	Promoter	4	20818185	20820238	2054	1	Glyma.03G078200	Glyma.03G078200.1	0
1279	Gm03	20838739	20838974	236	*	SRR13197372_peak_1281	76	.	6.69669	10.8542	7.64706	165	Intron (Glyma.03G078300.1/Glyma.03G078300, intron 2 of 12)	4	20833883	20839979	6097	2	Glyma.03G078300	Glyma.03G078300.1	1005
1280	Gm03	21056679	21057003	325	*	SRR13197372_peak_1282	46	.	5.22324	7.55863	4.64123	132	Distal Intergenic	4	21082418	21084345	1928	1	Glyma.03G078900	Glyma.03G078900.1	-25415
1281	Gm03	21072927	21073139	213	*	SRR13197372_peak_1283	43	.	5.05647	7.29508	4.39181	84	Distal Intergenic	4	21082418	21084345	1928	1	Glyma.03G078900	Glyma.03G078900.1	-9279
1282	Gm03	21115633	21116003	371	*	SRR13197372_peak_1284	41	.	4.72216	7.04107	4.15178	221	Distal Intergenic	4	21082418	21084345	1928	1	Glyma.03G078900	Glyma.03G078900.1	33215
1283	Gm03	21238261	21238580	320	*	SRR13197372_peak_1285	35	.	4.59679	6.3197	3.53467	162	Distal Intergenic	4	21240066	21241181	1116	1	Glyma.03G079100	Glyma.03G079100.3	-1486
1284	Gm03	21407093	21407319	227	*	SRR13197372_peak_1286	24	.	3.93986	5.08053	2.45988	172	Intron (Glyma.03G079500.1/Glyma.03G079500, intron 3 of 9)	4	21394428	21422744	28317	2	Glyma.03G079500	Glyma.03G079500.1	15425
1285	Gm03	21685560	21685788	229	*	SRR13197372_peak_1287	56	.	5.74002	8.66426	5.60823	122	Distal Intergenic	4	21725875	21726698	824	2	Glyma.03G080000	Glyma.03G080000.1	40910
1286	Gm03	21690814	21691069	256	*	SRR13197372_peak_1288	21	.	3.82668	4.72257	2.13105	126	Distal Intergenic	4	21725875	21726698	824	2	Glyma.03G080000	Glyma.03G080000.1	35629
1287	Gm03	21737275	21737572	298	*	SRR13197372_peak_1289	56	.	5.74002	8.66426	5.60823	204	Distal Intergenic	4	21725875	21726698	824	2	Glyma.03G080000	Glyma.03G080000.1	-10577
1288	Gm03	21819959	21820378	420	*	SRR13197372_peak_1290	45	.	4.79755	7.45276	4.5425	108	Distal Intergenic	4	21788777	21791192	2416	2	Glyma.03G080100	Glyma.03G080100.1	-28767
1289	Gm03	21825420	21825627	208	*	SRR13197372_peak_1291	35	.	4.58553	6.30209	3.51979	112	Distal Intergenic	4	21788777	21791192	2416	2	Glyma.03G080100	Glyma.03G080100.1	-34228
1290	Gm03	21875640	21875989	350	*	SRR13197372_peak_1292	121	.	8.30554	15.5295	12.1077	155	Distal Intergenic	4	21788777	21791192	2416	2	Glyma.03G080100	Glyma.03G080100.1	-84448
1291	Gm03	22304064	22304364	301	*	SRR13197372_peak_1293	49	.	5.11567	7.97119	4.98313	141	Exon (Glyma.03G080300.1/Glyma.03G080300, exon 6 of 6)	4	22324833	22328186	3354	1	Glyma.03G080400	Glyma.03G080400.1	-20469
1292	Gm03	22483473	22483703	231	*	SRR13197372_peak_1294	85	.	7.0688	11.8224	8.58026	97	Distal Intergenic	4	22488704	22489960	1257	1	Glyma.03G080500	Glyma.03G080500.1	-5001
1293	Gm03	22568179	22568619	441	*	SRR13197372_peak_1295	140	.	8.65729	17.5571	14.0466	193	Distal Intergenic	4	22488704	22489960	1257	1	Glyma.03G080500	Glyma.03G080500.1	79475
1294	Gm03	22905080	22905287	208	*	SRR13197372_peak_1296	47	.	5.17311	7.76171	4.79203	108	Distal Intergenic	4	22976013	22977428	1416	1	Glyma.03G080700	Glyma.03G080700.1	-70726
1295	Gm03	22914454	22914661	208	*	SRR13197372_peak_1297	37	.	4.78335	6.61189	3.75138	90	Distal Intergenic	4	22976013	22977428	1416	1	Glyma.03G080700	Glyma.03G080700.1	-61352
1296	Gm03	22932443	22932650	208	*	SRR13197372_peak_1298	37	.	4.78335	6.61189	3.75138	35	Distal Intergenic	4	22976013	22977428	1416	1	Glyma.03G080700	Glyma.03G080700.1	-43363
1297	Gm03	22966403	22966612	210	*	SRR13197372_peak_1299	44	.	4.58273	7.39032	4.48199	87	Distal Intergenic	4	22976013	22977428	1416	1	Glyma.03G080700	Glyma.03G080700.1	-9401
1298	Gm03	23052427	23053346	920	*	SRR13197372_peak_1300	66	.	6.21836	9.74333	6.60615	341	Distal Intergenic	4	23092404	23096382	3979	1	Glyma.03G081200	Glyma.03G081200.1	-39058
1299	Gm03	23098664	23098975	312	*	SRR13197372_peak_1301	26	.	3.62339	5.23323	2.60093	112	Distal Intergenic	4	23092408	23096371	3964	1	Glyma.03G081200	Glyma.03G081200.4	6256
1300	Gm03	23180330	23180647	318	*	SRR13197372_peak_1302	55	.	5.65504	8.52876	5.51488	179	Exon (Glyma.03G081300.1/Glyma.03G081300, exon 21 of 21)	4	23183612	23183824	213	1	Glyma.03G081350	Glyma.03G081350.1	-2965
1301	Gm03	23700847	23701187	341	*	SRR13197372_peak_1303	145	.	9.56671	18.0835	14.5451	140	Distal Intergenic	4	23650507	23653582	3076	2	Glyma.03G081900	Glyma.03G081900.1	-47265
1302	Gm03	23778113	23778538	426	*	SRR13197372_peak_1304	170	.	10.5234	20.6749	17.0547	238	Distal Intergenic	4	23863062	23864420	1359	1	Glyma.03G082100	Glyma.03G082100.1	-84524
1303	Gm03	23846755	23847198	444	*	SRR13197372_peak_1305	113	.	8.13438	14.7961	11.3951	136	Distal Intergenic	4	23863062	23864420	1359	1	Glyma.03G082100	Glyma.03G082100.1	-15864
1304	Gm03	23976447	23976697	251	*	SRR13197372_peak_1306	56	.	5.56574	8.69686	5.63882	195	Distal Intergenic	4	24002391	24004758	2368	1	Glyma.03G082300	Glyma.03G082300.3	-25694
1305	Gm03	24152298	24152505	208	*	SRR13197372_peak_1307	56	.	5.74002	8.66426	5.60823	48	Distal Intergenic	4	24192892	24198547	5656	1	Glyma.03G082800	Glyma.03G082800.1	-40387
1306	Gm03	24187471	24188073	603	*	SRR13197372_peak_1308	199	.	10.6249	23.6095	19.9102	363	Distal Intergenic	4	24192892	24198547	5656	1	Glyma.03G082800	Glyma.03G082800.1	-4819
1307	Gm03	24219613	24219923	311	*	SRR13197372_peak_1309	67	.	6.12868	9.93802	6.7882	136	Distal Intergenic	4	24228256	24230475	2220	1	Glyma.03G082900	Glyma.03G082900.1	-8333
1308	Gm03	24221145	24221440	296	*	SRR13197372_peak_1310	93	.	7.35487	12.677	9.38049	121	Distal Intergenic	4	24228256	24230475	2220	1	Glyma.03G082900	Glyma.03G082900.1	-6816
1309	Gm03	24255558	24255942	385	*	SRR13197372_peak_1311	66	.	6.21836	9.74333	6.60615	125	Distal Intergenic	4	24259162	24313417	54256	1	Glyma.03G083100	Glyma.03G083100.4	-3220
1310	Gm03	24455779	24455986	208	*	SRR13197372_peak_1312	46	.	5.26169	7.61949	4.65387	74	Distal Intergenic	4	24447691	24449063	1373	1	Glyma.03G083500	Glyma.03G083500.4	8088
1311	Gm03	24458652	24458974	323	*	SRR13197372_peak_1313	56	.	5.74002	8.66426	5.60823	116	Distal Intergenic	4	24447691	24449063	1373	1	Glyma.03G083500	Glyma.03G083500.4	10961
1312	Gm03	24625876	24626083	208	*	SRR13197372_peak_1314	29	.	4.30502	5.64488	2.90904	28	Distal Intergenic	4	24651985	24656026	4042	1	Glyma.03G084000	Glyma.03G084000.1	-25902
1313	Gm03	24966951	24967292	342	*	SRR13197372_peak_1315	60	.	5.23741	9.15275	6.06782	200	Distal Intergenic	4	24915615	24923905	8291	2	Glyma.03G084200	Glyma.03G084200.1	-43046
1314	Gm03	25075758	25076037	280	*	SRR13197372_peak_1316	67	.	6.1342	9.94693	6.79596	127	Distal Intergenic	4	25173519	25176059	2541	2	Glyma.03G084300	Glyma.03G084300.1	100022
1315	Gm03	25085076	25085504	429	*	SRR13197372_peak_1317	327	.	15.3217	36.7524	32.7962	197	Distal Intergenic	4	25173519	25176059	2541	2	Glyma.03G084300	Glyma.03G084300.1	90555
1316	Gm03	25093547	25093876	330	*	SRR13197372_peak_1318	46	.	5.26169	7.61949	4.65387	126	Distal Intergenic	4	25173519	25176059	2541	2	Glyma.03G084300	Glyma.03G084300.1	82183
1317	Gm03	25710908	25711215	308	*	SRR13197372_peak_1319	98	.	7.44197	13.2293	9.88793	184	Distal Intergenic	4	25715955	25719591	3637	2	Glyma.03G085000	Glyma.03G085000.3	8376
1318	Gm03	25713374	25714102	729	*	SRR13197372_peak_1320	223	.	12.4367	26.0822	22.3228	361	Distal Intergenic	4	25715955	25719591	3637	2	Glyma.03G085000	Glyma.03G085000.3	5489
1319	Gm03	25800801	25801011	211	*	SRR13197372_peak_1321	56	.	5.74002	8.66426	5.60823	56	Distal Intergenic	4	25805703	25808895	3193	2	Glyma.03G085100	Glyma.03G085100.1	7884
1320	Gm03	25908595	25908802	208	*	SRR13197372_peak_1322	19	.	3.5302	4.44925	1.98082	103	Distal Intergenic	4	25809661	25810279	619	2	Glyma.03G085150	Glyma.03G085150.1	-98316
1321	Gm03	25987291	25987758	468	*	SRR13197372_peak_1323	120	.	8.52549	15.4378	12.0178	205	Distal Intergenic	4	26020715	26021311	597	1	Glyma.03G085400	Glyma.03G085400.2	-32957
1322	Gm03	26442893	26443193	301	*	SRR13197372_peak_1324	54	.	5.2389	8.48931	5.47954	158	Distal Intergenic	4	26477058	26487666	10609	2	Glyma.03G085700	Glyma.03G085700.3	44473
1323	Gm03	26502777	26503009	233	*	SRR13197372_peak_1325	25	.	3.84193	5.13952	2.51419	152	Promoter	4	26498777	26503576	4800	2	Glyma.03G085900	Glyma.03G085900.1	567
1324	Gm03	26532912	26533243	332	*	SRR13197372_peak_1326	126	.	6.7964	16.0562	12.6033	166	Distal Intergenic	4	26524382	26526631	2250	2	Glyma.03G085951	Glyma.03G085951.1	-6281
1325	Gm03	26614469	26614768	300	*	SRR13197372_peak_1327	36	.	4.6772	6.4455	3.65261	166	Distal Intergenic	4	26569108	26581159	12052	2	Glyma.03G086000	Glyma.03G086000.1	-33310
1326	Gm03	26686628	26686835	208	*	SRR13197372_peak_1328	37	.	4.78335	6.61189	3.75138	66	Distal Intergenic	4	26702781	26706925	4145	1	Glyma.03G086100	Glyma.03G086100.1	-15946
1327	Gm03	26767425	26767739	315	*	SRR13197372_peak_1329	85	.	6.59901	11.8369	8.59452	112	Promoter	4	26767179	26769758	2580	1	Glyma.03G086400	Glyma.03G086400.1	246
1328	Gm03	26842825	26843122	298	*	SRR13197372_peak_1330	98	.	7.65337	13.163	9.82651	109	Distal Intergenic	4	26886163	26889921	3759	2	Glyma.03G086800	Glyma.03G086800.1	46799
1329	Gm03	26916749	26917027	279	*	SRR13197372_peak_1331	58	.	5.69092	8.89771	5.82966	106	Distal Intergenic	4	26886163	26889921	3759	2	Glyma.03G086800	Glyma.03G086800.1	-26828
1330	Gm03	27074881	27075088	208	*	SRR13197372_peak_1332	37	.	4.25539	6.5522	3.75054	114	Distal Intergenic	4	27114258	27114887	630	1	Glyma.03G087001	Glyma.03G087001.1	-39170
1331	Gm03	27349882	27350102	221	*	SRR13197372_peak_1333	72	.	6.43551	10.4329	7.26498	81	Distal Intergenic	4	27332570	27336951	4382	1	Glyma.03G088000	Glyma.03G088000.5	17312
1332	Gm03	27385028	27385370	343	*	SRR13197372_peak_1334	132	.	8.76314	16.756	13.2808	167	Distal Intergenic	4	27369628	27374515	4888	1	Glyma.03G088100	Glyma.03G088100.6	15400
1333	Gm03	27415996	27416235	240	*	SRR13197372_peak_1335	51	.	5.39686	8.11779	5.12184	139	Distal Intergenic	4	27418061	27418609	549	1	Glyma.03G088250	Glyma.03G088250.1	-1826
1334	Gm03	27458375	27458808	434	*	SRR13197372_peak_1336	29	.	3.75971	5.70214	2.96305	379	Exon (Glyma.03G088400.1/Glyma.03G088400, exon 4 of 8)	4	27456569	27463546	6978	2	Glyma.03G088400	Glyma.03G088400.1	4738
1335	Gm03	27476472	27476765	294	*	SRR13197372_peak_1337	145	.	9.56671	18.0835	14.5451	184	Distal Intergenic	4	27456569	27463546	6978	2	Glyma.03G088400	Glyma.03G088400.1	-12926
1336	Gm03	27696761	27696969	209	*	SRR13197372_peak_1338	49	.	5.25315	7.88914	4.90947	107	Promoter	4	27695887	27697098	1212	1	Glyma.03G088900	Glyma.03G088900.1	874
1337	Gm03	27728834	27729099	266	*	SRR13197372_peak_1339	46	.	5.26169	7.61949	4.65387	121	Distal Intergenic	4	27739897	27767247	27351	1	Glyma.03G089000	Glyma.03G089000.1	-10798
1338	Gm03	27897745	27897964	220	*	SRR13197372_peak_1340	49	.	5.25315	7.88914	4.90947	62	Promoter	4	27897361	27900480	3120	1	Glyma.03G089600	Glyma.03G089600.1	384
1339	Gm03	27998873	27999140	268	*	SRR13197372_peak_1341	55	.	5.65504	8.52876	5.51488	133	Distal Intergenic	4	27980352	27990625	10274	2	Glyma.03G090100	Glyma.03G090100.1	-8248
1340	Gm03	28261079	28261286	208	*	SRR13197372_peak_1342	56	.	5.74002	8.66426	5.60823	113	Distal Intergenic	4	28269030	28270795	1766	1	Glyma.03G091200	Glyma.03G091200.1	-7744
1341	Gm03	28405012	28405368	357	*	SRR13197372_peak_1343	109	.	8.1317	14.3574	10.9677	156	Intron (Glyma.03G091800.1/Glyma.03G091800, intron 2 of 13)	4	28394055	28406517	12463	2	Glyma.03G091800	Glyma.03G091800.1	1149
1342	Gm03	28434219	28434455	237	*	SRR13197372_peak_1344	59	.	5.36082	9.02389	5.94504	163	Distal Intergenic	4	28429524	28430537	1014	1	Glyma.03G092200	Glyma.03G092200.1	4695
1343	Gm03	28592716	28593148	433	*	SRR13197372_peak_1345	30	.	1.88727	5.83726	3.09058	263	Distal Intergenic	4	28597553	28603396	5844	2	Glyma.03G092700	Glyma.03G092700.1	10248
1344	Gm03	28611777	28611991	215	*	SRR13197372_peak_1346	29	.	4.30502	5.64488	2.90904	40	Distal Intergenic	4	28597553	28603396	5844	2	Glyma.03G092700	Glyma.03G092700.1	-8381
1345	Gm03	28647073	28647350	278	*	SRR13197372_peak_1347	133	.	9.08837	16.8189	13.3262	172	Distal Intergenic	4	28597553	28603396	5844	2	Glyma.03G092700	Glyma.03G092700.1	-43677
1346	Gm03	28670348	28670635	288	*	SRR13197372_peak_1348	84	.	6.53128	11.7237	8.48459	131	Distal Intergenic	4	28721878	28726685	4808	2	Glyma.03G092800	Glyma.03G092800.1	56050
1347	Gm03	28818006	28818262	257	*	SRR13197372_peak_1349	66	.	6.21836	9.74333	6.60615	102	Distal Intergenic	4	28832123	28837323	5201	1	Glyma.03G093200	Glyma.03G093200.2	-13861
1348	Gm03	28818791	28819413	623	*	SRR13197372_peak_1350	37	.	4.78335	6.61189	3.75138	196	Distal Intergenic	4	28832123	28837323	5201	1	Glyma.03G093200	Glyma.03G093200.2	-12710
1349	Gm03	29077037	29077631	595	*	SRR13197372_peak_1351	66	.	6.21836	9.74333	6.60615	194	Promoter	4	29068926	29078352	9427	2	Glyma.03G094200	Glyma.03G094200.2	721
1350	Gm03	29119490	29119776	287	*	SRR13197372_peak_1352	190	.	3.02714	22.692	19.0218	113	Promoter	4	29119117	29119809	693	1	Glyma.03G094400	Glyma.03G094400.1	373
1351	Gm03	29225978	29226496	519	*	SRR13197372_peak_1353	87	.	7.17503	11.9947	8.7168	330	Distal Intergenic	4	29216123	29216844	722	2	Glyma.03G094800	Glyma.03G094800.1	-9134
1352	Gm03	29542981	29543224	244	*	SRR13197372_peak_1354	46	.	5.26169	7.61949	4.65387	102	Distal Intergenic	4	29557426	29563775	6350	1	Glyma.03G096300	Glyma.03G096300.2	-14202
1353	Gm03	29558062	29558269	208	*	SRR13197372_peak_1355	29	.	4.30502	5.64488	2.90904	31	Promoter	4	29557521	29563767	6247	1	Glyma.03G096300	Glyma.03G096300.1	541
1354	Gm03	29573605	29573874	270	*	SRR13197372_peak_1356	87	.	7.17503	11.9947	8.7168	135	Promoter	4	29573200	29585266	12067	1	Glyma.03G096400	Glyma.03G096400.2	405
1355	Gm03	29578909	29579203	295	*	SRR13197372_peak_1357	76	.	6.69669	10.8542	7.64706	155	Exon (Glyma.03G096400.2/Glyma.03G096400, exon 3 of 3)	4	29573200	29585266	12067	1	Glyma.03G096400	Glyma.03G096400.2	5709
1356	Gm03	29612189	29612587	399	*	SRR13197372_peak_1358	40	.	4.81973	6.92159	4.04131	120	Distal Intergenic	4	29604366	29608337	3972	2	Glyma.03G096600	Glyma.03G096600.1	-3852
1357	Gm03	29646639	29646978	340	*	SRR13197372_peak_1359	76	.	6.69669	10.8542	7.64706	193	Distal Intergenic	4	29672884	29678345	5462	2	Glyma.03G096900	Glyma.03G096900.1	31367
1358	Gm03	29676147	29676675	529	*	SRR13197372_peak_1360	227	.	11.6186	26.501	22.7354	147	Exon (Glyma.03G096900.1/Glyma.03G096900, exon 4 of 10)	4	29672884	29678345	5462	2	Glyma.03G096900	Glyma.03G096900.1	1670
1359	Gm03	29723267	29723558	292	*	SRR13197372_peak_1361	98	.	7.65337	13.163	9.82651	137	Exon (Glyma.03G097500.1/Glyma.03G097500, exon 5 of 10)	4	29720767	29726233	5467	2	Glyma.03G097500	Glyma.03G097500.1	2675
1360	Gm03	29907154	29907566	413	*	SRR13197372_peak_1362	60	.	5.23741	9.15275	6.06782	225	Distal Intergenic	4	29896744	29899421	2678	2	Glyma.03G098700	Glyma.03G098700.1	-7733
1361	Gm03	30169681	30169956	276	*	SRR13197372_peak_1363	77	.	6.0756	10.9548	7.73999	118	Promoter	4	30157792	30169952	12161	2	Glyma.03G100500	Glyma.03G100500.5	0
1362	Gm03	30177156	30177365	210	*	SRR13197372_peak_1364	46	.	5.26169	7.61949	4.65387	67	Promoter	4	30172123	30177012	4890	2	Glyma.03G100600	Glyma.03G100600.1	-144
1363	Gm03	30301422	30301793	372	*	SRR13197372_peak_1365	196	.	11.48	23.3432	19.6495	182	Distal Intergenic	4	30253149	30264449	11301	1	Glyma.03G101200	Glyma.03G101200.1	48273
1364	Gm03	30332961	30333220	260	*	SRR13197372_peak_1366	76	.	6.69669	10.8542	7.64706	134	Distal Intergenic	4	30253149	30264449	11301	1	Glyma.03G101200	Glyma.03G101200.1	79812
1365	Gm03	30712830	30713195	366	*	SRR13197372_peak_1367	37	.	4.78335	6.61189	3.75138	172	Distal Intergenic	4	30703018	30707419	4402	1	Glyma.03G102700	Glyma.03G102700.2	9812
1366	Gm03	30718237	30718530	294	*	SRR13197372_peak_1368	20	.	3.69559	4.52224	2.03769	172	Distal Intergenic	4	30703018	30707419	4402	1	Glyma.03G102700	Glyma.03G102700.2	15219
1367	Gm03	31026074	31026285	212	*	SRR13197372_peak_1369	37	.	4.78335	6.61189	3.75138	164	Promoter	4	31023457	31026579	3123	2	Glyma.03G104000	Glyma.03G104000.1	294
1368	Gm03	31075429	31075874	446	*	SRR13197372_peak_1370	75	.	5.94548	10.7325	7.55594	282	Distal Intergenic	4	31083471	31088185	4715	1	Glyma.03G104500	Glyma.03G104500.1	-7597
1369	Gm03	31118181	31118485	305	*	SRR13197372_peak_1371	21	.	3.82668	4.72257	2.13105	98	Distal Intergenic	4	31135453	31137275	1823	2	Glyma.03G104700	Glyma.03G104700.1	18790
1370	Gm03	31363425	31363642	218	*	SRR13197372_peak_1372	43	.	4.64604	7.20357	4.30481	150	Distal Intergenic	4	31368639	31372154	3516	1	Glyma.03G105300	Glyma.03G105300.1	-4997
1371	Gm03	31369147	31369492	346	*	SRR13197372_peak_1373	76	.	6.69669	10.8542	7.64706	189	Promoter	4	31368639	31372154	3516	1	Glyma.03G105300	Glyma.03G105300.1	508
1372	Gm03	31392814	31393135	322	*	SRR13197372_peak_1374	46	.	4.89405	7.61065	4.65387	127	Distal Intergenic	4	31386003	31387581	1579	1	Glyma.03G105400	Glyma.03G105400.1	6811
1373	Gm03	31457028	31457338	311	*	SRR13197372_peak_1375	35	.	3.25872	6.28254	3.50141	150	Distal Intergenic	4	31469358	31471563	2206	2	Glyma.03G105601	Glyma.03G105601.1	14225
1374	Gm03	31539398	31539876	479	*	SRR13197372_peak_1376	157	.	10.045	19.3691	15.7881	142	Distal Intergenic	4	31561802	31563582	1781	2	Glyma.03G105700	Glyma.03G105700.4	23706
1375	Gm03	31636295	31636706	412	*	SRR13197372_peak_1377	381	.	17.6984	42.2063	38.1636	205	Distal Intergenic	4	31613078	31615545	2468	1	Glyma.03G106200	Glyma.03G106200.1	23217
1376	Gm03	31681673	31682603	931	*	SRR13197372_peak_1378	121	.	8.61004	15.5765	12.1315	322	Promoter	4	31681105	31689970	8866	1	Glyma.03G106500	Glyma.03G106500.1	568
1377	Gm03	31693676	31694109	434	*	SRR13197372_peak_1379	121	.	8.61004	15.5765	12.1315	328	Distal Intergenic	4	31681105	31689970	8866	1	Glyma.03G106500	Glyma.03G106500.1	12571
1378	Gm03	31799311	31799518	208	*	SRR13197372_peak_1380	42	.	4.93526	7.10382	4.21123	95	Distal Intergenic	4	31782862	31784501	1640	2	Glyma.03G106633	Glyma.03G106633.1	-14810
1379	Gm03	31808004	31808390	387	*	SRR13197372_peak_1381	109	.	8.1317	14.3574	10.9677	166	Distal Intergenic	4	31822206	31828977	6772	1	Glyma.03G106902	Glyma.03G106902.1	-13816
1380	Gm03	31809118	31809325	208	*	SRR13197372_peak_1382	21	.	3.82668	4.72257	2.13105	157	Distal Intergenic	4	31822206	31828977	6772	1	Glyma.03G106902	Glyma.03G106902.1	-12881
1381	Gm03	31818731	31819157	427	*	SRR13197372_peak_1383	183	.	11.0017	21.9998	18.3413	223	Distal Intergenic	4	31822206	31828977	6772	1	Glyma.03G106902	Glyma.03G106902.1	-3049
1382	Gm03	31823357	31823779	423	*	SRR13197372_peak_1384	46	.	5.26169	7.61949	4.65387	126	Intron (Glyma.03G106902.1/Glyma.03G106902, intron 2 of 4)	4	31822206	31828977	6772	1	Glyma.03G106902	Glyma.03G106902.1	1151
1383	Gm03	31824131	31824662	532	*	SRR13197372_peak_1385	58	.	5.50918	8.93294	5.85811	111	Intron (Glyma.03G106902.1/Glyma.03G106902, intron 2 of 4)	4	31822206	31828977	6772	1	Glyma.03G106902	Glyma.03G106902.1	1925
1384	Gm03	31844086	31844485	400	*	SRR13197372_peak_1386	46	.	5.26169	7.61949	4.65387	276	Distal Intergenic	4	31853095	31854682	1588	2	Glyma.03G107000	Glyma.03G107000.1	10197
1385	Gm03	31910732	31911087	356	*	SRR13197372_peak_1387	121	.	8.61004	15.5765	12.1315	180	Exon (Glyma.03G107300.1/Glyma.03G107300, exon 9 of 20)	4	31900906	31918190	17285	1	Glyma.03G107300	Glyma.03G107300.1	9826
1386	Gm03	31926680	31926966	287	*	SRR13197372_peak_1388	140	.	8.65729	17.5571	14.0466	111	Distal Intergenic	4	31900906	31918190	17285	1	Glyma.03G107300	Glyma.03G107300.1	25774
1387	Gm03	32072958	32073275	318	*	SRR13197372_peak_1389	87	.	7.17503	11.9947	8.7168	127	Intron (Glyma.03G108200.1/Glyma.03G108200, intron 9 of 20)	4	32062316	32078646	16331	2	Glyma.03G108200	Glyma.03G108200.1	5371
1388	Gm03	32091652	32091871	220	*	SRR13197372_peak_1390	56	.	5.74002	8.66426	5.60823	113	Downstream (<=300bp)	4	32088038	32091264	3227	1	Glyma.03G108300	Glyma.03G108300.1	3614
1389	Gm03	32143298	32143655	358	*	SRR13197372_peak_1391	41	.	4.72216	7.04107	4.15178	204	Exon (Glyma.03G108900.1/Glyma.03G108900, exon 6 of 11)	4	32139697	32146819	7123	2	Glyma.03G108900	Glyma.03G108900.1	3164
1390	Gm03	32223736	32224046	311	*	SRR13197372_peak_1392	87	.	7.17503	11.9947	8.7168	175	Distal Intergenic	4	32200454	32208521	8068	2	Glyma.03G109100	Glyma.03G109100.1	-15215
1391	Gm03	32246919	32247183	265	*	SRR13197372_peak_1393	72	.	6.43551	10.4329	7.26498	121	Distal Intergenic	4	32269813	32272876	3064	1	Glyma.03G109200	Glyma.03G109200.3	-22630
1392	Gm03	32252202	32252500	299	*	SRR13197372_peak_1394	56	.	5.74002	8.66426	5.60823	108	Distal Intergenic	4	32269813	32272876	3064	1	Glyma.03G109200	Glyma.03G109200.3	-17313
1393	Gm03	32445621	32445843	223	*	SRR13197372_peak_1395	41	.	4.72216	7.04107	4.15178	173	Distal Intergenic	4	32415982	32417492	1511	2	Glyma.03G109800	Glyma.03G109800.1	-28129
1394	Gm03	32609571	32609965	395	*	SRR13197372_peak_1396	109	.	8.1317	14.3574	10.9677	207	Promoter	4	32603317	32610463	7147	2	Glyma.03G110300	Glyma.03G110300.1	498
1395	Gm03	32753717	32754277	561	*	SRR13197372_peak_1397	33	.	4.32865	6.14501	3.3713	110	Distal Intergenic	4	32733834	32739743	5910	1	Glyma.03G111000	Glyma.03G111000.3	19883
1396	Gm03	32852616	32852935	320	*	SRR13197372_peak_1398	98	.	7.65337	13.163	9.82651	199	Distal Intergenic	4	32840601	32844473	3873	2	Glyma.03G111400	Glyma.03G111400.7	-8143
1397	Gm03	32890762	32891122	361	*	SRR13197372_peak_1399	56	.	5.74002	8.66426	5.60823	189	Promoter	4	32889302	32891618	2317	2	Glyma.03G111600	Glyma.03G111600.1	496
1398	Gm03	32953419	32953626	208	*	SRR13197372_peak_1400	37	.	4.78335	6.61189	3.75138	188	Distal Intergenic	4	32955946	32956970	1025	1	Glyma.03G111900	Glyma.03G111900.2	-2320
1399	Gm03	33027162	33027480	319	*	SRR13197372_peak_1401	29	.	4.30502	5.64488	2.90904	150	Distal Intergenic	4	33038943	33040580	1638	1	Glyma.03G112100	Glyma.03G112100.1	-11463
1400	Gm03	33073142	33073418	277	*	SRR13197372_peak_1402	37	.	4.78335	6.61189	3.75138	105	Distal Intergenic	4	33084409	33085362	954	2	Glyma.03G112400	Glyma.03G112400.1	11944
1401	Gm03	33456660	33457272	613	*	SRR13197372_peak_1403	218	.	11.8196	25.64	21.8968	323	Distal Intergenic	4	33444544	33444657	114	1	Glyma.03G115066	Glyma.03G115066.1	12116
1402	Gm03	33518901	33519108	208	*	SRR13197372_peak_1404	46	.	5.26169	7.61949	4.65387	77	Distal Intergenic	4	33511230	33514213	2984	2	Glyma.03G115300	Glyma.03G115300.1	-4688
1403	Gm03	33524902	33525130	229	*	SRR13197372_peak_1405	77	.	6.56644	11.0079	7.78756	103	Promoter	4	33525014	33527268	2255	1	Glyma.03G115400	Glyma.03G115400.1	0
1404	Gm03	33574871	33575460	590	*	SRR13197372_peak_1406	73	.	6.2784	10.5394	7.36853	412	Distal Intergenic	4	33584003	33585634	1632	1	Glyma.03G115800	Glyma.03G115800.1	-8543
1405	Gm03	33595997	33596261	265	*	SRR13197372_peak_1407	49	.	5.25315	7.88914	4.90947	92	Promoter	4	33592675	33595001	2327	2	Glyma.03G116000	Glyma.03G116000.2	-996
1406	Gm03	33629228	33629553	326	*	SRR13197372_peak_1408	56	.	5.74002	8.66426	5.60823	165	Distal Intergenic	4	33610062	33612735	2674	1	Glyma.03G116100	Glyma.03G116100.1	19166
1407	Gm03	33881358	33881715	358	*	SRR13197372_peak_1409	55	.	5.65504	8.52876	5.51488	135	Distal Intergenic	4	33873476	33875892	2417	1	Glyma.03G117500	Glyma.03G117500.2	7882
1408	Gm03	33905359	33905741	383	*	SRR13197372_peak_1410	488	.	4.21621	53.0336	48.8684	189	Distal Intergenic	4	33931806	33935503	3698	2	Glyma.03G117600	Glyma.03G117600.1	29762
1409	Gm03	33914934	33915243	310	*	SRR13197372_peak_1411	56	.	5.74002	8.66426	5.60823	122	Distal Intergenic	4	33931806	33935503	3698	2	Glyma.03G117600	Glyma.03G117600.1	20260
1410	Gm03	33931812	33932234	423	*	SRR13197372_peak_1412	140	.	8.65729	17.5571	14.0466	283	Exon (Glyma.03G117600.1/Glyma.03G117600, exon 3 of 3)	4	33931806	33935503	3698	2	Glyma.03G117600	Glyma.03G117600.1	3269
1411	Gm03	34142322	34142550	229	*	SRR13197372_peak_1413	62	.	5.53563	9.31643	6.22696	85	Distal Intergenic	4	34135758	34137271	1514	2	Glyma.03G118800	Glyma.03G118800.1	-5051
1412	Gm03	34213976	34214232	257	*	SRR13197372_peak_1414	46	.	5.26169	7.61949	4.65387	139	Distal Intergenic	4	34200741	34207250	6510	2	Glyma.03G119200	Glyma.03G119200.3	-6726
1413	Gm03	34290171	34290571	401	*	SRR13197372_peak_1415	29	.	4.30502	5.64488	2.90904	349	Distal Intergenic	4	34267319	34274536	7218	2	Glyma.03G119700	Glyma.03G119700.1	-15635
1414	Gm03	34317117	34317377	261	*	SRR13197372_peak_1416	56	.	5.74002	8.66426	5.60823	139	Promoter	4	34313299	34317932	4634	2	Glyma.03G119900	Glyma.03G119900.2	555
1415	Gm03	34422547	34422775	229	*	SRR13197372_peak_1417	56	.	5.74002	8.66426	5.60823	132	Distal Intergenic	4	34443900	34445107	1208	2	Glyma.03G120700	Glyma.03G120700.1	22332
1416	Gm03	34650798	34651008	211	*	SRR13197372_peak_1418	37	.	4.78335	6.61189	3.75138	99	Promoter	4	34648295	34650465	2171	2	Glyma.03G121900	Glyma.03G121900.1	-333
1417	Gm03	34719698	34719905	208	*	SRR13197372_peak_1419	17	.	3.5021	4.22812	1.77947	85	Distal Intergenic	4	34726750	34728924	2175	2	Glyma.03G122300	Glyma.03G122300.1	9019
1418	Gm03	34827941	34828196	256	*	SRR13197372_peak_1420	46	.	5.26169	7.61949	4.65387	127	Promoter	4	34827496	34831580	4085	1	Glyma.03G123300	Glyma.03G123300.3	445
1419	Gm03	34836895	34837141	247	*	SRR13197372_peak_1421	58	.	5.69092	8.89771	5.82966	168	Intron (Glyma.03G123400.2/Glyma.03G123400, intron 2 of 2)	4	34834759	34838285	3527	2	Glyma.03G123400	Glyma.03G123400.2	1144
1420	Gm03	34842196	34842492	297	*	SRR13197372_peak_1422	26	.	3.93513	5.28584	2.64443	90	Exon (Glyma.03G123500.5/Glyma.03G123500, exon 9 of 11)	4	34834759	34838285	3527	2	Glyma.03G123400	Glyma.03G123400.2	-3911
1421	Gm03	34851204	34851445	242	*	SRR13197372_peak_1423	40	.	4.81539	6.91475	4.03633	75	Exon (Glyma.03G123600.1/Glyma.03G123600, exon 5 of 9)	4	34849774	34852988	3215	2	Glyma.03G123600	Glyma.03G123600.1	1543
1422	Gm03	34881433	34881888	456	*	SRR13197372_peak_1424	169	.	10.473	20.5914	16.9862	199	Promoter	4	34865783	34882856	17074	2	Glyma.03G123900	Glyma.03G123900.3	968
1423	Gm03	34911361	34911568	208	*	SRR13197372_peak_1425	37	.	4.78335	6.61189	3.75138	125	Promoter	4	34903398	34911708	8311	2	Glyma.03G124300	Glyma.03G124300.5	140
1424	Gm03	34976267	34976782	516	*	SRR13197372_peak_1426	109	.	7.87973	14.3776	10.9838	201	Promoter	4	34972628	34976533	3906	2	Glyma.03G124700	Glyma.03G124700.5	0
1425	Gm03	35097953	35098192	240	*	SRR13197372_peak_1427	42	.	4.93526	7.10382	4.21123	129	Distal Intergenic	4	35105632	35108697	3066	1	Glyma.03G125400	Glyma.03G125400.1	-7440
1426	Gm03	35161066	35161305	240	*	SRR13197372_peak_1428	67	.	6.12868	9.93802	6.7882	131	Distal Intergenic	4	35151200	35151466	267	1	Glyma.03G125900	Glyma.03G125900.1	9866
1427	Gm03	35180738	35181455	718	*	SRR13197372_peak_1429	934	.	33.4835	97.9092	93.4049	362	Exon (Glyma.03G126000.1/Glyma.03G126000, exon 3 of 6)	4	35178591	35182529	3939	1	Glyma.03G126000	Glyma.03G126000.1	2147
1428	Gm03	35373908	35374203	296	*	SRR13197372_peak_1430	29	.	4.30502	5.64488	2.90904	135	Promoter	4	35368249	35374707	6459	2	Glyma.03G127600	Glyma.03G127600.2	504
1429	Gm03	35406842	35407057	216	*	SRR13197372_peak_1431	46	.	5.26169	7.61949	4.65387	154	Distal Intergenic	4	35393177	35395723	2547	2	Glyma.03G127700	Glyma.03G127700.1	-11119
1430	Gm03	35437203	35437437	235	*	SRR13197372_peak_1432	45	.	5.18378	7.49622	4.58207	100	Distal Intergenic	4	35438721	35441090	2370	1	Glyma.03G128000	Glyma.03G128000.1	-1284
1431	Gm03	35454948	35455249	302	*	SRR13197372_peak_1433	46	.	5.26169	7.61949	4.65387	172	Downstream (<=300bp)	4	35451922	35454628	2707	1	Glyma.03G128200	Glyma.03G128200.6	3026
1432	Gm03	35470314	35470707	394	*	SRR13197372_peak_1434	76	.	6.69669	10.8542	7.64706	232	Exon (Glyma.03G128300.1/Glyma.03G128300, exon 5 of 34)	4	35463046	35491006	27961	1	Glyma.03G128300	Glyma.03G128300.5	7268
1433	Gm03	35544650	35545232	583	*	SRR13197372_peak_1435	46	.	5.26169	7.61949	4.65387	439	Intron (Glyma.03G128600.1/Glyma.03G128600, intron 3 of 3)	4	35541288	35545030	3743	1	Glyma.03G128600	Glyma.03G128600.1	3362
1434	Gm03	35645342	35645632	291	*	SRR13197372_peak_1436	45	.	5.18378	7.49622	4.58207	173	Promoter	4	35639283	35646062	6780	2	Glyma.03G129900	Glyma.03G129900.1	430
1435	Gm03	35658543	35658902	360	*	SRR13197372_peak_1437	145	.	9.56671	18.0835	14.5451	160	Exon (Glyma.03G130000.1/Glyma.03G130000, exon 5 of 5)	4	35658500	35660893	2394	2	Glyma.03G130000	Glyma.03G130000.1	1991
1436	Gm03	35710750	35711126	377	*	SRR13197372_peak_1438	109	.	8.1317	14.3574	10.9677	188	Distal Intergenic	4	35704466	35708915	4450	1	Glyma.03G130300	Glyma.03G130300.1	6284
1437	Gm03	36090088	36090592	505	*	SRR13197372_peak_1439	774	.	29.1785	81.8742	77.4676	245	Exon (Glyma.03G133700.2/Glyma.03G133700, exon 21 of 21)	4	36094754	36099157	4404	1	Glyma.03G133800	Glyma.03G133800.4	-4162
1438	Gm03	36205476	36205782	307	*	SRR13197372_peak_1440	64	.	5.85984	9.50331	6.40723	184	Promoter	4	36204486	36207312	2827	1	Glyma.03G134800	Glyma.03G134800.1	990
1439	Gm03	36235233	36235539	307	*	SRR13197372_peak_1441	73	.	6.46728	10.4841	7.31548	132	Distal Intergenic	4	36221236	36225528	4293	1	Glyma.03G135000	Glyma.03G135000.1	13997
1440	Gm03	36249464	36249847	384	*	SRR13197372_peak_1442	66	.	6.21836	9.74333	6.60615	149	Distal Intergenic	4	36255758	36255895	138	2	Glyma.03G135102	Glyma.03G135102.1	6048
1441	Gm03	36253405	36253639	235	*	SRR13197372_peak_1443	56	.	5.74002	8.66426	5.60823	106	Distal Intergenic	4	36255758	36255895	138	2	Glyma.03G135102	Glyma.03G135102.1	2256
1442	Gm03	36347367	36347671	305	*	SRR13197372_peak_1444	102	.	1.99577	13.6397	10.2904	176	Intron (Glyma.03G136000.1/Glyma.03G136000, intron 29 of 41)	4	36314096	36315724	1629	2	Glyma.03G135900	Glyma.03G135900.1	-31643
1443	Gm03	36433223	36433596	374	*	SRR13197372_peak_1445	127	.	8.7339	16.2356	12.7761	178	Exon (Glyma.03G136500.1/Glyma.03G136500, exon 23 of 23)	4	36428481	36429568	1088	2	Glyma.03G136401	Glyma.03G136401.1	-3655
1444	Gm03	36471250	36471457	208	*	SRR13197372_peak_1446	29	.	4.30502	5.64488	2.90904	159	Promoter	4	36467066	36470378	3313	2	Glyma.03G136800	Glyma.03G136800.1	-872
1445	Gm03	36743863	36744192	330	*	SRR13197372_peak_1447	183	.	11.0017	21.9998	18.3413	171	Exon (Glyma.03G139300.2/Glyma.03G139300, exon 1 of 13)	4	36745594	36745934	341	1	Glyma.03G139400	Glyma.03G139400.1	-1402
1446	Gm03	36841552	36841962	411	*	SRR13197372_peak_1448	107	.	8.0113	14.1606	10.7928	175	Promoter	4	36841163	36843685	2523	1	Glyma.03G140500	Glyma.03G140500.1	389
1447	Gm03	36916849	36917168	320	*	SRR13197372_peak_1449	483	.	3.46377	52.5538	48.3918	158	Distal Intergenic	4	36907592	36915720	8129	2	Glyma.03G141200	Glyma.03G141200.2	-1129
1448	Gm03	37071751	37072080	330	*	SRR13197372_peak_1450	37	.	4.78335	6.61189	3.75138	201	Intron (Glyma.03G143100.1/Glyma.03G143100, intron 2 of 5)	4	37068801	37073560	4760	2	Glyma.03G143100	Glyma.03G143100.1	1480
1449	Gm03	37238619	37238873	255	*	SRR13197372_peak_1451	76	.	6.69669	10.8542	7.64706	98	Exon (Glyma.03G145000.3/Glyma.03G145000, exon 5 of 7)	4	37236703	37240058	3356	1	Glyma.03G145000	Glyma.03G145000.1	1916
1450	Gm03	37347859	37348181	323	*	SRR13197372_peak_1452	46	.	5.26169	7.61949	4.65387	54	Promoter	4	37347624	37352126	4503	1	Glyma.03G146300	Glyma.03G146300.4	235
1451	Gm03	37406579	37406835	257	*	SRR13197372_peak_1453	66	.	6.21836	9.74333	6.60615	139	Promoter	4	37407661	37408613	953	1	Glyma.03G146800	Glyma.03G146800.1	-826
1452	Gm03	37524890	37525133	244	*	SRR13197372_peak_1454	76	.	6.69669	10.8542	7.64706	145	Distal Intergenic	4	37522018	37523090	1073	2	Glyma.03G147800	Glyma.03G147800.1	-1800
1453	Gm03	37647721	37648022	302	*	SRR13197372_peak_1455	87	.	6.43298	11.9577	8.70984	173	Exon (Glyma.03G149200.1/Glyma.03G149200, exon 9 of 18)	4	37645782	37650282	4501	1	Glyma.03G149200	Glyma.03G149200.1	1939
1454	Gm03	37689325	37689643	319	*	SRR13197372_peak_1456	73	.	6.2784	10.5394	7.36853	131	Distal Intergenic	4	37679244	37686147	6904	2	Glyma.03G149900	Glyma.03G149900.2	-3178
1455	Gm03	37923008	37923231	224	*	SRR13197372_peak_1457	46	.	5.26169	7.61949	4.65387	70	Promoter	4	37922125	37926807	4683	1	Glyma.03G152400	Glyma.03G152400.1	883
1456	Gm03	38004671	38005110	440	*	SRR13197372_peak_1458	140	.	8.65729	17.5571	14.0466	183	Exon (Glyma.03G153300.1/Glyma.03G153300, exon 4 of 14)	4	38002715	38011546	8832	1	Glyma.03G153300	Glyma.03G153300.1	1956
1457	Gm03	38062754	38062982	229	*	SRR13197372_peak_1459	58	.	5.50918	8.93294	5.85811	71	Promoter	4	38062679	38067010	4332	1	Glyma.03G153800	Glyma.03G153800.1	75
1458	Gm03	38063136	38063343	208	*	SRR13197372_peak_1460	33	.	4.4866	6.14753	3.37142	94	Promoter	4	38062679	38067010	4332	1	Glyma.03G153800	Glyma.03G153800.1	457
1459	Gm03	38190761	38190968	208	*	SRR13197372_peak_1461	53	.	5.51615	8.3076	5.30289	154	Promoter	4	38191442	38192320	879	1	Glyma.03G154901	Glyma.03G154901.1	-474
1460	Gm03	38209397	38209649	253	*	SRR13197372_peak_1462	92	.	1.9543	12.5627	9.26879	89	Intron (Glyma.03G155000.1/Glyma.03G155000, intron 2 of 3)	4	38211910	38219602	7693	1	Glyma.03G155100	Glyma.03G155100.1	-2261
1461	Gm03	38243901	38244108	208	*	SRR13197372_peak_1463	21	.	3.82668	4.72257	2.13105	123	Promoter	4	38244690	38249635	4946	1	Glyma.03G155500	Glyma.03G155500.1	-582
1462	Gm03	38297044	38297731	688	*	SRR13197372_peak_1464	2760	.	77.012	281.288	276.033	333	Exon (Glyma.03G155900.1/Glyma.03G155900, exon 9 of 10)	4	38296779	38299546	2768	2	Glyma.03G155900	Glyma.03G155900.1	1815
1463	Gm03	38482390	38482661	272	*	SRR13197372_peak_1465	29	.	4.30502	5.64488	2.90904	64	Distal Intergenic	4	38477657	38477941	285	1	Glyma.03G157600	Glyma.03G157600.3	4733
1464	Gm03	38547492	38547901	410	*	SRR13197372_peak_1466	183	.	11.0017	21.9998	18.3413	218	Promoter	4	38543667	38548485	4819	2	Glyma.03G158400	Glyma.03G158400.1	584
1465	Gm03	38548353	38548798	446	*	SRR13197372_peak_1467	133	.	9.08837	16.8189	13.3262	143	Promoter	4	38543667	38548485	4819	2	Glyma.03G158400	Glyma.03G158400.1	0
1466	Gm03	38642077	38642308	232	*	SRR13197372_peak_1468	88	.	7.01051	12.1158	8.83023	114	Promoter	4	38642197	38647657	5461	1	Glyma.03G159500	Glyma.03G159500.1	0
1467	Gm03	38710416	38710623	208	*	SRR13197372_peak_1469	37	.	4.78335	6.61189	3.75138	22	Distal Intergenic	4	38711991	38713760	1770	1	Glyma.03G160300	Glyma.03G160300.1	-1368
1468	Gm03	38860582	38861064	483	*	SRR13197372_peak_1470	814	.	27.1524	85.9305	81.4968	231	Promoter	4	38853475	38861648	8174	2	Glyma.03G161800	Glyma.03G161800.1	584
1469	Gm03	39069991	39070264	274	*	SRR13197372_peak_1471	87	.	7.17503	11.9947	8.7168	168	Intron (Glyma.03G164100.10/Glyma.03G164100, intron 1 of 2)	4	39068086	39071796	3711	2	Glyma.03G164100	Glyma.03G164100.10	1532
1470	Gm03	39300279	39300548	270	*	SRR13197372_peak_1472	28	.	4.09404	5.53462	2.87405	95	Exon (Glyma.03G166800.5/Glyma.03G166800, exon 3 of 10)	4	39294471	39301886	7416	2	Glyma.03G166800	Glyma.03G166800.3	1338
1471	Gm03	39331025	39331281	257	*	SRR13197372_peak_1473	37	.	4.71253	6.50083	3.70261	111	Promoter	4	39330080	39336032	5953	1	Glyma.03G167100	Glyma.03G167100.3	945
1472	Gm03	39349596	39349860	265	*	SRR13197372_peak_1474	24	.	3.93986	5.08053	2.45988	62	Exon (Glyma.03G167400.9/Glyma.03G167400, exon 2 of 5)	4	39348499	39352780	4282	1	Glyma.03G167400	Glyma.03G167400.1	1097
1473	Gm03	39438945	39439374	430	*	SRR13197372_peak_1475	155	.	6.96234	19.1452	15.5859	182	Distal Intergenic	4	39424670	39434278	9609	2	Glyma.03G168200	Glyma.03G168200.1	-4667
1474	Gm03	39630778	39630993	216	*	SRR13197372_peak_1476	37	.	4.78335	6.61189	3.75138	43	Intron (Glyma.03G169801.1/Glyma.03G169801, intron 3 of 4)	4	39628691	39633418	4728	1	Glyma.03G169801	Glyma.03G169801.1	2087
1475	Gm03	39811371	39811682	312	*	SRR13197372_peak_1477	37	.	4.78335	6.61189	3.75138	145	Distal Intergenic	4	39813535	39818252	4718	1	Glyma.03G171900	Glyma.03G171900.1	-1853
1476	Gm03	39858007	39858331	325	*	SRR13197372_peak_1478	29	.	4.30502	5.64488	2.90904	143	Distal Intergenic	4	39852500	39856134	3635	2	Glyma.03G172700	Glyma.03G172700.4	-1873
1477	Gm03	39920893	39921258	366	*	SRR13197372_peak_1479	98	.	7.65337	13.163	9.82651	166	Exon (Glyma.03G173400.1/Glyma.03G173400, exon 6 of 9)	4	39919086	39923101	4016	2	Glyma.03G173400	Glyma.03G173400.1	1843
1478	Gm03	40040302	40040536	235	*	SRR13197372_peak_1480	66	.	6.21836	9.74333	6.60615	122	Distal Intergenic	4	40034594	40035869	1276	2	Glyma.03G175100	Glyma.03G175100.1	-4433
1479	Gm03	40097551	40098050	500	*	SRR13197372_peak_1481	336	.	16.2634	37.6497	33.6751	196	Exon (Glyma.03G176100.1/Glyma.03G176100, exon 2 of 4)	4	40096449	40098884	2436	1	Glyma.03G176100	Glyma.03G176100.1	1102
1480	Gm03	40134031	40134447	417	*	SRR13197372_peak_1482	315	.	14.1665	35.4584	31.5239	211	Promoter	4	40132789	40133309	521	2	Glyma.03G176651	Glyma.03G176651.1	-722
1481	Gm03	40245747	40245982	236	*	SRR13197372_peak_1483	56	.	5.74002	8.66426	5.60823	87	Intron (Glyma.03G178100.1/Glyma.03G178100, intron 1 of 4)	4	40242361	40247115	4755	2	Glyma.03G178100	Glyma.03G178100.2	1133
1482	Gm03	40382718	40382925	208	*	SRR13197372_peak_1484	29	.	4.30502	5.64488	2.90904	92	Promoter	4	40382566	40383679	1114	2	Glyma.03G179900	Glyma.03G179900.1	754
1483	Gm03	40510909	40511284	376	*	SRR13197372_peak_1485	107	.	7.70642	14.092	10.7298	150	Exon (Glyma.03G181400.3/Glyma.03G181400, exon 6 of 7)	4	40513489	40513641	153	1	Glyma.03G181500	Glyma.03G181500.1	-2205
1484	Gm03	40566254	40566618	365	*	SRR13197372_peak_1486	49	.	5.25788	7.89666	4.91521	190	Distal Intergenic	4	40568700	40572918	4219	1	Glyma.03G181900	Glyma.03G181900.1	-2082
1485	Gm03	40764805	40765057	253	*	SRR13197372_peak_1487	96	.	6.79037	12.9839	9.67679	119	Exon (Glyma.03G184000.1/Glyma.03G184000, exon 1 of 1)	4	40763494	40766196	2703	1	Glyma.03G184000	Glyma.03G184000.1	1311
1486	Gm03	40771433	40771686	254	*	SRR13197372_peak_1488	21	.	3.82668	4.72257	2.13105	165	Exon (Glyma.03G184200.1/Glyma.03G184200, exon 8 of 16)	4	40766254	40767250	997	2	Glyma.03G184100	Glyma.03G184100.1	-4183
1487	Gm03	41126080	41126301	222	*	SRR13197372_peak_1489	29	.	4.30502	5.64488	2.90904	92	Promoter	4	41125095	41129586	4492	1	Glyma.03G188500	Glyma.03G188500.1	985
1488	Gm03	41177370	41177852	483	*	SRR13197372_peak_1490	98	.	7.65337	13.163	9.82651	207	Promoter	4	41177599	41181518	3920	1	Glyma.03G189100	Glyma.03G189100.1	0
1489	Gm03	41291826	41292050	225	*	SRR13197372_peak_1491	49	.	5.09918	7.94445	4.96149	80	Exon (Glyma.03G190500.1/Glyma.03G190500, exon 15 of 17)	4	41295039	41297781	2743	1	Glyma.03G190600	Glyma.03G190600.1	-2989
1490	Gm03	41306006	41306299	294	*	SRR13197372_peak_1492	133	.	9.08837	16.8189	13.3262	136	Distal Intergenic	4	41298500	41303612	5113	2	Glyma.03G190700	Glyma.03G190700.1	-2394
1491	Gm03	41573715	41573946	232	*	SRR13197372_peak_1493	46	.	5.26169	7.61949	4.65387	83	Promoter	4	41573638	41574653	1016	2	Glyma.03G193100	Glyma.03G193100.1	707
1492	Gm03	41576644	41577019	376	*	SRR13197372_peak_1494	555	.	22.9601	59.7501	55.5161	205	Exon (Glyma.03G193200.1/Glyma.03G193200, exon 4 of 9)	4	41575554	41578855	3302	1	Glyma.03G193200	Glyma.03G193200.11	1090
1493	Gm03	41628432	41628707	276	*	SRR13197372_peak_1495	27	.	4.13711	5.38484	2.73637	71	Promoter	4	41624098	41628973	4876	2	Glyma.03G193800	Glyma.03G193800.4	266
1494	Gm03	41650097	41650363	267	*	SRR13197372_peak_1496	87	.	6.21942	11.9875	8.7168	135	Promoter	4	41646550	41650721	4172	2	Glyma.03G194100	Glyma.03G194100.1	358
1495	Gm03	41671026	41671357	332	*	SRR13197372_peak_1497	37	.	4.78335	6.61189	3.75138	189	Distal Intergenic	4	41673598	41674671	1074	1	Glyma.03G194400	Glyma.03G194400.1	-2241
1496	Gm03	42089873	42090146	274	*	SRR13197372_peak_1498	32	.	4.37763	5.97742	3.21757	103	Promoter	4	42085359	42090704	5346	2	Glyma.03G200300	Glyma.03G200300.1	558
1497	Gm03	42274825	42275144	320	*	SRR13197372_peak_1499	109	.	8.1317	14.3574	10.9677	202	Distal Intergenic	4	42276544	42296761	20218	1	Glyma.03G202700	Glyma.03G202700.1	-1400
1498	Gm03	42311038	42311297	260	*	SRR13197372_peak_1500	41	.	4.72216	7.04107	4.15178	200	Distal Intergenic	4	42311379	42313804	2426	2	Glyma.03G202900	Glyma.03G202900.1	2507
1499	Gm03	42319511	42319787	277	*	SRR13197372_peak_1501	46	.	5.26169	7.61949	4.65387	119	Promoter	4	42315169	42320083	4915	2	Glyma.03G203000	Glyma.03G203000.2	296
1500	Gm03	42481524	42481817	294	*	SRR13197372_peak_1502	87	.	6.68972	11.9881	8.7168	126	Intron (Glyma.03G205000.1/Glyma.03G205000, intron 7 of 15)	4	42479483	42486566	7084	1	Glyma.03G205000	Glyma.03G205000.1	2041
1501	Gm03	42490520	42490795	276	*	SRR13197372_peak_1503	56	.	5.74002	8.66426	5.60823	146	Exon (Glyma.03G205202.1/Glyma.03G205202, exon 2 of 2)	4	42486470	42489458	2989	2	Glyma.03G205100	Glyma.03G205100.2	-1062
1502	Gm03	42538780	42539125	346	*	SRR13197372_peak_1504	32	.	4.37763	5.97742	3.21757	101	Promoter	4	42538399	42539765	1367	2	Glyma.03G205800	Glyma.03G205800.1	640
1503	Gm03	42664046	42664271	226	*	SRR13197372_peak_1505	37	.	4.60416	6.58135	3.75138	185	Intron (Glyma.03G207600.1/Glyma.03G207600, intron 21 of 23)	4	42658323	42659710	1388	2	Glyma.03G207500	Glyma.03G207500.1	-4336
1504	Gm03	42742459	42742666	208	*	SRR13197372_peak_1506	37	.	4.78335	6.61189	3.75138	38	Promoter	4	42723037	42743487	20451	2	Glyma.03G208800	Glyma.03G208800.3	821
1505	Gm03	42759129	42759421	293	*	SRR13197372_peak_1507	46	.	5.26169	7.61949	4.65387	132	Distal Intergenic	4	42751484	42754961	3478	2	Glyma.03G208900	Glyma.03G208900.1	-4168
1506	Gm03	42802588	42802935	348	*	SRR13197372_peak_1508	37	.	4.25539	6.5522	3.75054	95	Distal Intergenic	4	42797691	42800364	2674	2	Glyma.03G209500	Glyma.03G209500.1	-2224
1507	Gm03	42908079	42908286	208	*	SRR13197372_peak_1509	29	.	4.30502	5.64488	2.90904	89	Promoter	4	42907325	42917890	10566	1	Glyma.03G211200	Glyma.03G211200.1	754
1508	Gm03	42936885	42937407	523	*	SRR13197372_peak_1510	506	.	20.5934	54.8825	50.6931	230	Intron (Glyma.03G211500.1/Glyma.03G211500, intron 12 of 14)	4	42942010	42942749	740	1	Glyma.03G211600	Glyma.03G211600.1	-4603
1509	Gm03	42942601	42942808	208	*	SRR13197372_peak_1511	37	.	4.78335	6.61189	3.75138	47	Promoter	4	42942010	42942749	740	1	Glyma.03G211600	Glyma.03G211600.1	591
1510	Gm03	43092385	43092592	208	*	SRR13197372_peak_1512	35	.	4.28866	6.33964	3.5507	70	Intron (Glyma.03G214500.1/Glyma.03G214500, intron 2 of 3)	4	43090518	43093732	3215	2	Glyma.03G214500	Glyma.03G214500.1	1140
1511	Gm03	43249211	43249547	337	*	SRR13197372_peak_1513	196	.	11.48	23.3432	19.6495	132	Downstream (<=300bp)	4	43250805	43252622	1818	2	Glyma.03G216900	Glyma.03G216900.1	3075
1512	Gm03	43289827	43290108	282	*	SRR13197372_peak_1514	77	.	6.56644	11.0079	7.78756	106	Distal Intergenic	4	43290670	43294283	3614	2	Glyma.03G217300	Glyma.03G217300.1	4175
1513	Gm03	43409669	43410028	360	*	SRR13197372_peak_1515	218	.	11.8196	25.64	21.8968	195	Promoter	4	43409570	43410937	1368	2	Glyma.03G218800	Glyma.03G218800.1	909
1514	Gm03	43513739	43514004	266	*	SRR13197372_peak_1516	76	.	6.69669	10.8542	7.64706	103	Distal Intergenic	4	43508436	43512610	4175	2	Glyma.03G220300	Glyma.03G220300.1	-1129
1515	Gm03	43625167	43625453	287	*	SRR13197372_peak_1517	49	.	5.25315	7.88914	4.90947	111	Promoter	4	43619385	43626054	6670	2	Glyma.03G221500	Glyma.03G221500.1	601
1516	Gm03	43655606	43655844	239	*	SRR13197372_peak_1518	87	.	7.17503	11.9947	8.7168	152	Distal Intergenic	4	43660856	43663317	2462	1	Glyma.03G222000	Glyma.03G222000.1	-5012
1517	Gm03	44002585	44002894	310	*	SRR13197372_peak_1519	83	.	6.69696	11.6031	8.36609	109	Exon (Glyma.03G226100.1/Glyma.03G226100, exon 5 of 15)	4	43998913	44004726	5814	2	Glyma.03G226100	Glyma.03G226100.4	1832
1518	Gm03	44017648	44017971	324	*	SRR13197372_peak_1520	87	.	7.17503	11.9947	8.7168	179	Promoter	4	44007114	44018000	10887	2	Glyma.03G226200	Glyma.03G226200.1	29
1519	Gm03	44044867	44045114	248	*	SRR13197372_peak_1521	98	.	7.65337	13.163	9.82651	118	Distal Intergenic	4	44046800	44047577	778	2	Glyma.03G226500	Glyma.03G226500.1	2463
1520	Gm03	44274528	44274910	383	*	SRR13197372_peak_1522	56	.	5.74002	8.66426	5.60823	177	Promoter	4	44275816	44284973	9158	1	Glyma.03G229000	Glyma.03G229000.1	-906
1521	Gm03	44544483	44544752	270	*	SRR13197372_peak_1523	121	.	8.61004	15.5765	12.1315	161	Exon (Glyma.03G232800.1/Glyma.03G232800, exon 5 of 10)	4	44543253	44549137	5885	1	Glyma.03G232800	Glyma.03G232800.1	1230
1522	Gm03	44890402	44890742	341	*	SRR13197372_peak_1524	32	.	4.38157	5.98358	3.22111	107	Exon (Glyma.03G237200.2/Glyma.03G237200, exon 10 of 24)	4	44878840	44893894	15055	2	Glyma.03G237200	Glyma.03G237200.2	3152
1523	Gm03	45007327	45007986	660	*	SRR13197372_peak_1525	1163	.	29.893	120.932	116.324	342	Promoter	4	45007127	45008686	1560	2	Glyma.03G239700	Glyma.03G239700.1	700
1524	Gm03	45254227	45254561	335	*	SRR13197372_peak_1526	49	.	5.25315	7.88914	4.90947	62	Exon (Glyma.03G243000.1/Glyma.03G243000, exon 4 of 14)	4	45251390	45256122	4733	2	Glyma.03G243000	Glyma.03G243000.1	1561
1525	Gm03	45371741	45371948	208	*	SRR13197372_peak_1527	56	.	5.56574	8.69686	5.63882	107	Intron (Glyma.03G244500.6/Glyma.03G244500, intron 10 of 18)	4	45367139	45376972	9834	1	Glyma.03G244500	Glyma.03G244500.2	4602
1526	Gm03	45439898	45440158	261	*	SRR13197372_peak_1528	24	.	3.93986	5.08053	2.45988	181	Promoter	4	45436488	45440438	3951	2	Glyma.03G245500	Glyma.03G245500.1	280
1527	Gm03	45468527	45468838	312	*	SRR13197372_peak_1529	137	.	8.45224	17.2079	13.7074	145	Promoter	4	45464050	45469767	5718	2	Glyma.03G245800	Glyma.03G245800.1	929
1528	Gm03	45652453	45652718	266	*	SRR13197372_peak_1530	40	.	4.81539	6.91475	4.03633	134	Distal Intergenic	4	45654257	45656079	1823	2	Glyma.03G248400	Glyma.03G248400.4	3361
1529	Gm03	45822491	45822698	208	*	SRR13197372_peak_1531	29	.	4.30502	5.64488	2.90904	21	Distal Intergenic	4	45816583	45821004	4422	1	Glyma.03G250800	Glyma.03G250800.1	5908
1530	Gm03	46033993	46034331	339	*	SRR13197372_peak_1532	146	.	8.18345	18.2274	14.6858	181	Exon (Glyma.03G253000.1/Glyma.03G253000, exon 12 of 30)	4	46032325	46050052	17728	1	Glyma.03G253000	Glyma.03G253000.6	1668
1531	Gm03	46037334	46037754	421	*	SRR13197372_peak_1533	121	.	8.61004	15.5765	12.1315	225	Intron (Glyma.03G253000.1/Glyma.03G253000, intron 15 of 31)	4	46032325	46050052	17728	1	Glyma.03G253000	Glyma.03G253000.6	5009
1532	Gm03	46237075	46237640	566	*	SRR13197372_peak_1534	236	.	12.9151	27.4766	23.6869	388	Promoter	4	46236885	46238072	1188	2	Glyma.03G255700	Glyma.03G255700.1	432
1533	Gm03	46356690	46356921	232	*	SRR13197372_peak_1535	66	.	6.21836	9.74333	6.60615	130	Exon (Glyma.03G257133.1/Glyma.03G257133, exon 2 of 2)	4	46355652	46357457	1806	1	Glyma.03G257133	Glyma.03G257133.1	1038
1534	Gm03	46395453	46395886	434	*	SRR13197372_peak_1536	267	.	12.1512	30.5647	26.7161	171	Promoter	4	46393010	46396360	3351	2	Glyma.03G257800	Glyma.03G257800.1	474
1535	Gm03	46446725	46446944	220	*	SRR13197372_peak_1537	37	.	4.78335	6.61189	3.75138	70	Distal Intergenic	4	46452008	46456771	4764	1	Glyma.03G258300	Glyma.03G258300.1	-5064
1536	Gm03	46466881	46467138	258	*	SRR13197372_peak_1538	37	.	4.78335	6.61189	3.75138	85	Promoter	4	46464217	46467666	3450	2	Glyma.03G258600	Glyma.03G258600.3	528
1537	Gm03	46707980	46708409	430	*	SRR13197372_peak_1539	37	.	4.78335	6.61189	3.75138	118	Distal Intergenic	4	46692516	46704680	12165	2	Glyma.03G262100	Glyma.03G262100.6	-3300
1538	Gm03_scaffold_27	42214	42470	257	*	SRR13197372_peak_1540	28	.	4.24128	5.54602	2.88134	52	Distal Intergenic	8	44189	44482	294	2	Glyma.U031405	Glyma.U031405.1	2012
1539	Gm03_scaffold_27	113438	113719	282	*	SRR13197372_peak_1541	43	.	4.64604	7.20357	4.30481	140	Distal Intergenic	8	108019	110654	2636	1	Glyma.U031805	Glyma.U031805.1	5419
1540	Gm03_scaffold_27	158098	158335	238	*	SRR13197372_peak_1542	66	.	6.21836	9.74333	6.60615	97	Distal Intergenic	8	168764	171219	2456	1	Glyma.U032305	Glyma.U032305.1	-10429
1541	Gm03_scaffold_27	194198	194559	362	*	SRR13197372_peak_1543	55	.	5.65504	8.52876	5.51488	108	Intron (Glyma.U032705.1/Glyma.U032705, intron 2 of 3)	8	191566	197045	5480	1	Glyma.U032705	Glyma.U032705.1	2632
1542	Gm04	16840	17079	240	*	SRR13197372_peak_1544	46	.	5.26169	7.61949	4.65387	75	Distal Intergenic	10	14424	14642	219	2	Glyma.04G000176	Glyma.04G000176.1	-2198
1543	Gm04	149936	150307	372	*	SRR13197372_peak_1545	46	.	5.26169	7.61949	4.65387	201	Exon (Glyma.04G001800.1/Glyma.04G001800, exon 4 of 4)	10	146651	150095	3445	1	Glyma.04G001800	Glyma.04G001800.15	3285
1544	Gm04	214583	214823	241	*	SRR13197372_peak_1546	76	.	6.69669	10.8542	7.64706	146	Promoter	10	211955	215777	3823	2	Glyma.04G002600	Glyma.04G002600.1	954
1545	Gm04	252586	252805	220	*	SRR13197372_peak_1547	24	.	3.93986	5.08053	2.45988	30	Intron (Glyma.04G003000.1/Glyma.04G003000, intron 4 of 29)	10	232166	255713	23548	2	Glyma.04G003000	Glyma.04G003000.1	2908
1546	Gm04	253024	253314	291	*	SRR13197372_peak_1548	85	.	7.0688	11.8224	8.58026	161	Intron (Glyma.04G003000.1/Glyma.04G003000, intron 4 of 29)	10	232166	255713	23548	2	Glyma.04G003000	Glyma.04G003000.1	2399
1547	Gm04	492713	493049	337	*	SRR13197372_peak_1549	58	.	5.69092	8.89771	5.82966	132	Intron (Glyma.04G006200.1/Glyma.04G006200, intron 2 of 7)	10	488269	494622	6354	2	Glyma.04G006200	Glyma.04G006200.7	1573
1548	Gm04	755655	755913	259	*	SRR13197372_peak_1550	66	.	6.21836	9.74333	6.60615	84	Intron (Glyma.04G009600.2/Glyma.04G009600, intron 1 of 5)	10	754557	768454	13898	1	Glyma.04G009600	Glyma.04G009600.2	1098
1549	Gm04	779925	780274	350	*	SRR13197372_peak_1551	77	.	6.29621	10.9431	7.73062	172	Promoter	10	778048	779020	973	2	Glyma.04G009900	Glyma.04G009900.1	-905
1550	Gm04	783527	783734	208	*	SRR13197372_peak_1552	45	.	5.18378	7.49622	4.58207	31	Promoter	10	780474	784583	4110	2	Glyma.04G010000	Glyma.04G010000.1	849
1551	Gm04	1039302	1039563	262	*	SRR13197372_peak_1553	66	.	6.21836	9.74333	6.60615	130	Distal Intergenic	10	1039731	1041932	2202	2	Glyma.04G013800	Glyma.04G013800.1	2369
1552	Gm04	1169499	1169717	219	*	SRR13197372_peak_1554	56	.	5.74002	8.66426	5.60823	115	Exon (Glyma.04G015300.1/Glyma.04G015300, exon 7 of 10)	10	1167721	1172343	4623	2	Glyma.04G015300	Glyma.04G015300.1	2626
1553	Gm04	1214106	1214360	255	*	SRR13197372_peak_1555	26	.	3.93513	5.28584	2.64443	187	Exon (Glyma.04G016000.1/Glyma.04G016000, exon 4 of 6)	10	1212379	1216861	4483	2	Glyma.04G016000	Glyma.04G016000.2	2501
1554	Gm04	1244277	1244732	456	*	SRR13197372_peak_1556	777	.	28.2656	82.1839	77.7766	250	Exon (Glyma.04G016500.3/Glyma.04G016500, exon 3 of 3)	10	1244261	1249161	4901	2	Glyma.04G016500	Glyma.04G016500.3	4429
1555	Gm04	1251553	1251875	323	*	SRR13197372_peak_1557	76	.	6.69669	10.8542	7.64706	172	Exon (Glyma.04G016600.5/Glyma.04G016600, exon 11 of 13)	10	1244291	1249315	5025	2	Glyma.04G016500	Glyma.04G016500.1	-2238
1556	Gm04	1272340	1272814	475	*	SRR13197372_peak_1558	121	.	8.31749	15.5492	12.1236	259	Promoter	10	1271632	1273539	1908	2	Glyma.04G016800	Glyma.04G016800.5	725
1557	Gm04	1292029	1292236	208	*	SRR13197372_peak_1559	62	.	5.97583	9.35436	6.26275	126	Promoter	10	1291382	1295652	4271	1	Glyma.04G017000	Glyma.04G017000.1	647
1558	Gm04	1920738	1921083	346	*	SRR13197372_peak_1560	98	.	7.65337	13.163	9.82651	166	Exon (Glyma.04G024100.2/Glyma.04G024100, exon 3 of 3)	10	1920336	1922920	2585	2	Glyma.04G024100	Glyma.04G024100.1	1837
1559	Gm04	2036045	2036464	420	*	SRR13197372_peak_1561	236	.	12.9151	27.4766	23.6869	184	Promoter	10	2031832	2037138	5307	2	Glyma.04G025400	Glyma.04G025400.4	674
1560	Gm04	2139242	2139449	208	*	SRR13197372_peak_1562	37	.	4.78335	6.61189	3.75138	73	Distal Intergenic	10	2142018	2148415	6398	1	Glyma.04G026500	Glyma.04G026500.1	-2569
1561	Gm04	2169291	2169624	334	*	SRR13197372_peak_1563	168	.	8.83812	20.4508	16.8478	149	Distal Intergenic	10	2160454	2167730	7277	2	Glyma.04G026800	Glyma.04G026800.1	-1561
1562	Gm04	2288230	2288577	348	*	SRR13197372_peak_1564	109	.	8.1317	14.3574	10.9677	200	Promoter	10	2286515	2287887	1373	2	Glyma.04G028100	Glyma.04G028100.1	-343
1563	Gm04	2343663	2343888	226	*	SRR13197372_peak_1565	67	.	6.12868	9.93802	6.7882	62	Exon (Glyma.04G029000.10/Glyma.04G029000, exon 3 of 6)	10	2338185	2345359	7175	2	Glyma.04G029000	Glyma.04G029000.10	1471
1564	Gm04	2361546	2361763	218	*	SRR13197372_peak_1566	96	.	7.54005	12.9785	9.67322	152	Promoter	10	2360926	2363229	2304	1	Glyma.04G029333	Glyma.04G029333.1	620
1565	Gm04	2504739	2505573	835	*	SRR13197372_peak_1567	4116	.	93.2626	417.617	411.658	421	Promoter	10	2503740	2505693	1954	1	Glyma.04G031400	Glyma.04G031400.1	999
1566	Gm04	2540553	2541090	538	*	SRR13197372_peak_1568	506	.	21.5251	54.8464	50.6586	224	Exon (Glyma.04G031800.7/Glyma.04G031800, exon 1 of 16)	10	2535648	2542179	6532	2	Glyma.04G031800	Glyma.04G031800.1	1089
1567	Gm04	2590841	2591238	398	*	SRR13197372_peak_1569	206	.	10.3643	24.3112	20.6024	245	Exon (Glyma.04G032700.1/Glyma.04G032700, exon 6 of 9)	10	2586718	2594791	8074	1	Glyma.04G032700	Glyma.04G032700.4	4123
1568	Gm04	3019347	3019605	259	*	SRR13197372_peak_1570	69	.	6.00961	10.0999	6.94209	142	Promoter	10	3018458	3018966	509	2	Glyma.04G038050	Glyma.04G038050.1	-381
1569	Gm04	3032419	3032631	213	*	SRR13197372_peak_1571	66	.	6.21836	9.74333	6.60615	135	Intron (Glyma.04G038200.1/Glyma.04G038200, intron 12 of 12)	10	3036847	3037495	649	2	Glyma.04G038300	Glyma.04G038300.1	4864
1570	Gm04	3084369	3084634	266	*	SRR13197372_peak_1572	83	.	2.18978	11.5871	8.35104	138	Promoter	10	3079373	3084216	4844	2	Glyma.04G039100	Glyma.04G039100.1	-153
1571	Gm04	3103177	3103580	404	*	SRR13197372_peak_1573	121	.	8.31749	15.5492	12.1236	203	Exon (Glyma.04G039300.3/Glyma.04G039300, exon 1 of 4)	10	3102026	3106662	4637	1	Glyma.04G039300	Glyma.04G039300.1	1151
1572	Gm04	3115954	3116182	229	*	SRR13197372_peak_1574	56	.	5.74002	8.66426	5.60823	74	Distal Intergenic	10	3107200	3112819	5620	2	Glyma.04G039400	Glyma.04G039400.1	-3135
1573	Gm04	3181136	3181343	208	*	SRR13197372_peak_1575	26	.	3.93513	5.28584	2.64443	109	Promoter	10	3172127	3182150	10024	2	Glyma.04G039800	Glyma.04G039800.4	807
1574	Gm04	3236748	3237283	536	*	SRR13197372_peak_1576	217	.	10.7216	25.5344	21.7942	293	Exon (Glyma.04G040700.3/Glyma.04G040700, exon 6 of 9)	10	3236041	3240641	4601	2	Glyma.04G040700	Glyma.04G040700.3	3358
1575	Gm04	3504137	3504564	428	*	SRR13197372_peak_1577	121	.	8.61004	15.5765	12.1315	173	Promoter	10	3503546	3507669	4124	1	Glyma.04G044000	Glyma.04G044000.1	591
1576	Gm04	3563367	3563682	316	*	SRR13197372_peak_1578	36	.	4.68892	6.46385	3.6704	185	Distal Intergenic	10	3553684	3561646	7963	2	Glyma.04G044700	Glyma.04G044700.7	-1721
1577	Gm04	3618897	3619218	322	*	SRR13197372_peak_1579	77	.	6.29621	10.9431	7.73062	157	Intron (Glyma.04G045500.1/Glyma.04G045500, intron 6 of 6)	10	3618618	3621167	2550	2	Glyma.04G045500	Glyma.04G045500.1	1949
1578	Gm04	3989519	3989776	258	*	SRR13197372_peak_1580	87	.	7.17503	11.9947	8.7168	89	Distal Intergenic	10	3991868	3994755	2888	1	Glyma.04G049300	Glyma.04G049300.1	-2092
1579	Gm04	4043147	4043441	295	*	SRR13197372_peak_1581	37	.	4.78335	6.61189	3.75138	129	Distal Intergenic	10	4046304	4051419	5116	1	Glyma.04G049900	Glyma.04G049900.1	-2863
1580	Gm04	4349574	4349809	236	*	SRR13197372_peak_1582	48	.	1.77954	7.78499	4.81455	171	Intron (Glyma.04G053700.2/Glyma.04G053700, intron 5 of 7)	10	4347820	4351659	3840	2	Glyma.04G053700	Glyma.04G053700.2	1850
1581	Gm04	4491757	4492216	460	*	SRR13197372_peak_1583	572	.	22.984	61.4736	57.2224	204	Distal Intergenic	10	4495139	4501298	6160	1	Glyma.04G055700	Glyma.04G055700.3	-2923
1582	Gm04	4508335	4508648	314	*	SRR13197372_peak_1584	35	.	4.28866	6.33964	3.5507	117	Promoter	10	4508170	4515059	6890	1	Glyma.04G055900	Glyma.04G055900.1	165
1583	Gm04	4634980	4635264	285	*	SRR13197372_peak_1585	93	.	6.6202	12.6898	9.39299	170	Exon (Glyma.04G057300.1/Glyma.04G057300, exon 1 of 1)	10	4633885	4637215	3331	1	Glyma.04G057300	Glyma.04G057300.1	1095
1584	Gm04	4731236	4731443	208	*	SRR13197372_peak_1586	29	.	4.30502	5.64488	2.90904	85	Distal Intergenic	10	4724186	4729629	5444	1	Glyma.04G057800	Glyma.04G057800.1	7050
1585	Gm04	4737520	4737835	316	*	SRR13197372_peak_1587	87	.	6.21942	11.9875	8.7168	186	Exon (Glyma.04G057900.1/Glyma.04G057900, exon 1 of 2)	10	4736111	4739241	3131	2	Glyma.04G057900	Glyma.04G057900.1	1406
1586	Gm04	5072253	5072482	230	*	SRR13197372_peak_1588	56	.	5.74002	8.66426	5.60823	106	Exon (Glyma.04G061800.4/Glyma.04G061800, exon 13 of 13)	10	5070705	5079432	8728	2	Glyma.04G061800	Glyma.04G061800.3	6950
1587	Gm04	5223302	5223671	370	*	SRR13197372_peak_1589	88	.	7.0042	12.1055	8.82101	268	Promoter	10	5222333	5222933	601	1	Glyma.04G063000	Glyma.04G063000.1	969
1588	Gm04	5226663	5227141	479	*	SRR13197372_peak_1590	381	.	17.6984	42.2063	38.1636	226	Exon (Glyma.04G063100.1/Glyma.04G063100, exon 5 of 10)	10	5224385	5228600	4216	2	Glyma.04G063100	Glyma.04G063100.2	1459
1589	Gm04	5260426	5260654	229	*	SRR13197372_peak_1591	17	.	3.5021	4.22812	1.77947	117	Promoter	10	5260082	5264620	4539	1	Glyma.04G063600	Glyma.04G063600.1	344
1590	Gm04	5320639	5320846	208	*	SRR13197372_peak_1592	66	.	6.21836	9.74333	6.60615	90	Exon (Glyma.04G064100.1/Glyma.04G064100, exon 2 of 6)	10	5319318	5323380	4063	1	Glyma.04G064100	Glyma.04G064100.1	1321
1591	Gm04	5339127	5339395	269	*	SRR13197372_peak_1593	76	.	6.69669	10.8542	7.64706	136	Distal Intergenic	10	5341085	5341378	294	2	Glyma.04G064400	Glyma.04G064400.1	1983
1592	Gm04	5462547	5462848	302	*	SRR13197372_peak_1594	64	.	5.64698	9.50165	6.40644	173	Exon (Glyma.04G065800.1/Glyma.04G065800, exon 3 of 6)	10	5459228	5464382	5155	2	Glyma.04G065800	Glyma.04G065800.1	1534
1593	Gm04	5463204	5463455	252	*	SRR13197372_peak_1595	23	.	3.85321	4.94705	2.34413	176	Promoter	10	5459228	5464382	5155	2	Glyma.04G065800	Glyma.04G065800.1	927
1594	Gm04	5549049	5549256	208	*	SRR13197372_peak_1596	37	.	4.60416	6.58135	3.75138	136	Promoter	10	5548661	5551755	3095	1	Glyma.04G066700	Glyma.04G066700.1	388
1595	Gm04	5585038	5585245	208	*	SRR13197372_peak_1597	56	.	5.74002	8.66426	5.60823	36	Exon (Glyma.04G067000.4/Glyma.04G067000, exon 2 of 5)	10	5583078	5586737	3660	2	Glyma.04G067000	Glyma.04G067000.4	1492
1596	Gm04	5755369	5755645	277	*	SRR13197372_peak_1598	157	.	10.045	19.3691	15.7881	138	Promoter	10	5754344	5756614	2271	2	Glyma.04G069200	Glyma.04G069200.2	969
1597	Gm04	5756880	5757102	223	*	SRR13197372_peak_1599	56	.	5.74002	8.66426	5.60823	40	Promoter	10	5754344	5756614	2271	2	Glyma.04G069200	Glyma.04G069200.2	-266
1598	Gm04	5779415	5779803	389	*	SRR13197372_peak_1600	250	.	13.3934	28.8867	25.0688	199	Promoter	10	5773339	5778596	5258	2	Glyma.04G069500	Glyma.04G069500.3	-819
1599	Gm04	5797194	5797646	453	*	SRR13197372_peak_1601	278	.	14.3501	31.752	27.8793	251	Promoter	10	5797896	5799622	1727	1	Glyma.04G069700	Glyma.04G069700.4	-250
1600	Gm04	5801081	5801449	369	*	SRR13197372_peak_1602	96	.	6.54676	12.9781	9.67322	185	Distal Intergenic	10	5797896	5799622	1727	1	Glyma.04G069700	Glyma.04G069700.4	3185
1601	Gm04	5861367	5862100	734	*	SRR13197372_peak_1603	4968	.	120.436	503.535	496.844	382	Exon (Glyma.04G070200.1/Glyma.04G070200, exon 4 of 18)	10	5859909	5869905	9997	1	Glyma.04G070200	Glyma.04G070200.3	1458
1602	Gm04	5925150	5925600	451	*	SRR13197372_peak_1604	157	.	10.045	19.3691	15.7881	131	Promoter	10	5919320	5926133	6814	2	Glyma.04G071400	Glyma.04G071400.1	533
1603	Gm04	6241853	6242242	390	*	SRR13197372_peak_1605	28	.	4.24128	5.54602	2.88134	122	Exon (Glyma.04G074900.3/Glyma.04G074900, exon 13 of 13)	10	6245777	6251321	5545	1	Glyma.04G075000	Glyma.04G075000.1	-3535
1604	Gm04	6291987	6292194	208	*	SRR13197372_peak_1606	55	.	5.65504	8.52876	5.51488	133	Promoter	10	6288341	6292794	4454	2	Glyma.04G075400	Glyma.04G075400.1	600
1605	Gm04	6319994	6320288	295	*	SRR13197372_peak_1607	156	.	9.63078	19.1927	15.6295	101	Distal Intergenic	10	6317857	6318544	688	1	Glyma.04G075800	Glyma.04G075800.1	2137
1606	Gm04	6453338	6453589	252	*	SRR13197372_peak_1608	46	.	5.26169	7.61949	4.65387	112	Promoter	10	6449728	6454130	4403	2	Glyma.04G077000	Glyma.04G077000.2	541
1607	Gm04	6846718	6847060	343	*	SRR13197372_peak_1609	121	.	8.61004	15.5765	12.1315	172	Exon (Glyma.04G081700.1/Glyma.04G081700, exon 8 of 8)	10	6846617	6852839	6223	2	Glyma.04G081700	Glyma.04G081700.1	5779
1608	Gm04	6940379	6940698	320	*	SRR13197372_peak_1610	32	.	4.37763	5.97742	3.21757	152	Distal Intergenic	10	6927561	6932946	5386	1	Glyma.04G082500	Glyma.04G082500.1	12818
1609	Gm04	6993553	6993774	222	*	SRR13197372_peak_1611	46	.	5.26169	7.61949	4.65387	114	Distal Intergenic	10	6998142	6999764	1623	1	Glyma.04G083200	Glyma.04G083200.2	-4368
1610	Gm04	7164635	7165103	469	*	SRR13197372_peak_1612	121	.	8.31749	15.5492	12.1236	355	Promoter	10	7163978	7165325	1348	1	Glyma.04G084702	Glyma.04G084702.1	657
1611	Gm04	7234691	7234898	208	*	SRR13197372_peak_1613	35	.	4.61948	6.35518	3.56578	75	Distal Intergenic	10	7226946	7231225	4280	2	Glyma.04G085200	Glyma.04G085200.4	-3466
1612	Gm04	7320429	7320858	430	*	SRR13197372_peak_1614	37	.	4.78335	6.61189	3.75138	83	Promoter	10	7320320	7325067	4748	1	Glyma.04G086300	Glyma.04G086300.1	109
1613	Gm04	7426587	7426815	229	*	SRR13197372_peak_1615	51	.	5.43604	8.18013	5.18221	82	Exon (Glyma.04G087200.1/Glyma.04G087200, exon 7 of 19)	10	7421707	7433464	11758	1	Glyma.04G087200	Glyma.04G087200.4	4880
1614	Gm04	7898410	7898617	208	*	SRR13197372_peak_1616	29	.	4.30502	5.64488	2.90904	169	Distal Intergenic	10	7890101	7891638	1538	2	Glyma.04G090000	Glyma.04G090000.1	-6772
1615	Gm04	7913958	7914179	222	*	SRR13197372_peak_1617	66	.	6.21836	9.74333	6.60615	112	Distal Intergenic	10	7906199	7908614	2416	2	Glyma.04G090100	Glyma.04G090100.3	-5344
1616	Gm04	8052796	8053003	208	*	SRR13197372_peak_1618	21	.	3.74176	4.59268	2.10309	120	Distal Intergenic	10	8033941	8035863	1923	1	Glyma.04G091600	Glyma.04G091600.1	18855
1617	Gm04	8115137	8115407	271	*	SRR13197372_peak_1619	102	.	7.15284	13.6034	10.2545	80	Promoter	10	8114568	8118844	4277	1	Glyma.04G092300	Glyma.04G092300.1	569
1618	Gm04	8190251	8190515	265	*	SRR13197372_peak_1620	29	.	4.30502	5.64488	2.90904	105	Distal Intergenic	10	8203319	8203782	464	1	Glyma.04G093000	Glyma.04G093000.1	-12804
1619	Gm04	8194618	8195076	459	*	SRR13197372_peak_1621	183	.	11.0017	21.9998	18.3413	299	Distal Intergenic	10	8203319	8203782	464	1	Glyma.04G093000	Glyma.04G093000.1	-8243
1620	Gm04	8258954	8259161	208	*	SRR13197372_peak_1622	37	.	4.78335	6.61189	3.75138	97	Distal Intergenic	10	8250841	8252544	1704	1	Glyma.04G093300	Glyma.04G093300.3	8113
1621	Gm04	8331854	8332216	363	*	SRR13197372_peak_1623	183	.	11.0017	21.9998	18.3413	221	Distal Intergenic	10	8340305	8341577	1273	1	Glyma.04G094000	Glyma.04G094000.1	-8089
1622	Gm04	8371701	8371955	255	*	SRR13197372_peak_1624	35	.	4.59679	6.3197	3.53467	60	Distal Intergenic	10	8376348	8382266	5919	2	Glyma.04G094300	Glyma.04G094300.3	10311
1623	Gm04	8425432	8425668	237	*	SRR13197372_peak_1625	96	.	7.54005	12.9785	9.67322	159	Distal Intergenic	10	8428955	8430181	1227	2	Glyma.04G094700	Glyma.04G094700.1	4513
1624	Gm04	8581805	8582042	238	*	SRR13197372_peak_1626	32	.	4.37763	5.97742	3.21757	161	Exon (Glyma.04G096100.13/Glyma.04G096100, exon 19 of 39)	10	8579169	8606400	27232	1	Glyma.04G096100	Glyma.04G096100.17	2636
1625	Gm04	8699126	8699850	725	*	SRR13197372_peak_1627	368	.	7.31903	40.9034	36.8807	373	Promoter	10	8699105	8699719	615	2	Glyma.04G096633	Glyma.04G096633.1	0
1626	Gm04	9063971	9064309	339	*	SRR13197372_peak_1628	46	.	5.26169	7.61949	4.65387	191	Distal Intergenic	10	9054520	9058879	4360	2	Glyma.04G099400	Glyma.04G099400.2	-5092
1627	Gm04	9224132	9224339	208	*	SRR13197372_peak_1629	44	.	4.91285	7.34657	4.44117	111	Promoter	10	9219531	9224161	4631	2	Glyma.04G100600	Glyma.04G100600.1	0
1628	Gm04	9265599	9265844	246	*	SRR13197372_peak_1630	129	.	8.56268	16.4235	12.9582	146	Promoter	10	9262097	9265912	3816	2	Glyma.04G101000	Glyma.04G101000.3	68
1629	Gm04	9292840	9293047	208	*	SRR13197372_peak_1631	37	.	4.71253	6.50083	3.70261	77	Intron (Glyma.04G101200.1/Glyma.04G101200, intron 2 of 4)	10	9290164	9298239	8076	1	Glyma.04G101200	Glyma.04G101200.1	2676
1630	Gm04	9395333	9395549	217	*	SRR13197372_peak_1632	46	.	5.26169	7.61949	4.65387	44	Distal Intergenic	10	9397653	9399880	2228	1	Glyma.04G102100	Glyma.04G102100.1	-2104
1631	Gm04	9409334	9409763	430	*	SRR13197372_peak_1633	40	.	4.81539	6.91475	4.03633	71	Promoter	10	9406914	9410474	3561	2	Glyma.04G102300	Glyma.04G102300.1	711
1632	Gm04	9878582	9878789	208	*	SRR13197372_peak_1634	46	.	5.26169	7.61949	4.65387	137	Distal Intergenic	10	9871101	9875212	4112	2	Glyma.04G104500	Glyma.04G104500.1	-3370
1633	Gm04	9893271	9894032	762	*	SRR13197372_peak_1635	46	.	5.26169	7.61949	4.65387	160	Distal Intergenic	10	9895897	9899625	3729	2	Glyma.04G104700	Glyma.04G104700.1	5593
1634	Gm04	9894545	9894784	240	*	SRR13197372_peak_1636	46	.	5.26169	7.61949	4.65387	67	Distal Intergenic	10	9895897	9899625	3729	2	Glyma.04G104700	Glyma.04G104700.1	4841
1635	Gm04	9894910	9895253	344	*	SRR13197372_peak_1637	56	.	5.74002	8.66426	5.60823	178	Distal Intergenic	10	9895897	9899625	3729	2	Glyma.04G104700	Glyma.04G104700.1	4372
1636	Gm04	9961602	9961812	211	*	SRR13197372_peak_1638	34	.	4.50821	6.18129	3.40411	80	Distal Intergenic	10	9943570	9944623	1054	1	Glyma.04G104800	Glyma.04G104800.1	18032
1637	Gm04	9977418	9977756	339	*	SRR13197372_peak_1639	73	.	6.02344	10.4895	7.3206	144	Distal Intergenic	10	9990911	9995336	4426	1	Glyma.04G104850	Glyma.04G104850.2	-13155
1638	Gm04	10034417	10034814	398	*	SRR13197372_peak_1640	335	.	16.1856	37.5185	33.5529	143	Distal Intergenic	10	10036887	10052517	15631	1	Glyma.04G104900	Glyma.04G104900.1	-2073
1639	Gm04	10453665	10453920	256	*	SRR13197372_peak_1641	58	.	5.50918	8.93294	5.85811	157	Distal Intergenic	10	10422143	10426911	4769	1	Glyma.04G105500	Glyma.04G105500.1	31522
1640	Gm04	10691813	10692429	617	*	SRR13197372_peak_1642	184	.	7.41805	22.1074	18.4476	127	Distal Intergenic	10	10770807	10773244	2438	1	Glyma.04G105900	Glyma.04G105900.1	-78378
1641	Gm04	10705928	10706184	257	*	SRR13197372_peak_1643	66	.	6.21836	9.74333	6.60615	145	Distal Intergenic	10	10770807	10773244	2438	1	Glyma.04G105900	Glyma.04G105900.1	-64623
1642	Gm04	11053189	11053526	338	*	SRR13197372_peak_1644	46	.	3.5846	7.53724	4.6209	147	Distal Intergenic	10	11118510	11121627	3118	1	Glyma.04G106300	Glyma.04G106300.1	-64984
1643	Gm04	11108036	11108959	924	*	SRR13197372_peak_1645	148	.	9.46725	18.4128	14.8687	513	Distal Intergenic	10	11118510	11121627	3118	1	Glyma.04G106300	Glyma.04G106300.1	-9551
1644	Gm04	11296225	11296432	208	*	SRR13197372_peak_1646	21	.	3.82668	4.72257	2.13105	25	Promoter	10	11297073	11312708	15636	1	Glyma.04G110700	Glyma.04G110700.4	-641
1645	Gm04	11316034	11316325	292	*	SRR13197372_peak_1647	72	.	6.43551	10.4329	7.26498	169	Distal Intergenic	10	11318489	11319238	750	1	Glyma.04G110600	Glyma.04G110600.1	-2164
1646	Gm04	11352044	11352376	333	*	SRR13197372_peak_1648	290	.	13.9058	32.9728	29.0845	161	Intron (Glyma.04G110300.5/Glyma.04G110300, intron 6 of 9)	10	11344313	11346340	2028	2	Glyma.04G110650	Glyma.04G110650.1	-5704
1647	Gm04	11379932	11380291	360	*	SRR13197372_peak_1649	87	.	6.43298	11.9577	8.70984	117	Distal Intergenic	10	11369194	11375676	6483	2	Glyma.04G110200	Glyma.04G110200.1	-4256
1648	Gm04	11525146	11525425	280	*	SRR13197372_peak_1650	66	.	6.21836	9.74333	6.60615	109	Distal Intergenic	10	11519204	11521673	2470	2	Glyma.04G111550	Glyma.04G111550.2	-3473
1649	Gm04	11566784	11567040	257	*	SRR13197372_peak_1651	37	.	4.78335	6.61189	3.75138	148	Distal Intergenic	10	11568588	11574421	5834	1	Glyma.04G111700	Glyma.04G111700.1	-1548
1650	Gm04	11623409	11624190	782	*	SRR13197372_peak_1652	35	.	4.28866	6.33964	3.5507	166	Promoter	10	11623056	11630831	7776	1	Glyma.04G111900	Glyma.04G111900.2	353
1651	Gm04	11662100	11662312	213	*	SRR13197372_peak_1653	56	.	5.74002	8.66426	5.60823	71	Distal Intergenic	10	11651556	11654211	2656	1	Glyma.04G112100	Glyma.04G112100.1	10544
1652	Gm04	11704241	11704551	311	*	SRR13197372_peak_1654	77	.	6.29621	10.9431	7.73062	197	Exon (Glyma.04G112300.2/Glyma.04G112300, exon 1 of 14)	10	11703093	11712274	9182	1	Glyma.04G112300	Glyma.04G112300.2	1148
1653	Gm04	11705842	11706085	244	*	SRR13197372_peak_1655	26	.	3.93513	5.28584	2.64443	57	Exon (Glyma.04G112300.2/Glyma.04G112300, exon 4 of 14)	10	11703093	11712274	9182	1	Glyma.04G112300	Glyma.04G112300.2	2749
1654	Gm04	11747071	11747326	256	*	SRR13197372_peak_1656	85	.	7.03338	11.765	8.52498	122	Exon (Glyma.04G112600.1/Glyma.04G112600, exon 9 of 11)	10	11743802	11753506	9705	2	Glyma.04G112600	Glyma.04G112600.2	6180
1655	Gm04	11752119	11752582	464	*	SRR13197372_peak_1657	15	.	3.34848	3.99538	1.57309	350	Promoter	10	11743802	11753506	9705	2	Glyma.04G112600	Glyma.04G112600.2	924
1656	Gm04	11783921	11784170	250	*	SRR13197372_peak_1658	46	.	5.26169	7.61949	4.65387	114	Promoter	10	11782921	11784006	1086	1	Glyma.04G112800	Glyma.04G112800.1	1000
1657	Gm04	11831423	11831708	286	*	SRR13197372_peak_1659	30	.	3.92805	5.74549	3.00309	109	Promoter	10	11830911	11835878	4968	1	Glyma.04G113000	Glyma.04G113000.1	512
1658	Gm04	11944200	11944519	320	*	SRR13197372_peak_1660	149	.	9.20832	18.4866	14.9399	146	Distal Intergenic	10	11964004	11965987	1984	2	Glyma.04G113400	Glyma.04G113400.1	21468
1659	Gm04	12100734	12101055	322	*	SRR13197372_peak_1661	33	.	4.32865	6.14501	3.3713	89	Distal Intergenic	10	12093254	12096865	3612	1	Glyma.04G114100	Glyma.04G114100.2	7480
1660	Gm04	12128127	12128839	713	*	SRR13197372_peak_1662	157	.	10.045	19.3691	15.7881	407	Promoter	10	12129595	12130044	450	1	Glyma.04G114500	Glyma.04G114500.1	-756
1661	Gm04	12160663	12160901	239	*	SRR13197372_peak_1663	21	.	3.82668	4.72257	2.13105	90	Distal Intergenic	10	12130054	12131112	1059	1	Glyma.04G114600	Glyma.04G114600.1	30609
1662	Gm04	12177934	12178151	218	*	SRR13197372_peak_1664	29	.	4.30502	5.64488	2.90904	135	Distal Intergenic	10	12196104	12224881	28778	1	Glyma.04G114800	Glyma.04G114800.1	-17953
1663	Gm04	12301654	12302056	403	*	SRR13197372_peak_1665	332	.	16.0226	37.2435	33.2807	250	Distal Intergenic	10	12351356	12356232	4877	2	Glyma.04G115500	Glyma.04G115500.1	54176
1664	Gm04	12353605	12354019	415	*	SRR13197372_peak_1666	81	.	5.4894	11.403	8.17112	175	Exon (Glyma.04G115500.1/Glyma.04G115500, exon 2 of 5)	10	12351356	12356232	4877	2	Glyma.04G115500	Glyma.04G115500.1	2213
1665	Gm04	12355784	12356090	307	*	SRR13197372_peak_1667	32	.	4.37763	5.97742	3.21757	105	Promoter	10	12351356	12356232	4877	2	Glyma.04G115500	Glyma.04G115500.1	142
1666	Gm04	12398469	12398727	259	*	SRR13197372_peak_1668	56	.	5.74002	8.66426	5.60823	177	Distal Intergenic	10	12402562	12403189	628	2	Glyma.04G115600	Glyma.04G115600.1	4462
1667	Gm04	12481903	12482110	208	*	SRR13197372_peak_1669	37	.	4.78335	6.61189	3.75138	69	Distal Intergenic	10	12491263	12493433	2171	2	Glyma.04G116000	Glyma.04G116000.1	11323
1668	Gm04	12570486	12571034	549	*	SRR13197372_peak_1670	66	.	6.21836	9.74333	6.60615	227	Distal Intergenic	10	12543668	12543835	168	1	Glyma.04G116250	Glyma.04G116250.1	26818
1669	Gm04	12571323	12571849	527	*	SRR13197372_peak_1671	56	.	5.74002	8.66426	5.60823	138	Distal Intergenic	10	12543668	12543835	168	1	Glyma.04G116250	Glyma.04G116250.1	27655
1670	Gm04	12667293	12667509	217	*	SRR13197372_peak_1672	55	.	5.69808	8.59737	5.58134	60	Distal Intergenic	10	12628139	12634334	6196	2	Glyma.04G116500	Glyma.04G116500.2	-32959
1671	Gm04	12691215	12691422	208	*	SRR13197372_peak_1673	33	.	4.32865	6.14501	3.3713	126	Distal Intergenic	10	12704226	12729729	25504	1	Glyma.04G116700	Glyma.04G116700.3	-12804
1672	Gm04	12730646	12730981	336	*	SRR13197372_peak_1674	17	.	3.5021	4.22812	1.77947	64	Distal Intergenic	10	12704398	12729827	25430	1	Glyma.04G116700	Glyma.04G116700.12	26248
1673	Gm04	12789561	12789768	208	*	SRR13197372_peak_1675	37	.	4.78335	6.61189	3.75138	70	Promoter	10	12790560	12791748	1189	1	Glyma.04G116800	Glyma.04G116800.1	-792
1674	Gm04	12844000	12844221	222	*	SRR13197372_peak_1676	76	.	6.69669	10.8542	7.64706	90	Distal Intergenic	10	12837305	12841330	4026	1	Glyma.04G116900	Glyma.04G116900.2	6695
1675	Gm04	13038104	13038476	373	*	SRR13197372_peak_1677	188	.	8.7889	22.4952	18.8283	170	Distal Intergenic	10	13032090	13033584	1495	2	Glyma.04G118000	Glyma.04G118000.1	-4520
1676	Gm04	13049778	13050321	544	*	SRR13197372_peak_1678	1114	.	24.428	115.988	111.405	292	Distal Intergenic	10	13043043	13044789	1747	2	Glyma.04G118100	Glyma.04G118100.1	-4989
1677	Gm04	13060185	13060488	304	*	SRR13197372_peak_1679	65	.	4.95861	9.66019	6.55924	109	Distal Intergenic	10	13054877	13056371	1495	2	Glyma.04G118300	Glyma.04G118300.1	-3814
1678	Gm04	13061307	13061734	428	*	SRR13197372_peak_1680	213	.	9.86436	25.1315	21.3973	231	Distal Intergenic	10	13054877	13056371	1495	2	Glyma.04G118300	Glyma.04G118300.1	-4936
1679	Gm04	13425853	13426060	208	*	SRR13197372_peak_1681	56	.	5.74002	8.66426	5.60823	82	Distal Intergenic	10	13452837	13455591	2755	1	Glyma.04G119100	Glyma.04G119100.1	-26777
1680	Gm04	13446269	13446599	331	*	SRR13197372_peak_1682	29	.	4.30502	5.64488	2.90904	153	Distal Intergenic	10	13452837	13455591	2755	1	Glyma.04G119100	Glyma.04G119100.1	-6238
1681	Gm04	13507412	13507913	502	*	SRR13197372_peak_1683	121	.	8.61004	15.5765	12.1315	363	Distal Intergenic	10	13539343	13545065	5723	1	Glyma.04G119500	Glyma.04G119500.10	-31430
1682	Gm04	13590438	13590659	222	*	SRR13197372_peak_1684	24	.	3.94341	5.086	2.46287	174	Promoter	10	13586359	13591091	4733	2	Glyma.04G119600	Glyma.04G119600.2	432
1683	Gm04	13864016	13864292	277	*	SRR13197372_peak_1685	137	.	3.90063	17.2276	13.7269	124	Distal Intergenic	10	13854516	13856150	1635	2	Glyma.04G119800	Glyma.04G119800.1	-7866
1684	Gm04	13883663	13884393	731	*	SRR13197372_peak_1686	2207	.	59.4355	225.76	220.719	314	Promoter	10	13880776	13884882	4107	2	Glyma.04G119900	Glyma.04G119900.1	489
1685	Gm04	13901093	13901460	368	*	SRR13197372_peak_1687	53	.	5.51615	8.3076	5.30289	182	Distal Intergenic	10	13891431	13894601	3171	2	Glyma.04G120000	Glyma.04G120000.2	-6492
1686	Gm04	14196856	14197146	291	*	SRR13197372_peak_1688	66	.	6.21836	9.74333	6.60615	144	Distal Intergenic	10	14290332	14292647	2316	1	Glyma.04G120900	Glyma.04G120900.1	-93186
1687	Gm04	14210204	14210411	208	*	SRR13197372_peak_1689	46	.	5.26169	7.61949	4.65387	127	Distal Intergenic	10	14290332	14292647	2316	1	Glyma.04G120900	Glyma.04G120900.1	-79921
1688	Gm04	14428166	14428385	220	*	SRR13197372_peak_1690	43	.	4.64604	7.20357	4.30481	113	Distal Intergenic	10	14404576	14407467	2892	1	Glyma.04G121601	Glyma.04G121601.1	23590
1689	Gm04	14581028	14581375	348	*	SRR13197372_peak_1691	206	.	11.3818	24.3166	20.6057	183	Distal Intergenic	10	14617367	14617933	567	1	Glyma.04G121900	Glyma.04G121900.1	-35992
1690	Gm04	14673159	14674082	924	*	SRR13197372_peak_1692	98	.	7.65337	13.163	9.82651	537	Promoter	10	14673156	14673473	318	2	Glyma.04G122000	Glyma.04G122000.1	0
1691	Gm04	14794397	14794651	255	*	SRR13197372_peak_1693	56	.	5.74002	8.66426	5.60823	177	Promoter	10	14793999	14812287	18289	1	Glyma.04G122400	Glyma.04G122400.3	398
1692	Gm04	14940217	14940481	265	*	SRR13197372_peak_1694	37	.	4.78335	6.61189	3.75138	118	Promoter	10	14940101	14942463	2363	1	Glyma.04G122700	Glyma.04G122700.2	116
1693	Gm04	15390187	15390542	356	*	SRR13197372_peak_1695	26	.	3.7627	5.23693	2.60435	25	Distal Intergenic	10	15428222	15430153	1932	2	Glyma.04G124500	Glyma.04G124500.1	39611
1694	Gm04	15402142	15402356	215	*	SRR13197372_peak_1696	46	.	5.26169	7.61949	4.65387	108	Distal Intergenic	10	15428222	15430153	1932	2	Glyma.04G124500	Glyma.04G124500.1	27797
1695	Gm04	15434029	15434330	302	*	SRR13197372_peak_1697	60	.	5.60897	9.09576	6.01506	168	Distal Intergenic	10	15428209	15430257	2049	2	Glyma.04G124500	Glyma.04G124500.4	-3772
1696	Gm04	15454740	15455264	525	*	SRR13197372_peak_1698	681	.	26.3902	72.5309	68.1927	241	Distal Intergenic	10	15428209	15430257	2049	2	Glyma.04G124500	Glyma.04G124500.4	-24483
1697	Gm04	15539293	15539500	208	*	SRR13197372_peak_1699	42	.	4.93526	7.10382	4.21123	53	Distal Intergenic	10	15542557	15546002	3446	2	Glyma.04G124900	Glyma.04G124900.1	6502
1698	Gm04	15694590	15695416	827	*	SRR13197372_peak_1700	87	.	6.68972	11.9881	8.7168	647	Distal Intergenic	10	15675948	15679952	4005	2	Glyma.04G125500	Glyma.04G125500.4	-14638
1699	Gm04	15769764	15769971	208	*	SRR13197372_peak_1701	29	.	4.30502	5.64488	2.90904	166	Intron (Glyma.04G125600.1/Glyma.04G125600, intron 4 of 8)	10	15765587	15777837	12251	2	Glyma.04G125600	Glyma.04G125600.1	7866
1700	Gm04	15784102	15784592	491	*	SRR13197372_peak_1702	26	.	3.93513	5.28584	2.64443	113	Distal Intergenic	10	15765587	15777856	12270	2	Glyma.04G125600	Glyma.04G125600.2	-6246
1701	Gm04	15997920	15998177	258	*	SRR13197372_peak_1703	38	.	4.70948	6.74765	3.88262	153	Distal Intergenic	10	15955058	15961124	6067	2	Glyma.04G126000	Glyma.04G126000.1	-36796
1702	Gm04	16537079	16537358	280	*	SRR13197372_peak_1704	45	.	5.14492	7.43479	4.52506	115	Distal Intergenic	10	16530090	16530998	909	2	Glyma.04G127600	Glyma.04G127600.1	-6081
1703	Gm04	16941741	16942294	554	*	SRR13197372_peak_1705	46	.	5.26169	7.61949	4.65387	191	Distal Intergenic	10	16961437	16962771	1335	1	Glyma.04G128500	Glyma.04G128500.1	-19143
1704	Gm04	16942500	16942918	419	*	SRR13197372_peak_1706	66	.	6.21836	9.74333	6.60615	235	Distal Intergenic	10	16961437	16962771	1335	1	Glyma.04G128500	Glyma.04G128500.1	-18519
1705	Gm04	16953583	16954439	857	*	SRR13197372_peak_1707	86	.	6.86585	11.8796	8.63566	393	Distal Intergenic	10	16961437	16962771	1335	1	Glyma.04G128500	Glyma.04G128500.1	-6998
1706	Gm04	16955243	16955701	459	*	SRR13197372_peak_1708	50	.	5.33279	8.01585	5.02698	164	Distal Intergenic	10	16961437	16962771	1335	1	Glyma.04G128500	Glyma.04G128500.1	-5736
1707	Gm04	17011895	17012619	725	*	SRR13197372_peak_1709	109	.	8.1317	14.3574	10.9677	531	Distal Intergenic	10	17055017	17061287	6271	2	Glyma.04G128700	Glyma.04G128700.1	48668
1708	Gm04	17253086	17253619	534	*	SRR13197372_peak_1710	53	.	5.34564	8.34283	5.33734	416	Intron (Glyma.04G129500.1/Glyma.04G129500, intron 6 of 7)	10	17248488	17261463	12976	1	Glyma.04G129500	Glyma.04G129500.5	4598
1709	Gm04	17254418	17254647	230	*	SRR13197372_peak_1711	43	.	4.83876	7.22804	4.32876	96	Intron (Glyma.04G129500.1/Glyma.04G129500, intron 6 of 7)	10	17248488	17261463	12976	1	Glyma.04G129500	Glyma.04G129500.5	5930
1710	Gm04	17420232	17420521	290	*	SRR13197372_peak_1712	56	.	5.74002	8.66426	5.60823	119	Distal Intergenic	10	17436856	17437730	875	1	Glyma.04G130400	Glyma.04G130400.1	-16335
1711	Gm04	17686702	17686994	293	*	SRR13197372_peak_1713	56	.	5.74002	8.66426	5.60823	114	Promoter	10	17686539	17693496	6958	1	Glyma.04G132000	Glyma.04G132000.1	163
1712	Gm04	17724011	17724218	208	*	SRR13197372_peak_1714	37	.	4.78335	6.61189	3.75138	71	Promoter	10	17723398	17723619	222	2	Glyma.04G132351	Glyma.04G132351.1	-392
1713	Gm04	17731029	17731400	372	*	SRR13197372_peak_1715	20	.	3.32144	4.51051	2.02659	362	Distal Intergenic	10	17721034	17725254	4221	2	Glyma.04G132300	Glyma.04G132300.1	-5775
1714	Gm04	17740136	17740354	219	*	SRR13197372_peak_1716	59	.	4.9937	9.05672	5.97745	73	Distal Intergenic	10	17748824	17751816	2993	1	Glyma.04G132400	Glyma.04G132400.1	-8470
1715	Gm04	17905549	17905860	312	*	SRR13197372_peak_1717	17	.	3.5021	4.22812	1.77947	164	Distal Intergenic	10	17914602	17916030	1429	1	Glyma.04G132700	Glyma.04G132700.1	-8742
1716	Gm04	17916040	17916286	247	*	SRR13197372_peak_1718	88	.	7.01051	12.1158	8.83023	141	Downstream (<=300bp)	10	17914602	17916030	1429	1	Glyma.04G132700	Glyma.04G132700.1	1438
1717	Gm04	18180539	18180816	278	*	SRR13197372_peak_1719	66	.	6.21836	9.74333	6.60615	184	Promoter	10	18142392	18181411	39020	2	Glyma.04G133800	Glyma.04G133800.1	595
1718	Gm04	18210521	18210748	228	*	SRR13197372_peak_1720	58	.	5.69092	8.89771	5.82966	60	Distal Intergenic	10	18223947	18229145	5199	1	Glyma.04G133900	Glyma.04G133900.1	-13199
1719	Gm04	18440844	18441071	228	*	SRR13197372_peak_1721	33	.	4.32865	6.14501	3.3713	164	Distal Intergenic	10	18467836	18484570	16735	1	Glyma.04G134700	Glyma.04G134700.1	-26765
1720	Gm04	18469342	18469673	332	*	SRR13197372_peak_1722	84	.	6.98091	11.68	8.44185	194	Intron (Glyma.04G134700.1/Glyma.04G134700, intron 2 of 13)	10	18467836	18484570	16735	1	Glyma.04G134700	Glyma.04G134700.1	1506
1721	Gm04	18516418	18516639	222	*	SRR13197372_peak_1723	53	.	5.32226	8.30513	5.30225	141	Distal Intergenic	10	18467836	18484570	16735	1	Glyma.04G134700	Glyma.04G134700.1	48582
1722	Gm04	18622184	18622615	432	*	SRR13197372_peak_1724	336	.	16.2634	37.6497	33.6751	233	Distal Intergenic	10	18605119	18611245	6127	1	Glyma.04G134900	Glyma.04G134900.1	17065
1723	Gm04	19242058	19242406	349	*	SRR13197372_peak_1725	93	.	7.35487	12.677	9.38049	161	Distal Intergenic	10	19248536	19250647	2112	2	Glyma.04G135800	Glyma.04G135800.1	8241
1724	Gm04	19330746	19331093	348	*	SRR13197372_peak_1726	264	.	13.8717	30.312	26.4665	168	Distal Intergenic	10	19344970	19345509	540	2	Glyma.04G136100	Glyma.04G136100.2	14416
1725	Gm04	19415312	19415643	332	*	SRR13197372_peak_1727	87	.	7.17503	11.9947	8.7168	168	Distal Intergenic	10	19408931	19409306	376	1	Glyma.04G136500	Glyma.04G136500.2	6381
1726	Gm04	19446249	19446456	208	*	SRR13197372_peak_1728	37	.	4.71253	6.50083	3.70261	121	Distal Intergenic	10	19454890	19454997	108	2	Glyma.04G136650	Glyma.04G136650.1	8541
1727	Gm04	19519965	19520246	282	*	SRR13197372_peak_1729	66	.	6.21836	9.74333	6.60615	121	Distal Intergenic	10	19457539	19459335	1797	2	Glyma.04G136700	Glyma.04G136700.4	-60630
1728	Gm04	19531826	19532214	389	*	SRR13197372_peak_1730	151	.	9.0508	18.7323	15.1799	168	Distal Intergenic	10	19457539	19459335	1797	2	Glyma.04G136700	Glyma.04G136700.4	-72491
1729	Gm04	19642867	19643208	342	*	SRR13197372_peak_1731	21	.	3.82668	4.72257	2.13105	154	Promoter	10	19630442	19643817	13376	2	Glyma.04G137000	Glyma.04G137000.1	609
1730	Gm04	19660125	19660370	246	*	SRR13197372_peak_1732	24	.	3.93986	5.08053	2.45988	193	Distal Intergenic	10	19630442	19643817	13376	2	Glyma.04G137000	Glyma.04G137000.1	-16308
1731	Gm04	19900726	19900933	208	*	SRR13197372_peak_1733	27	.	4.11689	5.35359	2.70945	103	Distal Intergenic	10	19951254	19951658	405	2	Glyma.04G137100	Glyma.04G137100.3	50725
1732	Gm04	20046058	20046415	358	*	SRR13197372_peak_1734	32	.	4.38157	5.98358	3.22111	194	Distal Intergenic	10	19975402	19976283	882	1	Glyma.04G137400	Glyma.04G137400.1	70656
1733	Gm04	20114634	20114900	267	*	SRR13197372_peak_1735	33	.	4.32865	6.14501	3.3713	92	Distal Intergenic	10	20142585	20144931	2347	1	Glyma.04G137600	Glyma.04G137600.1	-27685
1734	Gm04	20202511	20202797	287	*	SRR13197372_peak_1736	87	.	7.17503	11.9947	8.7168	119	Distal Intergenic	10	20205696	20217108	11413	1	Glyma.04G137800	Glyma.04G137800.2	-2899
1735	Gm04	20205247	20205454	208	*	SRR13197372_peak_1737	29	.	4.30502	5.64488	2.90904	44	Promoter	10	20205696	20217108	11413	1	Glyma.04G137800	Glyma.04G137800.2	-242
1736	Gm04	20354124	20354497	374	*	SRR13197372_peak_1738	64	.	5.91273	9.58897	6.49101	196	Distal Intergenic	10	20441241	20449085	7845	2	Glyma.04G138300	Glyma.04G138300.2	94588
1737	Gm04	20408774	20408981	208	*	SRR13197372_peak_1739	21	.	3.57388	4.71635	2.13105	112	Distal Intergenic	10	20441241	20449085	7845	2	Glyma.04G138300	Glyma.04G138300.2	40104
1738	Gm04	20418945	20419152	208	*	SRR13197372_peak_1740	23	.	3.60072	4.97257	2.36681	88	Distal Intergenic	10	20441241	20449085	7845	2	Glyma.04G138300	Glyma.04G138300.2	29933
1739	Gm04	20702559	20702850	292	*	SRR13197372_peak_1741	56	.	5.74002	8.66426	5.60823	94	Promoter	10	20700465	20703333	2869	2	Glyma.04G138600	Glyma.04G138600.1	483
1740	Gm04	20918634	20918841	208	*	SRR13197372_peak_1742	28	.	4.05853	5.47909	2.82648	48	Distal Intergenic	10	20827143	20830597	3455	1	Glyma.04G138900	Glyma.04G138900.1	91491
1741	Gm04	21027878	21028103	226	*	SRR13197372_peak_1743	29	.	4.30502	5.64488	2.90904	63	Distal Intergenic	10	21082696	21086920	4225	2	Glyma.04G139100	Glyma.04G139100.1	58817
1742	Gm04	21036205	21036416	212	*	SRR13197372_peak_1744	29	.	4.30502	5.64488	2.90904	66	Distal Intergenic	10	21082696	21086920	4225	2	Glyma.04G139100	Glyma.04G139100.1	50504
1743	Gm04	21056080	21056287	208	*	SRR13197372_peak_1745	40	.	4.81539	6.91475	4.03633	111	Distal Intergenic	10	21082696	21086920	4225	2	Glyma.04G139100	Glyma.04G139100.1	30633
1744	Gm04	21296553	21296921	369	*	SRR13197372_peak_1746	56	.	5.71257	8.62048	5.60389	209	Distal Intergenic	10	21337515	21349755	12241	2	Glyma.04G139200	Glyma.04G139200.2	52834
1745	Gm04	21492604	21492875	272	*	SRR13197372_peak_1747	23	.	3.85321	4.94705	2.34413	174	Distal Intergenic	10	21510438	21514559	4122	1	Glyma.04G139400	Glyma.04G139400.3	-17563
1746	Gm04	21751584	21752003	420	*	SRR13197372_peak_1748	66	.	6.21836	9.74333	6.60615	293	Distal Intergenic	10	21731717	21737720	6004	2	Glyma.04G139900	Glyma.04G139900.1	-13864
1747	Gm04	21981906	21982888	983	*	SRR13197372_peak_1749	109	.	8.1317	14.3574	10.9677	559	Distal Intergenic	10	21998861	22001030	2170	2	Glyma.04G140400	Glyma.04G140400.3	18142
1748	Gm04	21990893	21991165	273	*	SRR13197372_peak_1750	76	.	6.69669	10.8542	7.64706	203	Distal Intergenic	10	21998861	22001030	2170	2	Glyma.04G140400	Glyma.04G140400.3	9865
1749	Gm04	22070861	22071068	208	*	SRR13197372_peak_1751	37	.	4.78335	6.61189	3.75138	186	Distal Intergenic	10	22063355	22064172	818	1	Glyma.04G140500	Glyma.04G140500.1	7506
1750	Gm04	22718339	22718598	260	*	SRR13197372_peak_1752	46	.	5.26169	7.61949	4.65387	147	Promoter	10	22702430	22719002	16573	2	Glyma.04G141000	Glyma.04G141000.1	404
1751	Gm04	22743213	22743440	228	*	SRR13197372_peak_1753	46	.	5.26169	7.61949	4.65387	123	Distal Intergenic	10	22727659	22731412	3754	1	Glyma.04G141100	Glyma.04G141100.1	15554
1752	Gm04	22773190	22773568	379	*	SRR13197372_peak_1754	223	.	11.7197	26.0692	22.3209	261	Distal Intergenic	10	22761931	22763047	1117	1	Glyma.04G141300	Glyma.04G141300.1	11259
1753	Gm04	22890101	22890469	369	*	SRR13197372_peak_1755	87	.	7.17503	11.9947	8.7168	174	Distal Intergenic	10	22875179	22878068	2890	2	Glyma.04G141500	Glyma.04G141500.1	-12033
1754	Gm04	22899566	22899865	300	*	SRR13197372_peak_1756	87	.	7.17503	11.9947	8.7168	159	Distal Intergenic	10	22875179	22878068	2890	2	Glyma.04G141500	Glyma.04G141500.1	-21498
1755	Gm04	22917614	22917962	349	*	SRR13197372_peak_1757	66	.	6.21836	9.74333	6.60615	192	Distal Intergenic	10	22944646	22950752	6107	1	Glyma.04G141600	Glyma.04G141600.2	-26684
1756	Gm04	22921225	22921432	208	*	SRR13197372_peak_1758	56	.	5.74002	8.66426	5.60823	73	Distal Intergenic	10	22944646	22950752	6107	1	Glyma.04G141600	Glyma.04G141600.2	-23214
1757	Gm04	22940580	22940815	236	*	SRR13197372_peak_1759	21	.	3.57388	4.71635	2.13105	169	Distal Intergenic	10	22944646	22950752	6107	1	Glyma.04G141600	Glyma.04G141600.2	-3831
1758	Gm04	23225714	23225932	219	*	SRR13197372_peak_1760	37	.	4.7484	6.55705	3.75138	144	Distal Intergenic	10	23266830	23276641	9812	1	Glyma.04G141900	Glyma.04G141900.5	-40898
1759	Gm04	23357675	23357981	307	*	SRR13197372_peak_1761	29	.	4.30502	5.64488	2.90904	139	Distal Intergenic	10	23397013	23401626	4614	2	Glyma.04G142100	Glyma.04G142100.1	43645
1760	Gm04	23577650	23577866	217	*	SRR13197372_peak_1762	29	.	4.30502	5.64488	2.90904	88	Distal Intergenic	10	23397314	23401649	4336	2	Glyma.04G142100	Glyma.04G142100.2	-176001
1761	Gm04	23827370	23827601	232	*	SRR13197372_peak_1763	37	.	4.78335	6.61189	3.75138	118	Distal Intergenic	10	23759902	23760826	925	2	Glyma.04G142300	Glyma.04G142300.1	-66544
1762	Gm04	23924190	23924545	356	*	SRR13197372_peak_1764	126	.	8.3712	16.1049	12.6494	200	Distal Intergenic	10	23947367	23948769	1403	1	Glyma.04G142400	Glyma.04G142400.1	-22822
1763	Gm04	23959159	23959366	208	*	SRR13197372_peak_1765	40	.	4.81539	6.91475	4.03633	81	Distal Intergenic	10	23952915	23955589	2675	2	Glyma.04G142550	Glyma.04G142550.1	-3570
1764	Gm04	23972539	23972746	208	*	SRR13197372_peak_1766	58	.	5.69092	8.89771	5.82966	114	Distal Intergenic	10	23952915	23955589	2675	2	Glyma.04G142550	Glyma.04G142550.1	-16950
1765	Gm04	24019904	24020166	263	*	SRR13197372_peak_1767	67	.	6.12868	9.93802	6.7882	92	Distal Intergenic	10	24000940	24005752	4813	1	Glyma.04G142700	Glyma.04G142700.2	18964
1766	Gm04	24190351	24190693	343	*	SRR13197372_peak_1768	133	.	9.08837	16.8189	13.3262	178	Distal Intergenic	10	24332143	24335301	3159	1	Glyma.04G142800	Glyma.04G142800.7	-141450
1767	Gm04	24192831	24193078	248	*	SRR13197372_peak_1769	75	.	6.42201	10.7732	7.59493	103	Distal Intergenic	10	24332143	24335301	3159	1	Glyma.04G142800	Glyma.04G142800.7	-139065
1768	Gm04	24342190	24342471	282	*	SRR13197372_peak_1770	46	.	5.26169	7.61949	4.65387	101	Distal Intergenic	10	24332258	24335302	3045	1	Glyma.04G142800	Glyma.04G142800.3	9932
1769	Gm04	24642241	24642448	208	*	SRR13197372_peak_1771	37	.	4.78335	6.61189	3.75138	134	Distal Intergenic	10	24655259	24680030	24772	2	Glyma.04G143000	Glyma.04G143000.4	37582
1770	Gm04	24684245	24684774	530	*	SRR13197372_peak_1772	51	.	5.00343	8.09901	5.10353	379	Distal Intergenic	10	24655160	24680141	24982	2	Glyma.04G143000	Glyma.04G143000.9	-4104
1771	Gm04	24975568	24975776	209	*	SRR13197372_peak_1773	146	.	2.36542	18.222	14.6813	109	Distal Intergenic	10	24798797	24800585	1789	1	Glyma.04G143200	Glyma.04G143200.1	176771
1772	Gm04	25180076	25180372	297	*	SRR13197372_peak_1774	28	.	3.6428	5.49695	2.84259	190	Distal Intergenic	10	25165942	25169157	3216	2	Glyma.04G143400	Glyma.04G143400.1	-10919
1773	Gm04	25208676	25209028	353	*	SRR13197372_peak_1775	77	.	6.56644	11.0079	7.78756	149	Distal Intergenic	10	25205228	25207623	2396	1	Glyma.04G143500	Glyma.04G143500.2	3448
1774	Gm04	25242599	25242831	233	*	SRR13197372_peak_1776	56	.	5.74002	8.66426	5.60823	169	Distal Intergenic	10	25277187	25277877	691	1	Glyma.04G143800	Glyma.04G143800.2	-34356
1775	Gm04	25281521	25281978	458	*	SRR13197372_peak_1777	351	.	16.7417	39.1565	35.159	272	Distal Intergenic	10	25277187	25277877	691	1	Glyma.04G143800	Glyma.04G143800.2	4334
1776	Gm04	25293385	25293704	320	*	SRR13197372_peak_1778	245	.	12.7065	28.3529	24.5515	171	Distal Intergenic	10	25298930	25300424	1495	1	Glyma.04G144000	Glyma.04G144000.1	-5226
1777	Gm04	25305007	25305365	359	*	SRR13197372_peak_1779	229	.	11.4087	26.7457	22.9773	174	Distal Intergenic	10	25310567	25312061	1495	1	Glyma.04G144100	Glyma.04G144100.1	-5202
1778	Gm04	25316643	25317119	477	*	SRR13197372_peak_1780	922	.	24.8127	96.7803	92.2832	228	Distal Intergenic	10	25322394	25323888	1495	1	Glyma.04G144200	Glyma.04G144200.1	-5275
1779	Gm04	25328524	25328790	267	*	SRR13197372_peak_1781	76	.	6.69669	10.8542	7.64706	189	Distal Intergenic	10	25322394	25323888	1495	1	Glyma.04G144200	Glyma.04G144200.1	6130
1780	Gm04	25952667	25953002	336	*	SRR13197372_peak_1782	36	.	3.921	6.4938	3.69901	202	Distal Intergenic	10	25936869	25937849	981	2	Glyma.04G145700	Glyma.04G145700.1	-14818
1781	Gm04	26046888	26047172	285	*	SRR13197372_peak_1783	42	.	4.93526	7.10382	4.21123	102	Distal Intergenic	10	25936869	25937849	981	2	Glyma.04G145700	Glyma.04G145700.1	-109039
1782	Gm04	26164947	26165193	247	*	SRR13197372_peak_1784	28	.	3.93127	5.50964	2.85156	112	Distal Intergenic	10	25936869	25937849	981	2	Glyma.04G145700	Glyma.04G145700.1	-227098
1783	Gm04	26169699	26170100	402	*	SRR13197372_peak_1785	76	.	6.69669	10.8542	7.64706	198	Distal Intergenic	10	26379594	26398955	19362	2	Glyma.04G146000	Glyma.04G146000.2	228855
1784	Gm04	26407159	26407438	280	*	SRR13197372_peak_1786	66	.	6.21836	9.74333	6.60615	157	Distal Intergenic	10	26410728	26411381	654	1	Glyma.04G146100	Glyma.04G146100.1	-3290
1785	Gm04	26597197	26597790	594	*	SRR13197372_peak_1787	163	.	9.44432	19.9258	16.335	495	Intron (Glyma.04G146600.1/Glyma.04G146600, intron 1 of 2)	10	26588863	26605644	16782	1	Glyma.04G146600	Glyma.04G146600.1	8334
1786	Gm04	26619657	26619981	325	*	SRR13197372_peak_1788	49	.	5.25315	7.88914	4.90947	173	Distal Intergenic	10	26588863	26605644	16782	1	Glyma.04G146600	Glyma.04G146600.1	30794
1787	Gm04	26686498	26686941	444	*	SRR13197372_peak_1789	35	.	4.61948	6.35518	3.56578	377	Distal Intergenic	10	26588863	26605644	16782	1	Glyma.04G146600	Glyma.04G146600.1	97635
1788	Gm04	26797682	26797999	318	*	SRR13197372_peak_1790	56	.	3.75877	8.73631	5.67713	215	Distal Intergenic	10	26588863	26605644	16782	1	Glyma.04G146600	Glyma.04G146600.1	208819
1789	Gm04	26891579	26891804	226	*	SRR13197372_peak_1791	87	.	6.21942	11.9875	8.7168	110	Distal Intergenic	10	26588863	26605644	16782	1	Glyma.04G146600	Glyma.04G146600.1	302716
1790	Gm04	26981821	26982096	276	*	SRR13197372_peak_1792	229	.	2.85112	26.6839	22.9159	160	Distal Intergenic	10	26588863	26605644	16782	1	Glyma.04G146600	Glyma.04G146600.1	392958
1791	Gm04	27047304	27047511	208	*	SRR13197372_peak_1793	23	.	3.60072	4.97257	2.36681	118	Distal Intergenic	10	27421636	27429996	8361	1	Glyma.04G146800	Glyma.04G146800.1	-374125
1792	Gm04	27067363	27067720	358	*	SRR13197372_peak_1794	23	.	2.22885	4.9783	2.37231	349	Distal Intergenic	10	27421636	27429996	8361	1	Glyma.04G146800	Glyma.04G146800.1	-353916
1793	Gm04	27068811	27069134	324	*	SRR13197372_peak_1795	34	.	2.87156	6.21654	3.43847	218	Distal Intergenic	10	27421636	27429996	8361	1	Glyma.04G146800	Glyma.04G146800.1	-352502
1794	Gm04	27235347	27235701	355	*	SRR13197372_peak_1796	49	.	5.11567	7.97119	4.98313	150	Distal Intergenic	10	27421636	27429996	8361	1	Glyma.04G146800	Glyma.04G146800.1	-185935
1795	Gm04	27243059	27243314	256	*	SRR13197372_peak_1797	17	.	3.27338	4.23617	1.7813	120	Distal Intergenic	10	27421636	27429996	8361	1	Glyma.04G146800	Glyma.04G146800.1	-178322
1796	Gm04	27266986	27267195	210	*	SRR13197372_peak_1798	37	.	4.77262	6.59504	3.75138	144	Distal Intergenic	10	27421636	27429996	8361	1	Glyma.04G146800	Glyma.04G146800.1	-154441
1797	Gm04	27479644	27480285	642	*	SRR13197372_peak_1799	1558	.	49.2685	160.586	155.815	225	Promoter	10	27479264	27507928	28665	1	Glyma.04G146900	Glyma.04G146900.1	380
1798	Gm04	27525057	27525298	242	*	SRR13197372_peak_1800	26	.	4.10685	5.33809	2.6947	49	Distal Intergenic	10	27500956	27507905	6950	1	Glyma.04G146900	Glyma.04G146900.3	24101
1799	Gm04	27763617	27763829	213	*	SRR13197372_peak_1801	56	.	5.74002	8.66426	5.60823	136	Distal Intergenic	10	27567967	27571879	3913	2	Glyma.04G147000	Glyma.04G147000.1	-191738
1800	Gm04	27801291	27801523	233	*	SRR13197372_peak_1802	46	.	5.26169	7.61949	4.65387	100	Distal Intergenic	10	27567967	27571879	3913	2	Glyma.04G147000	Glyma.04G147000.1	-229412
1801	Gm04	28027924	28028144	221	*	SRR13197372_peak_1803	34	.	4.53004	6.21537	3.43737	162	Distal Intergenic	10	28164700	28167359	2660	1	Glyma.04G147100	Glyma.04G147100.1	-136556
1802	Gm04	28169822	28170202	381	*	SRR13197372_peak_1804	49	.	5.11567	7.97119	4.98313	147	Distal Intergenic	10	28164700	28167359	2660	1	Glyma.04G147100	Glyma.04G147100.1	5122
1803	Gm04	28216520	28216814	295	*	SRR13197372_peak_1805	87	.	6.43298	11.9577	8.70984	198	Distal Intergenic	10	28190811	28192183	1373	2	Glyma.04G147200	Glyma.04G147200.1	-24337
1804	Gm04	28330058	28330306	249	*	SRR13197372_peak_1806	29	.	4.30502	5.64488	2.90904	53	Distal Intergenic	10	28190811	28192183	1373	2	Glyma.04G147200	Glyma.04G147200.1	-137875
1805	Gm04	28332868	28333199	332	*	SRR13197372_peak_1807	17	.	3.50526	4.2329	1.78043	100	Distal Intergenic	10	28190811	28192183	1373	2	Glyma.04G147200	Glyma.04G147200.1	-140685
1806	Gm04	28376482	28376689	208	*	SRR13197372_peak_1808	46	.	5.04528	7.55801	4.64102	147	Distal Intergenic	10	28494229	28496993	2765	1	Glyma.04G147500	Glyma.04G147500.1	-117540
1807	Gm04	28387987	28388225	239	*	SRR13197372_peak_1809	43	.	4.99513	7.19827	4.30277	69	Distal Intergenic	10	28494229	28496993	2765	1	Glyma.04G147500	Glyma.04G147500.1	-106004
1808	Gm04	28692658	28693127	470	*	SRR13197372_peak_1810	427	.	19.1334	46.8672	42.7658	279	Distal Intergenic	10	28668285	28671794	3510	1	Glyma.04G147600	Glyma.04G147600.1	24373
1809	Gm04	28715119	28715326	208	*	SRR13197372_peak_1811	32	.	4.37763	5.97742	3.21757	73	Distal Intergenic	10	28668285	28671794	3510	1	Glyma.04G147600	Glyma.04G147600.1	46834
1810	Gm04	28839792	28840051	260	*	SRR13197372_peak_1812	21	.	3.82668	4.72257	2.13105	71	Distal Intergenic	10	29001596	29005655	4060	1	Glyma.04G147700	Glyma.04G147700.1	-161545
1811	Gm04	28951360	28951632	273	*	SRR13197372_peak_1813	27	.	4.15753	5.4164	2.76594	206	Distal Intergenic	10	29001596	29005655	4060	1	Glyma.04G147700	Glyma.04G147700.1	-49964
1812	Gm04	29011913	29012172	260	*	SRR13197372_peak_1814	85	.	7.03338	11.765	8.52498	131	Distal Intergenic	10	29001928	29005519	3592	1	Glyma.04G147700	Glyma.04G147700.3	9985
1813	Gm04	29017860	29018067	208	*	SRR13197372_peak_1815	37	.	4.78335	6.61189	3.75138	86	Distal Intergenic	10	29024983	29028115	3133	2	Glyma.04G147800	Glyma.04G147800.1	10048
1814	Gm04	29019874	29020341	468	*	SRR13197372_peak_1816	146	.	8.18345	18.2274	14.6858	181	Distal Intergenic	10	29024983	29028115	3133	2	Glyma.04G147800	Glyma.04G147800.1	7774
1815	Gm04	29078461	29078756	296	*	SRR13197372_peak_1817	19	.	3.5302	4.44925	1.98082	256	Distal Intergenic	10	29082113	29085382	3270	1	Glyma.04G148000	Glyma.04G148000.1	-3357
1816	Gm04	29102091	29102407	317	*	SRR13197372_peak_1818	87	.	7.17503	11.9947	8.7168	146	Distal Intergenic	10	29084141	29093250	9110	2	Glyma.04G148100	Glyma.04G148100.1	-8841
1817	Gm04	29164011	29164305	295	*	SRR13197372_peak_1819	62	.	5.13314	9.30865	6.21951	213	Distal Intergenic	10	29181590	29188285	6696	1	Glyma.04G148300	Glyma.04G148300.1	-17285
1818	Gm04	29170273	29170480	208	*	SRR13197372_peak_1820	53	.	5.51615	8.3076	5.30289	91	Distal Intergenic	10	29181590	29188285	6696	1	Glyma.04G148300	Glyma.04G148300.1	-11110
1819	Gm04	29212829	29213036	208	*	SRR13197372_peak_1821	29	.	4.30502	5.64488	2.90904	115	Distal Intergenic	10	29181611	29188308	6698	1	Glyma.04G148300	Glyma.04G148300.2	31218
1820	Gm04	29968805	29969170	366	*	SRR13197372_peak_1822	196	.	11.48	23.3432	19.6495	182	Distal Intergenic	10	29953608	29957586	3979	1	Glyma.04G148800	Glyma.04G148800.2	15197
1821	Gm04	30256253	30256522	270	*	SRR13197372_peak_1823	58	.	5.50918	8.93294	5.85811	137	Distal Intergenic	10	29995566	29999243	3678	1	Glyma.04G148900	Glyma.04G148900.1	260687
1822	Gm04	30331091	30331515	425	*	SRR13197372_peak_1824	278	.	14.3501	31.752	27.8793	180	Distal Intergenic	10	29995566	29999243	3678	1	Glyma.04G148900	Glyma.04G148900.1	335525
1823	Gm04	30426670	30427061	392	*	SRR13197372_peak_1825	276	.	11.5967	31.4637	27.6023	191	Distal Intergenic	10	30678245	30680379	2135	1	Glyma.04G149200	Glyma.04G149200.1	-251184
1824	Gm04	30525996	30526236	241	*	SRR13197372_peak_1826	41	.	4.72216	7.04107	4.15178	68	Distal Intergenic	10	30678245	30680379	2135	1	Glyma.04G149200	Glyma.04G149200.1	-152009
1825	Gm04	30627022	30627372	351	*	SRR13197372_peak_1827	159	.	8.9347	19.5703	15.9861	168	Distal Intergenic	10	30678245	30680379	2135	1	Glyma.04G149200	Glyma.04G149200.1	-50873
1826	Gm04	30699309	30699590	282	*	SRR13197372_peak_1828	66	.	6.21836	9.74333	6.60615	166	Distal Intergenic	10	30690298	30693463	3166	2	Glyma.04G149300	Glyma.04G149300.1	-5846
1827	Gm04	30701660	30702174	515	*	SRR13197372_peak_1829	66	.	6.21836	9.74333	6.60615	397	Distal Intergenic	10	30690298	30693463	3166	2	Glyma.04G149300	Glyma.04G149300.1	-8197
1828	Gm04	31014433	31014756	324	*	SRR13197372_peak_1830	67	.	5.88367	9.89288	6.75311	188	Distal Intergenic	10	31001117	31007933	6817	2	Glyma.04G149600	Glyma.04G149600.1	-6500
1829	Gm04	31028989	31029330	342	*	SRR13197372_peak_1831	87	.	7.17503	11.9947	8.7168	150	Distal Intergenic	10	31001117	31007933	6817	2	Glyma.04G149600	Glyma.04G149600.1	-21056
1830	Gm04	31030846	31031128	283	*	SRR13197372_peak_1832	32	.	4.38157	5.98358	3.22111	185	Distal Intergenic	10	31001117	31007933	6817	2	Glyma.04G149600	Glyma.04G149600.1	-22913
1831	Gm04	31150534	31150781	248	*	SRR13197372_peak_1833	67	.	5.9027	9.9242	6.77987	152	Distal Intergenic	10	31093020	31095568	2549	2	Glyma.04G149750	Glyma.04G149750.1	-54966
1832	Gm04	31212377	31212627	251	*	SRR13197372_peak_1834	35	.	3.68724	6.29878	3.51672	169	Distal Intergenic	10	31239117	31240447	1331	1	Glyma.04G149800	Glyma.04G149800.1	-26490
1833	Gm04	31758700	31758969	270	*	SRR13197372_peak_1835	148	.	2.30441	18.3876	14.8437	91	Distal Intergenic	10	31763439	31763648	210	1	Glyma.04G150700	Glyma.04G150700.1	-4470
1834	Gm04	31984734	31985150	417	*	SRR13197372_peak_1836	145	.	9.56671	18.0835	14.5451	179	Distal Intergenic	10	31929431	31944796	15366	2	Glyma.04G150900	Glyma.04G150900.1	-39938
1835	Gm04	31991296	31991503	208	*	SRR13197372_peak_1837	37	.	4.78335	6.61189	3.75138	134	Distal Intergenic	10	31929431	31944796	15366	2	Glyma.04G150900	Glyma.04G150900.1	-46500
1836	Gm04	32026148	32027049	902	*	SRR13197372_peak_1838	237	.	11.8919	27.5846	23.7931	608	Distal Intergenic	10	31929431	31944796	15366	2	Glyma.04G150900	Glyma.04G150900.1	-81352
1837	Gm04	32027305	32027580	276	*	SRR13197372_peak_1839	115	.	7.93489	14.9156	11.5129	160	Distal Intergenic	10	31929431	31944796	15366	2	Glyma.04G150900	Glyma.04G150900.1	-82509
1838	Gm04	32027731	32028120	390	*	SRR13197372_peak_1840	64	.	5.89942	9.56742	6.46987	183	Distal Intergenic	10	31929431	31944796	15366	2	Glyma.04G150900	Glyma.04G150900.1	-82935
1839	Gm04	32032655	32032862	208	*	SRR13197372_peak_1841	43	.	4.99513	7.19827	4.30277	80	Distal Intergenic	10	31929431	31944796	15366	2	Glyma.04G150900	Glyma.04G150900.1	-87859
1840	Gm04	32034808	32035040	233	*	SRR13197372_peak_1842	40	.	4.81539	6.91475	4.03633	113	Distal Intergenic	10	31929431	31944796	15366	2	Glyma.04G150900	Glyma.04G150900.1	-90012
1841	Gm04	32149705	32150116	412	*	SRR13197372_peak_1843	250	.	13.3934	28.8867	25.0688	206	Distal Intergenic	10	32213006	32215456	2451	2	Glyma.04G151000	Glyma.04G151000.2	65340
1842	Gm04	32249857	32250157	301	*	SRR13197372_peak_1844	56	.	5.74002	8.66426	5.60823	155	Distal Intergenic	10	32212799	32216221	3423	2	Glyma.04G151000	Glyma.04G151000.1	-33636
1843	Gm04	32420861	32421068	208	*	SRR13197372_peak_1845	29	.	4.30502	5.64488	2.90904	156	Intron (Glyma.04G151200.1/Glyma.04G151200, intron 4 of 4)	10	32420743	32423770	3028	2	Glyma.04G151200	Glyma.04G151200.1	2702
1844	Gm04	32445703	32445952	250	*	SRR13197372_peak_1846	37	.	4.78335	6.61189	3.75138	75	Distal Intergenic	10	32431351	32432385	1035	2	Glyma.04G151301	Glyma.04G151301.1	-13318
1845	Gm04	32542236	32542723	488	*	SRR13197372_peak_1847	254	.	13.2655	29.2945	25.4719	251	Exon (Glyma.04G151600.1/Glyma.04G151600, exon 6 of 6)	10	32542137	32546024	3888	2	Glyma.04G151600	Glyma.04G151600.1	3301
1846	Gm04	32600292	32600539	248	*	SRR13197372_peak_1848	71	.	6.35744	10.307	7.14381	139	Distal Intergenic	10	32542137	32546024	3888	2	Glyma.04G151600	Glyma.04G151600.1	-54268
1847	Gm04	32621185	32621599	415	*	SRR13197372_peak_1849	145	.	9.56671	18.0835	14.5451	247	Distal Intergenic	10	32681431	32681532	102	1	Glyma.04G151650	Glyma.04G151650.1	-59832
1848	Gm04	32679643	32680759	1117	*	SRR13197372_peak_1850	278	.	2.60497	31.6948	27.8313	353	Promoter	10	32681431	32681532	102	1	Glyma.04G151650	Glyma.04G151650.1	-672
1849	Gm04	32681335	32682466	1132	*	SRR13197372_peak_1851	415	.	2.78461	45.6386	41.552	292	Promoter	10	32681431	32681532	102	1	Glyma.04G151650	Glyma.04G151650.1	0
1850	Gm04	32762287	32762614	328	*	SRR13197372_peak_1852	156	.	9.63078	19.1927	15.6295	161	Distal Intergenic	10	32796697	32799875	3179	2	Glyma.04G152100	Glyma.04G152100.1	37261
1851	Gm04	32931479	32931742	264	*	SRR13197372_peak_1853	40	.	4.81539	6.91475	4.03633	152	Distal Intergenic	10	32833387	32841336	7950	2	Glyma.04G152200	Glyma.04G152200.9	-90143
1852	Gm04	33089475	33089837	363	*	SRR13197372_peak_1854	236	.	12.9151	27.4766	23.6869	183	Distal Intergenic	10	33071136	33071333	198	2	Glyma.04G152500	Glyma.04G152500.6	-18142
1853	Gm04	33170191	33170729	539	*	SRR13197372_peak_1855	39	.	4.22729	6.77724	3.91021	474	Distal Intergenic	10	33071136	33071333	198	2	Glyma.04G152500	Glyma.04G152500.6	-98858
1854	Gm04	33248844	33249051	208	*	SRR13197372_peak_1856	41	.	4.72216	7.04107	4.15178	53	Distal Intergenic	10	33071136	33071333	198	2	Glyma.04G152500	Glyma.04G152500.6	-177511
1855	Gm04	33256777	33257000	224	*	SRR13197372_peak_1857	66	.	6.21836	9.74333	6.60615	118	Distal Intergenic	10	33071136	33071333	198	2	Glyma.04G152500	Glyma.04G152500.6	-185444
1856	Gm04	33741214	33741421	208	*	SRR13197372_peak_1858	24	.	3.93986	5.08053	2.45988	118	Distal Intergenic	10	33729019	33729886	868	2	Glyma.04G153400	Glyma.04G153400.1	-11328
1857	Gm04	34083412	34083639	228	*	SRR13197372_peak_1859	44	.	4.91285	7.34657	4.44117	98	Exon (Glyma.04G154000.1/Glyma.04G154000, exon 9 of 9)	10	34077602	34082400	4799	2	Glyma.04G153800	Glyma.04G153800.3	-1012
1858	Gm04	34212400	34212649	250	*	SRR13197372_peak_1860	45	.	5.18378	7.49622	4.58207	132	Distal Intergenic	10	34107368	34114725	7358	1	Glyma.04G154100	Glyma.04G154100.1	105032
1859	Gm04	34239355	34239681	327	*	SRR13197372_peak_1861	55	.	5.65504	8.52876	5.51488	181	Distal Intergenic	10	34107368	34114725	7358	1	Glyma.04G154100	Glyma.04G154100.1	131987
1860	Gm04	34371262	34371525	264	*	SRR13197372_peak_1862	30	.	3.92805	5.74549	3.00309	134	Distal Intergenic	10	34501213	34504148	2936	1	Glyma.04G154200	Glyma.04G154200.1	-129688
1861	Gm04	34514384	34514628	245	*	SRR13197372_peak_1863	56	.	5.56574	8.69686	5.63882	189	Distal Intergenic	10	34501213	34504148	2936	1	Glyma.04G154200	Glyma.04G154200.1	13171
1862	Gm04	34517788	34518039	252	*	SRR13197372_peak_1864	67	.	5.9027	9.9242	6.77987	106	Distal Intergenic	10	34526169	34531024	4856	2	Glyma.04G154300	Glyma.04G154300.1	12985
1863	Gm04	34530547	34530865	319	*	SRR13197372_peak_1865	46	.	5.26169	7.61949	4.65387	176	Promoter	10	34526169	34531024	4856	2	Glyma.04G154300	Glyma.04G154300.1	159
1864	Gm04	34759104	34759390	287	*	SRR13197372_peak_1866	33	.	4.32865	6.14501	3.3713	146	Promoter	10	34758925	34763873	4949	1	Glyma.04G154500	Glyma.04G154500.1	179
1865	Gm04	35114097	35114316	220	*	SRR13197372_peak_1867	35	.	4.28866	6.33964	3.5507	114	Distal Intergenic	10	35117630	35120394	2765	1	Glyma.04G155400	Glyma.04G155400.1	-3314
1866	Gm04	35127630	35127918	289	*	SRR13197372_peak_1868	108	.	6.12382	14.2525	10.8832	146	Distal Intergenic	10	35117630	35120394	2765	1	Glyma.04G155400	Glyma.04G155400.1	10000
1867	Gm04	35333687	35333894	208	*	SRR13197372_peak_1869	56	.	5.56574	8.69686	5.63882	131	Distal Intergenic	10	35323574	35331054	7481	2	Glyma.04G155900	Glyma.04G155900.1	-2633
1868	Gm04	35367788	35368334	547	*	SRR13197372_peak_1870	458	.	20.0901	50.0285	45.8898	261	Distal Intergenic	10	35351408	35359207	7800	2	Glyma.04G156000	Glyma.04G156000.2	-8581
1869	Gm04	35435840	35436175	336	*	SRR13197372_peak_1871	170	.	10.5234	20.6749	17.0547	181	Promoter	10	35434996	35438462	3467	1	Glyma.04G156300	Glyma.04G156300.1	844
1870	Gm04	35444342	35444786	445	*	SRR13197372_peak_1872	87	.	7.17503	11.9947	8.7168	279	Distal Intergenic	10	35434996	35438462	3467	1	Glyma.04G156300	Glyma.04G156300.1	9346
1871	Gm04	35567469	35567676	208	*	SRR13197372_peak_1873	26	.	4.08693	5.30732	2.66519	122	Distal Intergenic	10	35596511	35597422	912	1	Glyma.04G156400	Glyma.04G156400.1	-28835
1872	Gm04	35712546	35712786	241	*	SRR13197372_peak_1874	35	.	4.57432	6.28457	3.50315	88	Distal Intergenic	10	35606093	35607922	1830	2	Glyma.04G156500	Glyma.04G156500.1	-104624
1873	Gm04	35898444	35898651	208	*	SRR13197372_peak_1875	38	.	4.70948	6.74765	3.88262	54	Distal Intergenic	10	35906068	35907656	1589	2	Glyma.04G157100	Glyma.04G157100.1	9005
1874	Gm04	35994999	35995360	362	*	SRR13197372_peak_1876	58	.	5.69604	8.90593	5.83579	181	Distal Intergenic	10	35957887	35960261	2375	2	Glyma.04G157300	Glyma.04G157300.4	-34738
1875	Gm04	36212077	36212300	224	*	SRR13197372_peak_1877	62	.	5.94662	9.30755	6.21923	179	Distal Intergenic	10	36119513	36119668	156	1	Glyma.04G157400	Glyma.04G157400.1	92564
1876	Gm04	36286609	36286880	272	*	SRR13197372_peak_1878	67	.	6.12868	9.93802	6.7882	132	Distal Intergenic	10	36119513	36119668	156	1	Glyma.04G157400	Glyma.04G157400.1	167096
1877	Gm04	36422049	36422368	320	*	SRR13197372_peak_1879	44	.	5.094	7.35435	4.44868	167	Distal Intergenic	10	36119513	36119668	156	1	Glyma.04G157400	Glyma.04G157400.1	302536
1878	Gm04	36506916	36507189	274	*	SRR13197372_peak_1880	37	.	4.72443	6.51947	3.72066	160	Distal Intergenic	10	36883564	36885392	1829	2	Glyma.04G157500	Glyma.04G157500.1	378203
1879	Gm04	36555446	36555803	358	*	SRR13197372_peak_1881	307	.	15.3067	34.6741	30.7488	156	Distal Intergenic	10	36883564	36885392	1829	2	Glyma.04G157500	Glyma.04G157500.1	329589
1880	Gm04	36579204	36579427	224	*	SRR13197372_peak_1882	37	.	4.78335	6.61189	3.75138	57	Distal Intergenic	10	36883564	36885392	1829	2	Glyma.04G157500	Glyma.04G157500.1	305965
1881	Gm04	36666600	36666807	208	*	SRR13197372_peak_1883	37	.	4.78335	6.61189	3.75138	167	Distal Intergenic	10	36883564	36885392	1829	2	Glyma.04G157500	Glyma.04G157500.1	218585
1882	Gm04	36809740	36809947	208	*	SRR13197372_peak_1884	29	.	4.30502	5.64488	2.90904	35	Distal Intergenic	10	36883564	36885392	1829	2	Glyma.04G157500	Glyma.04G157500.1	75445
1883	Gm04	36924002	36924261	260	*	SRR13197372_peak_1885	41	.	4.72216	7.04107	4.15178	154	Distal Intergenic	10	36883564	36885392	1829	2	Glyma.04G157500	Glyma.04G157500.1	-38610
1884	Gm04	37071685	37071919	235	*	SRR13197372_peak_1886	35	.	4.28866	6.33964	3.5507	181	Distal Intergenic	10	37105000	37106783	1784	2	Glyma.04G157700	Glyma.04G157700.1	34864
1885	Gm04	37162193	37162617	425	*	SRR13197372_peak_1887	157	.	10.045	19.3691	15.7881	215	Intron (Glyma.04G157800.3/Glyma.04G157800, intron 4 of 5)	10	37171478	37172122	645	1	Glyma.04G157850	Glyma.04G157850.1	-8861
1886	Gm04	37322786	37323052	267	*	SRR13197372_peak_1888	46	.	5.23652	7.57965	4.65387	135	Distal Intergenic	10	37354949	37376832	21884	1	Glyma.04G158100	Glyma.04G158100.1	-31897
1887	Gm04	37339758	37340015	258	*	SRR13197372_peak_1889	29	.	4.30502	5.64488	2.90904	130	Distal Intergenic	10	37354949	37376832	21884	1	Glyma.04G158100	Glyma.04G158100.1	-14934
1888	Gm04	37412505	37412712	208	*	SRR13197372_peak_1890	35	.	4.28866	6.33964	3.5507	73	Distal Intergenic	10	37397346	37407548	10203	2	Glyma.04G158400	Glyma.04G158400.2	-4957
1889	Gm04	37471834	37472060	227	*	SRR13197372_peak_1891	29	.	4.30502	5.64488	2.90904	97	Exon (Glyma.04G158600.1/Glyma.04G158600, exon 3 of 8)	10	37469207	37473211	4005	2	Glyma.04G158600	Glyma.04G158600.1	1151
1890	Gm04	37513824	37514040	217	*	SRR13197372_peak_1892	32	.	4.37763	5.97742	3.21757	157	Distal Intergenic	10	37469235	37473250	4016	2	Glyma.04G158600	Glyma.04G158600.2	-40574
1891	Gm04	37555527	37555734	208	*	SRR13197372_peak_1893	37	.	4.78335	6.61189	3.75138	151	Distal Intergenic	10	37469235	37473250	4016	2	Glyma.04G158600	Glyma.04G158600.2	-82277
1892	Gm04	37582430	37582706	277	*	SRR13197372_peak_1894	32	.	4.37763	5.97742	3.21757	200	Distal Intergenic	10	37469235	37473250	4016	2	Glyma.04G158600	Glyma.04G158600.2	-109180
1893	Gm04	37717706	37718113	408	*	SRR13197372_peak_1895	98	.	7.44867	13.2402	9.89812	207	Distal Intergenic	10	37813404	37813891	488	2	Glyma.04G158702	Glyma.04G158702.1	95778
1894	Gm04	37833535	37833878	344	*	SRR13197372_peak_1896	19	.	3.54162	4.46688	1.99028	162	Distal Intergenic	10	37845665	37847379	1715	1	Glyma.04G158800	Glyma.04G158800.1	-11787
1895	Gm04	37872138	37872500	363	*	SRR13197372_peak_1897	90	.	5.7508	12.297	9.00838	163	Distal Intergenic	10	37859120	37865351	6232	2	Glyma.04G158900	Glyma.04G158900.6	-6787
1896	Gm04	37929371	37929692	322	*	SRR13197372_peak_1898	29	.	4.29535	5.62988	2.90904	135	Distal Intergenic	10	37943292	37944426	1135	2	Glyma.04G159050	Glyma.04G159050.1	14734
1897	Gm04	37991868	37992075	208	*	SRR13197372_peak_1899	46	.	5.26169	7.61949	4.65387	133	Distal Intergenic	10	37948522	37952328	3807	1	Glyma.04G159100	Glyma.04G159100.3	43346
1898	Gm04	38205837	38206058	222	*	SRR13197372_peak_1900	49	.	5.25315	7.88914	4.90947	76	Distal Intergenic	10	38122157	38133400	11244	2	Glyma.04G159300	Glyma.04G159300.1	-72437
1899	Gm04	38211135	38211362	228	*	SRR13197372_peak_1901	43	.	5.00728	7.21744	4.31834	125	Distal Intergenic	10	38122157	38133400	11244	2	Glyma.04G159300	Glyma.04G159300.1	-77735
1900	Gm04	38222086	38222349	264	*	SRR13197372_peak_1902	26	.	3.93513	5.28584	2.64443	204	Distal Intergenic	10	38122157	38133400	11244	2	Glyma.04G159300	Glyma.04G159300.1	-88686
1901	Gm04	38236862	38237069	208	*	SRR13197372_peak_1903	28	.	3.93127	5.50964	2.85156	168	Distal Intergenic	10	38122157	38133400	11244	2	Glyma.04G159300	Glyma.04G159300.1	-103462
1902	Gm04	38254925	38255276	352	*	SRR13197372_peak_1904	46	.	5.26169	7.61949	4.65387	96	Distal Intergenic	10	38122157	38133400	11244	2	Glyma.04G159300	Glyma.04G159300.1	-121525
1903	Gm04	38294979	38295246	268	*	SRR13197372_peak_1905	46	.	5.26169	7.61949	4.65387	97	Distal Intergenic	10	38417082	38421831	4750	1	Glyma.04G159600	Glyma.04G159600.1	-121836
1904	Gm04	38319754	38319966	213	*	SRR13197372_peak_1906	37	.	4.78335	6.61189	3.75138	177	Distal Intergenic	10	38417082	38421831	4750	1	Glyma.04G159600	Glyma.04G159600.1	-97116
1905	Gm04	38350328	38350719	392	*	SRR13197372_peak_1907	96	.	7.54005	12.9785	9.67322	217	Distal Intergenic	10	38417082	38421831	4750	1	Glyma.04G159600	Glyma.04G159600.1	-66363
1906	Gm04	38613716	38614029	314	*	SRR13197372_peak_1908	148	.	8.57731	18.4259	14.8802	155	Distal Intergenic	10	38588312	38590602	2291	1	Glyma.04G160500	Glyma.04G160500.2	25404
1907	Gm04	38632838	38633257	420	*	SRR13197372_peak_1909	56	.	5.74002	8.66426	5.60823	356	Distal Intergenic	10	38657212	38664022	6811	1	Glyma.04G160700	Glyma.04G160700.1	-23955
1908	Gm04	38634094	38634301	208	*	SRR13197372_peak_1910	21	.	3.82668	4.72257	2.13105	92	Distal Intergenic	10	38657212	38664022	6811	1	Glyma.04G160700	Glyma.04G160700.1	-22911
1909	Gm04	38689669	38690027	359	*	SRR13197372_peak_1911	183	.	9.40588	22.0248	18.3659	164	Exon (Glyma.04G160800.1/Glyma.04G160800, exon 4 of 5)	10	38679215	38692629	13415	1	Glyma.04G160800	Glyma.04G160800.1	10454
1910	Gm04	38706149	38706356	208	*	SRR13197372_peak_1912	56	.	5.74002	8.66426	5.60823	64	Distal Intergenic	10	38715508	38720129	4622	1	Glyma.04G160900	Glyma.04G160900.7	-9152
1911	Gm04	38733876	38734229	354	*	SRR13197372_peak_1913	201	.	11.4638	23.8791	20.1773	200	Distal Intergenic	10	38715656	38720640	4985	1	Glyma.04G160900	Glyma.04G160900.6	18220
1912	Gm04	38791491	38792328	838	*	SRR13197372_peak_1914	76	.	6.69669	10.8542	7.64706	193	Distal Intergenic	10	38783660	38785243	1584	2	Glyma.04G161200	Glyma.04G161200.6	-6248
1913	Gm04	38914628	38915307	680	*	SRR13197372_peak_1915	746	.	22.9136	79.062	74.6768	248	Distal Intergenic	10	38926047	38928136	2090	2	Glyma.04G161600	Glyma.04G161600.1	12829
1914	Gm04	39112503	39112757	255	*	SRR13197372_peak_1916	67	.	6.12868	9.93802	6.7882	120	Promoter	10	39108732	39113090	4359	2	Glyma.04G162600	Glyma.04G162600.1	333
1915	Gm04	39180177	39180463	287	*	SRR13197372_peak_1917	108	.	7.75967	14.1798	10.8118	113	Distal Intergenic	10	39157762	39162284	4523	2	Glyma.04G162700	Glyma.04G162700.1	-17893
1916	Gm04	39221130	39221337	208	*	SRR13197372_peak_1918	41	.	4.72216	7.04107	4.15178	142	Exon (Glyma.04G162800.1/Glyma.04G162800, exon 6 of 9)	10	39218134	39224152	6019	2	Glyma.04G162800	Glyma.04G162800.1	2815
1917	Gm04	39381451	39381658	208	*	SRR13197372_peak_1919	37	.	4.72443	6.51947	3.72066	48	Distal Intergenic	10	39411239	39427113	15875	1	Glyma.04G163600	Glyma.04G163600.17	-29581
1918	Gm04	39405934	39406248	315	*	SRR13197372_peak_1920	28	.	3.93127	5.50964	2.85156	282	Distal Intergenic	10	39411239	39427113	15875	1	Glyma.04G163600	Glyma.04G163600.17	-4991
1919	Gm04	39455164	39455458	295	*	SRR13197372_peak_1921	37	.	4.78335	6.61189	3.75138	120	Distal Intergenic	10	39411352	39427113	15762	1	Glyma.04G163600	Glyma.04G163600.19	43812
1920	Gm04	39715397	39715604	208	*	SRR13197372_peak_1922	21	.	3.82668	4.72257	2.13105	29	Distal Intergenic	10	39744492	39747136	2645	2	Glyma.04G164300	Glyma.04G164300.2	31532
1921	Gm04	39901393	39901771	379	*	SRR13197372_peak_1923	176	.	10.2752	21.3319	17.6993	182	Distal Intergenic	10	39929575	39929991	417	2	Glyma.04G164700	Glyma.04G164700.1	28220
1922	Gm04	39989313	39989543	231	*	SRR13197372_peak_1924	58	.	5.69092	8.89771	5.82966	155	Distal Intergenic	10	39935565	39936609	1045	1	Glyma.04G164800	Glyma.04G164800.2	53748
1923	Gm04	40011657	40011887	231	*	SRR13197372_peak_1925	14	.	3.01949	3.82412	1.44092	66	Distal Intergenic	10	40068471	40072292	3822	1	Glyma.04G165000	Glyma.04G165000.1	-56584
1924	Gm04	40033436	40033808	373	*	SRR13197372_peak_1926	41	.	4.72216	7.04107	4.15178	282	Distal Intergenic	10	40068471	40072292	3822	1	Glyma.04G165000	Glyma.04G165000.1	-34663
1925	Gm04	40043006	40043633	628	*	SRR13197372_peak_1927	66	.	6.21836	9.74333	6.60615	314	Distal Intergenic	10	40068471	40072292	3822	1	Glyma.04G165000	Glyma.04G165000.1	-24838
1926	Gm04	40139807	40140028	222	*	SRR13197372_peak_1928	47	.	5.13761	7.70517	4.73664	81	Distal Intergenic	10	40147988	40151564	3577	2	Glyma.04G165400	Glyma.04G165400.2	11536
1927	Gm04	40184070	40184318	249	*	SRR13197372_peak_1929	56	.	5.74002	8.66426	5.60823	120	Distal Intergenic	10	40215685	40218213	2529	1	Glyma.04G165500	Glyma.04G165500.1	-31367
1928	Gm04	40197087	40197405	319	*	SRR13197372_peak_1930	145	.	9.56671	18.0835	14.5451	131	Distal Intergenic	10	40215685	40218213	2529	1	Glyma.04G165500	Glyma.04G165500.1	-18280
1929	Gm04	40257004	40257369	366	*	SRR13197372_peak_1931	66	.	6.21836	9.74333	6.60615	161	Distal Intergenic	10	40215685	40218213	2529	1	Glyma.04G165500	Glyma.04G165500.1	41319
1930	Gm04	40347588	40347795	208	*	SRR13197372_peak_1932	41	.	4.87681	7.01162	4.12877	45	Distal Intergenic	10	40357756	40381070	23315	1	Glyma.04G165700	Glyma.04G165700.5	-9961
1931	Gm04	40451814	40452184	371	*	SRR13197372_peak_1933	87	.	7.17503	11.9947	8.7168	185	Distal Intergenic	10	40407589	40416697	9109	2	Glyma.04G165900	Glyma.04G165900.2	-35117
1932	Gm04	40524731	40525050	320	*	SRR13197372_peak_1934	37	.	4.78335	6.61189	3.75138	161	Distal Intergenic	10	40504683	40515042	10360	1	Glyma.04G166100	Glyma.04G166100.3	20048
1933	Gm04	40808524	40808859	336	*	SRR13197372_peak_1935	29	.	4.28443	5.61293	2.90904	156	Distal Intergenic	10	40815991	40818502	2512	2	Glyma.04G167300	Glyma.04G167300.1	9643
1934	Gm04	40809233	40809479	247	*	SRR13197372_peak_1936	43	.	4.64604	7.20357	4.30481	147	Distal Intergenic	10	40815991	40818502	2512	2	Glyma.04G167300	Glyma.04G167300.1	9023
1935	Gm04	40813530	40813791	262	*	SRR13197372_peak_1937	66	.	6.21836	9.74333	6.60615	136	Distal Intergenic	10	40815991	40818502	2512	2	Glyma.04G167300	Glyma.04G167300.1	4711
1936	Gm04	40817401	40817752	352	*	SRR13197372_peak_1938	76	.	6.69669	10.8542	7.64706	162	Promoter	10	40815991	40818502	2512	2	Glyma.04G167300	Glyma.04G167300.1	750
1937	Gm04	40926674	40927144	471	*	SRR13197372_peak_1939	412	.	18.6551	45.3025	41.221	264	Distal Intergenic	10	40938440	40941582	3143	1	Glyma.04G167800	Glyma.04G167800.1	-11296
1938	Gm04	40943332	40943584	253	*	SRR13197372_peak_1940	133	.	9.08837	16.8189	13.3262	136	Distal Intergenic	10	40946849	40948789	1941	1	Glyma.04G167900	Glyma.04G167900.4	-3265
1939	Gm04	40976719	40976940	222	*	SRR13197372_peak_1941	65	.	6.14176	9.62039	6.52009	69	Distal Intergenic	10	40997697	40998328	632	1	Glyma.04G168200	Glyma.04G168200.1	-20757
1940	Gm04	41216901	41217517	617	*	SRR13197372_peak_1942	351	.	16.7417	39.1565	35.159	265	Distal Intergenic	10	41212104	41213614	1511	2	Glyma.04G169600	Glyma.04G169600.1	-3287
1941	Gm04	41264637	41264880	244	*	SRR13197372_peak_1943	53	.	5.16659	8.36987	5.36368	130	Distal Intergenic	10	41250768	41251705	938	2	Glyma.04G169900	Glyma.04G169900.1	-12932
1942	Gm04	41410843	41411060	218	*	SRR13197372_peak_1944	37	.	4.60416	6.58135	3.75138	172	Distal Intergenic	10	41364416	41366295	1880	2	Glyma.04G170100	Glyma.04G170100.1	-44548
1943	Gm04	41537580	41537787	208	*	SRR13197372_peak_1945	40	.	4.81539	6.91475	4.03633	166	Promoter	10	41537341	41541353	4013	1	Glyma.04G170600	Glyma.04G170600.1	239
1944	Gm04	41543145	41543352	208	*	SRR13197372_peak_1946	40	.	4.81539	6.91475	4.03633	171	Distal Intergenic	10	41537341	41541353	4013	1	Glyma.04G170600	Glyma.04G170600.1	5804
1945	Gm04	41598641	41598982	342	*	SRR13197372_peak_1947	66	.	6.21836	9.74333	6.60615	166	Distal Intergenic	10	41584312	41586804	2493	2	Glyma.04G170850	Glyma.04G170850.1	-11837
1946	Gm04	41640469	41640730	262	*	SRR13197372_peak_1948	46	.	5.26169	7.61949	4.65387	164	Promoter	10	41635830	41641398	5569	2	Glyma.04G171300	Glyma.04G171300.2	668
1947	Gm04	41833888	41834095	208	*	SRR13197372_peak_1949	37	.	4.78335	6.61189	3.75138	40	Promoter	10	41831422	41834409	2988	2	Glyma.04G172300	Glyma.04G172300.1	314
1948	Gm04	41834357	41834707	351	*	SRR13197372_peak_1950	183	.	11.0017	21.9998	18.3413	156	Promoter	10	41831422	41834409	2988	2	Glyma.04G172300	Glyma.04G172300.1	0
1949	Gm04	41918784	41919097	314	*	SRR13197372_peak_1951	104	.	7.81455	13.839	10.4851	186	Distal Intergenic	10	41943597	41945860	2264	1	Glyma.04G172500	Glyma.04G172500.1	-24500
1950	Gm04	42020211	42020435	225	*	SRR13197372_peak_1952	40	.	4.81973	6.92159	4.04131	138	Distal Intergenic	10	42073373	42075600	2228	2	Glyma.04G172800	Glyma.04G172800.1	55165
1951	Gm04	42026757	42027012	256	*	SRR13197372_peak_1953	67	.	6.12868	9.93802	6.7882	127	Distal Intergenic	10	42073373	42075600	2228	2	Glyma.04G172800	Glyma.04G172800.1	48588
1952	Gm04	42213183	42213433	251	*	SRR13197372_peak_1954	76	.	6.69669	10.8542	7.64706	144	Distal Intergenic	10	42188953	42194018	5066	2	Glyma.04G173300	Glyma.04G173300.1	-19165
1953	Gm04	42276120	42276619	500	*	SRR13197372_peak_1955	51	.	5.20833	8.12119	5.12454	380	Distal Intergenic	10	42299722	42306084	6363	2	Glyma.04G173500	Glyma.04G173500.1	29465
1954	Gm04	42300250	42300659	410	*	SRR13197372_peak_1956	77	.	6.0756	10.9548	7.73999	170	Exon (Glyma.04G173500.1/Glyma.04G173500, exon 5 of 5)	10	42299722	42306084	6363	2	Glyma.04G173500	Glyma.04G173500.1	5425
1955	Gm04	42327449	42327696	248	*	SRR13197372_peak_1957	56	.	5.74002	8.66426	5.60823	97	Distal Intergenic	10	42344305	42345892	1588	1	Glyma.04G173800	Glyma.04G173800.1	-16609
1956	Gm04	42417330	42417549	220	*	SRR13197372_peak_1958	50	.	4.4438	8.03603	5.04654	122	Distal Intergenic	10	42424203	42425824	1622	1	Glyma.04G174400	Glyma.04G174400.2	-6654
1957	Gm04	42417998	42418370	373	*	SRR13197372_peak_1959	56	.	5.74002	8.66426	5.60823	92	Distal Intergenic	10	42424203	42425824	1622	1	Glyma.04G174400	Glyma.04G174400.2	-5833
1958	Gm04	42622063	42622285	223	*	SRR13197372_peak_1960	56	.	5.56574	8.69686	5.63882	137	Exon (Glyma.04G175300.1/Glyma.04G175300, exon 2 of 7)	10	42618134	42623454	5321	2	Glyma.04G175300	Glyma.04G175300.1	1169
1959	Gm04	42662054	42662320	267	*	SRR13197372_peak_1961	32	.	4.37763	5.97742	3.21757	194	Distal Intergenic	10	42678338	42682031	3694	1	Glyma.04G175400	Glyma.04G175400.2	-16018
1960	Gm04	42758987	42759331	345	*	SRR13197372_peak_1962	56	.	5.74002	8.66426	5.60823	163	Distal Intergenic	10	42766957	42777377	10421	1	Glyma.04G176500	Glyma.04G176500.1	-7626
1961	Gm04	42767914	42768201	288	*	SRR13197372_peak_1963	76	.	6.69669	10.8542	7.64706	104	Promoter	10	42766963	42777307	10345	1	Glyma.04G176500	Glyma.04G176500.2	951
1962	Gm04	42772309	42772576	268	*	SRR13197372_peak_1964	74	.	6.54808	10.6144	7.4422	87	Intron (Glyma.04G176500.1/Glyma.04G176500, intron 8 of 13)	10	42766963	42777307	10345	1	Glyma.04G176500	Glyma.04G176500.2	5346
1963	Gm04	42829908	42830273	366	*	SRR13197372_peak_1965	34	.	4.40705	6.26943	3.48843	159	Exon (Glyma.04G176800.3/Glyma.04G176800, exon 3 of 4)	10	42828629	42831799	3171	1	Glyma.04G176800	Glyma.04G176800.1	1279
1964	Gm04	42894931	42895358	428	*	SRR13197372_peak_1966	28	.	3.93127	5.50964	2.85156	147	Distal Intergenic	10	42899740	42902607	2868	2	Glyma.04G177300	Glyma.04G177300.1	7249
1965	Gm04	43102581	43102868	288	*	SRR13197372_peak_1967	87	.	7.17503	11.9947	8.7168	153	Distal Intergenic	10	43106403	43114506	8104	1	Glyma.04G178300	Glyma.04G178300.3	-3535
1966	Gm04	43250983	43251190	208	*	SRR13197372_peak_1968	37	.	4.78335	6.61189	3.75138	114	Distal Intergenic	10	43262456	43264660	2205	1	Glyma.04G179300	Glyma.04G179300.1	-11266
1967	Gm04	43358834	43359181	348	*	SRR13197372_peak_1969	56	.	5.74002	8.66426	5.60823	153	Distal Intergenic	10	43331950	43341273	9324	2	Glyma.04G180000	Glyma.04G180000.3	-17561
1968	Gm04	43359448	43359808	361	*	SRR13197372_peak_1970	169	.	10.473	20.5914	16.9862	172	Distal Intergenic	10	43331950	43341273	9324	2	Glyma.04G180000	Glyma.04G180000.3	-18175
1969	Gm04	43384367	43384764	398	*	SRR13197372_peak_1971	121	.	8.61004	15.5765	12.1315	160	Distal Intergenic	10	43409679	43416820	7142	1	Glyma.04G180100	Glyma.04G180100.9	-24915
1970	Gm04	43439084	43439457	374	*	SRR13197372_peak_1972	59	.	5.36082	9.02389	5.94504	196	Distal Intergenic	10	43447177	43448023	847	1	Glyma.04G180500	Glyma.04G180500.1	-7720
1971	Gm04	43467138	43467456	319	*	SRR13197372_peak_1973	21	.	3.82668	4.72257	2.13105	201	Distal Intergenic	10	43473198	43474051	854	1	Glyma.04G180700	Glyma.04G180700.1	-5742
1972	Gm04	43616504	43616926	423	*	SRR13197372_peak_1974	66	.	6.21836	9.74333	6.60615	322	Promoter	10	43617186	43619364	2179	1	Glyma.04G181700	Glyma.04G181700.1	-260
1973	Gm04	43645526	43645815	290	*	SRR13197372_peak_1975	76	.	6.69669	10.8542	7.64706	162	Intron (Glyma.04G182100.2/Glyma.04G182100, intron 8 of 11)	10	43643437	43648227	4791	2	Glyma.04G182100	Glyma.04G182100.2	2412
1974	Gm04	43659521	43659752	232	*	SRR13197372_peak_1976	56	.	5.74002	8.66426	5.60823	129	Distal Intergenic	10	43654595	43654711	117	1	Glyma.04G182250	Glyma.04G182250.1	4926
1975	Gm04	43678711	43679121	411	*	SRR13197372_peak_1977	29	.	4.30502	5.64488	2.90904	302	Distal Intergenic	10	43668805	43672025	3221	1	Glyma.04G182300	Glyma.04G182300.1	9906
1976	Gm04	43808276	43808655	380	*	SRR13197372_peak_1978	118	.	8.13455	15.2467	11.8331	177	Exon (Glyma.04G182900.1/Glyma.04G182900, exon 35 of 78)	10	43865000	43867775	2776	1	Glyma.04G183100	Glyma.04G183100.3	-56345
1977	Gm04	43847881	43848483	603	*	SRR13197372_peak_1979	66	.	6.21836	9.74333	6.60615	432	Distal Intergenic	10	43865000	43867775	2776	1	Glyma.04G183100	Glyma.04G183100.3	-16517
1978	Gm04	43999497	43999849	353	*	SRR13197372_peak_1980	162	.	10.039	19.8714	16.2836	191	Intron (Glyma.04G183600.1/Glyma.04G183600, intron 2 of 2)	10	43996386	44001356	4971	1	Glyma.04G183600	Glyma.04G183600.2	3111
1979	Gm04	44099052	44099263	212	*	SRR13197372_peak_1981	29	.	4.30502	5.64488	2.90904	45	Distal Intergenic	10	44109714	44115766	6053	1	Glyma.04G184000	Glyma.04G184000.6	-10451
1980	Gm04	44176829	44177312	484	*	SRR13197372_peak_1982	275	.	12.9859	31.3885	27.5287	286	Exon (Glyma.04G184300.1/Glyma.04G184300, exon 2 of 9)	10	44174406	44178510	4105	2	Glyma.04G184300	Glyma.04G184300.1	1198
1981	Gm04	44269527	44269920	394	*	SRR13197372_peak_1983	313	.	14.8839	35.3166	31.3844	206	Intron (Glyma.04G185000.1/Glyma.04G185000, intron 13 of 14)	10	44267777	44276112	8336	2	Glyma.04G185000	Glyma.04G185000.1	6192
1982	Gm04	44393223	44393647	425	*	SRR13197372_peak_1984	46	.	5.26169	7.61949	4.65387	82	Distal Intergenic	10	44387623	44391008	3386	2	Glyma.04G185700	Glyma.04G185700.1	-2215
1983	Gm04	44403794	44404396	603	*	SRR13197372_peak_1985	87	.	6.03898	12.0607	8.78128	197	Promoter	10	44403677	44414694	11018	1	Glyma.04G185800	Glyma.04G185800.2	117
1984	Gm04	44595063	44595279	217	*	SRR13197372_peak_1986	24	.	3.93986	5.08053	2.45988	16	Distal Intergenic	10	44608882	44611065	2184	1	Glyma.04G187300	Glyma.04G187300.1	-13603
1985	Gm04	44701478	44701734	257	*	SRR13197372_peak_1987	24	.	3.93986	5.08053	2.45988	99	Distal Intergenic	10	44696188	44698854	2667	2	Glyma.04G188100	Glyma.04G188100.1	-2624
1986	Gm04	44770049	44770256	208	*	SRR13197372_peak_1988	17	.	3.27338	4.23617	1.7813	11	Distal Intergenic	10	44766501	44768537	2037	2	Glyma.04G188700	Glyma.04G188700.1	-1512
1987	Gm04	44870948	44871316	369	*	SRR13197372_peak_1989	64	.	6.12629	9.59558	6.49567	161	Promoter	10	44868060	44871646	3587	2	Glyma.04G189600	Glyma.04G189600.2	330
1988	Gm04	45127925	45128167	243	*	SRR13197372_peak_1990	57	.	4.7052	8.84432	5.78316	110	Promoter	10	45127292	45132961	5670	1	Glyma.04G192100	Glyma.04G192100.1	633
1989	Gm04	45175723	45176115	393	*	SRR13197372_peak_1991	371	.	16.635	41.1319	37.1053	190	Exon (Glyma.04G192300.4/Glyma.04G192300, exon 23 of 39)	10	45145388	45152932	7545	1	Glyma.04G192200	Glyma.04G192200.5	30335
1990	Gm04	45206577	45206812	236	*	SRR13197372_peak_1992	76	.	6.69669	10.8542	7.64706	139	Promoter	10	45164303	45206470	42168	2	Glyma.04G192300	Glyma.04G192300.4	-107
1991	Gm04	45218860	45219192	333	*	SRR13197372_peak_1993	29	.	4.30502	5.64488	2.90904	137	Distal Intergenic	10	45222553	45222711	159	2	Glyma.04G192350	Glyma.04G192350.1	3519
1992	Gm04	45230837	45231133	297	*	SRR13197372_peak_1994	46	.	5.26169	7.61949	4.65387	99	Distal Intergenic	10	45236525	45241853	5329	1	Glyma.04G192400	Glyma.04G192400.2	-5392
1993	Gm04	45305857	45306078	222	*	SRR13197372_peak_1995	26	.	3.93513	5.28584	2.64443	110	Promoter	10	45303280	45306188	2909	2	Glyma.04G193200	Glyma.04G193200.1	110
1994	Gm04	45316640	45316940	301	*	SRR13197372_peak_1996	21	.	3.82668	4.72257	2.13105	122	Distal Intergenic	10	45323933	45326721	2789	1	Glyma.04G193400	Glyma.04G193400.3	-6993
1995	Gm04	45326771	45326978	208	*	SRR13197372_peak_1997	37	.	4.78335	6.61189	3.75138	48	Intron (Glyma.04G193400.1/Glyma.04G193400, intron 13 of 13)	10	45323952	45326815	2864	1	Glyma.04G193400	Glyma.04G193400.2	2819
1996	Gm04	45364690	45365084	395	*	SRR13197372_peak_1998	183	.	11.0017	21.9998	18.3413	198	Distal Intergenic	10	45356426	45361648	5223	2	Glyma.04G193800	Glyma.04G193800.1	-3042
1997	Gm04	45447789	45448004	216	*	SRR13197372_peak_1999	56	.	5.74002	8.66426	5.60823	105	Distal Intergenic	10	45452351	45452497	147	1	Glyma.04G194550	Glyma.04G194550.1	-4347
1998	Gm04	46087409	46087689	281	*	SRR13197372_peak_2000	87	.	7.17503	11.9947	8.7168	174	Exon (Glyma.04G200100.1/Glyma.04G200100, exon 13 of 17)	10	46082471	46091026	8556	1	Glyma.04G200100	Glyma.04G200100.3	4938
1999	Gm04	46133339	46133548	210	*	SRR13197372_peak_2001	37	.	4.78335	6.61189	3.75138	62	Promoter	10	46133611	46137726	4116	1	Glyma.04G200500	Glyma.04G200500.1	-63
[truncated: 7,454 more rows]

## Sheet: GmRAV_rep2 (SRR13197373)
	seqnames	start	end	width	strand	V4	V5	V6	V7	V8	V9	V10	annotation	geneChr	geneStart	geneEnd	geneLength	geneStrand	geneId	transcriptId	distanceToTSS
1	Gm01	1	620	620	*	SRR13197373_peak_1	283	.	3.53256	32.0238	28.347	235	Distal Intergenic	1	27344	28430	1087	2	Glyma.01G000100	Glyma.01G000100.1	27810
2	Gm01	52584	53035	452	*	SRR13197373_peak_2	105	.	7.74762	13.7296	10.5792	307	Promoter	1	52485	52601	117	2	Glyma.01G000137	Glyma.01G000137.1	0
3	Gm01	58607	58934	328	*	SRR13197373_peak_3	112	.	7.88428	14.3851	11.2119	137	Intron (Glyma.01G000211.1/Glyma.01G000211, intron 2 of 2)	1	59057	60641	1585	2	Glyma.01G000248	Glyma.01G000248.1	1707
4	Gm01	118249	119719	1471	*	SRR13197373_peak_4	94	.	7.2748	12.5466	9.47303	1063	Promoter	1	120168	131881	11714	1	Glyma.01G000600	Glyma.01G000600.1	-449
5	Gm01	183730	183957	228	*	SRR13197373_peak_5	44	.	5.01317	7.22674	4.48229	105	Exon (Glyma.01G000900.2/Glyma.01G000900, exon 14 of 25)	1	200309	205971	5663	1	Glyma.01G001000	Glyma.01G001000.2	-16352
6	Gm01	228101	228632	532	*	SRR13197373_peak_6	405	.	13.3415	44.4087	40.5307	272	Exon (Glyma.01G001200.1/Glyma.01G001200, exon 2 of 5)	1	225703	229892	4190	2	Glyma.01G001200	Glyma.01G001200.1	1260
7	Gm01	432037	432284	248	*	SRR13197373_peak_7	44	.	4.64911	7.20862	4.48229	41	Promoter	1	432034	433667	1634	1	Glyma.01G004300	Glyma.01G004300.2	3
8	Gm01	447681	447927	247	*	SRR13197373_peak_8	36	.	4.55743	6.25817	3.61167	145	Promoter	1	445056	448063	3008	2	Glyma.01G004700	Glyma.01G004700.1	136
9	Gm01	512803	513030	228	*	SRR13197373_peak_9	53	.	5.00673	8.10451	5.31264	19	Distal Intergenic	1	515096	520268	5173	1	Glyma.01G005200	Glyma.01G005200.2	-2066
10	Gm01	513331	513733	403	*	SRR13197373_peak_10	234	.	12.2644	26.9911	23.4227	184	Distal Intergenic	1	515096	520268	5173	1	Glyma.01G005200	Glyma.01G005200.2	-1363
11	Gm01	740040	740581	542	*	SRR13197373_peak_11	443	.	17.7191	48.298	44.3678	316	Promoter	1	740761	746845	6085	1	Glyma.01G007300	Glyma.01G007300.1	-180
12	Gm01	907098	907423	326	*	SRR13197373_peak_12	117	.	8.20337	14.9094	11.7086	166	Promoter	1	906474	907822	1349	1	Glyma.01G009200	Glyma.01G009200.1	624
13	Gm01	945192	945506	315	*	SRR13197373_peak_13	73	.	6.3804	10.344	7.36972	131	Promoter	1	942305	945387	3083	2	Glyma.01G009600	Glyma.01G009600.1	0
14	Gm01	961352	961640	289	*	SRR13197373_peak_14	79	.	6.55844	10.9949	7.99877	151	Intron (Glyma.01G009700.1/Glyma.01G009700, intron 3 of 3)	1	964582	968250	3669	1	Glyma.01G009800	Glyma.01G009800.1	-2942
15	Gm01	982273	982500	228	*	SRR13197373_peak_15	44	.	5.01317	7.22674	4.48229	143	Promoter	1	977958	983385	5428	2	Glyma.01G010000	Glyma.01G010000.1	885
16	Gm01	1030042	1030479	438	*	SRR13197373_peak_16	255	.	13.2165	29.2121	25.5906	236	Exon (Glyma.01G010600.1/Glyma.01G010600, exon 3 of 3)	1	1028094	1030676	2583	1	Glyma.01G010600	Glyma.01G010600.1	1948
17	Gm01	1053309	1053536	228	*	SRR13197373_peak_17	44	.	5.01317	7.22674	4.48229	175	Promoter	1	1052674	1056043	3370	1	Glyma.01G010900	Glyma.01G010900.2	635
18	Gm01	1068898	1069252	355	*	SRR13197373_peak_18	109	.	7.4814	14.1582	10.993	217	Distal Intergenic	1	1061826	1066672	4847	1	Glyma.01G011100	Glyma.01G011100.1	7072
19	Gm01	1083285	1083679	395	*	SRR13197373_peak_19	36	.	4.55743	6.25817	3.61167	103	Distal Intergenic	1	1071197	1078365	7169	2	Glyma.01G011200	Glyma.01G011200.7	-4920
20	Gm01	1114892	1115198	307	*	SRR13197373_peak_20	117	.	8.20337	14.9094	11.7086	138	Distal Intergenic	1	1096165	1100114	3950	2	Glyma.01G011500	Glyma.01G011500.1	-14778
21	Gm01	1338439	1338750	312	*	SRR13197373_peak_21	117	.	8.20337	14.9094	11.7086	185	Distal Intergenic	1	1340120	1344524	4405	2	Glyma.01G014000	Glyma.01G014000.4	5774
22	Gm01	1354744	1354997	254	*	SRR13197373_peak_22	92	.	6.67489	12.37	9.29998	124	Exon (Glyma.01G014100.1/Glyma.01G014100, exon 5 of 5)	1	1354345	1359853	5509	2	Glyma.01G014100	Glyma.01G014100.1	4856
23	Gm01	1383477	1383861	385	*	SRR13197373_peak_23	51	.	5.24675	7.87894	5.10936	244	Promoter	1	1374283	1384306	10024	2	Glyma.01G014200	Glyma.01G014200.1	445
24	Gm01	1484639	1485002	364	*	SRR13197373_peak_24	131	.	8.26892	16.4098	13.1511	197	Exon (Glyma.01G014900.1/Glyma.01G014900, exon 5 of 8)	1	1482428	1489623	7196	1	Glyma.01G014900	Glyma.01G014900.1	2211
25	Gm01	1507111	1507400	290	*	SRR13197373_peak_25	44	.	5.01317	7.22674	4.48229	145	Promoter	1	1503237	1508360	5124	2	Glyma.01G015200	Glyma.01G015200.3	960
26	Gm01	1619074	1619322	249	*	SRR13197373_peak_26	46	.	4.58589	7.39571	4.64418	126	Intron (Glyma.01G016900.1/Glyma.01G016900, intron 6 of 7)	1	1617044	1621874	4831	2	Glyma.01G016900	Glyma.01G016900.1	2552
27	Gm01	1658927	1659558	632	*	SRR13197373_peak_27	3311	.	84.0989	336.323	331.114	328	Promoter	1	1656041	1659468	3428	2	Glyma.01G017400	Glyma.01G017400.1	0
28	Gm01	1806349	1806703	355	*	SRR13197373_peak_28	117	.	8.20337	14.9094	11.7086	163	Promoter	1	1806399	1807497	1099	2	Glyma.01G018800	Glyma.01G018800.1	794
29	Gm01	2087935	2088218	284	*	SRR13197373_peak_29	36	.	4.55743	6.25817	3.61167	106	Distal Intergenic	1	2098564	2106927	8364	1	Glyma.01G020800	Glyma.01G020800.1	-10346
30	Gm01	2185033	2185418	386	*	SRR13197373_peak_30	94	.	7.29188	12.5744	9.47914	196	Distal Intergenic	1	2174923	2183088	8166	2	Glyma.01G021400	Glyma.01G021400.3	-1945
31	Gm01	2199267	2199532	266	*	SRR13197373_peak_31	57	.	5.30672	8.60101	5.76157	102	Exon (Glyma.01G021600.1/Glyma.01G021600, exon 3 of 6)	1	2197267	2200964	3698	2	Glyma.01G021600	Glyma.01G021600.2	1432
32	Gm01	2364113	2364340	228	*	SRR13197373_peak_32	36	.	4.55743	6.25817	3.61167	53	Distal Intergenic	1	2352108	2357060	4953	2	Glyma.01G023300	Glyma.01G023300.2	-7053
33	Gm01	2432028	2432331	304	*	SRR13197373_peak_33	36	.	4.55743	6.25817	3.61167	80	Distal Intergenic	1	2435118	2437044	1927	1	Glyma.01G023767	Glyma.01G023767.1	-2787
34	Gm01	2551664	2552053	390	*	SRR13197373_peak_34	213	.	11.0252	24.8815	21.3687	200	Intron (Glyma.01G024800.1/Glyma.01G024800, intron 3 of 14)	1	2546394	2553750	7357	2	Glyma.01G024800	Glyma.01G024800.1	1697
35	Gm01	2599445	2599672	228	*	SRR13197373_peak_35	36	.	4.55743	6.25817	3.61167	138	Distal Intergenic	1	2601016	2602031	1016	1	Glyma.01G025100	Glyma.01G025100.1	-1344
36	Gm01	2751533	2751760	228	*	SRR13197373_peak_36	54	.	5.46891	8.23242	5.40529	136	Intron (Glyma.01G026200.1/Glyma.01G026200, intron 3 of 9)	1	2746858	2754755	7898	2	Glyma.01G026200	Glyma.01G026200.1	2995
37	Gm01	2880042	2880374	333	*	SRR13197373_peak_37	44	.	5.01317	7.22674	4.48229	193	Promoter	1	2877552	2880876	3325	2	Glyma.01G027500	Glyma.01G027500.4	502
38	Gm01	2895333	2895693	361	*	SRR13197373_peak_38	73	.	6.3804	10.344	7.36972	142	Promoter	1	2892721	2895828	3108	2	Glyma.01G027700	Glyma.01G027700.1	135
39	Gm01	2921851	2922174	324	*	SRR13197373_peak_39	29	.	3.64549	5.5017	2.95798	270	Distal Intergenic	1	2915751	2919046	3296	2	Glyma.01G027900	Glyma.01G027900.1	-2805
40	Gm01	2928355	2928783	429	*	SRR13197373_peak_40	134	.	8.76031	16.7513	13.4852	173	Promoter	1	2928980	2929413	434	1	Glyma.01G028033	Glyma.01G028033.1	-197
41	Gm01	3014322	3014763	442	*	SRR13197373_peak_41	117	.	8.20337	14.9094	11.7086	221	Distal Intergenic	1	3005062	3009810	4749	2	Glyma.01G028600	Glyma.01G028600.1	-4512
42	Gm01	3019834	3020373	540	*	SRR13197373_peak_42	95	.	7.07113	12.6198	9.52313	255	Exon (Glyma.01G028700.1/Glyma.01G028700, exon 8 of 11)	1	3017077	3023196	6120	2	Glyma.01G028700	Glyma.01G028700.2	2823
43	Gm01	3077409	3077763	355	*	SRR13197373_peak_43	15	.	3.02165	3.82766	1.571	191	Distal Intergenic	1	3082339	3085101	2763	1	Glyma.01G029000	Glyma.01G029000.1	-4576
44	Gm01	3089822	3090243	422	*	SRR13197373_peak_44	84	.	6.83614	11.4453	8.40749	260	Exon (Glyma.01G029100.1/Glyma.01G029100, exon 3 of 8)	1	3086907	3092769	5863	2	Glyma.01G029100	Glyma.01G029100.1	2526
45	Gm01	3102303	3102530	228	*	SRR13197373_peak_45	71	.	5.56859	10.0803	7.14085	79	Promoter	1	3101501	3102299	799	1	Glyma.01G029200	Glyma.01G029200.1	802
46	Gm01	3207420	3207759	340	*	SRR13197373_peak_46	44	.	5.01317	7.22674	4.48229	178	Intron (Glyma.01G030600.1/Glyma.01G030600, intron 2 of 3)	1	3205191	3208762	3572	2	Glyma.01G030600	Glyma.01G030600.1	1003
47	Gm01	3236646	3236873	228	*	SRR13197373_peak_47	54	.	5.46891	8.23242	5.40529	155	Promoter	1	3236938	3240378	3441	1	Glyma.01G030900	Glyma.01G030900.1	-65
48	Gm01	3250501	3250856	356	*	SRR13197373_peak_48	36	.	4.55743	6.25817	3.61167	131	Distal Intergenic	1	3245052	3247020	1969	1	Glyma.01G031000	Glyma.01G031000.1	5449
49	Gm01	3268702	3269147	446	*	SRR13197373_peak_49	138	.	7.86153	17.1506	13.8764	202	Exon (Glyma.01G031400.6/Glyma.01G031400, exon 2 of 7)	1	3267404	3273848	6445	1	Glyma.01G031400	Glyma.01G031400.9	1298
50	Gm01	3342970	3343202	233	*	SRR13197373_peak_50	63	.	5.92465	9.27235	6.36793	110	Promoter	1	3343377	3348116	4740	1	Glyma.01G031900	Glyma.01G031900.7	-175
51	Gm01	3356430	3356711	282	*	SRR13197373_peak_51	108	.	3.30273	14.0577	10.8974	95	Distal Intergenic	1	3363988	3367169	3182	1	Glyma.01G032000	Glyma.01G032000.1	-7277
52	Gm01	3416053	3416639	587	*	SRR13197373_peak_52	652	.	25.0658	69.3733	65.216	254	Promoter	1	3415570	3425985	10416	1	Glyma.01G032500	Glyma.01G032500.2	483
53	Gm01	3421228	3421635	408	*	SRR13197373_peak_53	177	.	10.4821	21.1361	17.7195	263	Intron (Glyma.01G032500.1/Glyma.01G032500, intron 12 of 20)	1	3415570	3425985	10416	1	Glyma.01G032500	Glyma.01G032500.2	5658
54	Gm01	3578624	3579132	509	*	SRR13197373_peak_54	429	.	18.6854	46.8701	42.9533	284	Promoter	1	3576999	3579581	2583	2	Glyma.01G034300	Glyma.01G034300.1	449
55	Gm01	3592203	3592696	494	*	SRR13197373_peak_55	429	.	18.6854	46.8701	42.9533	253	Distal Intergenic	1	3588611	3591079	2469	2	Glyma.01G034600	Glyma.01G034600.1	-1124
56	Gm01	3621176	3621456	281	*	SRR13197373_peak_56	73	.	6.3804	10.344	7.36972	123	Distal Intergenic	1	3626318	3631006	4689	1	Glyma.01G035000	Glyma.01G035000.1	-4862
57	Gm01	3621767	3622204	438	*	SRR13197373_peak_57	140	.	8.22535	17.3086	14.0298	222	Distal Intergenic	1	3626318	3631006	4689	1	Glyma.01G035000	Glyma.01G035000.1	-4114
58	Gm01	3683328	3683665	338	*	SRR13197373_peak_58	206	.	11.3101	24.1959	20.6983	140	Promoter	1	3683829	3687885	4057	1	Glyma.01G035400	Glyma.01G035400.1	-164
59	Gm01	3952924	3953165	242	*	SRR13197373_peak_59	51	.	5.25618	7.89396	5.11821	162	Promoter	1	3948924	3953640	4717	2	Glyma.01G037300	Glyma.01G037300.1	475
60	Gm01	3966144	3966443	300	*	SRR13197373_peak_60	27	.	4.10168	5.33011	2.79453	73	Promoter	1	3963205	3967273	4069	2	Glyma.01G037400	Glyma.01G037400.1	830
61	Gm01	4048240	4048631	392	*	SRR13197373_peak_61	115	.	8.07673	14.7015	11.523	174	Promoter	1	4042644	4049271	6628	2	Glyma.01G038300	Glyma.01G038300.3	640
62	Gm01	4094629	4094856	228	*	SRR13197373_peak_62	54	.	5.46891	8.23242	5.40529	99	Distal Intergenic	1	4083238	4087578	4341	1	Glyma.01G038400	Glyma.01G038400.1	11391
63	Gm01	4187773	4188058	286	*	SRR13197373_peak_63	118	.	7.75296	15.067	11.8614	150	Distal Intergenic	1	4174758	4177363	2606	2	Glyma.01G038900	Glyma.01G038900.1	-10410
64	Gm01	4281986	4282213	228	*	SRR13197373_peak_64	36	.	4.55743	6.25817	3.61167	150	Promoter	1	4282266	4287276	5011	1	Glyma.01G039500	Glyma.01G039500.5	-53
65	Gm01	4297756	4298015	260	*	SRR13197373_peak_65	27	.	3.93758	5.28968	2.79453	66	Exon (Glyma.01G039700.1/Glyma.01G039700, exon 5 of 7)	1	4292364	4294548	2185	2	Glyma.01G039600	Glyma.01G039600.1	-3208
66	Gm01	4352531	4352904	374	*	SRR13197373_peak_66	269	.	13.6723	30.6127	26.961	150	Distal Intergenic	1	4345132	4350690	5559	1	Glyma.01G040300	Glyma.01G040300.1	7399
67	Gm01	4368013	4368586	574	*	SRR13197373_peak_67	1291	.	41.4726	133.629	129.102	291	Exon (Glyma.01G040400.1/Glyma.01G040400, exon 3 of 5)	1	4372978	4374946	1969	1	Glyma.01G040500	Glyma.01G040500.1	-4392
68	Gm01	4382075	4382484	410	*	SRR13197373_peak_68	140	.	9.11485	17.3377	14.0421	200	Promoter	1	4381429	4383872	2444	1	Glyma.01G040600	Glyma.01G040600.1	646
69	Gm01	4496503	4496795	293	*	SRR13197373_peak_69	63	.	5.86398	9.17512	6.30229	196	Distal Intergenic	1	4486559	4488503	1945	2	Glyma.01G041651	Glyma.01G041651.1	-8000
70	Gm01	4553111	4553642	532	*	SRR13197373_peak_70	203	.	11.0844	23.8157	20.3226	304	Distal Intergenic	1	4520881	4523935	3055	2	Glyma.01G041700	Glyma.01G041700.2	-29176
71	Gm01	4757556	4757856	301	*	SRR13197373_peak_71	94	.	7.29188	12.5744	9.47914	162	Distal Intergenic	1	4763236	4768555	5320	1	Glyma.01G043800	Glyma.01G043800.7	-5380
72	Gm01	4810064	4810312	249	*	SRR13197373_peak_72	44	.	5.01317	7.22674	4.48229	154	Promoter	1	4810227	4811256	1030	2	Glyma.01G043976	Glyma.01G043976.1	944
73	Gm01	4837180	4837686	507	*	SRR13197373_peak_73	547	.	20.4754	58.8169	54.7637	291	Exon (Glyma.01G044100.1/Glyma.01G044100, exon 5 of 6)	1	4836022	4839972	3951	2	Glyma.01G044100	Glyma.01G044100.1	2286
74	Gm01	5035965	5036307	343	*	SRR13197373_peak_74	128	.	8.65911	16.1125	12.8634	134	Distal Intergenic	1	5032389	5032989	601	1	Glyma.01G045000	Glyma.01G045000.1	3576
75	Gm01	5037431	5037736	306	*	SRR13197373_peak_75	63	.	5.92465	9.27235	6.36793	199	Distal Intergenic	1	5032389	5032989	601	1	Glyma.01G045000	Glyma.01G045000.1	5042
76	Gm01	5099569	5099796	228	*	SRR13197373_peak_76	44	.	5.01317	7.22674	4.48229	104	Distal Intergenic	1	5097352	5098234	883	1	Glyma.01G045200	Glyma.01G045200.1	2217
77	Gm01	5147938	5148185	248	*	SRR13197373_peak_77	44	.	5.01317	7.22674	4.48229	82	Distal Intergenic	1	5132408	5135349	2942	2	Glyma.01G045400	Glyma.01G045400.1	-12589
78	Gm01	5189767	5189999	233	*	SRR13197373_peak_78	36	.	4.55743	6.25817	3.61167	179	Distal Intergenic	1	5218385	5220328	1944	2	Glyma.01G045500	Glyma.01G045500.1	30329
79	Gm01	5234330	5234630	301	*	SRR13197373_peak_79	182	.	10.4935	21.6978	18.2701	82	Distal Intergenic	1	5218385	5220328	1944	2	Glyma.01G045500	Glyma.01G045500.1	-14002
80	Gm01	5461351	5461578	228	*	SRR13197373_peak_80	36	.	3.38145	6.35255	3.69967	93	Promoter	1	5456471	5461378	4908	2	Glyma.01G046900	Glyma.01G046900.1	0
81	Gm01	5474335	5474562	228	*	SRR13197373_peak_81	36	.	4.55743	6.25817	3.61167	173	Intron (Glyma.01G047000.1/Glyma.01G047000, intron 3 of 5)	1	5473660	5475689	2030	2	Glyma.01G047000	Glyma.01G047000.1	1127
82	Gm01	5505577	5505981	405	*	SRR13197373_peak_82	174	.	9.98277	20.8396	17.4412	225	Intron (Glyma.01G047300.2/Glyma.01G047300, intron 3 of 5)	1	5504534	5507980	3447	1	Glyma.01G047300	Glyma.01G047300.2	1043
83	Gm01	5539263	5539490	228	*	SRR13197373_peak_83	27	.	4.10168	5.33011	2.79453	179	Promoter	1	5538638	5543214	4577	1	Glyma.01G047700	Glyma.01G047700.1	625
84	Gm01	5580725	5581161	437	*	SRR13197373_peak_84	228	.	12.305	26.4554	22.8955	243	Intron (Glyma.01G048000.1/Glyma.01G048000, intron 1 of 6)	1	5578976	5591229	12254	1	Glyma.01G048000	Glyma.01G048000.3	1749
85	Gm01	5586696	5587302	607	*	SRR13197373_peak_85	140	.	8.52825	17.3376	14.0421	432	Promoter	1	5586269	5591219	4951	1	Glyma.01G048000	Glyma.01G048000.5	427
86	Gm01	5754345	5754841	497	*	SRR13197373_peak_86	189	.	10.9378	22.4401	18.9843	285	Intron (Glyma.01G049400.1/Glyma.01G049400, intron 2 of 3)	1	5752772	5757091	4320	1	Glyma.01G049400	Glyma.01G049400.1	1573
87	Gm01	5884280	5884781	502	*	SRR13197373_peak_87	105	.	7.74762	13.7296	10.5792	297	Distal Intergenic	1	5876304	5878515	2212	2	Glyma.01G050100	Glyma.01G050100.1	-5765
88	Gm01	5959157	5959599	443	*	SRR13197373_peak_88	36	.	4.55743	6.25817	3.61167	153	Promoter	1	5953090	5959773	6684	2	Glyma.01G050400	Glyma.01G050400.1	174
89	Gm01	6049786	6050091	306	*	SRR13197373_peak_89	44	.	4.64911	7.20862	4.48229	181	Exon (Glyma.01G051300.1/Glyma.01G051300, exon 3 of 3)	1	6049546	6051316	1771	2	Glyma.01G051300	Glyma.01G051300.1	1225
90	Gm01	6074172	6074588	417	*	SRR13197373_peak_90	188	.	10.8545	22.3011	18.8615	215	Promoter	1	6073603	6083797	10195	1	Glyma.01G051400	Glyma.01G051400.3	569
91	Gm01	6295885	6296463	579	*	SRR13197373_peak_91	255	.	13.2165	29.2121	25.5906	268	Distal Intergenic	1	6307167	6308253	1087	1	Glyma.01G052000	Glyma.01G052000.1	-10704
92	Gm01	6313463	6313690	228	*	SRR13197373_peak_92	44	.	5.01317	7.22674	4.48229	76	Distal Intergenic	1	6316849	6324211	7363	1	Glyma.01G052200	Glyma.01G052200.2	-3159
93	Gm01	6318204	6318436	233	*	SRR13197373_peak_93	44	.	4.64911	7.20862	4.48229	29	Intron (Glyma.01G052200.2/Glyma.01G052200, intron 2 of 4)	1	6316853	6324273	7421	1	Glyma.01G052200	Glyma.01G052200.1	1351
94	Gm01	6325780	6326173	394	*	SRR13197373_peak_94	179	.	9.64151	21.3448	17.9226	201	Promoter	1	6325945	6332859	6915	1	Glyma.01G052300	Glyma.01G052300.1	0
95	Gm01	6363025	6363252	228	*	SRR13197373_peak_95	54	.	5.46891	8.23242	5.40529	130	Exon (Glyma.01G052500.1/Glyma.01G052500, exon 6 of 8)	1	6355697	6359401	3705	2	Glyma.01G052400	Glyma.01G052400.1	-3624
96	Gm01	6383944	6384354	411	*	SRR13197373_peak_96	210	.	10.8541	24.5861	21.0799	268	Distal Intergenic	1	6360864	6367323	6460	2	Glyma.01G052500	Glyma.01G052500.1	-16621
97	Gm01	6689069	6689500	432	*	SRR13197373_peak_97	117	.	8.20337	14.9094	11.7086	220	Distal Intergenic	1	6699704	6706859	7156	2	Glyma.01G053300	Glyma.01G053300.1	17359
98	Gm01	6690440	6690667	228	*	SRR13197373_peak_98	36	.	4.55743	6.25817	3.61167	158	Distal Intergenic	1	6699704	6706859	7156	2	Glyma.01G053300	Glyma.01G053300.1	16192
99	Gm01	6698659	6698886	228	*	SRR13197373_peak_99	44	.	5.01317	7.22674	4.48229	44	Distal Intergenic	1	6699704	6706859	7156	2	Glyma.01G053300	Glyma.01G053300.1	7973
100	Gm01	6705664	6705891	228	*	SRR13197373_peak_100	36	.	4.55743	6.25817	3.61167	139	Promoter	1	6699704	6706859	7156	2	Glyma.01G053300	Glyma.01G053300.1	968
101	Gm01	6719590	6719817	228	*	SRR13197373_peak_101	20	.	3.64594	4.44662	2.0512	222	Distal Intergenic	1	6699704	6706859	7156	2	Glyma.01G053300	Glyma.01G053300.1	-12731
102	Gm01	6818568	6818839	272	*	SRR13197373_peak_102	20	.	3.64594	4.44662	2.0512	153	Distal Intergenic	1	6823978	6825501	1524	2	Glyma.01G053900	Glyma.01G053900.2	6662
103	Gm01	6823970	6824903	934	*	SRR13197373_peak_103	586	.	23.2429	62.7679	58.6702	271	Promoter	1	6823978	6825501	1524	2	Glyma.01G053900	Glyma.01G053900.2	598
104	Gm01	6883938	6884174	237	*	SRR13197373_peak_104	36	.	1.95017	6.22042	3.61167	137	Distal Intergenic	1	6823978	6825501	1524	2	Glyma.01G053900	Glyma.01G053900.2	-58437
105	Gm01	6915524	6915896	373	*	SRR13197373_peak_105	20	.	3.64594	4.44662	2.0512	325	Distal Intergenic	1	6945017	6946819	1803	2	Glyma.01G054000	Glyma.01G054000.1	30923
106	Gm01	6942340	6942567	228	*	SRR13197373_peak_106	36	.	4.55743	6.25817	3.61167	124	Distal Intergenic	1	6945017	6946819	1803	2	Glyma.01G054000	Glyma.01G054000.1	4252
107	Gm01	6962865	6963485	621	*	SRR13197373_peak_107	228	.	12.305	26.4554	22.8955	414	Exon (Glyma.01G054200.1/Glyma.01G054200, exon 2 of 2)	1	6962921	6966373	3453	2	Glyma.01G054200	Glyma.01G054200.1	2888
108	Gm01	6986844	6987108	265	*	SRR13197373_peak_108	108	.	7.67382	14.0383	10.8802	86	Promoter	1	6986296	6989538	3243	1	Glyma.01G054300	Glyma.01G054300.1	548
109	Gm01	7001845	7002072	228	*	SRR13197373_peak_109	54	.	5.46891	8.23242	5.40529	119	Distal Intergenic	1	6991088	6993977	2890	2	Glyma.01G054400	Glyma.01G054400.1	-7868
110	Gm01	7073775	7074345	571	*	SRR13197373_peak_110	61	.	5.36436	9.02983	6.16362	506	Distal Intergenic	1	7076165	7080088	3924	1	Glyma.01G054800	Glyma.01G054800.1	-1820
111	Gm01	7119331	7119573	243	*	SRR13197373_peak_111	43	.	4.7251	7.04579	4.35147	102	Distal Intergenic	1	7129829	7131326	1498	2	Glyma.01G055200	Glyma.01G055200.1	11753
112	Gm01	7288480	7288755	276	*	SRR13197373_peak_112	80	.	5.89615	11.0261	8.02317	118	Promoter	1	7285117	7288636	3520	2	Glyma.01G056500	Glyma.01G056500.1	0
113	Gm01	7307521	7307822	302	*	SRR13197373_peak_113	44	.	5.01317	7.22674	4.48229	151	Distal Intergenic	1	7285117	7288636	3520	2	Glyma.01G056500	Glyma.01G056500.1	-18885
114	Gm01	7321797	7322246	450	*	SRR13197373_peak_114	140	.	9.11485	17.3377	14.0421	222	Distal Intergenic	1	7350388	7357654	7267	1	Glyma.01G056800	Glyma.01G056800.8	-28142
115	Gm01	7422365	7422592	228	*	SRR13197373_peak_115	44	.	5.01317	7.22674	4.48229	126	Distal Intergenic	1	7365245	7367832	2588	2	Glyma.01G056900	Glyma.01G056900.1	-54533
116	Gm01	7488591	7488998	408	*	SRR13197373_peak_116	115	.	7.58102	14.7753	11.5956	139	Promoter	1	7486850	7489397	2548	2	Glyma.01G057100	Glyma.01G057100.2	399
117	Gm01	7526208	7526465	258	*	SRR13197373_peak_117	54	.	5.46891	8.23242	5.40529	56	Distal Intergenic	1	7507564	7515711	8148	2	Glyma.01G057200	Glyma.01G057200.1	-10497
118	Gm01	7624661	7625176	516	*	SRR13197373_peak_118	195	.	10.9588	23.0341	19.5668	339	Promoter	1	7624414	7628123	3710	1	Glyma.01G058000	Glyma.01G058000.1	247
119	Gm01	7729422	7730130	709	*	SRR13197373_peak_119	52	.	4.97568	8.05275	5.26702	76	Distal Intergenic	1	7736921	7737383	463	2	Glyma.01G058600	Glyma.01G058600.1	7253
120	Gm01	7736888	7737283	396	*	SRR13197373_peak_120	149	.	1.99413	18.2568	14.942	268	Promoter	1	7736921	7737383	463	2	Glyma.01G058600	Glyma.01G058600.1	100
121	Gm01	7749956	7750183	228	*	SRR13197373_peak_121	20	.	3.64594	4.44662	2.0512	99	Distal Intergenic	1	7756722	7759575	2854	2	Glyma.01G058700	Glyma.01G058700.4	9392
122	Gm01	7788515	7788918	404	*	SRR13197373_peak_122	118	.	6.94981	15.0111	11.8088	187	Promoter	1	7787992	7791498	3507	1	Glyma.01G059100	Glyma.01G059100.2	523
123	Gm01	7900359	7900823	465	*	SRR13197373_peak_123	109	.	7.4814	14.1582	10.993	153	Distal Intergenic	1	7977814	7982587	4774	1	Glyma.01G059900	Glyma.01G059900.3	-76991
124	Gm01	7962667	7963058	392	*	SRR13197373_peak_124	173	.	9.29822	20.7425	17.3456	210	Distal Intergenic	1	7977814	7982587	4774	1	Glyma.01G059900	Glyma.01G059900.3	-14756
125	Gm01	8054550	8054946	397	*	SRR13197373_peak_125	109	.	7.4814	14.1582	10.993	191	Distal Intergenic	1	8071161	8074882	3722	1	Glyma.01G060001	Glyma.01G060001.1	-16215
126	Gm01	8062633	8062905	273	*	SRR13197373_peak_126	44	.	5.01317	7.22674	4.48229	165	Distal Intergenic	1	8071161	8074882	3722	1	Glyma.01G060001	Glyma.01G060001.1	-8256
127	Gm01	8088689	8089001	313	*	SRR13197373_peak_127	36	.	4.55743	6.25817	3.61167	168	Distal Intergenic	1	8071161	8074882	3722	1	Glyma.01G060001	Glyma.01G060001.1	17528
128	Gm01	8089234	8089461	228	*	SRR13197373_peak_128	36	.	4.55743	6.25817	3.61167	79	Distal Intergenic	1	8071161	8074882	3722	1	Glyma.01G060001	Glyma.01G060001.1	18073
129	Gm01	8110084	8110493	410	*	SRR13197373_peak_129	51	.	5.11886	7.97635	5.19373	225	Promoter	1	8109754	8114799	5046	1	Glyma.01G060300	Glyma.01G060300.1	330
130	Gm01	8233816	8234098	283	*	SRR13197373_peak_130	62	.	5.24102	9.15903	6.28692	99	Distal Intergenic	1	8254209	8254467	259	1	Glyma.01G060450	Glyma.01G060450.1	-20111
131	Gm01	8270818	8271326	509	*	SRR13197373_peak_131	105	.	7.74762	13.7296	10.5792	212	Distal Intergenic	1	8254209	8254467	259	1	Glyma.01G060450	Glyma.01G060450.1	16609
132	Gm01	8351248	8351746	499	*	SRR13197373_peak_132	27	.	4.03836	5.23238	2.76617	410	Promoter	1	8351749	8371629	19881	1	Glyma.01G060700	Glyma.01G060700.1	-3
133	Gm01	8352299	8352590	292	*	SRR13197373_peak_133	60	.	5.51261	8.93854	6.07862	92	Promoter	1	8352028	8371676	19649	1	Glyma.01G060700	Glyma.01G060700.2	271
134	Gm01	8407570	8407845	276	*	SRR13197373_peak_134	84	.	6.83614	11.4453	8.40749	145	Distal Intergenic	1	8417731	8420094	2364	1	Glyma.01G061100	Glyma.01G061100.1	-9886
135	Gm01	8582354	8582711	358	*	SRR13197373_peak_135	159	.	9.09723	19.3302	15.9773	139	Distal Intergenic	1	8599416	8604724	5309	1	Glyma.01G062000	Glyma.01G062000.1	-16705
136	Gm01	8706911	8707311	401	*	SRR13197373_peak_136	60	.	3.64121	8.91675	6.06195	193	Distal Intergenic	1	8695402	8702097	6696	1	Glyma.01G062400	Glyma.01G062400.1	11509
137	Gm01	8756855	8757161	307	*	SRR13197373_peak_137	79	.	6.0796	10.9616	7.96747	174	Distal Intergenic	1	8751559	8752952	1394	2	Glyma.01G062500	Glyma.01G062500.1	-3903
138	Gm01	8765914	8766220	307	*	SRR13197373_peak_138	33	.	4.16956	5.89172	3.32523	196	Distal Intergenic	1	8772551	8772799	249	1	Glyma.01G062600	Glyma.01G062600.1	-6331
139	Gm01	8778701	8779037	337	*	SRR13197373_peak_139	13	.	2.94807	3.54272	1.37924	278	Distal Intergenic	1	8772551	8772799	249	1	Glyma.01G062600	Glyma.01G062600.1	6150
140	Gm01	8903399	8903725	327	*	SRR13197373_peak_140	27	.	3.93758	5.28968	2.79453	149	Promoter	1	8902516	8905822	3307	1	Glyma.01G063000	Glyma.01G063000.1	883
141	Gm01	8907396	8907830	435	*	SRR13197373_peak_141	247	.	12.7024	28.346	24.7461	226	Distal Intergenic	1	8902516	8905822	3307	1	Glyma.01G063000	Glyma.01G063000.1	4880
142	Gm01	9031986	9032322	337	*	SRR13197373_peak_142	73	.	6.3804	10.344	7.36972	155	Distal Intergenic	1	9046996	9049460	2465	1	Glyma.01G063500	Glyma.01G063500.1	-14674
143	Gm01	9104227	9104587	361	*	SRR13197373_peak_143	27	.	4.10168	5.33011	2.79453	57	Distal Intergenic	1	9080668	9086584	5917	2	Glyma.01G063700	Glyma.01G063700.3	-17643
144	Gm01	9132218	9132634	417	*	SRR13197373_peak_144	182	.	10.5124	21.7294	18.2987	216	Distal Intergenic	1	9138286	9138405	120	2	Glyma.01G063750	Glyma.01G063750.1	5771
145	Gm01	9205141	9205493	353	*	SRR13197373_peak_145	147	.	7.5714	18.0597	14.7488	183	Promoter	1	9204588	9206462	1875	2	Glyma.01G063800	Glyma.01G063800.1	969
146	Gm01	9367449	9367817	369	*	SRR13197373_peak_146	177	.	9.84395	21.1474	17.7286	191	Intron (Glyma.01G064100.1/Glyma.01G064100, intron 3 of 9)	1	9362186	9375499	13314	1	Glyma.01G064100	Glyma.01G064100.1	5263
147	Gm01	9377299	9377552	254	*	SRR13197373_peak_147	54	.	5.31676	8.29628	5.46468	104	Distal Intergenic	1	9362186	9375499	13314	1	Glyma.01G064100	Glyma.01G064100.1	15113
148	Gm01	9443301	9443801	501	*	SRR13197373_peak_148	77	.	6.39485	10.729	7.74571	321	Distal Intergenic	1	9477370	9481961	4592	1	Glyma.01G064200	Glyma.01G064200.3	-33569
149	Gm01	9496202	9496492	291	*	SRR13197373_peak_149	73	.	6.3804	10.344	7.36972	74	Distal Intergenic	1	9477374	9481961	4588	1	Glyma.01G064200	Glyma.01G064200.1	18828
150	Gm01	9636444	9636821	378	*	SRR13197373_peak_150	117	.	8.20337	14.9094	11.7086	216	Distal Intergenic	1	9606309	9612898	6590	2	Glyma.01G064400	Glyma.01G064400.1	-23546
151	Gm01	9655595	9655948	354	*	SRR13197373_peak_151	61	.	5.36436	9.02983	6.16362	141	Distal Intergenic	1	9667140	9668653	1514	2	Glyma.01G064500	Glyma.01G064500.1	12705
152	Gm01	9683001	9683301	301	*	SRR13197373_peak_152	63	.	5.92465	9.27235	6.36793	124	Distal Intergenic	1	9673151	9677237	4087	2	Glyma.01G064600	Glyma.01G064600.1	-5764
153	Gm01	9774830	9775262	433	*	SRR13197373_peak_153	70	.	6.12121	9.92596	7.00333	165	Distal Intergenic	1	9673151	9677237	4087	2	Glyma.01G064600	Glyma.01G064600.1	-97593
154	Gm01	9782398	9783024	627	*	SRR13197373_peak_154	373	.	15.0202	41.226	37.3928	287	Distal Intergenic	1	9874292	9876668	2377	1	Glyma.01G064800	Glyma.01G064800.4	-91268
155	Gm01	9789838	9790104	267	*	SRR13197373_peak_155	84	.	6.83614	11.4453	8.40749	117	Distal Intergenic	1	9874292	9876668	2377	1	Glyma.01G064800	Glyma.01G064800.4	-84188
156	Gm01	9861090	9861318	229	*	SRR13197373_peak_156	36	.	4.55743	6.25817	3.61167	125	Distal Intergenic	1	9874292	9876668	2377	1	Glyma.01G064800	Glyma.01G064800.4	-12974
157	Gm01	10039173	10039998	826	*	SRR13197373_peak_157	255	.	13.2165	29.2121	25.5906	349	Distal Intergenic	1	10054862	10060437	5576	2	Glyma.01G065400	Glyma.01G065400.1	20439
158	Gm01	10097710	10098202	493	*	SRR13197373_peak_158	73	.	6.3804	10.344	7.36972	125	Distal Intergenic	1	10119503	10124654	5152	1	Glyma.01G065800	Glyma.01G065800.1	-21301
159	Gm01	10150731	10151027	297	*	SRR13197373_peak_159	44	.	5.01317	7.22674	4.48229	105	Distal Intergenic	1	10175333	10177206	1874	2	Glyma.01G066000	Glyma.01G066000.1	26179
160	Gm01	10221377	10221604	228	*	SRR13197373_peak_160	27	.	4.03836	5.23238	2.76617	97	Distal Intergenic	1	10175333	10177206	1874	2	Glyma.01G066000	Glyma.01G066000.1	-44171
161	Gm01	10365640	10366250	611	*	SRR13197373_peak_161	322	.	15.256	35.948	32.2012	251	Distal Intergenic	1	10367684	10368438	755	2	Glyma.01G066200	Glyma.01G066200.1	2188
162	Gm01	10601116	10601446	331	*	SRR13197373_peak_162	55	.	3.91536	8.34064	5.50859	154	Distal Intergenic	1	10608054	10613656	5603	2	Glyma.01G066600	Glyma.01G066600.4	12210
163	Gm01	10721626	10721858	233	*	SRR13197373_peak_163	44	.	5.01317	7.22674	4.48229	108	Distal Intergenic	1	10794508	10797467	2960	1	Glyma.01G067000	Glyma.01G067000.3	-72650
164	Gm01	10911481	10911912	432	*	SRR13197373_peak_164	215	.	11.8493	25.1005	21.5734	225	Distal Intergenic	1	10901961	10904707	2747	1	Glyma.01G067100	Glyma.01G067100.2	9520
165	Gm01	10915648	10915901	254	*	SRR13197373_peak_165	51	.	5.11886	7.97635	5.19373	98	Distal Intergenic	1	10901961	10904707	2747	1	Glyma.01G067100	Glyma.01G067100.2	13687
166	Gm01	11043974	11044306	333	*	SRR13197373_peak_166	157	.	9.54578	19.051	15.7063	163	Distal Intergenic	1	11010484	11013664	3181	2	Glyma.01G067600	Glyma.01G067600.1	-30310
167	Gm01	11117659	11117886	228	*	SRR13197373_peak_167	27	.	4.08122	5.29851	2.79453	100	Distal Intergenic	1	11087234	11088912	1679	2	Glyma.01G067700	Glyma.01G067700.2	-28747
168	Gm01	11162797	11163024	228	*	SRR13197373_peak_168	54	.	5.46891	8.23242	5.40529	41	Distal Intergenic	1	11197000	11198638	1639	1	Glyma.01G067800	Glyma.01G067800.1	-33976
169	Gm01	11238455	11238763	309	*	SRR13197373_peak_169	35	.	4.33134	6.14929	3.55448	105	Intron (Glyma.01G067900.1/Glyma.01G067900, intron 5 of 12)	1	11233371	11240716	7346	2	Glyma.01G067900	Glyma.01G067900.1	1953
170	Gm01	11454606	11454833	228	*	SRR13197373_peak_170	36	.	4.55743	6.25817	3.61167	98	Distal Intergenic	1	11484871	11489547	4677	2	Glyma.01G068600	Glyma.01G068600.7	34714
171	Gm01	11468937	11469268	332	*	SRR13197373_peak_171	63	.	5.92465	9.27235	6.36793	216	Distal Intergenic	1	11484871	11489547	4677	2	Glyma.01G068600	Glyma.01G068600.7	20279
172	Gm01	11517837	11518153	317	*	SRR13197373_peak_172	84	.	6.83614	11.4453	8.40749	226	Promoter	1	11517279	11523127	5849	1	Glyma.01G068800	Glyma.01G068800.5	558
173	Gm01	11622111	11622382	272	*	SRR13197373_peak_173	63	.	5.8795	9.19999	6.32668	127	Distal Intergenic	1	11626371	11626520	150	2	Glyma.01G069150	Glyma.01G069150.2	4138
174	Gm01	11646969	11647435	467	*	SRR13197373_peak_174	311	.	15.0395	34.898	31.1643	246	Distal Intergenic	1	11629043	11629652	610	2	Glyma.01G069200	Glyma.01G069200.1	-17317
175	Gm01	11720849	11721137	289	*	SRR13197373_peak_175	105	.	7.74762	13.7296	10.5792	95	Intron (Glyma.01G069500.2/Glyma.01G069500, intron 12 of 14)	1	11723867	11724013	147	1	Glyma.01G069600	Glyma.01G069600.1	-2730
176	Gm01	11777663	11778036	374	*	SRR13197373_peak_176	344	.	14.9628	38.2479	34.459	178	Distal Intergenic	1	11757990	11760100	2111	2	Glyma.01G069700	Glyma.01G069700.1	-17563
177	Gm01	11984324	11984570	247	*	SRR13197373_peak_177	20	.	3.56161	4.31842	2.00603	194	Distal Intergenic	1	11999089	12000274	1186	1	Glyma.01G070150	Glyma.01G070150.1	-14519
178	Gm01	12028717	12029080	364	*	SRR13197373_peak_178	94	.	7.29188	12.5744	9.47914	198	Promoter	1	12028265	12039884	11620	1	Glyma.01G070300	Glyma.01G070300.3	452
179	Gm01	12376696	12377189	494	*	SRR13197373_peak_179	36	.	4.55743	6.25817	3.61167	130	Distal Intergenic	1	12550799	12558371	7573	1	Glyma.01G070400	Glyma.01G070400.1	-173610
180	Gm01	12509472	12509759	288	*	SRR13197373_peak_180	60	.	5.6942	8.90298	6.04837	132	Distal Intergenic	1	12550799	12558371	7573	1	Glyma.01G070400	Glyma.01G070400.1	-41040
181	Gm01	12595255	12595499	245	*	SRR13197373_peak_181	51	.	5.30099	7.96526	5.18804	85	Distal Intergenic	1	12609238	12612817	3580	2	Glyma.01G070700	Glyma.01G070700.1	17318
182	Gm01	12773182	12773452	271	*	SRR13197373_peak_182	54	.	5.46891	8.23242	5.40529	182	Distal Intergenic	1	12781285	12782934	1650	1	Glyma.01G071100	Glyma.01G071100.1	-7833
183	Gm01	12780048	12781187	1140	*	SRR13197373_peak_183	538	.	21.8756	57.9018	53.8564	729	Promoter	1	12781285	12782934	1650	1	Glyma.01G071100	Glyma.01G071100.1	-98
184	Gm01	12805945	12806194	250	*	SRR13197373_peak_184	63	.	5.92465	9.27235	6.36793	93	Distal Intergenic	1	12781285	12782934	1650	1	Glyma.01G071100	Glyma.01G071100.1	24660
185	Gm01	12907201	12907515	315	*	SRR13197373_peak_185	73	.	6.3804	10.344	7.36972	146	Distal Intergenic	1	12891167	12891319	153	2	Glyma.01G071600	Glyma.01G071600.1	-15882
186	Gm01	13056878	13057737	860	*	SRR13197373_peak_186	63	.	5.92465	9.27235	6.36793	384	Distal Intergenic	1	13017221	13031286	14066	2	Glyma.01G071800	Glyma.01G071800.3	-25592
187	Gm01	13163769	13164368	600	*	SRR13197373_peak_187	26	.	3.93506	5.07313	2.62555	440	Distal Intergenic	1	13089631	13091914	2284	2	Glyma.01G072000	Glyma.01G072000.2	-71855
188	Gm01	13569466	13569703	238	*	SRR13197373_peak_188	54	.	5.46891	8.23242	5.40529	139	Distal Intergenic	1	13444558	13445449	892	1	Glyma.01G073000	Glyma.01G073000.2	124908
189	Gm01	13914990	13915278	289	*	SRR13197373_peak_189	19	.	3.27564	4.23981	1.93242	129	Distal Intergenic	1	14131698	14146936	15239	1	Glyma.01G074400	Glyma.01G074400.1	-216420
190	Gm01	14050053	14050280	228	*	SRR13197373_peak_190	35	.	4.33134	6.14929	3.55448	92	Distal Intergenic	1	14131698	14146936	15239	1	Glyma.01G074400	Glyma.01G074400.1	-81418
191	Gm01	14097856	14098198	343	*	SRR13197373_peak_191	35	.	4.46364	6.11168	3.52609	148	Distal Intergenic	1	14131698	14146936	15239	1	Glyma.01G074400	Glyma.01G074400.1	-33500
192	Gm01	14191844	14192179	336	*	SRR13197373_peak_192	90	.	7.00825	12.1122	9.04768	171	Distal Intergenic	1	14147735	14151384	3650	2	Glyma.01G074500	Glyma.01G074500.4	-40460
193	Gm01	14402972	14403199	228	*	SRR13197373_peak_193	20	.	3.58966	4.36103	2.04321	17	Distal Intergenic	1	14361998	14363654	1657	1	Glyma.01G074600	Glyma.01G074600.1	40974
194	Gm01	14403432	14403735	304	*	SRR13197373_peak_194	53	.	5.42723	8.16611	5.37285	105	Distal Intergenic	1	14361998	14363654	1657	1	Glyma.01G074600	Glyma.01G074600.1	41434
195	Gm01	14943540	14943769	230	*	SRR13197373_peak_195	49	.	4.98292	7.75555	4.99195	80	Distal Intergenic	1	15372626	15376500	3875	1	Glyma.01G074200	Glyma.01G074200.1	-428857
196	Gm01	15120343	15120874	532	*	SRR13197373_peak_196	521	.	3.05502	56.1659	52.1426	197	Distal Intergenic	1	15372626	15376500	3875	1	Glyma.01G074200	Glyma.01G074200.1	-251752
197	Gm01	15173593	15173883	291	*	SRR13197373_peak_197	105	.	7.21798	13.7139	10.5792	136	Distal Intergenic	1	15372626	15376500	3875	1	Glyma.01G074200	Glyma.01G074200.1	-198743
198	Gm01	15461399	15461749	351	*	SRR13197373_peak_198	19	.	3.52488	4.26268	1.95408	52	Distal Intergenic	1	15469047	15510297	41251	2	Glyma.01G074000	Glyma.01G074000.7	48548
199	Gm01	15815406	15815654	249	*	SRR13197373_peak_199	54	.	5.46891	8.23242	5.40529	40	Distal Intergenic	1	15936697	15938927	2231	1	Glyma.01G073600	Glyma.01G073600.1	-121043
200	Gm01	15886188	15886530	343	*	SRR13197373_peak_200	87	.	6.82118	11.8065	8.76129	126	Distal Intergenic	1	15936697	15938927	2231	1	Glyma.01G073600	Glyma.01G073600.1	-50167
201	Gm01	15900549	15900816	268	*	SRR13197373_peak_201	70	.	5.90637	9.93025	7.0034	125	Distal Intergenic	1	15936697	15938927	2231	1	Glyma.01G073600	Glyma.01G073600.1	-35881
202	Gm01	15953829	15954251	423	*	SRR13197373_peak_202	429	.	18.6854	46.8701	42.9533	166	Distal Intergenic	1	15949364	15952612	3249	2	Glyma.01G073500	Glyma.01G073500.3	-1217
203	Gm01	15990879	15991206	328	*	SRR13197373_peak_203	109	.	7.4814	14.1582	10.993	158	Distal Intergenic	1	15949364	15952612	3249	2	Glyma.01G073500	Glyma.01G073500.3	-38267
204	Gm01	16051662	16051998	337	*	SRR13197373_peak_204	54	.	5.46891	8.23242	5.40529	186	Exon (Glyma.01G073400.1/Glyma.01G073400, exon 2 of 17)	1	16050478	16097302	46825	1	Glyma.01G073400	Glyma.01G073400.4	1184
205	Gm01	16154887	16155358	472	*	SRR13197373_peak_205	139	.	8.73492	17.194	13.9185	287	Distal Intergenic	1	16050478	16097302	46825	1	Glyma.01G073400	Glyma.01G073400.4	104409
206	Gm01	16161279	16161659	381	*	SRR13197373_peak_206	178	.	9.91609	21.2708	17.8494	183	Distal Intergenic	1	16050478	16097302	46825	1	Glyma.01G073400	Glyma.01G073400.4	110801
207	Gm01	16476228	16476479	252	*	SRR13197373_peak_207	61	.	5.36436	9.02983	6.16362	91	Distal Intergenic	1	16650871	16678550	27680	1	Glyma.01G074700	Glyma.01G074700.1	-174392
208	Gm01	16487826	16488075	250	*	SRR13197373_peak_208	42	.	4.81817	6.91913	4.23538	139	Distal Intergenic	1	16650871	16678550	27680	1	Glyma.01G074700	Glyma.01G074700.1	-162796
209	Gm01	16632712	16632939	228	*	SRR13197373_peak_209	32	.	3.66238	5.7679	3.20758	62	Distal Intergenic	1	16650871	16678550	27680	1	Glyma.01G074700	Glyma.01G074700.1	-17932
210	Gm01	16722160	16722448	289	*	SRR13197373_peak_210	20	.	3.64594	4.44662	2.0512	114	Distal Intergenic	1	16686273	16690111	3839	2	Glyma.01G074800	Glyma.01G074800.1	-32049
211	Gm01	16732657	16732884	228	*	SRR13197373_peak_211	36	.	4.29148	6.34426	3.69161	123	Distal Intergenic	1	16686273	16690111	3839	2	Glyma.01G074800	Glyma.01G074800.1	-42546
212	Gm01	16805061	16805293	233	*	SRR13197373_peak_212	41	.	3.71205	6.84457	4.17116	73	Distal Intergenic	1	16686273	16690111	3839	2	Glyma.01G074800	Glyma.01G074800.1	-114950
213	Gm01	16922800	16923261	462	*	SRR13197373_peak_213	128	.	8.63883	16.0791	12.8484	249	Distal Intergenic	1	16948507	16949048	542	1	Glyma.01G075100	Glyma.01G075100.1	-25246
214	Gm01	16931310	16931581	272	*	SRR13197373_peak_214	42	.	4.85924	6.98391	4.29781	82	Distal Intergenic	1	16948507	16949048	542	1	Glyma.01G075100	Glyma.01G075100.1	-16926
215	Gm01	17063408	17063838	431	*	SRR13197373_peak_215	123	.	8.32229	15.5571	12.3359	204	Distal Intergenic	1	17040885	17041624	740	1	Glyma.01G075500	Glyma.01G075500.1	22523
216	Gm01	17094404	17094783	380	*	SRR13197373_peak_216	142	.	8.66268	17.5663	14.265	178	Distal Intergenic	1	17040885	17041624	740	1	Glyma.01G075500	Glyma.01G075500.1	53519
217	Gm01	17150470	17150787	318	*	SRR13197373_peak_217	36	.	4.55743	6.25817	3.61167	105	Distal Intergenic	1	17165875	17166580	706	1	Glyma.01G075700	Glyma.01G075700.1	-15088
218	Gm01	17276288	17276618	331	*	SRR13197373_peak_218	20	.	3.54382	4.47029	2.06442	157	Distal Intergenic	1	17286128	17289235	3108	2	Glyma.01G075900	Glyma.01G075900.1	12617
219	Gm01	17343837	17344121	285	*	SRR13197373_peak_219	13	.	1.4347	3.41539	1.31013	186	Promoter	1	17343892	17344129	238	1	Glyma.01G076000	Glyma.01G076000.1	0
220	Gm01	17351220	17351610	391	*	SRR13197373_peak_220	135	.	8.81221	16.8373	13.5705	158	Distal Intergenic	1	17343892	17344129	238	1	Glyma.01G076000	Glyma.01G076000.1	7328
221	Gm01	17444359	17444586	228	*	SRR13197373_peak_221	27	.	4.10168	5.33011	2.79453	157	Distal Intergenic	1	17343892	17344129	238	1	Glyma.01G076000	Glyma.01G076000.1	100467
222	Gm01	17444980	17445220	241	*	SRR13197373_peak_222	54	.	5.46891	8.23242	5.40529	110	Distal Intergenic	1	17343892	17344129	238	1	Glyma.01G076000	Glyma.01G076000.1	101088
223	Gm01	17613868	17614149	282	*	SRR13197373_peak_223	54	.	5.46891	8.23242	5.40529	92	Intron (Glyma.01G076100.3/Glyma.01G076100, intron 3 of 4)	1	17605317	17613066	7750	1	Glyma.01G076100	Glyma.01G076100.7	8551
224	Gm01	17633029	17633513	485	*	SRR13197373_peak_224	99	.	6.34548	13.0297	9.92098	274	Distal Intergenic	1	17605317	17613066	7750	1	Glyma.01G076100	Glyma.01G076100.7	27712
225	Gm01	17635209	17635438	230	*	SRR13197373_peak_225	54	.	5.46891	8.23242	5.40529	89	Distal Intergenic	1	17605317	17613066	7750	1	Glyma.01G076100	Glyma.01G076100.7	29892
226	Gm01	17713625	17713889	265	*	SRR13197373_peak_226	58	.	5.55606	8.68131	5.83812	142	Distal Intergenic	1	17605317	17613066	7750	1	Glyma.01G076100	Glyma.01G076100.7	108308
227	Gm01	17728936	17729208	273	*	SRR13197373_peak_227	27	.	4.10168	5.33011	2.79453	196	Distal Intergenic	1	17605317	17613066	7750	1	Glyma.01G076100	Glyma.01G076100.7	123619
228	Gm01	17942749	17943082	334	*	SRR13197373_peak_228	80	.	6.57023	11.0141	8.01379	186	Distal Intergenic	1	17907256	17908490	1235	1	Glyma.01G076200	Glyma.01G076200.2	35493
229	Gm01	18114301	18114755	455	*	SRR13197373_peak_229	195	.	10.9307	22.9871	19.5229	227	Distal Intergenic	1	18276513	18278159	1647	1	Glyma.01G076700	Glyma.01G076700.1	-161758
230	Gm01	18140492	18140807	316	*	SRR13197373_peak_230	60	.	5.6942	8.90298	6.04837	185	Distal Intergenic	1	18276513	18278159	1647	1	Glyma.01G076700	Glyma.01G076700.1	-135706
231	Gm01	18151796	18152074	279	*	SRR13197373_peak_231	63	.	5.92465	9.27235	6.36793	159	Distal Intergenic	1	18276513	18278159	1647	1	Glyma.01G076700	Glyma.01G076700.1	-124439
232	Gm01	18219539	18219786	248	*	SRR13197373_peak_232	54	.	5.46891	8.23242	5.40529	141	Distal Intergenic	1	18276513	18278159	1647	1	Glyma.01G076700	Glyma.01G076700.1	-56727
233	Gm01	18306642	18306869	228	*	SRR13197373_peak_233	44	.	5.01317	7.22674	4.48229	59	Distal Intergenic	1	18276513	18278159	1647	1	Glyma.01G076700	Glyma.01G076700.1	30129
234	Gm01	18436033	18436316	284	*	SRR13197373_peak_234	54	.	5.46891	8.23242	5.40529	173	Distal Intergenic	1	18427616	18433687	6072	1	Glyma.01G076900	Glyma.01G076900.1	8417
235	Gm01	18467633	18467981	349	*	SRR13197373_peak_235	73	.	6.3804	10.344	7.36972	162	Distal Intergenic	1	18427616	18433687	6072	1	Glyma.01G076900	Glyma.01G076900.1	40017
236	Gm01	18468715	18469059	345	*	SRR13197373_peak_236	164	.	10.0263	19.8504	16.4733	219	Distal Intergenic	1	18427616	18433687	6072	1	Glyma.01G076900	Glyma.01G076900.1	41099
237	Gm01	18554372	18554855	484	*	SRR13197373_peak_237	98	.	6.79485	12.9916	9.88425	173	Distal Intergenic	1	18675681	18678035	2355	1	Glyma.01G077000	Glyma.01G077000.1	-120826
238	Gm01	18562501	18563128	628	*	SRR13197373_peak_238	961	.	33.2692	100.535	96.1633	256	Distal Intergenic	1	18675681	18678035	2355	1	Glyma.01G077000	Glyma.01G077000.1	-112553
239	Gm01	18596154	18596381	228	*	SRR13197373_peak_239	20	.	3.64594	4.44662	2.0512	138	Distal Intergenic	1	18675681	18678035	2355	1	Glyma.01G077000	Glyma.01G077000.1	-79300
240	Gm01	18667492	18667947	456	*	SRR13197373_peak_240	73	.	6.3804	10.344	7.36972	118	Distal Intergenic	1	18675681	18678035	2355	1	Glyma.01G077000	Glyma.01G077000.1	-7734
241	Gm01	18748029	18748487	459	*	SRR13197373_peak_241	261	.	12.4047	29.7309	26.1007	235	Distal Intergenic	1	18675681	18678035	2355	1	Glyma.01G077000	Glyma.01G077000.1	72348
242	Gm01	18835804	18836222	419	*	SRR13197373_peak_242	67	.	5.9389	9.63133	6.71818	176	Distal Intergenic	1	18867267	18869578	2312	2	Glyma.01G077100	Glyma.01G077100.1	33356
243	Gm01	18855401	18855628	228	*	SRR13197373_peak_243	34	.	4.38015	5.98137	3.40237	140	Distal Intergenic	1	18867267	18869578	2312	2	Glyma.01G077100	Glyma.01G077100.1	13950
244	Gm01	18900287	18900729	443	*	SRR13197373_peak_244	159	.	9.09723	19.3302	15.9773	247	Distal Intergenic	1	18877843	18888202	10360	1	Glyma.01G077200	Glyma.01G077200.13	22444
245	Gm01	18978286	18978527	242	*	SRR13197373_peak_245	44	.	4.64911	7.20862	4.48229	141	Intron (Glyma.01G077300.1/Glyma.01G077300, intron 8 of 14)	1	18974727	18989718	14992	1	Glyma.01G077300	Glyma.01G077300.1	3559
246	Gm01	18997449	18997705	257	*	SRR13197373_peak_246	73	.	6.3804	10.344	7.36972	138	Distal Intergenic	1	18974727	18989718	14992	1	Glyma.01G077300	Glyma.01G077300.1	22722
247	Gm01	19202826	19203257	432	*	SRR13197373_peak_247	63	.	5.92465	9.27235	6.36793	208	Distal Intergenic	1	19109801	19143286	33486	2	Glyma.01G077400	Glyma.01G077400.4	-59540
248	Gm01	19262505	19262732	228	*	SRR13197373_peak_248	36	.	4.55743	6.25817	3.61167	108	Distal Intergenic	1	19351247	19358657	7411	1	Glyma.01G077600	Glyma.01G077600.1	-88515
249	Gm01	19406685	19407016	332	*	SRR13197373_peak_249	115	.	7.82684	14.7358	11.5571	208	Distal Intergenic	1	19351617	19358716	7100	1	Glyma.01G077600	Glyma.01G077600.2	55068
[truncated: 12,704 more rows]
