# Supplementary material for: Gene regulatory network inference in soybean upon infection by Phytophthora sojae
Source: PLoS One. 2023 Jul 7;18(7):e0287590. doi: 10.1371/journal.pone.0287590 (PMC10328377; doi:10.1371/journal.pone.0287590)
Supplement: S5 Data — (XLSX) [file pone.0287590.s014.xlsx]

## Sheet: AmpDAP GmMYB61
	seqnames	start	end	width	strand	V4	V5	V6	V7	V8	V9	V10	annotation	geneChr	geneStart	geneEnd	geneLength	geneStrand	geneId	transcriptId	distanceToTSS
1	Gm01	62354	62579	226	*	W4_peak_1	44	.	6.06878	7.69514	4.42761	105	Intron (Glyma.01G000211.1/Glyma.01G000211, intron 2 of 2)	1	56132	64061	7930	2	Glyma.01G000211	Glyma.01G000211.1	1482
2	Gm01	162395	162676	282	*	W4_peak_2	94	.	8.92159	13.2384	9.4994	98	Intron (Glyma.01G000900.2/Glyma.01G000900, intron 7 of 26)	1	147523	197485	49963	1	Glyma.01G000900	Glyma.01G000900.2	14872
3	Gm01	194062	194286	225	*	W4_peak_3	44	.	5.73316	7.69514	4.42761	64	Intron (Glyma.01G000900.2/Glyma.01G000900, intron 23 of 26)	1	200309	205971	5663	1	Glyma.01G001000	Glyma.01G001000.2	-6023
4	Gm01	247333	247615	283	*	W4_peak_4	81	.	8.08253	11.7925	8.15889	153	Distal Intergenic	1	244741	245250	510	1	Glyma.01G001350	Glyma.01G001350.1	2592
5	Gm01	338568	338895	328	*	W4_peak_5	77	.	7.46439	11.3449	7.79017	154	Promoter	1	338156	340053	1898	1	Glyma.01G002600	Glyma.01G002600.1	412
6	Gm01	497166	497434	269	*	W4_peak_6	84	.	7.65348	12.0759	8.43989	129	Distal Intergenic	1	508401	511256	2856	1	Glyma.01G005100	Glyma.01G005100.1	-10967
7	Gm01	530033	530322	290	*	W4_peak_7	94	.	8.92159	13.2384	9.4994	128	Exon (Glyma.01G005400.1/Glyma.01G005400, exon 4 of 13)	1	526859	531982	5124	2	Glyma.01G005400	Glyma.01G005400.1	1660
8	Gm01	550499	550709	211	*	W4_peak_8	44	.	5.90097	7.69514	4.42761	80	Intron (Glyma.01G005500.13/Glyma.01G005500, intron 4 of 7)	1	548632	553845	5214	1	Glyma.01G005500	Glyma.01G005500.23	1867
9	Gm01	572603	572819	217	*	W4_peak_9	44	.	5.73316	7.69514	4.42761	136	Intron (Glyma.01G005800.1/Glyma.01G005800, intron 2 of 3)	1	570148	574703	4556	2	Glyma.01G005800	Glyma.01G005800.1	1884
10	Gm01	625922	626175	254	*	W4_peak_10	32	.	5.06191	6.42391	3.29921	96	Intron (Glyma.01G006500.8/Glyma.01G006500, intron 16 of 39)	1	617233	644830	27598	1	Glyma.01G006500	Glyma.01G006500.1	8689
11	Gm01	1126365	1126689	325	*	W4_peak_11	77	.	7.22424	11.3449	7.79017	184	Intron (Glyma.01G011600.1/Glyma.01G011600, intron 8 of 8)	1	1126603	1131287	4685	2	Glyma.01G011600	Glyma.01G011600.1	4598
12	Gm01	1201144	1201385	242	*	W4_peak_12	99	.	8.06477	13.7287	9.97127	123	Promoter	1	1200176	1204326	4151	1	Glyma.01G012400	Glyma.01G012400.1	968
13	Gm01	1387314	1387607	294	*	W4_peak_13	94	.	8.58597	13.2384	9.4994	112	Distal Intergenic	1	1374283	1384306	10024	2	Glyma.01G014200	Glyma.01G014200.1	-3008
14	Gm01	1429373	1429664	292	*	W4_peak_14	56	.	6.38371	9.08008	5.67425	155	Promoter	1	1430164	1436702	6539	1	Glyma.01G014700	Glyma.01G014700.2	-500
15	Gm01	1747599	1747964	366	*	W4_peak_15	151	.	11.271	19.3439	15.1848	192	Promoter	1	1747650	1748499	850	1	Glyma.01G018100	Glyma.01G018100.1	0
16	Gm01	1804322	1804567	246	*	W4_peak_16	56	.	6.40441	9.01699	5.62663	118	Distal Intergenic	1	1806399	1807497	1099	2	Glyma.01G018800	Glyma.01G018800.1	2930
17	Gm01	1978964	1979352	389	*	W4_peak_17	197	.	13.956	24.2064	19.7958	179	Exon (Glyma.01G019800.3/Glyma.01G019800, exon 8 of 8)	1	1978702	1984570	5869	2	Glyma.01G019800	Glyma.01G019800.11	5218
18	Gm01	2544067	2544353	287	*	W4_peak_18	68	.	7.07566	10.3842	6.85844	153	Distal Intergenic	1	2538080	2540748	2669	1	Glyma.01G024700	Glyma.01G024700.1	5987
19	Gm01	2683484	2683857	374	*	W4_peak_19	230	.	14.795	27.5615	23.0325	184	Promoter	1	2683200	2684791	1592	1	Glyma.01G025400	Glyma.01G025400.1	284
20	Gm01	3215047	3215301	255	*	W4_peak_20	94	.	8.92159	13.2384	9.4994	88	Intron (Glyma.01G030800.1/Glyma.01G030800, intron 2 of 3)	1	3210940	3218373	7434	1	Glyma.01G030800	Glyma.01G030800.1	4107
21	Gm01	3676167	3676381	215	*	W4_peak_21	44	.	6.06878	7.69514	4.42761	93	Distal Intergenic	1	3674608	3674700	93	2	Glyma.01G035350	Glyma.01G035350.1	-1467
22	Gm01	3806792	3807043	252	*	W4_peak_22	56	.	6.57222	9.01699	5.62663	144	Distal Intergenic	1	3808524	3808745	222	1	Glyma.01G036400	Glyma.01G036400.1	-1481
23	Gm01	3951447	3951690	244	*	W4_peak_23	56	.	6.90784	9.01699	5.62663	140	Exon (Glyma.01G037300.1/Glyma.01G037300, exon 3 of 7)	1	3948924	3953640	4717	2	Glyma.01G037300	Glyma.01G037300.1	1950
24	Gm01	4107634	4107889	256	*	W4_peak_24	44	.	5.73316	7.69514	4.42761	147	Promoter	1	4107181	4109537	2357	1	Glyma.01G038500	Glyma.01G038500.1	453
25	Gm01	4847241	4847474	234	*	W4_peak_25	32	.	5.06191	6.42391	3.29921	150	Distal Intergenic	1	4836022	4839972	3951	2	Glyma.01G044100	Glyma.01G044100.1	-7269
26	Gm01	4905997	4906262	266	*	W4_peak_26	44	.	6.23659	7.69514	4.42761	93	Promoter	1	4905235	4906213	979	2	Glyma.01G044500	Glyma.01G044500.1	0
27	Gm01	5194925	5195156	232	*	W4_peak_27	56	.	6.74003	9.01699	5.62663	122	Distal Intergenic	1	5218385	5220328	1944	2	Glyma.01G045500	Glyma.01G045500.1	25172
28	Gm01	5233044	5233324	281	*	W4_peak_28	88	.	7.9447	12.5229	8.86731	145	Distal Intergenic	1	5218385	5220328	1944	2	Glyma.01G045500	Glyma.01G045500.1	-12716
29	Gm01	5475453	5475680	228	*	W4_peak_29	44	.	6.23659	7.69514	4.42761	93	Promoter	1	5473660	5475689	2030	2	Glyma.01G047000	Glyma.01G047000.1	9
30	Gm01	5932521	5932827	307	*	W4_peak_30	122	.	10.0963	16.2313	12.2635	148	Distal Intergenic	1	5950034	5951494	1461	2	Glyma.01G050350	Glyma.01G050350.1	18667
31	Gm01	6089742	6090008	267	*	W4_peak_31	108	.	9.08941	14.7188	10.8621	159	Distal Intergenic	1	6073603	6083797	10195	1	Glyma.01G051400	Glyma.01G051400.3	16139
32	Gm01	6507894	6508124	231	*	W4_peak_32	32	.	5.39753	6.42391	3.29921	161	Promoter	1	6508634	6528322	19689	1	Glyma.01G052900	Glyma.01G052900.2	-510
33	Gm01	6546156	6546402	247	*	W4_peak_33	44	.	5.90097	7.69514	4.42761	130	Distal Intergenic	1	6558292	6558938	647	1	Glyma.01G053000	Glyma.01G053000.1	-11890
34	Gm01	6774846	6775058	213	*	W4_peak_34	47	.	5.78333	7.99793	4.71159	111	Promoter	1	6775881	6780936	5056	1	Glyma.01G053600	Glyma.01G053600.18	-823
35	Gm01	6890011	6890312	302	*	W4_peak_35	56	.	6.57222	9.01699	5.62663	184	Distal Intergenic	1	6945017	6946819	1803	2	Glyma.01G054000	Glyma.01G054000.1	56507
36	Gm01	6907237	6907525	289	*	W4_peak_36	81	.	8.08253	11.7925	8.15889	148	Distal Intergenic	1	6945017	6946819	1803	2	Glyma.01G054000	Glyma.01G054000.1	39294
37	Gm01	7114236	7114487	252	*	W4_peak_37	37	.	5.18295	6.95302	3.79692	122	Distal Intergenic	1	7096643	7098578	1936	2	Glyma.01G055000	Glyma.01G055000.6	-15658
38	Gm01	7544154	7544397	244	*	W4_peak_38	81	.	7.74691	11.7925	8.15889	121	Distal Intergenic	1	7556225	7560419	4195	1	Glyma.01G057400	Glyma.01G057400.1	-11828
39	Gm01	7545113	7545675	563	*	W4_peak_39	447	.	20.9129	49.9483	44.7748	309	Distal Intergenic	1	7556225	7560419	4195	1	Glyma.01G057400	Glyma.01G057400.1	-10550
40	Gm01	7579820	7580076	257	*	W4_peak_40	68	.	7.07566	10.3842	6.85844	175	Exon (Glyma.01G057500.1/Glyma.01G057500, exon 8 of 8)	1	7581940	7585014	3075	2	Glyma.01G057600	Glyma.01G057600.1	4938
41	Gm01	7657461	7657723	263	*	W4_peak_41	56	.	6.38371	9.08008	5.67425	135	Exon (Glyma.01G058300.1/Glyma.01G058300, exon 4 of 4)	1	7655921	7658239	2319	1	Glyma.01G058300	Glyma.01G058300.1	1540
42	Gm01	7730137	7730548	412	*	W4_peak_42	269	.	12.1008	31.5779	26.9497	204	Distal Intergenic	1	7736921	7737383	463	2	Glyma.01G058600	Glyma.01G058600.1	6835
43	Gm01	7730791	7731047	257	*	W4_peak_43	32	.	5.56534	6.42391	3.29921	97	Distal Intergenic	1	7736921	7737383	463	2	Glyma.01G058600	Glyma.01G058600.1	6336
44	Gm01	7742767	7743141	375	*	W4_peak_44	81	.	7.74691	11.7925	8.15889	189	Distal Intergenic	1	7736921	7737383	463	2	Glyma.01G058600	Glyma.01G058600.1	-5384
45	Gm01	7743747	7744282	536	*	W4_peak_45	432	.	20.0723	48.3352	43.2146	308	Distal Intergenic	1	7736921	7737383	463	2	Glyma.01G058600	Glyma.01G058600.1	-6364
46	Gm01	7849580	7849842	263	*	W4_peak_46	47	.	5.66326	7.99793	4.71159	80	Distal Intergenic	1	7816021	7816588	568	2	Glyma.01G059450	Glyma.01G059450.1	-32992
47	Gm01	8012847	8013204	358	*	W4_peak_47	28	.	5.01207	5.76567	2.80799	59	Distal Intergenic	1	7977814	7982744	4931	1	Glyma.01G059900	Glyma.01G059900.1	35033
48	Gm01	8149155	8149389	235	*	W4_peak_48	54	.	6.64189	8.79503	5.49254	75	Distal Intergenic	1	8109754	8114799	5046	1	Glyma.01G060300	Glyma.01G060300.1	39401
49	Gm01	8418394	8418655	262	*	W4_peak_49	32	.	5.56534	6.42391	3.29921	167	Promoter	1	8417731	8420094	2364	1	Glyma.01G061100	Glyma.01G061100.1	663
50	Gm01	8453636	8453990	355	*	W4_peak_50	108	.	9.76066	14.7188	10.8621	169	Distal Intergenic	1	8456750	8485750	29001	1	Glyma.01G061500	Glyma.01G061500.3	-2760
51	Gm01	8638929	8639221	293	*	W4_peak_51	151	.	11.7744	19.3439	15.1848	148	Distal Intergenic	1	8622369	8623630	1262	2	Glyma.01G062300	Glyma.01G062300.2	-15299
52	Gm01	8738989	8739218	230	*	W4_peak_52	32	.	5.39753	6.42391	3.29921	142	Distal Intergenic	1	8751559	8752952	1394	2	Glyma.01G062500	Glyma.01G062500.1	13734
53	Gm01	8805505	8805715	211	*	W4_peak_53	29	.	4.82273	5.94877	2.97418	77	Distal Intergenic	1	8816924	8817370	447	2	Glyma.01G062700	Glyma.01G062700.1	11655
54	Gm01	9609378	9609605	228	*	W4_peak_54	44	.	5.73316	7.69514	4.42761	113	Intron (Glyma.01G064400.2/Glyma.01G064400, intron 3 of 6)	1	9606309	9612863	6555	2	Glyma.01G064400	Glyma.01G064400.2	3258
55	Gm01	9965620	9965923	304	*	W4_peak_55	81	.	7.91472	11.7925	8.15889	136	Distal Intergenic	1	9979928	9981327	1400	1	Glyma.01G065000	Glyma.01G065000.3	-14005
56	Gm01	10025261	10025729	469	*	W4_peak_56	421	.	22.6822	47.2962	42.1959	242	Distal Intergenic	1	10013107	10018848	5742	1	Glyma.01G065100	Glyma.01G065100.1	12154
57	Gm01	10026070	10026311	242	*	W4_peak_57	32	.	5.06191	6.42391	3.29921	128	Distal Intergenic	1	10013107	10018848	5742	1	Glyma.01G065100	Glyma.01G065100.1	12963
58	Gm01	10825752	10825999	248	*	W4_peak_58	47	.	5.90341	7.99793	4.71159	153	Distal Intergenic	1	10794578	10797578	3001	1	Glyma.01G067000	Glyma.01G067000.2	31174
59	Gm01	10835369	10835596	228	*	W4_peak_59	32	.	5.39753	6.42391	3.29921	48	Distal Intergenic	1	10794578	10797578	3001	1	Glyma.01G067000	Glyma.01G067000.2	40791
60	Gm01	10836304	10836932	629	*	W4_peak_60	843	.	38.6244	93.3874	84.3971	310	Distal Intergenic	1	10794578	10797578	3001	1	Glyma.01G067000	Glyma.01G067000.2	41726
61	Gm01	11114862	11115082	221	*	W4_peak_61	32	.	5.06191	6.42391	3.29921	107	Distal Intergenic	1	11087234	11088912	1679	2	Glyma.01G067700	Glyma.01G067700.2	-25950
62	Gm01	11601872	11602130	259	*	W4_peak_62	44	.	6.06878	7.69514	4.42761	103	Distal Intergenic	1	11626371	11626520	150	2	Glyma.01G069150	Glyma.01G069150.2	24390
63	Gm01	11742406	11742714	309	*	W4_peak_63	56	.	6.90784	9.01699	5.62663	192	Distal Intergenic	1	11727925	11729411	1487	2	Glyma.01G069650	Glyma.01G069650.1	-12995
64	Gm01	11996114	11996382	269	*	W4_peak_64	44	.	6.23659	7.69514	4.42761	152	Distal Intergenic	1	11999089	12000274	1186	1	Glyma.01G070150	Glyma.01G070150.1	-2707
65	Gm01	12102148	12102539	392	*	W4_peak_65	67	.	6.50379	10.1966	6.75578	139	Distal Intergenic	1	12028265	12039884	11620	1	Glyma.01G070300	Glyma.01G070300.3	73883
66	Gm01	12188136	12188420	285	*	W4_peak_66	81	.	8.25034	11.7925	8.15889	175	Distal Intergenic	1	12028265	12039884	11620	1	Glyma.01G070300	Glyma.01G070300.3	159871
67	Gm01	12191395	12191689	295	*	W4_peak_67	81	.	7.91472	11.7925	8.15889	147	Distal Intergenic	1	12028265	12039884	11620	1	Glyma.01G070300	Glyma.01G070300.3	163130
68	Gm01	12214096	12214485	390	*	W4_peak_68	108	.	9.08941	14.7188	10.8621	225	Distal Intergenic	1	12028265	12039884	11620	1	Glyma.01G070300	Glyma.01G070300.3	185831
69	Gm01	12231065	12231461	397	*	W4_peak_69	127	.	10.2291	16.7551	12.7782	187	Distal Intergenic	1	12028265	12039884	11620	1	Glyma.01G070300	Glyma.01G070300.3	202800
70	Gm01	12252285	12252754	470	*	W4_peak_70	166	.	11.9422	20.9405	16.695	288	Distal Intergenic	1	12028265	12039884	11620	1	Glyma.01G070300	Glyma.01G070300.3	224020
71	Gm01	12276288	12276678	391	*	W4_peak_71	77	.	7.22424	11.3449	7.79017	224	Distal Intergenic	1	12028265	12039884	11620	1	Glyma.01G070300	Glyma.01G070300.3	248023
72	Gm01	12327094	12327387	294	*	W4_peak_72	67	.	6.86402	10.1966	6.75578	162	Distal Intergenic	1	12550799	12558371	7573	1	Glyma.01G070400	Glyma.01G070400.1	-223412
73	Gm01	12353057	12353403	347	*	W4_peak_73	94	.	8.75378	13.2384	9.4994	177	Distal Intergenic	1	12550799	12558371	7573	1	Glyma.01G070400	Glyma.01G070400.1	-197396
74	Gm01	12358690	12358938	249	*	W4_peak_74	21	.	4.10227	4.98931	2.19911	110	Distal Intergenic	1	12550799	12558371	7573	1	Glyma.01G070400	Glyma.01G070400.1	-191861
75	Gm01	12553877	12554385	509	*	W4_peak_75	799	.	36.7785	87.0938	79.9786	252	Intron (Glyma.01G070400.1/Glyma.01G070400, intron 2 of 4)	1	12550799	12558371	7573	1	Glyma.01G070400	Glyma.01G070400.1	3078
76	Gm01	12814481	12814763	283	*	W4_peak_76	56	.	6.57222	9.01699	5.62663	132	Distal Intergenic	1	12781285	12782934	1650	1	Glyma.01G071100	Glyma.01G071100.1	33196
77	Gm01	12879528	12879843	316	*	W4_peak_77	94	.	8.58597	13.2384	9.4994	137	Distal Intergenic	1	12876828	12876935	108	2	Glyma.01G071301	Glyma.01G071301.1	-2593
78	Gm01	13105413	13105745	333	*	W4_peak_78	108	.	9.59285	14.7188	10.8621	155	Distal Intergenic	1	13089631	13091914	2284	2	Glyma.01G072000	Glyma.01G072000.2	-13499
79	Gm01	13231505	13231823	319	*	W4_peak_79	108	.	9.76066	14.7188	10.8621	146	Distal Intergenic	1	13327744	13330684	2941	2	Glyma.01G072300	Glyma.01G072300.1	98861
80	Gm01	13429419	13429664	246	*	W4_peak_80	56	.	6.74003	9.01699	5.62663	106	Distal Intergenic	1	13441426	13442713	1288	1	Glyma.01G072900	Glyma.01G072900.2	-11762
81	Gm01	13441725	13442022	298	*	W4_peak_81	44	.	6.06878	7.69514	4.42761	151	Promoter	1	13441426	13442713	1288	1	Glyma.01G072900	Glyma.01G072900.2	299
82	Gm01	14235182	14235546	365	*	W4_peak_82	151	.	11.4388	19.3439	15.1848	189	Distal Intergenic	1	14147735	14151384	3650	2	Glyma.01G074500	Glyma.01G074500.4	-83798
83	Gm01	14405465	14405842	378	*	W4_peak_83	166	.	12.2778	20.9405	16.695	180	Distal Intergenic	1	14361998	14363654	1657	1	Glyma.01G074600	Glyma.01G074600.1	43467
84	Gm01	14583846	14584160	315	*	W4_peak_84	186	.	12.2634	23.0216	18.6861	148	Distal Intergenic	1	14361998	14363654	1657	1	Glyma.01G074600	Glyma.01G074600.1	221848
85	Gm01	14601783	14602049	267	*	W4_peak_85	56	.	6.90784	9.01699	5.62663	134	Distal Intergenic	1	14361998	14363654	1657	1	Glyma.01G074600	Glyma.01G074600.1	239785
86	Gm01	15245879	15246100	222	*	W4_peak_86	44	.	6.06878	7.69514	4.42761	104	Distal Intergenic	1	15372626	15376500	3875	1	Glyma.01G074200	Glyma.01G074200.1	-126526
87	Gm01	15251795	15252067	273	*	W4_peak_87	29	.	4.9428	5.94877	2.97418	116	Distal Intergenic	1	15372626	15376500	3875	1	Glyma.01G074200	Glyma.01G074200.1	-120559
88	Gm01	15476350	15476704	355	*	W4_peak_88	151	.	11.7744	19.3439	15.1848	174	Intron (Glyma.01G074000.7/Glyma.01G074000, intron 16 of 20)	1	15469047	15510297	41251	2	Glyma.01G074000	Glyma.01G074000.7	33593
89	Gm01	15503138	15503455	318	*	W4_peak_89	56	.	6.14356	9.08008	5.67425	154	Intron (Glyma.01G074000.7/Glyma.01G074000, intron 6 of 20)	1	15469047	15510297	41251	2	Glyma.01G074000	Glyma.01G074000.7	6842
90	Gm01	15569321	15569569	249	*	W4_peak_90	32	.	5.22972	6.42391	3.29921	108	Distal Intergenic	1	15469048	15510306	41259	2	Glyma.01G074000	Glyma.01G074000.3	-59015
91	Gm01	15851260	15851532	273	*	W4_peak_91	151	.	11.7744	19.3439	15.1848	107	Distal Intergenic	1	15936697	15938927	2231	1	Glyma.01G073600	Glyma.01G073600.1	-85165
92	Gm01	15954136	15954443	308	*	W4_peak_92	94	.	8.41816	13.2384	9.4994	182	Distal Intergenic	1	15949364	15952612	3249	2	Glyma.01G073500	Glyma.01G073500.3	-1524
93	Gm01	15975701	15975919	219	*	W4_peak_93	44	.	6.23659	7.69514	4.42761	109	Distal Intergenic	1	15949364	15952612	3249	2	Glyma.01G073500	Glyma.01G073500.3	-23089
94	Gm01	15976623	15976833	211	*	W4_peak_94	32	.	4.89409	6.42391	3.29921	59	Distal Intergenic	1	15949364	15952612	3249	2	Glyma.01G073500	Glyma.01G073500.3	-24011
95	Gm01	16077704	16077979	276	*	W4_peak_95	94	.	8.92159	13.2384	9.4994	119	Intron (Glyma.01G073400.1/Glyma.01G073400, intron 10 of 18)	1	16050478	16097302	46825	1	Glyma.01G073400	Glyma.01G073400.4	27226
96	Gm01	16137604	16137964	361	*	W4_peak_96	122	.	9.38561	16.2172	12.2635	181	Distal Intergenic	1	16050478	16097302	46825	1	Glyma.01G073400	Glyma.01G073400.4	87126
97	Gm01	16273371	16273595	225	*	W4_peak_97	85	.	7.22405	12.198	8.55873	130	Promoter	1	16273351	16279061	5711	1	Glyma.01G073200	Glyma.01G073200.1	20
98	Gm01	16344949	16345266	318	*	W4_peak_98	66	.	7.24359	10.0757	6.65154	167	Distal Intergenic	1	16273351	16279061	5711	1	Glyma.01G073200	Glyma.01G073200.1	71598
99	Gm01	16412617	16412842	226	*	W4_peak_99	43	.	4.81616	7.53305	4.36803	157	Distal Intergenic	1	16273351	16279061	5711	1	Glyma.01G073200	Glyma.01G073200.1	139266
100	Gm01	16557650	16557860	211	*	W4_peak_100	37	.	5.30303	6.95302	3.79692	72	Distal Intergenic	1	16650871	16678550	27680	1	Glyma.01G074700	Glyma.01G074700.1	-93011
101	Gm01	16651615	16651949	335	*	W4_peak_101	122	.	9.02538	16.2172	12.2635	169	Promoter	1	16650871	16678550	27680	1	Glyma.01G074700	Glyma.01G074700.1	744
102	Gm01	16667729	16667981	253	*	W4_peak_102	56	.	6.90784	9.01699	5.62663	117	Intron (Glyma.01G074700.1/Glyma.01G074700, intron 6 of 10)	1	16650871	16678550	27680	1	Glyma.01G074700	Glyma.01G074700.1	16858
103	Gm01	16699378	16699625	248	*	W4_peak_103	44	.	6.23659	7.69514	4.42761	123	Distal Intergenic	1	16686273	16690111	3839	2	Glyma.01G074800	Glyma.01G074800.1	-9267
104	Gm01	16705992	16706248	257	*	W4_peak_104	44	.	5.90097	7.69514	4.42761	145	Distal Intergenic	1	16686273	16690111	3839	2	Glyma.01G074800	Glyma.01G074800.1	-15881
105	Gm01	17014708	17014937	230	*	W4_peak_105	68	.	7.07566	10.3842	6.85844	145	Intron (Glyma.01G075400.2/Glyma.01G075400, intron 12 of 18)	1	17003743	17021483	17741	1	Glyma.01G075400	Glyma.01G075400.1	10965
106	Gm01	17023149	17023379	231	*	W4_peak_106	44	.	5.90097	7.69514	4.42761	128	Distal Intergenic	1	17040885	17041624	740	1	Glyma.01G075500	Glyma.01G075500.1	-17506
107	Gm01	17138224	17138515	292	*	W4_peak_107	13	.	3.62197	4.07966	1.33293	139	Distal Intergenic	1	17165875	17166580	706	1	Glyma.01G075700	Glyma.01G075700.1	-27360
108	Gm01	17224245	17224569	325	*	W4_peak_108	22	.	4.72628	5.20988	2.27185	205	Distal Intergenic	1	17174554	17181858	7305	1	Glyma.01G075800	Glyma.01G075800.1	49691
109	Gm01	17311797	17312131	335	*	W4_peak_109	197	.	13.956	24.2064	19.7958	162	Distal Intergenic	1	17286128	17289235	3108	2	Glyma.01G075900	Glyma.01G075900.1	-22562
110	Gm01	17607423	17607816	394	*	W4_peak_110	213	.	14.4594	25.8734	21.3981	190	Intron (Glyma.01G076100.3/Glyma.01G076100, intron 2 of 4)	1	17605317	17613066	7750	1	Glyma.01G076100	Glyma.01G076100.7	2106
111	Gm01	17663719	17664004	286	*	W4_peak_111	122	.	9.92847	16.2313	12.2635	188	Distal Intergenic	1	17605317	17613066	7750	1	Glyma.01G076100	Glyma.01G076100.7	58402
112	Gm01	17785074	17785398	325	*	W4_peak_112	137	.	11.1032	17.7737	13.7065	153	Distal Intergenic	1	17906912	17908489	1578	1	Glyma.01G076200	Glyma.01G076200.1	-121514
113	Gm01	17797695	17797937	243	*	W4_peak_113	68	.	7.07566	10.3842	6.85844	104	Distal Intergenic	1	17906912	17908489	1578	1	Glyma.01G076200	Glyma.01G076200.1	-108975
114	Gm01	17806433	17806770	338	*	W4_peak_114	67	.	6.74394	10.1966	6.75578	171	Distal Intergenic	1	17906912	17908489	1578	1	Glyma.01G076200	Glyma.01G076200.1	-100142
115	Gm01	18163562	18163811	250	*	W4_peak_115	44	.	6.23659	7.69514	4.42761	121	Distal Intergenic	1	18276513	18278159	1647	1	Glyma.01G076700	Glyma.01G076700.1	-112702
116	Gm01	18316907	18317168	262	*	W4_peak_116	44	.	5.73316	7.69514	4.42761	145	Distal Intergenic	1	18276513	18278159	1647	1	Glyma.01G076700	Glyma.01G076700.1	40394
117	Gm01	18479559	18479807	249	*	W4_peak_117	44	.	6.23659	7.69514	4.42761	106	Distal Intergenic	1	18427616	18433687	6072	1	Glyma.01G076900	Glyma.01G076900.1	51943
118	Gm01	18508975	18509223	249	*	W4_peak_118	81	.	7.74691	11.7925	8.15889	155	Distal Intergenic	1	18427616	18433687	6072	1	Glyma.01G076900	Glyma.01G076900.1	81359
119	Gm01	18537898	18538134	237	*	W4_peak_119	44	.	6.06878	7.69514	4.42761	143	Distal Intergenic	1	18427616	18433687	6072	1	Glyma.01G076900	Glyma.01G076900.1	110282
120	Gm01	18717620	18717859	240	*	W4_peak_120	56	.	6.90784	9.01699	5.62663	102	Distal Intergenic	1	18675681	18678035	2355	1	Glyma.01G077000	Glyma.01G077000.1	41939
121	Gm01	18893988	18894278	291	*	W4_peak_121	108	.	9.76066	14.7188	10.8621	143	Distal Intergenic	1	18877843	18888202	10360	1	Glyma.01G077200	Glyma.01G077200.13	16145
122	Gm01	18971431	18971702	272	*	W4_peak_122	81	.	8.25034	11.7925	8.15889	140	Distal Intergenic	1	18974727	18989718	14992	1	Glyma.01G077300	Glyma.01G077300.1	-3025
123	Gm01	19051251	19051508	258	*	W4_peak_123	68	.	7.57909	10.3842	6.85844	139	Distal Intergenic	1	18974727	18989718	14992	1	Glyma.01G077300	Glyma.01G077300.1	76524
124	Gm01	19088857	19089172	316	*	W4_peak_124	94	.	8.92159	13.2384	9.4994	147	Distal Intergenic	1	19109767	19143246	33480	2	Glyma.01G077400	Glyma.01G077400.3	54074
125	Gm01	19157161	19157540	380	*	W4_peak_125	230	.	14.795	27.5615	23.0325	173	Distal Intergenic	1	19109801	19143286	33486	2	Glyma.01G077400	Glyma.01G077400.4	-13875
126	Gm01	19375044	19375294	251	*	W4_peak_126	37	.	5.18295	6.95302	3.79692	111	Distal Intergenic	1	19351617	19358716	7100	1	Glyma.01G077600	Glyma.01G077600.2	23427
127	Gm01	19434445	19434714	270	*	W4_peak_127	37	.	5.30303	6.95302	3.79692	141	Distal Intergenic	1	19351617	19358716	7100	1	Glyma.01G077600	Glyma.01G077600.2	82828
128	Gm01	19586303	19586587	285	*	W4_peak_128	81	.	7.91472	11.7925	8.15889	145	Distal Intergenic	1	19647051	19649538	2488	1	Glyma.01G077700	Glyma.01G077700.1	-60464
129	Gm01	19623915	19624192	278	*	W4_peak_129	107	.	9.01363	14.5683	10.7952	126	Distal Intergenic	1	19647051	19649538	2488	1	Glyma.01G077700	Glyma.01G077700.1	-22859
130	Gm01	19833278	19833525	248	*	W4_peak_130	44	.	6.06878	7.69514	4.42761	134	Distal Intergenic	1	19797098	19797901	804	2	Glyma.01G077900	Glyma.01G077900.1	-35377
131	Gm01	20669988	20670216	229	*	W4_peak_131	22	.	4.55847	5.20988	2.27185	146	Distal Intergenic	1	20714757	20715608	852	1	Glyma.01G078800	Glyma.01G078800.1	-44541
132	Gm01	20916803	20917044	242	*	W4_peak_132	47	.	5.90341	7.99793	4.71159	139	Distal Intergenic	1	20839559	20847291	7733	2	Glyma.01G079300	Glyma.01G079300.2	-69512
133	Gm01	21295013	21295235	223	*	W4_peak_133	33	.	5.4654	6.43777	3.30606	158	Distal Intergenic	1	21342586	21342702	117	1	Glyma.01G079550	Glyma.01G079550.1	-47351
134	Gm01	21305411	21305760	350	*	W4_peak_134	63	.	7.04801	9.7456	6.33211	192	Distal Intergenic	1	21342586	21342702	117	1	Glyma.01G079550	Glyma.01G079550.1	-36826
135	Gm01	21673660	21673989	330	*	W4_peak_135	108	.	9.42503	14.7188	10.8621	155	Distal Intergenic	1	21776339	21778208	1870	1	Glyma.01G079900	Glyma.01G079900.1	-102350
136	Gm01	21702470	21702753	284	*	W4_peak_136	118	.	9.55413	15.7285	11.8439	154	Distal Intergenic	1	21776339	21778208	1870	1	Glyma.01G079900	Glyma.01G079900.1	-73586
137	Gm01	21909320	21909530	211	*	W4_peak_137	56	.	6.3652	9.07808	5.67425	116	Promoter	1	21905910	21909508	3599	2	Glyma.01G080200	Glyma.01G080200.1	0
138	Gm01	22137098	22137387	290	*	W4_peak_138	81	.	7.74691	11.7925	8.15889	166	Distal Intergenic	1	22187945	22191040	3096	1	Glyma.01G080400	Glyma.01G080400.1	-50558
139	Gm01	22206666	22206886	221	*	W4_peak_139	37	.	5.06288	6.95302	3.79692	89	Distal Intergenic	1	22191796	22192286	491	2	Glyma.01G080450	Glyma.01G080450.1	-14380
140	Gm01	22292120	22292477	358	*	W4_peak_140	213	.	14.4594	25.8734	21.3981	165	Distal Intergenic	1	22191796	22192286	491	2	Glyma.01G080450	Glyma.01G080450.1	-99834
141	Gm01	22311166	22311459	294	*	W4_peak_141	122	.	10.4319	16.2313	12.2635	176	Distal Intergenic	1	22191796	22192286	491	2	Glyma.01G080450	Glyma.01G080450.1	-118880
142	Gm01	22434045	22434255	211	*	W4_peak_142	32	.	5.06191	6.42391	3.29921	107	Distal Intergenic	1	22510255	22511610	1356	1	Glyma.01G080500	Glyma.01G080500.1	-76000
143	Gm01	22453520	22453870	351	*	W4_peak_143	208	.	13.9682	25.2439	20.8222	181	Distal Intergenic	1	22510255	22511610	1356	1	Glyma.01G080500	Glyma.01G080500.1	-56385
144	Gm01	22502279	22502590	312	*	W4_peak_144	137	.	11.1032	17.7737	13.7065	154	Distal Intergenic	1	22510255	22511610	1356	1	Glyma.01G080500	Glyma.01G080500.1	-7665
145	Gm01	22546387	22546639	253	*	W4_peak_145	44	.	6.06878	7.69514	4.42761	101	Distal Intergenic	1	22510255	22511610	1356	1	Glyma.01G080500	Glyma.01G080500.1	36132
146	Gm01	23132255	23132544	290	*	W4_peak_146	47	.	5.78333	7.99793	4.71159	157	Distal Intergenic	1	23107140	23111010	3871	2	Glyma.01G080900	Glyma.01G080900.1	-21245
147	Gm01	23221202	23221461	260	*	W4_peak_147	22	.	4.39066	5.20988	2.27185	59	Distal Intergenic	1	23197514	23198205	692	2	Glyma.01G081000	Glyma.01G081000.1	-22997
148	Gm01	23242925	23243263	339	*	W4_peak_148	182	.	12.7813	22.5617	18.2408	171	Distal Intergenic	1	23197514	23198205	692	2	Glyma.01G081000	Glyma.01G081000.1	-44720
149	Gm01	23519763	23519989	227	*	W4_peak_149	32	.	5.56534	6.42391	3.29921	109	Distal Intergenic	1	23461992	23467223	5232	2	Glyma.01G081300	Glyma.01G081300.1	-52540
150	Gm01	23593116	23593422	307	*	W4_peak_150	94	.	8.43966	13.2003	9.4994	165	Distal Intergenic	1	23656701	23658585	1885	1	Glyma.01G081400	Glyma.01G081400.1	-63279
151	Gm01	23801950	23802169	220	*	W4_peak_151	32	.	5.56534	6.42391	3.29921	72	Distal Intergenic	1	23760142	23765313	5172	1	Glyma.01G081700	Glyma.01G081700.2	41808
152	Gm01	23906308	23906654	347	*	W4_peak_152	108	.	9.76066	14.7188	10.8621	159	Distal Intergenic	1	23921120	23925456	4337	2	Glyma.01G082000	Glyma.01G082000.1	18802
153	Gm01	23988790	23989000	211	*	W4_peak_153	32	.	4.89409	6.42391	3.29921	111	Distal Intergenic	1	24020685	24029035	8351	1	Glyma.01G082200	Glyma.01G082200.2	-31685
154	Gm01	24044669	24045086	418	*	W4_peak_154	213	.	14.1238	25.8734	21.3981	175	Distal Intergenic	1	24020757	24028775	8019	1	Glyma.01G082200	Glyma.01G082200.1	23912
155	Gm01	24216837	24217055	219	*	W4_peak_155	29	.	4.25581	5.86499	2.90438	120	Distal Intergenic	1	24231703	24234046	2344	1	Glyma.01G083000	Glyma.01G083000.1	-14648
156	Gm01	24432394	24432710	317	*	W4_peak_156	67	.	6.74394	10.1966	6.75578	155	Distal Intergenic	1	24424512	24425859	1348	2	Glyma.01G083600	Glyma.01G083600.1	-6535
157	Gm01	24535376	24535727	352	*	W4_peak_157	108	.	9.08941	14.7188	10.8621	178	Distal Intergenic	1	24558585	24563540	4956	1	Glyma.01G083700	Glyma.01G083700.1	-22858
158	Gm01	24744586	24744971	386	*	W4_peak_158	68	.	7.41128	10.3842	6.85844	178	Distal Intergenic	1	24746384	24753092	6709	2	Glyma.01G084200	Glyma.01G084200.2	8121
159	Gm01	24906966	24907273	308	*	W4_peak_159	94	.	8.92159	13.2384	9.4994	150	Exon (Glyma.01G084500.1/Glyma.01G084500, exon 1 of 6)	1	24896737	24908296	11560	2	Glyma.01G084500	Glyma.01G084500.1	1023
160	Gm01	25134534	25134794	261	*	W4_peak_160	47	.	5.54318	7.99793	4.71159	77	Distal Intergenic	1	25111874	25115532	3659	2	Glyma.01G084700	Glyma.01G084700.1	-19002
161	Gm01	25199605	25199923	319	*	W4_peak_161	108	.	9.25722	14.7188	10.8621	142	Distal Intergenic	1	25188470	25192751	4282	2	Glyma.01G084800	Glyma.01G084800.1	-6854
162	Gm01	25313407	25313709	303	*	W4_peak_162	108	.	9.25722	14.7188	10.8621	192	Distal Intergenic	1	25322629	25322904	276	2	Glyma.01G085500	Glyma.01G085500.3	9195
163	Gm01	25628919	25629157	239	*	W4_peak_163	56	.	6.74003	9.01699	5.62663	123	Intron (Glyma.01G086201.1/Glyma.01G086201, intron 10 of 16)	1	25608379	25660257	51879	2	Glyma.01G086201	Glyma.01G086201.2	31100
164	Gm01	25751328	25751590	263	*	W4_peak_164	54	.	6.64189	8.79503	5.49254	106	Intron (Glyma.01G086600.9/Glyma.01G086600, intron 7 of 10)	1	25740535	25770642	30108	2	Glyma.01G086600	Glyma.01G086600.11	19052
165	Gm01	25767325	25767543	219	*	W4_peak_165	32	.	5.22972	6.42391	3.29921	117	Intron (Glyma.01G086600.9/Glyma.01G086600, intron 4 of 10)	1	25740535	25770642	30108	2	Glyma.01G086600	Glyma.01G086600.11	3099
166	Gm01	25927198	25927477	280	*	W4_peak_166	56	.	6.74003	9.01699	5.62663	154	Distal Intergenic	1	25906419	25909042	2624	2	Glyma.01G086700	Glyma.01G086700.1	-18156
167	Gm01	26149528	26149739	212	*	W4_peak_167	44	.	6.23659	7.69514	4.42761	86	Distal Intergenic	1	26178002	26180294	2293	1	Glyma.01G086800	Glyma.01G086800.1	-28263
168	Gm01	26305100	26305328	229	*	W4_peak_168	44	.	6.23659	7.69514	4.42761	71	Intron (Glyma.01G087100.2/Glyma.01G087100, intron 4 of 4)	1	26303794	26307998	4205	2	Glyma.01G087100	Glyma.01G087100.2	2670
169	Gm01	26387737	26388068	332	*	W4_peak_169	166	.	12.2778	20.9405	16.695	146	Distal Intergenic	1	26355291	26355851	561	2	Glyma.01G087300	Glyma.01G087300.1	-31886
170	Gm01	26388943	26389174	232	*	W4_peak_170	32	.	5.56534	6.42391	3.29921	121	Distal Intergenic	1	26355291	26355851	561	2	Glyma.01G087300	Glyma.01G087300.1	-33092
171	Gm01	26562080	26562331	252	*	W4_peak_171	68	.	7.41128	10.3842	6.85844	98	Distal Intergenic	1	26606825	26610907	4083	2	Glyma.01G087600	Glyma.01G087600.2	48576
172	Gm01	26596333	26596582	250	*	W4_peak_172	56	.	6.57222	9.01699	5.62663	105	Distal Intergenic	1	26606825	26610907	4083	2	Glyma.01G087600	Glyma.01G087600.2	14325
173	Gm01	26624600	26624876	277	*	W4_peak_173	68	.	7.07566	10.3842	6.85844	161	Distal Intergenic	1	26606825	26610914	4090	2	Glyma.01G087600	Glyma.01G087600.1	-13686
174	Gm01	26698209	26698464	256	*	W4_peak_174	68	.	7.07566	10.3842	6.85844	152	Distal Intergenic	1	26715953	26721904	5952	1	Glyma.01G087900	Glyma.01G087900.1	-17489
175	Gm01	27316384	27316710	327	*	W4_peak_175	137	.	10.7675	17.7737	13.7065	182	Distal Intergenic	1	27306323	27309103	2781	1	Glyma.01G090200	Glyma.01G090200.1	10061
176	Gm01	27414380	27414592	213	*	W4_peak_176	32	.	5.39753	6.42391	3.29921	24	Distal Intergenic	1	27381795	27381896	102	2	Glyma.01G090450	Glyma.01G090450.1	-32484
177	Gm01	27599726	27600087	362	*	W4_peak_177	134	.	9.62576	17.4972	13.4973	162	Distal Intergenic	1	27605417	27611299	5883	1	Glyma.01G091100	Glyma.01G091100.1	-5330
178	Gm01	27788482	27788778	297	*	W4_peak_178	114	.	9.73019	15.3529	11.4716	129	Distal Intergenic	1	27679608	27681705	2098	2	Glyma.01G091400	Glyma.01G091400.1	-106777
179	Gm01	27796292	27796547	256	*	W4_peak_179	29	.	4.82273	5.94877	2.97418	176	Distal Intergenic	1	27679608	27681705	2098	2	Glyma.01G091400	Glyma.01G091400.1	-114587
180	Gm01	27839205	27839582	378	*	W4_peak_180	32	.	5.06191	6.42391	3.29921	253	Distal Intergenic	1	27925504	27932171	6668	1	Glyma.01G091800	Glyma.01G091800.1	-85922
181	Gm01	27895768	27895984	217	*	W4_peak_181	32	.	5.06191	6.42391	3.29921	129	Distal Intergenic	1	27925504	27932171	6668	1	Glyma.01G091800	Glyma.01G091800.1	-29520
182	Gm01	27958867	27959092	226	*	W4_peak_182	32	.	4.89409	6.42391	3.29921	158	Promoter	1	27958670	27959113	444	1	Glyma.01G092201	Glyma.01G092201.1	197
183	Gm01	28003379	28003615	237	*	W4_peak_183	32	.	5.22972	6.42391	3.29921	117	Promoter	1	28002558	28003966	1409	2	Glyma.01G092300	Glyma.01G092300.1	351
184	Gm01	28146124	28146337	214	*	W4_peak_184	32	.	5.06191	6.42391	3.29921	98	Distal Intergenic	1	28098989	28108498	9510	1	Glyma.01G092900	Glyma.01G092900.1	47135
185	Gm01	28235807	28236305	499	*	W4_peak_185	32	.	5.06191	6.42391	3.29921	154	Promoter	1	28231606	28236971	5366	2	Glyma.01G093100	Glyma.01G093100.4	666
186	Gm01	28264580	28264857	278	*	W4_peak_186	56	.	6.90784	9.01699	5.62663	136	Distal Intergenic	1	28238783	28245866	7084	1	Glyma.01G093150	Glyma.01G093150.2	25797
187	Gm01	28884046	28884330	285	*	W4_peak_187	88	.	7.70455	12.5229	8.86731	135	Distal Intergenic	1	28872987	28874336	1350	2	Glyma.01G094300	Glyma.01G094300.1	-9710
188	Gm01	29292405	29292766	362	*	W4_peak_188	182	.	12.6135	22.5617	18.2408	171	Distal Intergenic	1	29297589	29314546	16958	1	Glyma.01G094800	Glyma.01G094800.1	-4823
189	Gm01	29301311	29301542	232	*	W4_peak_189	22	.	4.72628	5.20988	2.27185	173	Intron (Glyma.01G094800.1/Glyma.01G094800, intron 3 of 5)	1	29297589	29314546	16958	1	Glyma.01G094800	Glyma.01G094800.1	3722
190	Gm01	29304968	29305307	340	*	W4_peak_190	32	.	5.39753	6.42391	3.29921	179	Intron (Glyma.01G094800.1/Glyma.01G094800, intron 4 of 5)	1	29297589	29314546	16958	1	Glyma.01G094800	Glyma.01G094800.1	7379
191	Gm01	29454598	29454845	248	*	W4_peak_191	44	.	5.73316	7.69514	4.42761	94	Promoter	1	29453201	29454098	898	2	Glyma.01G096200	Glyma.01G096200.1	-500
192	Gm01	29475204	29475417	214	*	W4_peak_192	51	.	6.24356	8.41679	5.12458	100	Distal Intergenic	1	29453201	29454098	898	2	Glyma.01G096200	Glyma.01G096200.1	-21106
193	Gm01	29869985	29870225	241	*	W4_peak_193	21	.	4.22235	4.98931	2.19911	96	Distal Intergenic	1	29854855	29855147	293	2	Glyma.01G095900	Glyma.01G095900.1	-14838
194	Gm01	30062590	30062870	281	*	W4_peak_194	108	.	9.59285	14.7188	10.8621	111	Distal Intergenic	1	30092337	30096050	3714	2	Glyma.01G095700	Glyma.01G095700.1	33180
195	Gm01	30264592	30264917	326	*	W4_peak_195	166	.	12.2778	20.9405	16.695	179	Distal Intergenic	1	30308881	30311497	2617	2	Glyma.01G095500	Glyma.01G095500.1	46580
196	Gm01	31052929	31053230	302	*	W4_peak_196	166	.	12.2778	20.9405	16.695	151	Distal Intergenic	1	31083048	31085420	2373	2	Glyma.01G095166	Glyma.01G095166.1	32190
197	Gm01	31477445	31477800	356	*	W4_peak_197	166	.	12.11	20.9405	16.695	178	Distal Intergenic	1	31522868	31525353	2486	2	Glyma.01G095298	Glyma.01G095298.3	47553
198	Gm01	31646397	31646607	211	*	W4_peak_198	32	.	5.39753	6.42391	3.29921	121	Distal Intergenic	1	31547012	31552831	5820	2	Glyma.01G096300	Glyma.01G096300.1	-93566
199	Gm01	32196066	32196375	310	*	W4_peak_199	81	.	8.25034	11.7925	8.15889	135	Distal Intergenic	1	32153526	32154516	991	2	Glyma.01G097000	Glyma.01G097000.1	-41550
200	Gm01	32206261	32206502	242	*	W4_peak_200	56	.	6.02348	9.08008	5.67425	60	Distal Intergenic	1	32153526	32154516	991	2	Glyma.01G097000	Glyma.01G097000.1	-51745
201	Gm01	32206706	32206932	227	*	W4_peak_201	44	.	5.73316	7.69514	4.42761	99	Distal Intergenic	1	32153526	32154516	991	2	Glyma.01G097000	Glyma.01G097000.1	-52190
202	Gm01	32589440	32589769	330	*	W4_peak_202	151	.	11.271	19.3439	15.1848	164	Distal Intergenic	1	32591036	32596376	5341	2	Glyma.01G097200	Glyma.01G097200.7	6607
203	Gm01	32847080	32847343	264	*	W4_peak_203	56	.	6.74003	9.01699	5.62663	102	Distal Intergenic	1	32883624	32885937	2314	2	Glyma.01G097900	Glyma.01G097900.2	38594
204	Gm01	32855563	32855824	262	*	W4_peak_204	56	.	6.90784	9.01699	5.62663	98	Distal Intergenic	1	32883624	32885937	2314	2	Glyma.01G097900	Glyma.01G097900.2	30113
205	Gm01	32855958	32856204	247	*	W4_peak_205	56	.	6.14356	9.08008	5.67425	122	Distal Intergenic	1	32883624	32885937	2314	2	Glyma.01G097900	Glyma.01G097900.2	29733
206	Gm01	32857650	32857871	222	*	W4_peak_206	44	.	5.90097	7.69514	4.42761	57	Distal Intergenic	1	32883624	32885937	2314	2	Glyma.01G097900	Glyma.01G097900.2	28066
207	Gm01	33009492	33009906	415	*	W4_peak_207	32	.	4.89409	6.42391	3.29921	295	Distal Intergenic	1	32882840	32885941	3102	2	Glyma.01G097900	Glyma.01G097900.1	-123551
208	Gm01	33043270	33043600	331	*	W4_peak_208	137	.	10.7675	17.7737	13.7065	167	Distal Intergenic	1	33153619	33159585	5967	2	Glyma.01G098000	Glyma.01G098000.7	115985
209	Gm01	33283781	33283991	211	*	W4_peak_209	44	.	5.73316	7.69514	4.42761	97	Promoter	1	33284747	33287211	2465	1	Glyma.01G098300	Glyma.01G098300.1	-756
210	Gm01	33324241	33324452	212	*	W4_peak_210	32	.	5.56534	6.42391	3.29921	93	Promoter	1	33324051	33325103	1053	2	Glyma.01G098500	Glyma.01G098500.1	651
211	Gm01	33601257	33601487	231	*	W4_peak_211	44	.	6.23659	7.69514	4.42761	124	Promoter	1	33601028	33607646	6619	1	Glyma.01G099100	Glyma.01G099100.1	229
212	Gm01	33702550	33702864	315	*	W4_peak_212	197	.	13.4525	24.2064	19.7958	137	Exon (Glyma.01G099600.3/Glyma.01G099600, exon 10 of 13)	1	33698874	33708669	9796	2	Glyma.01G099600	Glyma.01G099600.1	5805
213	Gm01	34207567	34207777	211	*	W4_peak_213	44	.	5.90659	7.59381	4.42343	86	Distal Intergenic	1	34203916	34204014	99	2	Glyma.01G101266	Glyma.01G101266.1	-3553
214	Gm01	34335855	34336112	258	*	W4_peak_214	22	.	4.72628	5.20988	2.27185	106	Distal Intergenic	1	34203916	34204014	99	2	Glyma.01G101266	Glyma.01G101266.1	-131841
215	Gm01	35081435	35081715	281	*	W4_peak_215	44	.	6.23659	7.69514	4.42761	164	Distal Intergenic	1	35063513	35064060	548	1	Glyma.01G103400	Glyma.01G103400.1	17922
216	Gm01	35230432	35230665	234	*	W4_peak_216	45	.	5.80501	7.85207	4.58195	157	Distal Intergenic	1	35187770	35192407	4638	2	Glyma.01G103500	Glyma.01G103500.1	-38025
217	Gm01	35320116	35320345	230	*	W4_peak_217	68	.	7.07566	10.3842	6.85844	78	Distal Intergenic	1	35292771	35293716	946	1	Glyma.01G103900	Glyma.01G103900.1	27345
218	Gm01	35429562	35429867	306	*	W4_peak_218	68	.	7.57909	10.3842	6.85844	158	Distal Intergenic	1	35292771	35293716	946	1	Glyma.01G103900	Glyma.01G103900.1	136791
219	Gm01	35530184	35530474	291	*	W4_peak_219	108	.	9.76066	14.7188	10.8621	112	Distal Intergenic	1	35607435	35617001	9567	2	Glyma.01G104100	Glyma.01G104100.1	86527
220	Gm01	35585379	35585678	300	*	W4_peak_220	138	.	9.75192	17.904	13.8361	145	Distal Intergenic	1	35607435	35617001	9567	2	Glyma.01G104100	Glyma.01G104100.1	31323
221	Gm01	36100425	36100658	234	*	W4_peak_221	68	.	7.41128	10.3842	6.85844	109	Distal Intergenic	1	36103699	36104480	782	1	Glyma.01G105300	Glyma.01G105300.1	-3041
222	Gm01	36235377	36235686	310	*	W4_peak_222	81	.	8.08253	11.7925	8.15889	146	Intron (Glyma.01G105900.8/Glyma.01G105900, intron 9 of 9)	1	36242280	36242390	111	1	Glyma.01G105851	Glyma.01G105851.1	-6594
223	Gm01	36313409	36313627	219	*	W4_peak_223	56	.	6.57222	9.01699	5.62663	143	Distal Intergenic	1	36245574	36254286	8713	2	Glyma.01G105900	Glyma.01G105900.4	-59123
224	Gm01	36377976	36378186	211	*	W4_peak_224	37	.	5.06288	6.95302	3.79692	60	Distal Intergenic	1	36392243	36394184	1942	1	Glyma.01G106000	Glyma.01G106000.1	-14057
225	Gm01	37115863	37116122	260	*	W4_peak_225	56	.	6.14356	9.08008	5.67425	82	Distal Intergenic	1	37094050	37096396	2347	2	Glyma.01G107100	Glyma.01G107100.1	-19467
226	Gm01	37229108	37229377	270	*	W4_peak_226	56	.	6.57222	9.01699	5.62663	133	Promoter	1	37228576	37239507	10932	1	Glyma.01G107500	Glyma.01G107500.1	532
227	Gm01	37297945	37298165	221	*	W4_peak_227	32	.	5.56534	6.42391	3.29921	138	Distal Intergenic	1	37342499	37346365	3867	1	Glyma.01G107700	Glyma.01G107700.1	-44334
228	Gm01	37325678	37325922	245	*	W4_peak_228	44	.	5.73316	7.69514	4.42761	127	Distal Intergenic	1	37342499	37346365	3867	1	Glyma.01G107700	Glyma.01G107700.1	-16577
229	Gm01	37480974	37481195	222	*	W4_peak_229	22	.	4.55847	5.20988	2.27185	184	Distal Intergenic	1	37475122	37476216	1095	2	Glyma.01G108132	Glyma.01G108132.1	-4758
230	Gm01	37564685	37564967	283	*	W4_peak_230	68	.	7.24347	10.3842	6.85844	147	Distal Intergenic	1	37555249	37557935	2687	2	Glyma.01G108700	Glyma.01G108700.1	-6750
231	Gm01	37758282	37758494	213	*	W4_peak_231	22	.	4.55847	5.20988	2.27185	128	Distal Intergenic	1	37760454	37761982	1529	1	Glyma.01G109200	Glyma.01G109200.1	-1960
232	Gm01	37830157	37830396	240	*	W4_peak_232	44	.	6.23659	7.69514	4.42761	125	Distal Intergenic	1	37859918	37860858	941	1	Glyma.01G109500	Glyma.01G109500.1	-29522
233	Gm01	37917566	37917830	265	*	W4_peak_233	68	.	7.07566	10.3842	6.85844	150	Distal Intergenic	1	37918388	37922403	4016	2	Glyma.01G110100	Glyma.01G110100.1	4573
234	Gm01	38220494	38220767	274	*	W4_peak_234	108	.	9.76066	14.7188	10.8621	116	Distal Intergenic	1	38228995	38248227	19233	1	Glyma.01G111200	Glyma.01G111200.11	-8228
235	Gm01	38402693	38403048	356	*	W4_peak_235	213	.	14.6272	25.8734	21.3981	188	Distal Intergenic	1	38442566	38446207	3642	1	Glyma.01G111900	Glyma.01G111900.1	-39518
236	Gm01	38736102	38736318	217	*	W4_peak_236	40	.	5.44646	7.1645	4.0051	118	Distal Intergenic	1	38692381	38696187	3807	1	Glyma.01G112500	Glyma.01G112500.7	43721
237	Gm01	38859349	38859631	283	*	W4_peak_237	87	.	8.31603	12.4291	8.78651	151	Distal Intergenic	1	38884360	38888624	4265	1	Glyma.01G112600	Glyma.01G112600.1	-24729
238	Gm01	39038071	39038378	308	*	W4_peak_238	108	.	9.25722	14.7188	10.8621	149	Distal Intergenic	1	39137665	39141480	3816	1	Glyma.01G112900	Glyma.01G112900.1	-99287
239	Gm01	39389654	39389883	230	*	W4_peak_239	43	.	5.10715	7.51625	4.35258	103	Distal Intergenic	1	39365748	39368630	2883	2	Glyma.01G113400	Glyma.01G113400.2	-21024
240	Gm01	39398708	39399015	308	*	W4_peak_240	81	.	8.08253	11.7925	8.15889	143	Distal Intergenic	1	39365748	39368630	2883	2	Glyma.01G113400	Glyma.01G113400.2	-30078
241	Gm01	39528259	39528469	211	*	W4_peak_241	32	.	5.39753	6.42391	3.29921	81	Distal Intergenic	1	39506359	39507249	891	1	Glyma.01G113800	Glyma.01G113800.1	21900
242	Gm01	39729713	39729976	264	*	W4_peak_242	32	.	5.22972	6.42391	3.29921	99	Distal Intergenic	1	39817333	39818220	888	2	Glyma.01G113901	Glyma.01G113901.1	88244
243	Gm01	39749017	39749376	360	*	W4_peak_243	197	.	13.7882	24.2064	19.7958	190	Distal Intergenic	1	39817333	39818220	888	2	Glyma.01G113901	Glyma.01G113901.1	68844
244	Gm01	39756005	39756375	371	*	W4_peak_244	166	.	12.11	20.9405	16.695	188	Distal Intergenic	1	39817333	39818220	888	2	Glyma.01G113901	Glyma.01G113901.1	61845
245	Gm01	40029981	40030246	266	*	W4_peak_245	44	.	5.73316	7.69514	4.42761	159	Distal Intergenic	1	40111311	40111982	672	2	Glyma.01G114300	Glyma.01G114300.1	81736
246	Gm01	40295488	40295815	328	*	W4_peak_246	44	.	6.06878	7.69514	4.42761	140	Distal Intergenic	1	40298220	40301155	2936	1	Glyma.01G115000	Glyma.01G115000.3	-2405
247	Gm01	40380330	40380727	398	*	W4_peak_247	125	.	10.245	16.4977	12.5264	227	Distal Intergenic	1	40334537	40336106	1570	1	Glyma.01G115100	Glyma.01G115100.1	45793
248	Gm01	40463163	40463483	321	*	W4_peak_248	94	.	8.41816	13.2384	9.4994	115	Distal Intergenic	1	40513363	40515660	2298	2	Glyma.01G115500	Glyma.01G115500.2	52177
249	Gm01	40887334	40887579	246	*	W4_peak_249	52	.	6.65563	8.57493	5.28065	115	Distal Intergenic	1	40924754	40928717	3964	1	Glyma.01G117000	Glyma.01G117000.1	-37175
250	Gm01	40962310	40962647	338	*	W4_peak_250	151	.	11.7744	19.3439	15.1848	204	Distal Intergenic	1	40925035	40928724	3690	1	Glyma.01G117000	Glyma.01G117000.3	37275
251	Gm01	41215899	41216130	232	*	W4_peak_251	21	.	4.22235	4.98931	2.19911	72	Distal Intergenic	1	41199233	41205141	5909	2	Glyma.01G117900	Glyma.01G117900.15	-10758
252	Gm01	41377701	41378027	327	*	W4_peak_252	81	.	8.25034	11.7925	8.15889	147	Intron (Glyma.01G118800.2/Glyma.01G118800, intron 17 of 25)	1	41368097	41400738	32642	1	Glyma.01G118800	Glyma.01G118800.3	9604
253	Gm01	41390202	41390498	297	*	W4_peak_253	47	.	5.66326	7.99793	4.71159	160	Intron (Glyma.01G118800.2/Glyma.01G118800, intron 21 of 25)	1	41368097	41400738	32642	1	Glyma.01G118800	Glyma.01G118800.3	22105
254	Gm01	41418291	41419253	963	*	W4_peak_254	438	.	22.3775	48.9874	43.8571	745	Distal Intergenic	1	41421420	41452323	30904	1	Glyma.01G118900	Glyma.01G118900.1	-2167
255	Gm01	41459108	41459681	574	*	W4_peak_255	551	.	27.5488	60.7447	55.1694	323	Distal Intergenic	1	41465427	41465651	225	2	Glyma.01G119000	Glyma.01G119000.1	5970
256	Gm01	41565833	41566144	312	*	W4_peak_256	168	.	12.2302	21.1194	16.8684	146	Distal Intergenic	1	41533498	41538628	5131	2	Glyma.01G119400	Glyma.01G119400.1	-27205
257	Gm01	41663744	41664112	369	*	W4_peak_257	108	.	9.08941	14.7188	10.8621	171	Distal Intergenic	1	41721288	41731611	10324	1	Glyma.01G119500	Glyma.01G119500.5	-57176
258	Gm01	42133944	42134154	211	*	W4_peak_258	32	.	5.22972	6.42391	3.29921	88	Distal Intergenic	1	42107966	42108632	667	1	Glyma.01G121100	Glyma.01G121100.1	25978
259	Gm01	42651968	42652270	303	*	W4_peak_259	122	.	10.0963	16.2313	12.2635	145	Distal Intergenic	1	42674118	42675802	1685	2	Glyma.01G121263	Glyma.01G121263.1	23532
260	Gm01	42757637	42758004	368	*	W4_peak_260	197	.	13.2847	24.2064	19.7958	170	Distal Intergenic	1	42685851	42687535	1685	2	Glyma.01G121272	Glyma.01G121272.1	-70102
261	Gm01	42758358	42758873	516	*	W4_peak_261	77	.	7.34432	11.3449	7.79017	293	Distal Intergenic	1	42685851	42687535	1685	2	Glyma.01G121272	Glyma.01G121272.1	-70823
262	Gm01	42968179	42968480	302	*	W4_peak_262	122	.	10.2641	16.2313	12.2635	153	Distal Intergenic	1	42974299	42974975	677	1	Glyma.01G121800	Glyma.01G121800.1	-5819
263	Gm01	43012168	43012522	355	*	W4_peak_263	153	.	11.1883	19.4895	15.3287	174	Distal Intergenic	1	42998167	43006605	8439	2	Glyma.01G122100	Glyma.01G122100.6	-5563
264	Gm01	43069992	43070202	211	*	W4_peak_264	32	.	5.56534	6.42391	3.29921	114	Distal Intergenic	1	43097209	43097951	743	1	Glyma.01G122232	Glyma.01G122232.1	-27007
265	Gm01	43257029	43257239	211	*	W4_peak_265	32	.	5.56534	6.42391	3.29921	139	Distal Intergenic	1	43165634	43168489	2856	2	Glyma.01G122700	Glyma.01G122700.1	-88540
266	Gm01	43333780	43334102	323	*	W4_peak_266	122	.	10.4319	16.2313	12.2635	167	Distal Intergenic	1	43359677	43364314	4638	2	Glyma.01G122800	Glyma.01G122800.1	30212
267	Gm01	43616388	43616677	290	*	W4_peak_267	68	.	7.41128	10.3842	6.85844	141	Distal Intergenic	1	43625975	43636061	10087	1	Glyma.01G123300	Glyma.01G123300.1	-9298
268	Gm01	43680922	43681212	291	*	W4_peak_268	68	.	7.57909	10.3842	6.85844	118	Distal Intergenic	1	43658067	43658816	750	1	Glyma.01G123500	Glyma.01G123500.1	22855
269	Gm01	43730181	43730502	322	*	W4_peak_269	56	.	6.40441	9.01699	5.62663	155	Distal Intergenic	1	43658067	43658816	750	1	Glyma.01G123500	Glyma.01G123500.1	72114
270	Gm01	43928095	43928390	296	*	W4_peak_270	108	.	9.42503	14.7188	10.8621	134	Distal Intergenic	1	43934967	43940520	5554	1	Glyma.01G123900	Glyma.01G123900.1	-6577
271	Gm01	43973771	43974105	335	*	W4_peak_271	182	.	12.7813	22.5617	18.2408	175	Distal Intergenic	1	43988286	43995498	7213	2	Glyma.01G124100	Glyma.01G124100.2	21393
272	Gm01	44496143	44496380	238	*	W4_peak_272	32	.	5.39753	6.42391	3.29921	105	Distal Intergenic	1	44502158	44506078	3921	1	Glyma.01G125500	Glyma.01G125500.1	-5778
273	Gm01	44750308	44750687	380	*	W4_peak_273	94	.	8.92159	13.2384	9.4994	186	Distal Intergenic	1	44735249	44738566	3318	1	Glyma.01G126900	Glyma.01G126900.1	15059
274	Gm01	45042047	45042307	261	*	W4_peak_274	68	.	7.24347	10.3842	6.85844	121	Distal Intergenic	1	45043353	45047278	3926	2	Glyma.01G127600	Glyma.01G127600.2	4971
275	Gm01	45633501	45633773	273	*	W4_peak_275	35	.	4.41591	6.6833	3.5457	143	Distal Intergenic	1	45656007	45656815	809	2	Glyma.01G130400	Glyma.01G130400.1	23042
276	Gm01	45670683	45670932	250	*	W4_peak_276	56	.	6.90784	9.01699	5.62663	98	Distal Intergenic	1	45656007	45656815	809	2	Glyma.01G130400	Glyma.01G130400.1	-13868
277	Gm01	45796006	45796234	229	*	W4_peak_277	44	.	5.90097	7.69514	4.42761	116	Distal Intergenic	1	45800115	45803940	3826	1	Glyma.01G131100	Glyma.01G131100.3	-3881
278	Gm01	45867130	45867441	312	*	W4_peak_278	166	.	12.11	20.9405	16.695	131	Distal Intergenic	1	45884133	45889005	4873	1	Glyma.01G131400	Glyma.01G131400.1	-16692
279	Gm01	45947349	45947686	338	*	W4_peak_279	56	.	6.74003	9.01699	5.62663	164	Exon (Glyma.01G131800.1/Glyma.01G131800, exon 1 of 1)	1	45945906	45948810	2905	1	Glyma.01G131800	Glyma.01G131800.1	1443
280	Gm01	45947817	45948132	316	*	W4_peak_280	81	.	8.25034	11.7925	8.15889	191	Exon (Glyma.01G131800.1/Glyma.01G131800, exon 1 of 1)	1	45945906	45948810	2905	1	Glyma.01G131800	Glyma.01G131800.1	1911
281	Gm01	45971903	45972148	246	*	W4_peak_281	56	.	6.90784	9.01699	5.62663	134	Distal Intergenic	1	45964308	45966570	2263	2	Glyma.01G131950	Glyma.01G131950.2	-5333
282	Gm01	46028359	46028688	330	*	W4_peak_282	44	.	5.90097	7.69514	4.42761	174	Distal Intergenic	1	46006826	46014101	7276	2	Glyma.01G132000	Glyma.01G132000.1	-14258
283	Gm01	46242448	46242693	246	*	W4_peak_283	44	.	6.06878	7.69514	4.42761	136	Distal Intergenic	1	46200037	46206853	6817	1	Glyma.01G132400	Glyma.01G132400.3	42411
284	Gm01	46324505	46324743	239	*	W4_peak_284	56	.	6.57222	9.01699	5.62663	92	Distal Intergenic	1	46318451	46320057	1607	1	Glyma.01G132600	Glyma.01G132600.1	6054
285	Gm01	46413408	46413727	320	*	W4_peak_285	94	.	8.41816	13.2384	9.4994	165	Distal Intergenic	1	46388979	46401113	12135	2	Glyma.01G133100	Glyma.01G133100.2	-12295
286	Gm01	46509266	46509531	266	*	W4_peak_286	44	.	5.90097	7.69514	4.42761	161	Distal Intergenic	1	46501529	46501822	294	2	Glyma.01G133700	Glyma.01G133700.1	-7444
287	Gm01	46630890	46631109	220	*	W4_peak_287	44	.	6.06878	7.69514	4.42761	118	Promoter	1	46629973	46633369	3397	1	Glyma.01G134200	Glyma.01G134200.1	917
288	Gm01	46721716	46722057	342	*	W4_peak_288	44	.	5.90097	7.69514	4.42761	156	Distal Intergenic	1	46724819	46731359	6541	2	Glyma.01G134600	Glyma.01G134600.3	9302
289	Gm01	46740414	46740683	270	*	W4_peak_289	54	.	6.20071	8.79503	5.49254	185	Distal Intergenic	1	46724819	46731359	6541	2	Glyma.01G134600	Glyma.01G134600.3	-9055
290	Gm01	46856041	46856376	336	*	W4_peak_290	88	.	7.82462	12.5229	8.86731	148	Distal Intergenic	1	46861376	46863786	2411	2	Glyma.01G135400	Glyma.01G135400.1	7410
291	Gm01	46880585	46880851	267	*	W4_peak_291	94	.	8.92159	13.2384	9.4994	147	Distal Intergenic	1	46882278	46886727	4450	1	Glyma.01G135500	Glyma.01G135500.1	-1427
292	Gm01	47283690	47283966	277	*	W4_peak_292	54	.	2.27038	8.77486	5.47756	150	Promoter	1	47283650	47283841	192	2	Glyma.01G136800	Glyma.01G136800.1	0
293	Gm01	47696175	47696579	405	*	W4_peak_293	108	.	9.76066	14.7188	10.8621	162	Distal Intergenic	1	47706919	47708110	1192	1	Glyma.01G138400	Glyma.01G138400.1	-10340
294	Gm01	47697205	47697710	506	*	W4_peak_294	416	.	19.7121	46.7329	41.6622	234	Distal Intergenic	1	47706919	47708110	1192	1	Glyma.01G138400	Glyma.01G138400.1	-9209
295	Gm01	47848932	47849193	262	*	W4_peak_295	88	.	7.58447	12.5229	8.86731	198	Promoter	1	47840315	47848973	8659	2	Glyma.01G139600	Glyma.01G139600.1	0
296	Gm01	47954092	47954302	211	*	W4_peak_296	32	.	4.89409	6.42391	3.29921	57	Distal Intergenic	1	47931233	47947083	15851	2	Glyma.01G140200	Glyma.01G140200.1	-7009
297	Gm01	48012838	48013054	217	*	W4_peak_297	63	.	7.04067	9.71437	6.30107	95	Distal Intergenic	1	48031085	48050890	19806	2	Glyma.01G140600	Glyma.01G140600.10	37836
298	Gm01	48053313	48053566	254	*	W4_peak_298	94	.	8.41816	13.2384	9.4994	92	Intron (Glyma.01G140600.2/Glyma.01G140600, intron 7 of 26)	1	48031085	48050890	19806	2	Glyma.01G140600	Glyma.01G140600.10	-2423
299	Gm01	48335032	48335347	316	*	W4_peak_299	137	.	11.1032	17.7737	13.7065	152	Distal Intergenic	1	48349209	48349908	700	2	Glyma.01G141400	Glyma.01G141400.1	14561
300	Gm01	48665509	48665789	281	*	W4_peak_300	88	.	7.9447	12.5229	8.86731	142	Distal Intergenic	1	48658608	48659955	1348	1	Glyma.01G142400	Glyma.01G142400.1	6901
301	Gm01	48701956	48702230	275	*	W4_peak_301	108	.	9.25722	14.7188	10.8621	127	Intron (Glyma.01G142600.1/Glyma.01G142600, intron 9 of 22)	1	48690313	48708392	18080	1	Glyma.01G142600	Glyma.01G142600.1	11643
302	Gm01	49027712	49027922	211	*	W4_peak_302	37	.	5.30303	6.95302	3.79692	90	Distal Intergenic	1	49024486	49026336	1851	2	Glyma.01G144700	Glyma.01G144700.1	-1376
303	Gm01	49062266	49062476	211	*	W4_peak_303	32	.	5.22972	6.42391	3.29921	131	Promoter	1	49061757	49065655	3899	1	Glyma.01G144900	Glyma.01G144900.8	509
304	Gm01	49185856	49186082	227	*	W4_peak_304	56	.	6.40441	9.01699	5.62663	78	Distal Intergenic	1	49175707	49176489	783	2	Glyma.01G145700	Glyma.01G145700.3	-9367
305	Gm01	49203088	49203387	300	*	W4_peak_305	68	.	7.24347	10.3842	6.85844	173	Exon (Glyma.01G145900.1/Glyma.01G145900, exon 3 of 3)	1	49200659	49204552	3894	1	Glyma.01G145900	Glyma.01G145900.1	2429
306	Gm01	49423195	49423451	257	*	W4_peak_306	111	.	9.61613	15.0429	11.1705	131	Distal Intergenic	1	49400511	49405004	4494	2	Glyma.01G146900	Glyma.01G146900.1	-18191
307	Gm01	49443088	49443376	289	*	W4_peak_307	100	.	8.88014	13.7861	10.0283	127	Distal Intergenic	1	49467081	49470145	3065	2	Glyma.01G147000	Glyma.01G147000.1	26769
308	Gm01	49464526	49464803	278	*	W4_peak_308	68	.	7.07566	10.3842	6.85844	120	Distal Intergenic	1	49467081	49470145	3065	2	Glyma.01G147000	Glyma.01G147000.1	5342
309	Gm01	49635615	49636067	453	*	W4_peak_309	176	.	9.53914	21.8929	17.6281	203	Intron (Glyma.01G148201.1/Glyma.01G148201, intron 2 of 9)	1	49634104	49648748	14645	1	Glyma.01G148201	Glyma.01G148201.1	1511
310	Gm01	49897672	49897882	211	*	W4_peak_310	42	.	5.60343	7.45061	4.28755	107	Intron (Glyma.01G151050.1/Glyma.01G151050, intron 3 of 5)	1	49894818	49899291	4474	2	Glyma.01G151050	Glyma.01G151050.1	1409
311	Gm01	49975454	49975679	226	*	W4_peak_311	44	.	6.23659	7.69514	4.42761	126	Distal Intergenic	1	49972030	49972227	198	1	Glyma.01G151900	Glyma.01G151900.1	3424
312	Gm01	50552622	50552868	247	*	W4_peak_312	37	.	5.18295	6.95302	3.79692	78	Intron (Glyma.01G156800.2/Glyma.01G156800, intron 6 of 15)	1	50544783	50562794	18012	1	Glyma.01G156800	Glyma.01G156800.6	7839
313	Gm01	50599149	50599405	257	*	W4_peak_313	32	.	5.39753	6.42391	3.29921	155	Distal Intergenic	1	50586382	50590819	4438	2	Glyma.01G157100	Glyma.01G157100.1	-8330
314	Gm01	50623398	50623700	303	*	W4_peak_314	81	.	7.74691	11.7925	8.15889	150	Intron (Glyma.01G157300.3/Glyma.01G157300, intron 5 of 5)	1	50619208	50623559	4352	1	Glyma.01G157300	Glyma.01G157300.2	4190
315	Gm01	50667983	50668193	211	*	W4_peak_315	37	.	5.06288	6.95302	3.79692	70	Intron (Glyma.01G157600.1/Glyma.01G157600, intron 5 of 7)	1	50664491	50673964	9474	1	Glyma.01G157600	Glyma.01G157600.1	3492
316	Gm01	51300012	51300303	292	*	W4_peak_316	137	.	10.9353	17.7737	13.7065	157	Promoter	1	51296601	51300295	3695	2	Glyma.01G164300	Glyma.01G164300.1	0
317	Gm01	51537389	51537665	277	*	W4_peak_317	81	.	7.74691	11.7925	8.15889	116	Intron (Glyma.01G166400.1/Glyma.01G166400, intron 9 of 36)	1	51512995	51544883	31889	2	Glyma.01G166400	Glyma.01G166400.2	7218
318	Gm01	51546758	51547003	246	*	W4_peak_318	64	.	6.79353	9.90177	6.48566	130	Distal Intergenic	1	51512967	51544894	31928	2	Glyma.01G166400	Glyma.01G166400.1	-1864
319	Gm01	51777376	51777593	218	*	W4_peak_319	32	.	5.01971	6.34477	3.29921	77	Promoter	1	51774481	51777800	3320	2	Glyma.01G169200	Glyma.01G169200.1	207
320	Gm01	52039255	52039466	212	*	W4_peak_320	32	.	5.06191	6.42391	3.29921	136	Distal Intergenic	1	52033795	52037954	4160	2	Glyma.01G172000	Glyma.01G172000.1	-1301
321	Gm01	52411338	52411590	253	*	W4_peak_321	68	.	7.24347	10.3842	6.85844	96	Distal Intergenic	1	52397693	52407251	9559	2	Glyma.01G176400	Glyma.01G176400.1	-4087
322	Gm01	52494863	52495369	507	*	W4_peak_322	47	.	5.66326	7.99793	4.71159	181	Intron (Glyma.01G177400.2/Glyma.01G177400, intron 1 of 12)	1	52489934	52497107	7174	2	Glyma.01G177400	Glyma.01G177400.4	1738
323	Gm01	52826815	52827081	267	*	W4_peak_323	94	.	8.41816	13.2384	9.4994	130	Distal Intergenic	1	52821738	52822529	792	2	Glyma.01G181102	Glyma.01G181102.1	-4286
324	Gm01	53227716	53228000	285	*	W4_peak_324	56	.	6.57222	9.01699	5.62663	116	Exon (Glyma.01G185800.1/Glyma.01G185800, exon 2 of 2)	1	53220477	53226061	5585	2	Glyma.01G185700	Glyma.01G185700.2	-1655
325	Gm01	53443320	53443607	288	*	W4_peak_325	22	.	4.72628	5.20988	2.27185	78	Distal Intergenic	1	53432109	53439227	7119	2	Glyma.01G188200	Glyma.01G188200.1	-4093
326	Gm01	53499062	53499398	337	*	W4_peak_326	94	.	8.92159	13.2384	9.4994	152	Distal Intergenic	1	53490809	53492004	1196	2	Glyma.01G188600	Glyma.01G188600.1	-7058
327	Gm01	53799440	53799650	211	*	W4_peak_327	29	.	4.82273	5.94877	2.97418	83	Distal Intergenic	1	53796090	53798408	2319	1	Glyma.01G192500	Glyma.01G192500.2	3350
328	Gm01	53803959	53804219	261	*	W4_peak_328	56	.	6.90784	9.01699	5.62663	130	Distal Intergenic	1	53805523	53808918	3396	2	Glyma.01G192550	Glyma.01G192550.1	4699
329	Gm01	53842616	53842909	294	*	W4_peak_329	32	.	5.56534	6.42391	3.29921	145	Distal Intergenic	1	53834223	53838762	4540	2	Glyma.01G192900	Glyma.01G192900.2	-3854
330	Gm01	53843092	53843422	331	*	W4_peak_330	56	.	6.74003	9.01699	5.62663	195	Distal Intergenic	1	53834223	53838762	4540	2	Glyma.01G192900	Glyma.01G192900.2	-4330
331	Gm01	53991129	53991404	276	*	W4_peak_331	122	.	9.92847	16.2313	12.2635	137	Intron (Glyma.01G194600.1/Glyma.01G194600, intron 6 of 7)	1	53987918	53995174	7257	2	Glyma.01G194600	Glyma.01G194600.1	3770
332	Gm01	54299596	54299907	312	*	W4_peak_332	56	.	6.90784	9.01699	5.62663	164	Distal Intergenic	1	54302724	54305304	2581	2	Glyma.01G197900	Glyma.01G197900.1	5397
333	Gm01	54344353	54344579	227	*	W4_peak_333	37	.	5.06288	6.95302	3.79692	99	Distal Intergenic	1	54346540	54349351	2812	2	Glyma.01G198600	Glyma.01G198600.3	4772
334	Gm01	54886726	54886949	224	*	W4_peak_334	32	.	5.39753	6.42391	3.29921	99	Distal Intergenic	1	54891246	54893466	2221	2	Glyma.01G205200	Glyma.01G205200.1	6517
335	Gm01	54918201	54918438	238	*	W4_peak_335	44	.	5.73316	7.69514	4.42761	68	Distal Intergenic	1	54913985	54916551	2567	2	Glyma.01G205500	Glyma.01G205500.1	-1650
336	Gm01	54954371	54954665	295	*	W4_peak_336	32	.	5.22972	6.42391	3.29921	99	Intron (Glyma.01G206000.1/Glyma.01G206000, intron 7 of 15)	1	54950469	54964070	13602	1	Glyma.01G206000	Glyma.01G206000.1	3902
337	Gm01	55490295	55490505	211	*	W4_peak_337	44	.	5.90097	7.69514	4.42761	106	Promoter	1	55487981	55491188	3208	2	Glyma.01G212400	Glyma.01G212400.1	683
338	Gm01	55508833	55509072	240	*	W4_peak_338	56	.	6.40441	9.01699	5.62663	126	Intron (Glyma.01G212800.1/Glyma.01G212800, intron 8 of 8)	1	55508656	55511881	3226	2	Glyma.01G212800	Glyma.01G212800.2	2809
339	Gm01	55894952	55895170	219	*	W4_peak_339	32	.	5.56534	6.42391	3.29921	176	Distal Intergenic	1	55896257	55901165	4909	1	Glyma.01G217900	Glyma.01G217900.2	-1087
340	Gm01	56157075	56157377	303	*	W4_peak_340	68	.	7.57909	10.3842	6.85844	173	Promoter	1	56156133	56161241	5109	1	Glyma.01G221500	Glyma.01G221500.3	942
341	Gm01	56449635	56449850	216	*	W4_peak_341	75	.	7.18423	11.0915	7.55785	63	Intron (Glyma.01G224800.1/Glyma.01G224800, intron 4 of 4)	1	56448617	56452029	3413	2	Glyma.01G224800	Glyma.01G224800.1	2179
342	Gm01	56968980	56969211	232	*	W4_peak_342	44	.	6.23659	7.69514	4.42761	143	Promoter	1	56968732	56972074	3343	1	Glyma.01G231900	Glyma.01G231900.1	248
343	Gm01	56994502	56994800	299	*	W4_peak_343	56	.	6.57222	9.01699	5.62663	188	Promoter	1	56990388	56994765	4378	2	Glyma.01G232400	Glyma.01G232400.1	0
344	Gm01	57773137	57773363	227	*	W4_peak_344	56	.	6.57222	9.01699	5.62663	110	Exon (Glyma.01G244300.1/Glyma.01G244300, exon 9 of 9)	1	57774798	57785373	10576	1	Glyma.01G244400	Glyma.01G244400.1	-1435
345	Gm01	57790229	57790743	515	*	W4_peak_345	166	.	12.11	20.9405	16.695	259	Promoter	1	57787367	57791486	4120	2	Glyma.01G244500	Glyma.01G244500.3	743
346	Gm01	57882943	57883201	259	*	W4_peak_346	108	.	9.08941	14.7188	10.8621	125	Distal Intergenic	1	57877171	57881856	4686	2	Glyma.01G245400	Glyma.01G245400.1	-1087
347	Gm01	57895132	57895389	258	*	W4_peak_347	102	.	8.84782	13.977	10.2125	120	Distal Intergenic	1	57897505	57898352	848	2	Glyma.01G245600	Glyma.01G245600.1	2963
348	Gm02	225387	225650	264	*	W4_peak_348	32	.	5.06191	6.42391	3.29921	155	Distal Intergenic	3	230702	231307	606	2	Glyma.02G001800	Glyma.02G001800.1	5657
349	Gm02	496795	497081	287	*	W4_peak_349	114	.	9.73019	15.3529	11.4716	133	Intron (Glyma.02G004400.1/Glyma.02G004400, intron 7 of 9)	3	490571	499317	8747	1	Glyma.02G004400	Glyma.02G004400.1	6224
350	Gm02	1032756	1033032	277	*	W4_peak_350	56	.	6.40441	9.01699	5.62663	112	Distal Intergenic	3	1023220	1026417	3198	2	Glyma.02G010900	Glyma.02G010900.1	-6339
351	Gm02	1258305	1258571	267	*	W4_peak_351	94	.	8.58597	13.2384	9.4994	118	Distal Intergenic	3	1260867	1265385	4519	1	Glyma.02G013900	Glyma.02G013900.1	-2296
352	Gm02	1674794	1675141	348	*	W4_peak_352	32	.	5.22972	6.42391	3.29921	78	Promoter	3	1674768	1675821	1054	1	Glyma.02G019200	Glyma.02G019200.2	26
353	Gm02	1692812	1693033	222	*	W4_peak_353	32	.	5.56534	6.42391	3.29921	109	Distal Intergenic	3	1698250	1705248	6999	1	Glyma.02G019300	Glyma.02G019300.2	-5217
354	Gm02	1817283	1817625	343	*	W4_peak_354	197	.	13.7882	24.2064	19.7958	174	Exon (Glyma.02G020200.1/Glyma.02G020200, exon 3 of 6)	3	1815568	1818959	3392	2	Glyma.02G020200	Glyma.02G020200.1	1334
355	Gm02	1861717	1861932	216	*	W4_peak_355	32	.	5.56534	6.42391	3.29921	133	Intron (Glyma.02G020800.2/Glyma.02G020800, intron 11 of 14)	3	1859498	1868487	8990	2	Glyma.02G020800	Glyma.02G020800.2	6555
356	Gm02	1943334	1943554	221	*	W4_peak_356	32	.	5.56534	6.42391	3.29921	118	Exon (Glyma.02G022100.1/Glyma.02G022100, exon 1 of 1)	3	1942627	1945025	2399	2	Glyma.02G022100	Glyma.02G022100.1	1471
357	Gm02	2128466	2128676	211	*	W4_peak_357	44	.	5.90097	7.69514	4.42761	88	Exon (Glyma.02G024200.1/Glyma.02G024200, exon 3 of 5)	3	2119373	2123244	3872	2	Glyma.02G024100	Glyma.02G024100.1	-5222
358	Gm02	2146046	2146650	605	*	W4_peak_358	44	.	5.90097	7.69514	4.42761	491	Promoter	3	2145325	2147943	2619	1	Glyma.02G024400	Glyma.02G024400.1	721
359	Gm02	2530812	2531117	306	*	W4_peak_359	73	.	5.41326	10.9285	7.39924	184	Distal Intergenic	3	2538960	2542591	3632	1	Glyma.02G028200	Glyma.02G028200.1	-7843
360	Gm02	2643372	2643634	263	*	W4_peak_360	32	.	5.22972	6.42391	3.29921	110	Promoter	3	2643223	2644773	1551	1	Glyma.02G029200	Glyma.02G029200.1	149
361	Gm02	3089762	3089990	229	*	W4_peak_361	29	.	4.70265	5.94877	2.97418	146	Distal Intergenic	3	3079570	3085145	5576	2	Glyma.02G033500	Glyma.02G033500.2	-4617
362	Gm02	4511910	4512146	237	*	W4_peak_362	56	.	6.40441	9.01699	5.62663	106	Distal Intergenic	3	4510258	4510413	156	1	Glyma.02G049900	Glyma.02G049900.1	1652
363	Gm02	4697238	4697546	309	*	W4_peak_363	151	.	11.6066	19.3439	15.1848	154	Intron (Glyma.02G051802.1/Glyma.02G051802, intron 6 of 12)	3	4692387	4710944	18558	1	Glyma.02G051802	Glyma.02G051802.1	4851
364	Gm02	5488251	5488499	249	*	W4_peak_364	56	.	6.74003	9.01699	5.62663	84	Promoter	3	5487304	5488845	1542	2	Glyma.02G060800	Glyma.02G060800.1	346
365	Gm02	5678764	5679081	318	*	W4_peak_365	137	.	10.5997	17.7737	13.7065	167	Intron (Glyma.02G063600.1/Glyma.02G063600, intron 4 of 4)	3	5672409	5675358	2950	2	Glyma.02G063500	Glyma.02G063500.1	-3406
366	Gm02	6293074	6293347	274	*	W4_peak_366	29	.	4.58258	5.94877	2.97418	123	Exon (Glyma.02G072000.1/Glyma.02G072000, exon 4 of 8)	3	6291013	6296093	5081	2	Glyma.02G072000	Glyma.02G072000.5	2746
367	Gm02	6338226	6338495	270	*	W4_peak_367	56	.	6.57222	9.01699	5.62663	154	Distal Intergenic	3	6334083	6337327	3245	1	Glyma.02G072700	Glyma.02G072700.2	4143
368	Gm02	6774447	6774762	316	*	W4_peak_368	29	.	4.25581	5.86499	2.90438	125	Promoter	3	6773184	6775526	2343	2	Glyma.02G078800	Glyma.02G078800.1	764
369	Gm02	6775121	6775346	226	*	W4_peak_369	37	.	5.18295	6.95302	3.79692	166	Promoter	3	6773184	6775526	2343	2	Glyma.02G078800	Glyma.02G078800.1	180
370	Gm02	6779448	6779669	222	*	W4_peak_370	44	.	5.90097	7.69514	4.42761	118	Exon (Glyma.02G078900.1/Glyma.02G078900, exon 6 of 6)	3	6773184	6775526	2343	2	Glyma.02G078800	Glyma.02G078800.1	-3922
371	Gm02	7402332	7402577	246	*	W4_peak_371	32	.	5.39753	6.42391	3.29921	124	Promoter	3	7402206	7408644	6439	1	Glyma.02G085500	Glyma.02G085500.1	126
372	Gm02	7761635	7761869	235	*	W4_peak_372	44	.	5.90097	7.69514	4.42761	116	Promoter	3	7758839	7761943	3105	2	Glyma.02G088700	Glyma.02G088700.1	74
373	Gm02	7787762	7788057	296	*	W4_peak_373	99	.	8.30492	13.7287	9.97127	132	Distal Intergenic	3	7783260	7784206	947	2	Glyma.02G088900	Glyma.02G088900.1	-3556
374	Gm02	7876161	7876393	233	*	W4_peak_374	56	.	6.57222	9.01699	5.62663	94	Intron (Glyma.02G090000.2/Glyma.02G090000, intron 9 of 9)	3	7876823	7879977	3155	2	Glyma.02G090000	Glyma.02G090000.5	3584
375	Gm02	7902318	7902581	264	*	W4_peak_375	94	.	8.58597	13.2384	9.4994	121	Distal Intergenic	3	7899291	7900892	1602	1	Glyma.02G090332	Glyma.02G090332.1	3027
376	Gm02	8240117	8240392	276	*	W4_peak_376	94	.	8.41816	13.2384	9.4994	128	Distal Intergenic	3	8232345	8234800	2456	2	Glyma.02G093200	Glyma.02G093200.3	-5317
377	Gm02	8329183	8329464	282	*	W4_peak_377	29	.	4.82273	5.94877	2.97418	134	Promoter	3	8325982	8328876	2895	2	Glyma.02G093700	Glyma.02G093700.1	-307
378	Gm02	8336453	8336750	298	*	W4_peak_378	68	.	7.57909	10.3842	6.85844	152	Distal Intergenic	3	8344067	8349423	5357	1	Glyma.02G093802	Glyma.02G093802.3	-7317
379	Gm02	8805650	8805884	235	*	W4_peak_379	44	.	6.06878	7.69514	4.42761	105	Distal Intergenic	3	8791000	8797638	6639	2	Glyma.02G097900	Glyma.02G097900.2	-8012
380	Gm02	8931812	8932222	411	*	W4_peak_380	81	.	7.74691	11.7925	8.15889	233	Exon (Glyma.02G098300.1/Glyma.02G098300, exon 15 of 15)	3	8923399	8925058	1660	2	Glyma.02G098251	Glyma.02G098251.1	-6754
381	Gm02	8947303	8947517	215	*	W4_peak_381	32	.	5.56534	6.42391	3.29921	101	Intron (Glyma.02G098300.1/Glyma.02G098300, intron 5 of 16)	3	8931475	8956398	24924	2	Glyma.02G098300	Glyma.02G098300.4	8881
382	Gm02	8986911	8987217	307	*	W4_peak_382	67	.	6.50379	10.1966	6.75578	186	Distal Intergenic	3	9001236	9017060	15825	2	Glyma.02G098500	Glyma.02G098500.12	29843
383	Gm02	9075924	9076190	267	*	W4_peak_383	21	.	4.4625	4.98931	2.19911	144	Distal Intergenic	3	9058954	9063330	4377	1	Glyma.02G098600	Glyma.02G098600.1	16970
384	Gm02	9089360	9089643	284	*	W4_peak_384	81	.	8.08253	11.7925	8.15889	123	Distal Intergenic	3	9097994	9106641	8648	1	Glyma.02G098700	Glyma.02G098700.1	-8351
385	Gm02	9177558	9177841	284	*	W4_peak_385	29	.	4.70265	5.94877	2.97418	80	Promoter	3	9177223	9179437	2215	1	Glyma.02G099100	Glyma.02G099100.1	335
386	Gm02	9224876	9225134	259	*	W4_peak_386	21	.	4.4625	4.98931	2.19911	86	Intron (Glyma.02G099300.3/Glyma.02G099300, intron 4 of 11)	3	9216804	9228795	11992	2	Glyma.02G099300	Glyma.02G099300.3	3661
387	Gm02	9253102	9253491	390	*	W4_peak_387	246	.	15.6341	29.2697	24.6947	193	Distal Intergenic	3	9263009	9265543	2535	2	Glyma.02G099500	Glyma.02G099500.1	12052
388	Gm02	9466759	9467036	278	*	W4_peak_388	77	.	7.22424	11.3449	7.79017	117	Distal Intergenic	3	9471250	9474566	3317	1	Glyma.02G100900	Glyma.02G100900.1	-4214
389	Gm02	9723853	9724201	349	*	W4_peak_389	77	.	7.22424	11.3449	7.79017	151	Distal Intergenic	3	9714814	9715008	195	1	Glyma.02G103000	Glyma.02G103000.1	9039
390	Gm02	9776698	9776958	261	*	W4_peak_390	44	.	5.90097	7.69514	4.42761	159	Distal Intergenic	3	9786061	9788136	2076	1	Glyma.02G103500	Glyma.02G103500.1	-9103
391	Gm02	9777505	9777913	409	*	W4_peak_391	403	.	22.3466	45.4254	40.3786	208	Distal Intergenic	3	9786061	9788136	2076	1	Glyma.02G103500	Glyma.02G103500.1	-8148
392	Gm02	10177992	10178219	228	*	W4_peak_392	44	.	5.73316	7.69514	4.42761	115	Promoter	3	10176242	10178251	2010	2	Glyma.02G107100	Glyma.02G107100.1	32
393	Gm02	10188093	10188317	225	*	W4_peak_393	44	.	6.06878	7.69514	4.42761	100	Intron (Glyma.02G107200.7/Glyma.02G107200, intron 1 of 6)	3	10180348	10185499	5152	2	Glyma.02G107200	Glyma.02G107200.10	-2594
394	Gm02	10759116	10759329	214	*	W4_peak_394	21	.	4.4625	4.98931	2.19911	69	Distal Intergenic	3	10750023	10754489	4467	1	Glyma.02G111600	Glyma.02G111600.6	9093
395	Gm02	10763772	10764009	238	*	W4_peak_395	32	.	5.56534	6.42391	3.29921	108	Distal Intergenic	3	10768250	10772921	4672	2	Glyma.02G111700	Glyma.02G111700.7	8912
396	Gm02	11047051	11047261	211	*	W4_peak_396	32	.	5.56534	6.42391	3.29921	120	Promoter	3	11048151	11051203	3053	1	Glyma.02G114200	Glyma.02G114200.1	-890
397	Gm02	11217018	11217305	288	*	W4_peak_397	81	.	8.08253	11.7925	8.15889	174	Distal Intergenic	3	11220792	11225653	4862	1	Glyma.02G115600	Glyma.02G115600.1	-3487
398	Gm02	11265407	11265755	349	*	W4_peak_398	263	.	16.3053	30.9972	26.3805	177	Exon (Glyma.02G116100.1/Glyma.02G116100, exon 4 of 4)	3	11263742	11266208	2467	1	Glyma.02G116100	Glyma.02G116100.1	1665
399	Gm02	11375366	11375576	211	*	W4_peak_399	32	.	5.22972	6.42391	3.29921	116	Promoter	3	11375310	11378846	3537	1	Glyma.02G117300	Glyma.02G117300.3	56
400	Gm02	11402412	11402687	276	*	W4_peak_400	44	.	6.06878	7.69514	4.42761	149	Distal Intergenic	3	11394455	11399515	5061	1	Glyma.02G118500	Glyma.02G118500.1	7957
401	Gm02	11493138	11493392	255	*	W4_peak_401	44	.	6.06878	7.69514	4.42761	91	Promoter	3	11492506	11494983	2478	1	Glyma.02G119600	Glyma.02G119600.1	632
402	Gm02	11545758	11546050	293	*	W4_peak_402	67	.	6.98409	10.1966	6.75578	102	Distal Intergenic	3	11552321	11557128	4808	1	Glyma.02G120100	Glyma.02G120100.1	-6271
403	Gm02	11557285	11557563	279	*	W4_peak_403	94	.	8.75378	13.2384	9.4994	155	Downstream (<=300bp)	3	11552321	11557128	4808	1	Glyma.02G120100	Glyma.02G120100.1	4964
404	Gm02	12260141	12260410	270	*	W4_peak_404	56	.	6.90784	9.01699	5.62663	139	Distal Intergenic	3	12268030	12268302	273	1	Glyma.02G125500	Glyma.02G125500.1	-7620
405	Gm02	12318559	12318824	266	*	W4_peak_405	44	.	6.23659	7.69514	4.42761	128	Downstream (<=300bp)	3	12317269	12318465	1197	1	Glyma.02G125900	Glyma.02G125900.1	1290
406	Gm02	12489609	12489935	327	*	W4_peak_406	81	.	8.08253	11.7925	8.15889	181	Distal Intergenic	3	12492246	12497972	5727	1	Glyma.02G126800	Glyma.02G126800.1	-2311
407	Gm02	12523551	12523761	211	*	W4_peak_407	22	.	4.55847	5.20988	2.27185	136	Intron (Glyma.02G127000.3/Glyma.02G127000, intron 2 of 5)	3	12519011	12527618	8608	1	Glyma.02G127000	Glyma.02G127000.3	4540
408	Gm02	12649732	12649993	262	*	W4_peak_408	21	.	4.34242	4.98931	2.19911	27	Distal Intergenic	3	12697043	12704157	7115	1	Glyma.02G127600	Glyma.02G127600.1	-47050
409	Gm02	12662489	12662843	355	*	W4_peak_409	68	.	7.24347	10.3842	6.85844	166	Distal Intergenic	3	12697043	12704157	7115	1	Glyma.02G127600	Glyma.02G127600.1	-34200
410	Gm02	12802402	12802646	245	*	W4_peak_410	29	.	4.82273	5.94877	2.97418	78	Distal Intergenic	3	12813464	12815677	2214	1	Glyma.02G128200	Glyma.02G128200.2	-10818
411	Gm02	12959695	12960171	477	*	W4_peak_411	108	.	9.59285	14.7188	10.8621	272	Promoter	3	12958826	12964560	5735	1	Glyma.02G129300	Glyma.02G129300.1	869
412	Gm02	12983510	12983734	225	*	W4_peak_412	32	.	5.39753	6.42391	3.29921	91	Distal Intergenic	3	12990111	12999177	9067	2	Glyma.02G129500	Glyma.02G129500.1	15443
413	Gm02	13045514	13045861	348	*	W4_peak_413	68	.	7.24347	10.3842	6.85844	139	Promoter	3	13045451	13046688	1238	1	Glyma.02G129900	Glyma.02G129900.1	63
414	Gm02	13052401	13052729	329	*	W4_peak_414	137	.	11.1032	17.7737	13.7065	155	Promoter	3	13052350	13053549	1200	1	Glyma.02G130000	Glyma.02G130000.1	51
415	Gm02	13105868	13106286	419	*	W4_peak_415	403	.	21.8432	45.4254	40.3786	184	Distal Intergenic	3	13119766	13121895	2130	1	Glyma.02G130400	Glyma.02G130400.1	-13480
416	Gm02	13582472	13582863	392	*	W4_peak_416	29	.	4.06139	5.97086	2.99495	111	Distal Intergenic	3	13594114	13596688	2575	2	Glyma.02G118116	Glyma.02G118116.1	13825
417	Gm02	14058428	14058676	249	*	W4_peak_417	68	.	7.07566	10.3842	6.85844	169	Promoter	3	14058014	14065570	7557	1	Glyma.02G131900	Glyma.02G131900.1	414
418	Gm02	14244555	14244773	219	*	W4_peak_418	22	.	4.72628	5.20988	2.27185	70	Exon (Glyma.02G133500.1/Glyma.02G133500, exon 6 of 18)	3	14241070	14252458	11389	1	Glyma.02G133500	Glyma.02G133500.1	3485
419	Gm02	14303934	14304144	211	*	W4_peak_419	56	.	6.90784	9.01699	5.62663	76	Promoter	3	14302767	14304182	1416	2	Glyma.02G134200	Glyma.02G134200.1	38
420	Gm02	14842287	14842510	224	*	W4_peak_420	22	.	4.55847	5.20988	2.27185	67	Exon (Glyma.02G139300.1/Glyma.02G139300, exon 3 of 9)	3	14840873	14846004	5132	1	Glyma.02G139300	Glyma.02G139300.1	1414
421	Gm02	14881078	14881331	254	*	W4_peak_421	56	.	6.26364	9.08008	5.67425	98	Distal Intergenic	3	14866728	14872135	5408	2	Glyma.02G139432	Glyma.02G139432.1	-8943
422	Gm02	15084711	15085069	359	*	W4_peak_422	156	.	11.6639	19.7822	15.6141	195	Intron (Glyma.02G141900.1/Glyma.02G141900, intron 2 of 4)	3	15080848	15089827	8980	2	Glyma.02G141900	Glyma.02G141900.1	4758
423	Gm02	15714466	15714751	286	*	W4_peak_423	13	.	4.05503	4.06163	1.33293	148	Promoter	3	15712038	15713834	1797	2	Glyma.02G148200	Glyma.02G148200.1	-632
424	Gm02	15737816	15738076	261	*	W4_peak_424	56	.	6.74003	9.01699	5.62663	119	Promoter	3	15736896	15739309	2414	1	Glyma.02G148500	Glyma.02G148500.11	920
425	Gm02	15804019	15804269	251	*	W4_peak_425	94	.	8.41816	13.2384	9.4994	113	Promoter	3	15803059	15804294	1236	2	Glyma.02G149500	Glyma.02G149500.1	25
426	Gm02	16344627	16344873	247	*	W4_peak_426	44	.	5.73316	7.69514	4.42761	120	Promoter	3	16345278	16345454	177	2	Glyma.02G155500	Glyma.02G155500.1	581
427	Gm02	16355653	16355902	250	*	W4_peak_427	13	.	3.74205	4.07966	1.33293	132	Distal Intergenic	3	16350879	16352952	2074	2	Glyma.02G155701	Glyma.02G155701.1	-2701
428	Gm02	16462212	16462462	251	*	W4_peak_428	56	.	6.57222	9.01699	5.62663	76	Distal Intergenic	3	16388026	16389813	1788	2	Glyma.02G155902	Glyma.02G155902.1	-72399
429	Gm02	16611764	16612010	247	*	W4_peak_429	56	.	6.40441	9.01699	5.62663	136	Distal Intergenic	3	16565845	16568428	2584	2	Glyma.02G156000	Glyma.02G156000.1	-43336
430	Gm02	16622810	16623127	318	*	W4_peak_430	151	.	11.6066	19.3439	15.1848	174	Distal Intergenic	3	16565845	16568428	2584	2	Glyma.02G156000	Glyma.02G156000.1	-54382
431	Gm02	16866624	16866919	296	*	W4_peak_431	114	.	9.43198	15.2825	11.4072	126	Distal Intergenic	3	16737084	16739911	2828	2	Glyma.02G156100	Glyma.02G156100.1	-126713
432	Gm02	16976165	16976377	213	*	W4_peak_432	32	.	5.22972	6.42391	3.29921	93	Distal Intergenic	3	16998796	17000898	2103	2	Glyma.02G156400	Glyma.02G156400.1	24521
433	Gm02	17066673	17067005	333	*	W4_peak_433	151	.	11.271	19.3439	15.1848	168	Distal Intergenic	3	17094317	17096419	2103	2	Glyma.02G156500	Glyma.02G156500.1	29414
434	Gm02	17153691	17153954	264	*	W4_peak_434	56	.	6.57222	9.01699	5.62663	119	Distal Intergenic	3	17118557	17119242	686	2	Glyma.02G156700	Glyma.02G156700.1	-34449
435	Gm02	17157329	17157605	277	*	W4_peak_435	114	.	9.58312	15.3529	11.4716	140	Distal Intergenic	3	17118557	17119242	686	2	Glyma.02G156700	Glyma.02G156700.1	-38087
436	Gm02	17507917	17508149	233	*	W4_peak_436	56	.	6.57222	9.01699	5.62663	102	Distal Intergenic	3	17505171	17505431	261	1	Glyma.02G157750	Glyma.02G157750.1	2746
437	Gm02	17511661	17511896	236	*	W4_peak_437	29	.	4.70265	5.94877	2.97418	98	Distal Intergenic	3	17505171	17505431	261	1	Glyma.02G157750	Glyma.02G157750.1	6490
438	Gm02	17644228	17644438	211	*	W4_peak_438	44	.	5.90097	7.69514	4.42761	101	Distal Intergenic	3	17675368	17677617	2250	2	Glyma.02G158000	Glyma.02G158000.1	33179
439	Gm02	17794978	17795334	357	*	W4_peak_439	88	.	7.70455	12.5229	8.86731	154	Distal Intergenic	3	17735703	17735942	240	2	Glyma.02G158600	Glyma.02G158600.1	-59036
440	Gm02	18076925	18077142	218	*	W4_peak_440	32	.	5.56534	6.42391	3.29921	109	Intron (Glyma.02G159200.1/Glyma.02G159200, intron 2 of 4)	3	18074260	18078385	4126	2	Glyma.02G159200	Glyma.02G159200.1	1243
441	Gm02	18199212	18199500	289	*	W4_peak_441	44	.	6.23659	7.69514	4.42761	139	Distal Intergenic	3	18179697	18179858	162	1	Glyma.02G159800	Glyma.02G159800.1	19515
442	Gm02	18257001	18257271	271	*	W4_peak_442	43	.	4.73611	7.53305	4.36803	135	Distal Intergenic	3	18212384	18234881	22498	2	Glyma.02G159900	Glyma.02G159900.1	-22120
443	Gm02	18317594	18317938	345	*	W4_peak_443	108	.	9.25722	14.7188	10.8621	158	Distal Intergenic	3	18212384	18234881	22498	2	Glyma.02G159900	Glyma.02G159900.1	-82713
444	Gm02	18339405	18339719	315	*	W4_peak_444	159	.	10.8265	20.1225	15.9441	147	Distal Intergenic	3	18212384	18234881	22498	2	Glyma.02G159900	Glyma.02G159900.1	-104524
445	Gm02	18397466	18397679	214	*	W4_peak_445	44	.	5.73316	7.69514	4.42761	141	Distal Intergenic	3	18503919	18508667	4749	2	Glyma.02G160100	Glyma.02G160100.2	110988
446	Gm02	18597220	18597528	309	*	W4_peak_446	56	.	6.90784	9.01699	5.62663	141	Distal Intergenic	3	18515055	18516721	1667	2	Glyma.02G160251	Glyma.02G160251.1	-80499
447	Gm02	18983077	18983299	223	*	W4_peak_447	44	.	5.73316	7.69514	4.42761	74	Distal Intergenic	3	18957138	18961913	4776	2	Glyma.02G160400	Glyma.02G160400.2	-21164
448	Gm02	19055874	19056194	321	*	W4_peak_448	110	.	8.78523	14.9606	11.0891	187	Distal Intergenic	3	19098368	19100872	2505	2	Glyma.02G160500	Glyma.02G160500.2	44678
449	Gm02	19091971	19092221	251	*	W4_peak_449	68	.	7.24347	10.3842	6.85844	141	Distal Intergenic	3	19098368	19100872	2505	2	Glyma.02G160500	Glyma.02G160500.2	8651
450	Gm02	19141651	19141878	228	*	W4_peak_450	64	.	7.14069	9.8909	6.47625	79	Distal Intergenic	3	19143642	19144544	903	1	Glyma.02G160700	Glyma.02G160700.2	-1764
451	Gm02	19198454	19198778	325	*	W4_peak_451	78	.	8.06366	11.4519	7.89601	171	Distal Intergenic	3	19151232	19165999	14768	2	Glyma.02G160900	Glyma.02G160900.2	-32455
452	Gm02	19506075	19506334	260	*	W4_peak_452	56	.	6.40441	9.01699	5.62663	137	Distal Intergenic	3	19655795	19658864	3070	1	Glyma.02G161100	Glyma.02G161100.1	-149461
453	Gm02	19948164	19948523	360	*	W4_peak_453	137	.	10.5997	17.7737	13.7065	195	Distal Intergenic	3	20105359	20110823	5465	1	Glyma.02G161200	Glyma.02G161200.1	-156836
454	Gm02	20062011	20062336	326	*	W4_peak_454	213	.	14.1238	25.8734	21.3981	128	Distal Intergenic	3	20105359	20110823	5465	1	Glyma.02G161200	Glyma.02G161200.1	-43023
455	Gm02	20092304	20092553	250	*	W4_peak_455	56	.	6.57222	9.01699	5.62663	143	Distal Intergenic	3	20105359	20110823	5465	1	Glyma.02G161200	Glyma.02G161200.1	-12806
456	Gm02	20094165	20094375	211	*	W4_peak_456	68	.	7.41128	10.3842	6.85844	103	Distal Intergenic	3	20105359	20110823	5465	1	Glyma.02G161200	Glyma.02G161200.1	-10984
457	Gm02	20684825	20685172	348	*	W4_peak_457	110	.	8.66515	14.9606	11.0891	179	Distal Intergenic	3	20705485	20707591	2107	1	Glyma.02G161566	Glyma.02G161566.1	-20313
458	Gm02	20740333	20740555	223	*	W4_peak_458	56	.	5.8463	8.97157	5.62663	139	Distal Intergenic	3	20705485	20707591	2107	1	Glyma.02G161566	Glyma.02G161566.1	34848
459	Gm02	20760981	20761233	253	*	W4_peak_459	32	.	5.39753	6.42391	3.29921	144	Distal Intergenic	3	20705485	20707591	2107	1	Glyma.02G161566	Glyma.02G161566.1	55496
460	Gm02	20761971	20762210	240	*	W4_peak_460	44	.	5.90097	7.69514	4.42761	130	Distal Intergenic	3	20705485	20707591	2107	1	Glyma.02G161566	Glyma.02G161566.1	56486
461	Gm02	21410560	21410878	319	*	W4_peak_461	165	.	12.1755	20.7422	16.5582	147	Distal Intergenic	3	21457645	21460432	2788	1	Glyma.02G161600	Glyma.02G161600.2	-46767
462	Gm02	21429615	21429971	357	*	W4_peak_462	230	.	15.2985	27.5615	23.0325	183	Distal Intergenic	3	21457645	21460432	2788	1	Glyma.02G161600	Glyma.02G161600.2	-27674
463	Gm02	21451838	21452066	229	*	W4_peak_463	32	.	5.22972	6.42391	3.29921	151	Distal Intergenic	3	21457645	21460432	2788	1	Glyma.02G161600	Glyma.02G161600.2	-5579
464	Gm02	21588059	21588281	223	*	W4_peak_464	32	.	5.06191	6.42391	3.29921	113	Distal Intergenic	3	21624011	21637497	13487	2	Glyma.02G162000	Glyma.02G162000.1	49216
465	Gm02	22022335	22022616	282	*	W4_peak_465	68	.	7.57909	10.3842	6.85844	130	Intron (Glyma.02G162300.9/Glyma.02G162300, intron 6 of 13)	3	22005421	22030306	24886	2	Glyma.02G162300	Glyma.02G162300.1	7690
466	Gm02	22025073	22025394	322	*	W4_peak_466	99	.	8.425	13.7287	9.97127	163	Intron (Glyma.02G162300.9/Glyma.02G162300, intron 6 of 13)	3	22005421	22030306	24886	2	Glyma.02G162300	Glyma.02G162300.1	4912
467	Gm02	22197622	22197853	232	*	W4_peak_467	77	.	7.46439	11.3449	7.79017	88	Distal Intergenic	3	22005418	22030311	24894	2	Glyma.02G162300	Glyma.02G162300.9	-167311
468	Gm02	22413409	22413690	282	*	W4_peak_468	68	.	7.07566	10.3842	6.85844	136	Distal Intergenic	3	22430723	22436244	5522	1	Glyma.02G162500	Glyma.02G162500.1	-17033
469	Gm02	22479235	22479471	237	*	W4_peak_469	56	.	6.74003	9.01699	5.62663	79	Distal Intergenic	3	22462249	22463972	1724	1	Glyma.02G162700	Glyma.02G162700.1	16986
470	Gm02	22661745	22661955	211	*	W4_peak_470	32	.	5.06191	6.42391	3.29921	111	Intron (Glyma.02G163200.2/Glyma.02G163200, intron 4 of 13)	3	22655945	22675670	19726	2	Glyma.02G163200	Glyma.02G163200.3	13715
471	Gm02	22815264	22815611	348	*	W4_peak_471	151	.	10.491	19.2285	15.1299	153	Distal Intergenic	3	22842074	22850472	8399	2	Glyma.02G163300	Glyma.02G163300.1	34861
472	Gm02	23193272	23193551	280	*	W4_peak_472	44	.	5.73316	7.69514	4.42761	135	Distal Intergenic	3	23252788	23262007	9220	1	Glyma.02G163800	Glyma.02G163800.1	-59237
473	Gm02	23282202	23282475	274	*	W4_peak_473	67	.	6.74394	10.1966	6.75578	123	Distal Intergenic	3	23252788	23262007	9220	1	Glyma.02G163800	Glyma.02G163800.5	29414
474	Gm02	23506109	23506326	218	*	W4_peak_474	68	.	7.41128	10.3842	6.85844	145	Intron (Glyma.02G163900.2/Glyma.02G163900, intron 8 of 9)	3	23495598	23511004	15407	1	Glyma.02G163900	Glyma.02G163900.1	10511
475	Gm02	23594852	23595074	223	*	W4_peak_475	32	.	5.06191	6.42391	3.29921	55	Distal Intergenic	3	23601029	23605095	4067	2	Glyma.02G164100	Glyma.02G164100.1	10021
476	Gm02	23665404	23665614	211	*	W4_peak_476	31	.	5.03877	6.08414	3.10582	114	Distal Intergenic	3	23601029	23605095	4067	2	Glyma.02G164100	Glyma.02G164100.6	-60309
477	Gm02	23740752	23740991	240	*	W4_peak_477	32	.	5.22972	6.42391	3.29921	114	Distal Intergenic	3	23601029	23605095	4067	2	Glyma.02G164100	Glyma.02G164100.6	-135657
478	Gm02	23827700	23828051	352	*	W4_peak_478	151	.	11.6066	19.3439	15.1848	181	Distal Intergenic	3	24046012	24048673	2662	2	Glyma.02G164116	Glyma.02G164116.1	220622
479	Gm02	23884212	23884517	306	*	W4_peak_479	159	.	10.7064	20.1225	15.9441	175	Distal Intergenic	3	24046012	24048673	2662	2	Glyma.02G164116	Glyma.02G164116.1	164156
480	Gm02	24391203	24391517	315	*	W4_peak_480	86	.	7.76479	12.2835	8.6433	129	Distal Intergenic	3	24418296	24420585	2290	2	Glyma.02G164148	Glyma.02G164148.1	29068
481	Gm02	24678958	24679234	277	*	W4_peak_481	127	.	10.3184	16.7566	12.7782	152	Distal Intergenic	3	24604259	24608436	4178	2	Glyma.02G164164	Glyma.02G164164.1	-70522
482	Gm02	24691038	24691251	214	*	W4_peak_482	20	.	4.34307	4.82426	2.04979	95	Distal Intergenic	3	24604259	24608436	4178	2	Glyma.02G164164	Glyma.02G164164.1	-82602
483	Gm02	24760440	24760665	226	*	W4_peak_483	56	.	6.90784	9.01699	5.62663	101	Distal Intergenic	3	24604259	24608436	4178	2	Glyma.02G164164	Glyma.02G164164.1	-152004
484	Gm02	25016615	25016881	267	*	W4_peak_484	56	.	6.90784	9.01699	5.62663	102	Distal Intergenic	3	25010094	25010234	141	2	Glyma.02G164180	Glyma.02G164180.1	-6381
485	Gm02	25175532	25175753	222	*	W4_peak_485	44	.	6.06878	7.69514	4.42761	89	Distal Intergenic	3	25290978	25293376	2399	2	Glyma.02G164400	Glyma.02G164400.1	117623
486	Gm02	25428272	25428557	286	*	W4_peak_486	122	.	10.0963	16.2313	12.2635	160	Distal Intergenic	3	25320997	25322431	1435	1	Glyma.02G164500	Glyma.02G164500.1	107275
487	Gm02	25555105	25555450	346	*	W4_peak_487	166	.	12.2778	20.9405	16.695	169	Distal Intergenic	3	25746967	25772397	25431	1	Glyma.02G164700	Glyma.02G164700.10	-191517
488	Gm02	25763660	25763927	268	*	W4_peak_488	44	.	6.23659	7.69514	4.42761	122	Intron (Glyma.02G164700.10/Glyma.02G164700, intron 13 of 17)	3	25747105	25772584	25480	1	Glyma.02G164700	Glyma.02G164700.8	16555
489	Gm02	25786354	25786690	337	*	W4_peak_489	122	.	9.92847	16.2313	12.2635	165	Distal Intergenic	3	25747105	25772584	25480	1	Glyma.02G164700	Glyma.02G164700.8	39249
490	Gm02	25865240	25865491	252	*	W4_peak_490	99	.	8.425	13.7287	9.97127	123	Distal Intergenic	3	25747105	25772584	25480	1	Glyma.02G164700	Glyma.02G164700.8	118135
491	Gm02	26143129	26143395	267	*	W4_peak_491	44	.	6.23659	7.69514	4.42761	95	Intron (Glyma.02G165400.1/Glyma.02G165400, intron 4 of 8)	3	26131640	26164124	32485	1	Glyma.02G165400	Glyma.02G165400.1	11489
492	Gm02	26531771	26532012	242	*	W4_peak_492	32	.	5.22972	6.42391	3.29921	126	Distal Intergenic	3	26405184	26405675	492	1	Glyma.02G165700	Glyma.02G165700.1	126587
493	Gm02	26647452	26647670	219	*	W4_peak_493	44	.	5.73316	7.69514	4.42761	80	Intron (Glyma.02G165800.1/Glyma.02G165800, intron 9 of 17)	3	26637620	26667436	29817	2	Glyma.02G165800	Glyma.02G165800.3	19766
494	Gm02	26675884	26676179	296	*	W4_peak_494	32	.	5.06191	6.42391	3.29921	104	Distal Intergenic	3	26634937	26667443	32507	2	Glyma.02G165800	Glyma.02G165800.4	-8441
495	Gm02	26869192	26869557	366	*	W4_peak_495	166	.	12.4457	20.9405	16.695	181	Distal Intergenic	3	26841072	26862333	21262	2	Glyma.02G166100	Glyma.02G166100.5	-6859
496	Gm02	27062930	27063163	234	*	W4_peak_496	44	.	6.23659	7.69514	4.42761	104	Exon (Glyma.02G166400.1/Glyma.02G166400, exon 2 of 2)	3	27060529	27063440	2912	1	Glyma.02G166400	Glyma.02G166400.1	2401
497	Gm02	27080555	27080819	265	*	W4_peak_497	44	.	6.23659	7.69514	4.42761	130	Distal Intergenic	3	27060529	27063440	2912	1	Glyma.02G166400	Glyma.02G166400.1	20026
498	Gm02	27113006	27113218	213	*	W4_peak_498	52	.	6.65563	8.57493	5.28065	88	Distal Intergenic	3	27060529	27063440	2912	1	Glyma.02G166400	Glyma.02G166400.1	52477
499	Gm02	27964464	27964804	341	*	W4_peak_499	110	.	8.78523	14.9606	11.0891	172	Distal Intergenic	3	27911424	27951874	40451	2	Glyma.02G168900	Glyma.02G168900.1	-12590
500	Gm02	28300910	28301130	221	*	W4_peak_500	32	.	4.89409	6.42391	3.29921	152	Promoter	3	28298350	28301667	3318	2	Glyma.02G170366	Glyma.02G170366.2	537
501	Gm02	28513693	28513925	233	*	W4_peak_501	81	.	8.08253	11.7925	8.15889	104	Distal Intergenic	3	28485684	28502593	16910	1	Glyma.02G170500	Glyma.02G170500.5	28009
502	Gm02	28897063	28897486	424	*	W4_peak_502	495	.	25.1994	54.909	49.5655	209	Distal Intergenic	3	28873564	28875910	2347	2	Glyma.02G171600	Glyma.02G171600.1	-21153
503	Gm02	28903987	28904276	290	*	W4_peak_503	108	.	9.42503	14.7188	10.8621	138	Distal Intergenic	3	28873564	28875910	2347	2	Glyma.02G171600	Glyma.02G171600.1	-28077
504	Gm02	29119611	29119916	306	*	W4_peak_504	44	.	5.90097	7.69514	4.42761	172	Distal Intergenic	3	29126962	29129550	2589	1	Glyma.02G172200	Glyma.02G172200.1	-7046
505	Gm02	29153297	29153509	213	*	W4_peak_505	32	.	5.22972	6.42391	3.29921	94	Distal Intergenic	3	29126962	29129550	2589	1	Glyma.02G172200	Glyma.02G172200.1	26335
506	Gm02	29182063	29182300	238	*	W4_peak_506	22	.	3.85556	5.08049	2.27185	146	Distal Intergenic	3	29218483	29221172	2690	2	Glyma.02G172300	Glyma.02G172300.2	38872
507	Gm02	29291896	29292147	252	*	W4_peak_507	56	.	6.40441	9.01699	5.62663	160	Distal Intergenic	3	29310182	29315701	5520	2	Glyma.02G172700	Glyma.02G172700.1	23554
508	Gm02	29304861	29305102	242	*	W4_peak_508	44	.	5.90097	7.69514	4.42761	84	Distal Intergenic	3	29310182	29315701	5520	2	Glyma.02G172700	Glyma.02G172700.1	10599
509	Gm02	29333104	29333424	321	*	W4_peak_509	81	.	8.25034	11.7925	8.15889	127	Distal Intergenic	3	29310182	29315701	5520	2	Glyma.02G172700	Glyma.02G172700.1	-17403
510	Gm02	29519453	29519663	211	*	W4_peak_510	44	.	5.90097	7.69514	4.42761	136	Distal Intergenic	3	29524870	29525811	942	1	Glyma.02G173700	Glyma.02G173700.3	-5207
511	Gm02	29757504	29757728	225	*	W4_peak_511	32	.	5.56534	6.42391	3.29921	168	Distal Intergenic	3	29779828	29781296	1469	1	Glyma.02G174300	Glyma.02G174300.1	-22100
512	Gm02	30083985	30084289	305	*	W4_peak_512	68	.	7.07566	10.3842	6.85844	142	Distal Intergenic	3	30050922	30064166	13245	2	Glyma.02G175400	Glyma.02G175400.10	-19819
513	Gm02	30169915	30170126	212	*	W4_peak_513	37	.	5.06288	6.95302	3.79692	93	Distal Intergenic	3	30171265	30175679	4415	1	Glyma.02G175500	Glyma.02G175500.1	-1139
514	Gm02	30171706	30171955	250	*	W4_peak_514	32	.	4.89409	6.42391	3.29921	110	Promoter	3	30171265	30175679	4415	1	Glyma.02G175500	Glyma.02G175500.1	441
515	Gm02	30313968	30314343	376	*	W4_peak_515	154	.	8.89874	19.6141	15.4525	174	Distal Intergenic	3	30348496	30348669	174	1	Glyma.02G175600	Glyma.02G175600.1	-34153
516	Gm02	30832645	30832855	211	*	W4_peak_516	32	.	5.39753	6.42391	3.29921	95	Distal Intergenic	3	30840027	30840227	201	1	Glyma.02G176400	Glyma.02G176400.1	-7172
517	Gm02	30835125	30835415	291	*	W4_peak_517	68	.	7.57909	10.3842	6.85844	159	Distal Intergenic	3	30840027	30840227	201	1	Glyma.02G176400	Glyma.02G176400.1	-4612
518	Gm02	31071831	31072042	212	*	W4_peak_518	22	.	4.55847	5.20988	2.27185	160	Distal Intergenic	3	31113981	31119717	5737	1	Glyma.02G176900	Glyma.02G176900.1	-41939
519	Gm02	31530026	31530251	226	*	W4_peak_519	32	.	5.56534	6.42391	3.29921	93	Distal Intergenic	3	31506018	31508626	2609	2	Glyma.02G177800	Glyma.02G177800.3	-21400
520	Gm02	31580415	31580660	246	*	W4_peak_520	44	.	6.23659	7.69514	4.42761	66	Distal Intergenic	3	31589522	31590222	701	2	Glyma.02G177900	Glyma.02G177900.1	9562
521	Gm02	32839269	32839630	362	*	W4_peak_521	29	.	4.70265	5.94877	2.97418	154	Distal Intergenic	3	32814744	32817104	2361	2	Glyma.02G181350	Glyma.02G181350.1	-22165
522	Gm02	32994205	32994582	378	*	W4_peak_522	32	.	5.22972	6.42391	3.29921	85	Distal Intergenic	3	32975897	32977381	1485	1	Glyma.02G182000	Glyma.02G182000.2	18308
523	Gm02	33639817	33640063	247	*	W4_peak_523	44	.	5.90097	7.69514	4.42761	120	Distal Intergenic	3	33625610	33628091	2482	2	Glyma.02G183500	Glyma.02G183500.7	-11726
524	Gm02	34329587	34329878	292	*	W4_peak_524	81	.	8.25034	11.7925	8.15889	165	Distal Intergenic	3	34284274	34287806	3533	1	Glyma.02G184800	Glyma.02G184800.1	45313
525	Gm02	34561578	34561788	211	*	W4_peak_525	32	.	5.22972	6.42391	3.29921	127	Distal Intergenic	3	34571080	34582039	10960	1	Glyma.02G185300	Glyma.02G185300.1	-9292
526	Gm02	34569592	34569910	319	*	W4_peak_526	94	.	8.41816	13.2384	9.4994	187	Distal Intergenic	3	34571080	34582039	10960	1	Glyma.02G185300	Glyma.02G185300.1	-1170
527	Gm02	34589201	34589700	500	*	W4_peak_527	300	.	8.23939	34.8116	30.0849	243	Distal Intergenic	3	34572295	34582204	9910	1	Glyma.02G185300	Glyma.02G185300.2	16906
528	Gm02	34626714	34627009	296	*	W4_peak_528	94	.	8.58597	13.2384	9.4994	159	Distal Intergenic	3	34650511	34651913	1403	2	Glyma.02G185400	Glyma.02G185400.1	24904
529	Gm02	34779513	34779743	231	*	W4_peak_529	56	.	6.38371	9.08008	5.67425	137	Distal Intergenic	3	34757338	34762140	4803	2	Glyma.02G185500	Glyma.02G185500.3	-17373
530	Gm02	34988474	34988702	229	*	W4_peak_530	44	.	5.90097	7.69514	4.42761	91	Distal Intergenic	3	34943253	34947516	4264	1	Glyma.02G185900	Glyma.02G185900.1	45221
531	Gm02	35005276	35005537	262	*	W4_peak_531	81	.	7.74691	11.7925	8.15889	153	Distal Intergenic	3	34943253	34947516	4264	1	Glyma.02G185900	Glyma.02G185900.1	62023
532	Gm02	35037335	35037556	222	*	W4_peak_532	44	.	5.73316	7.69514	4.42761	103	Distal Intergenic	3	34943253	34947516	4264	1	Glyma.02G185900	Glyma.02G185900.1	94082
533	Gm02	35205631	35205938	308	*	W4_peak_533	197	.	13.956	24.2064	19.7958	148	Distal Intergenic	3	35256545	35258527	1983	2	Glyma.02G186000	Glyma.02G186000.1	52589
534	Gm02	35418258	35418527	270	*	W4_peak_534	68	.	7.41128	10.3842	6.85844	145	Distal Intergenic	3	35392389	35392831	443	1	Glyma.02G186250	Glyma.02G186250.1	25869
535	Gm02	35793953	35794372	420	*	W4_peak_535	246	.	15.9697	29.2697	24.6947	195	Distal Intergenic	3	35867086	35874266	7181	2	Glyma.02G186600	Glyma.02G186600.1	79894
536	Gm02	35966846	35967181	336	*	W4_peak_536	116	.	9.43956	15.5414	11.6589	144	Distal Intergenic	3	35895745	35906331	10587	1	Glyma.02G186700	Glyma.02G186700.1	71101
537	Gm02	36004677	36004940	264	*	W4_peak_537	78	.	6.62597	11.3763	7.82125	168	Distal Intergenic	3	35895745	35906331	10587	1	Glyma.02G186700	Glyma.02G186700.1	108932
538	Gm02	36080919	36081285	367	*	W4_peak_538	182	.	13.1169	22.5617	18.2408	188	Distal Intergenic	3	36115043	36119554	4512	1	Glyma.02G186800	Glyma.02G186800.2	-33758
539	Gm02	36537787	36538039	253	*	W4_peak_539	77	.	7.34432	11.3449	7.79017	105	Distal Intergenic	3	36561492	36562539	1048	2	Glyma.02G187500	Glyma.02G187500.1	24500
540	Gm02	36656232	36656442	211	*	W4_peak_540	29	.	4.9428	5.94877	2.97418	160	Distal Intergenic	3	36667206	36670727	3522	1	Glyma.02G188000	Glyma.02G188000.2	-10764
541	Gm02	36861220	36861574	355	*	W4_peak_541	122	.	9.92847	16.2313	12.2635	161	Intron (Glyma.02G188300.1/Glyma.02G188300, intron 2 of 11)	3	36850990	36870288	19299	2	Glyma.02G188300	Glyma.02G188300.1	8714
542	Gm02	36959439	36959726	288	*	W4_peak_542	94	.	8.58597	13.2384	9.4994	127	Distal Intergenic	3	36910266	36911754	1489	2	Glyma.02G188600	Glyma.02G188600.1	-47685
543	Gm02	37351366	37351664	299	*	W4_peak_543	151	.	11.6066	19.3439	15.1848	152	Distal Intergenic	3	37418565	37426605	8041	2	Glyma.02G189600	Glyma.02G189600.1	74941
544	Gm02	37360064	37360358	295	*	W4_peak_544	68	.	7.41128	10.3842	6.85844	169	Distal Intergenic	3	37418565	37426605	8041	2	Glyma.02G189600	Glyma.02G189600.1	66247
545	Gm02	37395442	37395697	256	*	W4_peak_545	44	.	5.73316	7.69514	4.42761	133	Distal Intergenic	3	37418565	37426605	8041	2	Glyma.02G189600	Glyma.02G189600.1	30908
546	Gm02	37442438	37442648	211	*	W4_peak_546	32	.	5.22972	6.42391	3.29921	90	Distal Intergenic	3	37418565	37426605	8041	2	Glyma.02G189600	Glyma.02G189600.1	-15833
547	Gm02	37594565	37594830	266	*	W4_peak_547	68	.	7.57909	10.3842	6.85844	138	Distal Intergenic	3	37624725	37626387	1663	2	Glyma.02G190201	Glyma.02G190201.2	31557
548	Gm02	37659829	37660039	211	*	W4_peak_548	32	.	5.22972	6.42391	3.29921	125	Distal Intergenic	3	37672336	37677217	4882	1	Glyma.02G190600	Glyma.02G190600.2	-12297
549	Gm02	37905000	37905400	401	*	W4_peak_549	88	.	7.82462	12.5229	8.86731	206	Distal Intergenic	3	37919497	37921151	1655	1	Glyma.02G191000	Glyma.02G191000.2	-14097
550	Gm02	37937439	37937661	223	*	W4_peak_550	44	.	5.90097	7.69514	4.42761	120	Distal Intergenic	3	37938368	37943818	5451	2	Glyma.02G191100	Glyma.02G191100.1	6157
551	Gm02	38087189	38087462	274	*	W4_peak_551	81	.	7.74691	11.7925	8.15889	137	Distal Intergenic	3	38056392	38057990	1599	2	Glyma.02G191900	Glyma.02G191900.1	-29199
552	Gm02	38173920	38174143	224	*	W4_peak_552	44	.	6.23659	7.69514	4.42761	126	Intron (Glyma.02G192200.1/Glyma.02G192200, intron 2 of 6)	3	38170676	38178753	8078	1	Glyma.02G192200	Glyma.02G192200.1	3244
553	Gm02	38497116	38497584	469	*	W4_peak_553	208	.	14.1322	25.2439	20.8222	259	Distal Intergenic	3	38513954	38517458	3505	1	Glyma.02G193700	Glyma.02G193700.1	-16370
554	Gm02	38507092	38507334	243	*	W4_peak_554	66	.	7.08308	10.0372	6.61392	95	Distal Intergenic	3	38513954	38517458	3505	1	Glyma.02G193700	Glyma.02G193700.1	-6620
555	Gm02	38609183	38609470	288	*	W4_peak_555	47	.	5.54318	7.99793	4.71159	138	Distal Intergenic	3	38614192	38614698	507	2	Glyma.02G194400	Glyma.02G194400.1	5228
556	Gm02	39187238	39187460	223	*	W4_peak_556	32	.	5.06191	6.42391	3.29921	85	Distal Intergenic	3	39191903	39194494	2592	2	Glyma.02G196900	Glyma.02G196900.1	7034
557	Gm02	39214672	39214988	317	*	W4_peak_557	122	.	10.2641	16.2313	12.2635	155	Distal Intergenic	3	39191903	39194494	2592	2	Glyma.02G196900	Glyma.02G196900.1	-20178
558	Gm02	39401176	39401431	256	*	W4_peak_558	37	.	5.48162	6.93034	3.78896	155	Distal Intergenic	3	39356343	39360377	4035	2	Glyma.02G197350	Glyma.02G197350.1	-40799
559	Gm02	39401966	39402185	220	*	W4_peak_559	43	.	5.97643	7.47385	4.31044	139	Distal Intergenic	3	39356343	39360377	4035	2	Glyma.02G197350	Glyma.02G197350.1	-41589
560	Gm02	39480792	39481047	256	*	W4_peak_560	68	.	7.07566	10.3842	6.85844	177	Promoter	3	39480499	39481854	1356	1	Glyma.02G197600	Glyma.02G197600.1	293
561	Gm02	39556746	39556959	214	*	W4_peak_561	44	.	5.73316	7.69514	4.42761	142	Distal Intergenic	3	39545213	39546412	1200	2	Glyma.02G197900	Glyma.02G197900.1	-10334
562	Gm02	39888305	39888525	221	*	W4_peak_562	56	.	6.40441	9.01699	5.62663	99	Distal Intergenic	3	39879285	39884371	5087	1	Glyma.02G198700	Glyma.02G198700.1	9020
563	Gm02	39941422	39941711	290	*	W4_peak_563	166	.	12.2778	20.9405	16.695	140	Distal Intergenic	3	39944890	39949591	4702	2	Glyma.02G199100	Glyma.02G199100.1	7880
564	Gm02	40254059	40254377	319	*	W4_peak_564	122	.	10.2641	16.2313	12.2635	147	Distal Intergenic	3	40262847	40270262	7416	1	Glyma.02G200600	Glyma.02G200600.1	-8470
565	Gm02	40329687	40329897	211	*	W4_peak_565	32	.	5.22972	6.42391	3.29921	51	Promoter	3	40327849	40329881	2033	2	Glyma.02G201100	Glyma.02G201100.1	0
566	Gm02	40652289	40652631	343	*	W4_peak_566	108	.	9.76066	14.7188	10.8621	167	Distal Intergenic	3	40656599	40662916	6318	2	Glyma.02G203000	Glyma.02G203000.1	10285
567	Gm02	40758820	40759070	251	*	W4_peak_567	21	.	4.34242	4.98931	2.19911	150	Downstream (<=300bp)	3	40764898	40770252	5355	1	Glyma.02G203900	Glyma.02G203900.1	-5828
568	Gm02	40836846	40837093	248	*	W4_peak_568	68	.	7.24347	10.3842	6.85844	102	Promoter	3	40837076	40840858	3783	1	Glyma.02G204900	Glyma.02G204900.1	0
569	Gm02	41173393	41173658	266	*	W4_peak_569	32	.	5.56534	6.42391	3.29921	119	Intron (Glyma.02G208400.1/Glyma.02G208400, intron 3 of 6)	3	41172219	41177015	4797	1	Glyma.02G208400	Glyma.02G208400.1	1174
570	Gm02	41485832	41486097	266	*	W4_peak_570	68	.	7.57909	10.3842	6.85844	121	Promoter	3	41470293	41484871	14579	2	Glyma.02G211200	Glyma.02G211200.1	-961
571	Gm02	41636490	41636700	211	*	W4_peak_571	22	.	4.22284	5.20988	2.27185	138	Distal Intergenic	3	41651136	41653972	2837	2	Glyma.02G212400	Glyma.02G212400.1	17272
572	Gm02	42046655	42046876	222	*	W4_peak_572	56	.	6.57222	9.01699	5.62663	116	Promoter	3	42047634	42048825	1192	1	Glyma.02G215700	Glyma.02G215700.1	-758
573	Gm02	42340433	42340783	351	*	W4_peak_573	122	.	9.92847	16.2313	12.2635	177	Distal Intergenic	3	42353394	42355129	1736	1	Glyma.02G217900	Glyma.02G217900.2	-12611
574	Gm02	42546611	42546821	211	*	W4_peak_574	32	.	5.22972	6.42391	3.29921	118	Exon (Glyma.02G219200.1/Glyma.02G219200, exon 1 of 19)	3	42540134	42548354	8221	2	Glyma.02G219200	Glyma.02G219200.6	1533
575	Gm02	42830122	42830450	329	*	W4_peak_575	56	.	6.90784	9.01699	5.62663	174	Distal Intergenic	3	42831145	42833939	2795	2	Glyma.02G222400	Glyma.02G222400.2	3489
576	Gm02	42956505	42956804	300	*	W4_peak_576	108	.	9.08941	14.7188	10.8621	105	Distal Intergenic	3	42933015	42952491	19477	2	Glyma.02G223400	Glyma.02G223400.1	-4014
577	Gm02	43579066	43579461	396	*	W4_peak_577	56	.	6.90784	9.01699	5.62663	105	Promoter	3	43578633	43580096	1464	1	Glyma.02G230000	Glyma.02G230000.1	433
578	Gm02	43643196	43643406	211	*	W4_peak_578	13	.	3.86212	4.07966	1.33293	155	Promoter	3	43642428	43646850	4423	1	Glyma.02G230600	Glyma.02G230600.1	768
579	Gm02	43783595	43783870	276	*	W4_peak_579	128	.	8.21469	16.7955	12.8169	139	Distal Intergenic	3	43772912	43774938	2027	2	Glyma.02G232400	Glyma.02G232400.1	-8657
580	Gm02	43798138	43798468	331	*	W4_peak_580	137	.	10.1515	17.8627	13.7951	165	Distal Intergenic	3	43805999	43806740	742	1	Glyma.02G232500	Glyma.02G232500.1	-7531
581	Gm02	44249476	44249860	385	*	W4_peak_581	22	.	4.39066	5.20988	2.27185	314	Promoter	3	44245635	44249943	4309	2	Glyma.02G236500	Glyma.02G236500.1	83
582	Gm02	44332833	44333044	212	*	W4_peak_582	32	.	5.22972	6.42391	3.29921	89	Exon (Glyma.02G237000.1/Glyma.02G237000, exon 1 of 2)	3	44329277	44335229	5953	2	Glyma.02G237000	Glyma.02G237000.1	2185
583	Gm02	44445773	44446088	316	*	W4_peak_583	68	.	7.57909	10.3842	6.85844	134	Promoter	3	44445082	44446704	1623	2	Glyma.02G237900	Glyma.02G237900.1	616
584	Gm02	44615017	44615230	214	*	W4_peak_584	68	.	7.24347	10.3842	6.85844	154	Promoter	3	44613856	44615729	1874	2	Glyma.02G239400	Glyma.02G239400.1	499
585	Gm02	44942118	44942363	246	*	W4_peak_585	56	.	6.40441	9.01699	5.62663	125	Promoter	3	44941826	44946106	4281	1	Glyma.02G242700	Glyma.02G242700.2	292
586	Gm02	45633118	45633349	232	*	W4_peak_586	21	.	4.22235	4.98931	2.19911	149	Promoter	3	45632910	45637013	4104	1	Glyma.02G250600	Glyma.02G250600.4	208
587	Gm02	45865600	45865869	270	*	W4_peak_587	56	.	6.90784	9.01699	5.62663	130	Intron (Glyma.02G253100.1/Glyma.02G253100, intron 2 of 2)	3	45862069	45869658	7590	2	Glyma.02G253100	Glyma.02G253100.1	3789
588	Gm02	45954387	45954606	220	*	W4_peak_588	47	.	5.90341	7.99793	4.71159	137	Distal Intergenic	3	45958938	45964123	5186	2	Glyma.02G254300	Glyma.02G254300.1	9517
589	Gm02	46131553	46131763	211	*	W4_peak_589	22	.	4.72628	5.20988	2.27185	53	Exon (Glyma.02G256600.1/Glyma.02G256600, exon 4 of 5)	3	46129976	46135638	5663	2	Glyma.02G256600	Glyma.02G256600.3	3875
590	Gm02	46262035	46262250	216	*	W4_peak_590	44	.	6.23659	7.69514	4.42761	115	Intron (Glyma.02G257800.1/Glyma.02G257800, intron 17 of 25)	3	46250951	46254739	3789	2	Glyma.02G257700	Glyma.02G257700.1	-7296
591	Gm02	46460750	46461017	268	*	W4_peak_591	44	.	6.06878	7.69514	4.42761	111	Exon (Glyma.02G259300.1/Glyma.02G259300, exon 4 of 4)	3	46460481	46462926	2446	2	Glyma.02G259300	Glyma.02G259300.1	1909
592	Gm02	46521262	46521472	211	*	W4_peak_592	44	.	5.90097	7.69514	4.42761	105	Promoter	3	46517915	46521509	3595	2	Glyma.02G260300	Glyma.02G260300.2	37
593	Gm02	46589650	46589882	233	*	W4_peak_593	56	.	6.43086	8.93397	5.62663	124	Exon (Glyma.02G261600.1/Glyma.02G261600, exon 5 of 6)	3	46587071	46591181	4111	1	Glyma.02G261600	Glyma.02G261600.1	2579
594	Gm02	46854864	46855163	300	*	W4_peak_594	166	.	12.4457	20.9405	16.695	183	Distal Intergenic	3	46850878	46852288	1411	2	Glyma.02G265300	Glyma.02G265300.1	-2576
595	Gm02	47455649	47455882	234	*	W4_peak_595	47	.	5.54318	7.99793	4.71159	98	Promoter	3	47443413	47455608	12196	2	Glyma.02G272400	Glyma.02G272400.2	-41
596	Gm02	47583537	47583851	315	*	W4_peak_596	44	.	5.90097	7.69514	4.42761	157	Exon (Glyma.02G274500.12/Glyma.02G274500, exon 2 of 4)	3	47581755	47586666	4912	2	Glyma.02G274500	Glyma.02G274500.12	2815
597	Gm02	48585667	48585926	260	*	W4_peak_597	81	.	8.25034	11.7925	8.15889	130	Promoter	3	48584395	48585728	1334	2	Glyma.02G287100	Glyma.02G287100.2	0
598	Gm02	48595380	48595592	213	*	W4_peak_598	32	.	5.39753	6.42391	3.29921	73	Distal Intergenic	3	48591797	48594091	2295	2	Glyma.02G287300	Glyma.02G287300.1	-1289
599	Gm02	48987244	48987479	236	*	W4_peak_599	13	.	3.9822	4.07966	1.33293	177	Promoter	3	48986904	48987737	834	2	Glyma.02G292700	Glyma.02G292700.1	258
600	Gm02	50109388	50109726	339	*	W4_peak_600	122	.	10.0963	16.2313	12.2635	148	Promoter	3	50109604	50112177	2574	1	Glyma.02G309300	Glyma.02G309300.3	0
601	Gm02	50163532	50163746	215	*	W4_peak_601	32	.	5.39753	6.42391	3.29921	61	Intron (Glyma.02G310400.1/Glyma.02G310400, intron 5 of 8)	3	50165741	50166007	267	1	Glyma.02G310500	Glyma.02G310500.1	-1995
602	Gm03	69347	69637	291	*	W4_peak_602	21	.	4.4625	4.98931	2.19911	98	Distal Intergenic	4	72220	77239	5020	1	Glyma.03G000600	Glyma.03G000600.3	-2583
603	Gm03	281804	282095	292	*	W4_peak_603	32	.	5.56534	6.42391	3.29921	150	Promoter	4	281574	284854	3281	1	Glyma.03G003000	Glyma.03G003000.1	230
604	Gm03	482440	482773	334	*	W4_peak_604	166	.	12.4457	20.9405	16.695	190	Distal Intergenic	4	484093	491058	6966	2	Glyma.03G005400	Glyma.03G005400.1	8285
605	Gm03	949206	949416	211	*	W4_peak_605	22	.	4.22284	5.20988	2.27185	167	Distal Intergenic	4	943047	944628	1582	2	Glyma.03G009600	Glyma.03G009600.1	-4578
606	Gm03	992080	992307	228	*	W4_peak_606	44	.	6.06878	7.69514	4.42761	110	Distal Intergenic	4	991008	991574	567	1	Glyma.03G010100	Glyma.03G010100.1	1072
607	Gm03	998563	998861	299	*	W4_peak_607	94	.	8.41816	13.2384	9.4994	150	Distal Intergenic	4	995324	995902	579	2	Glyma.03G010300	Glyma.03G010300.1	-2661
608	Gm03	1317378	1317678	301	*	W4_peak_608	108	.	9.59285	14.7188	10.8621	157	Exon (Glyma.03G013000.1/Glyma.03G013000, exon 7 of 9)	4	1319522	1321238	1717	1	Glyma.03G013100	Glyma.03G013100.1	-1844
609	Gm03	1607389	1607780	392	*	W4_peak_609	22	.	4.55847	5.20988	2.27185	52	Distal Intergenic	4	1593660	1598976	5317	2	Glyma.03G016500	Glyma.03G016500.1	-8413
610	Gm03	1762570	1762794	225	*	W4_peak_610	37	.	5.06288	6.95302	3.79692	169	Distal Intergenic	4	1760333	1760836	504	2	Glyma.03G017700	Glyma.03G017700.4	-1734
611	Gm03	1771199	1771554	356	*	W4_peak_611	147	.	11.0159	18.8429	14.7487	205	Intron (Glyma.03G017800.1/Glyma.03G017800, intron 4 of 4)	4	1768758	1771760	3003	1	Glyma.03G017800	Glyma.03G017800.1	2441
612	Gm03	1783723	1784116	394	*	W4_peak_612	159	.	9.2916	20.1571	15.9786	213	Distal Intergenic	4	1787668	1789254	1587	1	Glyma.03G018102	Glyma.03G018102.1	-3552
613	Gm03	1785087	1785364	278	*	W4_peak_613	55	.	5.82837	8.86194	5.55821	107	Distal Intergenic	4	1787668	1789254	1587	1	Glyma.03G018102	Glyma.03G018102.1	-2304
614	Gm03	1865859	1866086	228	*	W4_peak_614	66	.	7.23014	10.0372	6.61392	114	Promoter	4	1860382	1866134	5753	2	Glyma.03G018900	Glyma.03G018900.1	48
615	Gm03	2035934	2036203	270	*	W4_peak_615	44	.	5.90097	7.69514	4.42761	138	Promoter	4	2031845	2037051	5207	2	Glyma.03G020100	Glyma.03G020100.3	848
616	Gm03	2699107	2699350	244	*	W4_peak_616	81	.	7.74691	11.7925	8.15889	103	Distal Intergenic	4	2689528	2690690	1163	1	Glyma.03G025200	Glyma.03G025200.1	9579
617	Gm03	2982898	2983202	305	*	W4_peak_617	108	.	9.25722	14.7188	10.8621	155	Promoter	4	2974725	2982867	8143	2	Glyma.03G027400	Glyma.03G027400.1	-31
618	Gm03	3090620	3090873	254	*	W4_peak_618	81	.	7.74691	11.7925	8.15889	97	Promoter	4	3090123	3090215	93	1	Glyma.03G028651	Glyma.03G028651.1	497
619	Gm03	3344851	3345081	231	*	W4_peak_619	32	.	5.39753	6.42391	3.29921	81	Distal Intergenic	4	3336092	3338383	2292	1	Glyma.03G030400	Glyma.03G030400.1	8759
620	Gm03	3508991	3509234	244	*	W4_peak_620	44	.	5.90097	7.69514	4.42761	147	Distal Intergenic	4	3505636	3507324	1689	2	Glyma.03G031532	Glyma.03G031532.1	-1667
621	Gm03	4025938	4026186	249	*	W4_peak_621	29	.	4.58258	5.94877	2.97418	136	Promoter	4	4022319	4026355	4037	2	Glyma.03G039300	Glyma.03G039300.2	169
622	Gm03	4064421	4064653	233	*	W4_peak_622	56	.	6.90784	9.01699	5.62663	159	Promoter	4	4059185	4064844	5660	2	Glyma.03G039200	Glyma.03G039200.2	191
623	Gm03	4318694	4318944	251	*	W4_peak_623	68	.	7.07566	10.3842	6.85844	117	Promoter	4	4318173	4323888	5716	1	Glyma.03G034809	Glyma.03G034809.1	521
624	Gm03	4364849	4365104	256	*	W4_peak_624	32	.	5.56534	6.42391	3.29921	90	Distal Intergenic	4	4384453	4389455	5003	2	Glyma.03G034900	Glyma.03G034900.1	24351
625	Gm03	4389163	4389417	255	*	W4_peak_625	77	.	7.46439	11.3449	7.79017	127	Promoter	4	4384453	4389455	5003	2	Glyma.03G034900	Glyma.03G034900.1	38
626	Gm03	4450601	4450811	211	*	W4_peak_626	56	.	6.57222	9.01699	5.62663	49	Promoter	4	4451638	4460286	8649	1	Glyma.03G035200	Glyma.03G035200.1	-827
627	Gm03	4478203	4478485	283	*	W4_peak_627	68	.	7.57909	10.3842	6.85844	137	Distal Intergenic	4	4480841	4482147	1307	2	Glyma.03G035600	Glyma.03G035600.1	3662
628	Gm03	4626813	4627503	691	*	W4_peak_628	43	.	4.97626	7.53305	4.36803	147	Exon (Glyma.03G036700.1/Glyma.03G036700, exon 2 of 3)	4	4625497	4629042	3546	2	Glyma.03G036700	Glyma.03G036700.1	1539
629	Gm03	4689044	4689548	505	*	W4_peak_629	664	.	31.9119	72.7063	66.4158	262	Distal Intergenic	4	4683189	4686726	3538	2	Glyma.03G036900	Glyma.03G036900.4	-2318
630	Gm03	4690040	4690310	271	*	W4_peak_630	56	.	6.40441	9.01699	5.62663	153	Distal Intergenic	4	4683189	4686726	3538	2	Glyma.03G036900	Glyma.03G036900.4	-3314
631	Gm03	4693021	4693266	246	*	W4_peak_631	32	.	5.56534	6.42391	3.29921	136	Distal Intergenic	4	4683189	4686726	3538	2	Glyma.03G036900	Glyma.03G036900.4	-6295
632	Gm03	4727606	4727870	265	*	W4_peak_632	56	.	6.57222	9.01699	5.62663	91	Promoter	4	4727601	4733102	5502	1	Glyma.03G037100	Glyma.03G037100.1	5
633	Gm03	4768126	4768489	364	*	W4_peak_633	122	.	10.2641	16.2313	12.2635	180	Distal Intergenic	4	4779419	4784028	4610	1	Glyma.03G037400	Glyma.03G037400.2	-10930
634	Gm03	4774907	4775117	211	*	W4_peak_634	32	.	5.06191	6.42391	3.29921	115	Distal Intergenic	4	4779419	4784028	4610	1	Glyma.03G037400	Glyma.03G037400.2	-4302
635	Gm03	4779462	4779707	246	*	W4_peak_635	44	.	5.73316	7.69514	4.42761	133	Promoter	4	4779419	4784028	4610	1	Glyma.03G037400	Glyma.03G037400.2	43
636	Gm03	4887782	4888147	366	*	W4_peak_636	94	.	8.75378	13.2384	9.4994	157	Distal Intergenic	4	4890061	4892421	2361	2	Glyma.03G038100	Glyma.03G038100.1	4274
637	Gm03	4897560	4897838	279	*	W4_peak_637	47	.	5.54318	7.99793	4.71159	154	Distal Intergenic	4	4890061	4892421	2361	2	Glyma.03G038100	Glyma.03G038100.1	-5139
638	Gm03	4908359	4908574	216	*	W4_peak_638	21	.	4.4625	4.98931	2.19911	106	Distal Intergenic	4	4900306	4903533	3228	2	Glyma.03G038200	Glyma.03G038200.1	-4826
639	Gm03	4932899	4933174	276	*	W4_peak_639	68	.	7.24347	10.3842	6.85844	163	Distal Intergenic	4	4927816	4930058	2243	1	Glyma.03G038400	Glyma.03G038400.1	5083
640	Gm03	4941841	4942178	338	*	W4_peak_640	29	.	4.9428	5.94877	2.97418	137	Distal Intergenic	4	4936797	4939273	2477	2	Glyma.03G038500	Glyma.03G038500.1	-2568
641	Gm03	5328384	5328677	294	*	W4_peak_641	67	.	6.74394	10.1966	6.75578	170	Distal Intergenic	4	5319469	5321829	2361	2	Glyma.03G041400	Glyma.03G041400.1	-6555
642	Gm03	5502686	5503032	347	*	W4_peak_642	213	.	14.1238	25.8734	21.3981	171	Intron (Glyma.03G042800.2/Glyma.03G042800, intron 3 of 4)	4	5497897	5507296	9400	2	Glyma.03G042800	Glyma.03G042800.2	4264
643	Gm03	5558955	5559175	221	*	W4_peak_643	32	.	5.56534	6.42391	3.29921	145	Exon (Glyma.03G043000.1/Glyma.03G043000, exon 1 of 1)	4	5565151	5566250	1100	1	Glyma.03G043020	Glyma.03G043020.1	-5976
644	Gm03	5753683	5754055	373	*	W4_peak_644	77	.	7.52426	11.3168	7.77506	187	Distal Intergenic	4	5758500	5764139	5640	1	Glyma.03G044000	Glyma.03G044000.2	-4445
645	Gm03	6217624	6217834	211	*	W4_peak_645	32	.	5.06191	6.42391	3.29921	57	Distal Intergenic	4	6213616	6214560	945	1	Glyma.03G048100	Glyma.03G048100.3	4008
646	Gm03	6344093	6344315	223	*	W4_peak_646	68	.	7.41128	10.3842	6.85844	130	Distal Intergenic	4	6317031	6327652	10622	2	Glyma.03G048800	Glyma.03G048800.4	-16441
647	Gm03	6770584	6770809	226	*	W4_peak_647	32	.	4.89409	6.42391	3.29921	32	Distal Intergenic	4	6765279	6767502	2224	1	Glyma.03G051400	Glyma.03G051400.1	5305
648	Gm03	6856555	6856858	304	*	W4_peak_648	122	.	9.92847	16.2313	12.2635	147	Distal Intergenic	4	6859875	6861603	1729	2	Glyma.03G051800	Glyma.03G051800.4	4745
649	Gm03	7251354	7251734	381	*	W4_peak_649	32	.	4.89409	6.42391	3.29921	326	Distal Intergenic	4	7176249	7178705	2457	1	Glyma.03G053602	Glyma.03G053602.1	75105
650	Gm03	7780354	7780634	281	*	W4_peak_650	56	.	6.57222	9.01699	5.62663	126	Distal Intergenic	4	7781138	7784676	3539	2	Glyma.03G056100	Glyma.03G056100.1	4042
651	Gm03	7828716	7829008	293	*	W4_peak_651	108	.	9.59285	14.7188	10.8621	143	Distal Intergenic	4	7823215	7824898	1684	1	Glyma.03G056600	Glyma.03G056600.1	5501
652	Gm03	7829652	7829889	238	*	W4_peak_652	29	.	4.9428	5.94877	2.97418	137	Distal Intergenic	4	7823215	7824898	1684	1	Glyma.03G056600	Glyma.03G056600.1	6437
653	Gm03	7911947	7912261	315	*	W4_peak_653	81	.	8.08253	11.7925	8.15889	140	Distal Intergenic	4	7898824	7900700	1877	2	Glyma.03G056900	Glyma.03G056900.3	-11247
654	Gm03	7935089	7935383	295	*	W4_peak_654	68	.	7.41128	10.3842	6.85844	147	Distal Intergenic	4	7898824	7900700	1877	2	Glyma.03G056900	Glyma.03G056900.3	-34389
655	Gm03	7973681	7973930	250	*	W4_peak_655	56	.	6.90784	9.01699	5.62663	126	Distal Intergenic	4	7977038	7983877	6840	1	Glyma.03G057000	Glyma.03G057000.1	-3108
656	Gm03	8005651	8005945	295	*	W4_peak_656	81	.	7.74691	11.7925	8.15889	115	Distal Intergenic	4	7977038	7983877	6840	1	Glyma.03G057000	Glyma.03G057000.1	28613
657	Gm03	8017277	8017505	229	*	W4_peak_657	44	.	5.90097	7.69514	4.42761	150	Distal Intergenic	4	8045493	8049842	4350	1	Glyma.03G057100	Glyma.03G057100.4	-27988
658	Gm03	8054037	8054390	354	*	W4_peak_658	385	.	21.3397	43.5684	38.5854	169	Distal Intergenic	4	8045493	8049842	4350	1	Glyma.03G057100	Glyma.03G057100.4	8544
659	Gm03	9022840	9023175	336	*	W4_peak_659	88	.	7.9447	12.5229	8.86731	165	Distal Intergenic	4	9045762	9047641	1880	1	Glyma.03G060701	Glyma.03G060701.1	-22587
660	Gm03	9314565	9314898	334	*	W4_peak_660	166	.	12.4457	20.9405	16.695	144	Distal Intergenic	4	9291722	9294186	2465	1	Glyma.03G061300	Glyma.03G061300.1	22843
661	Gm03	9758524	9758734	211	*	W4_peak_661	32	.	5.22972	6.42391	3.29921	91	Distal Intergenic	4	9763115	9770792	7678	2	Glyma.03G062300	Glyma.03G062300.2	12058
662	Gm03	9850984	9851229	246	*	W4_peak_662	73	.	7.57229	10.8664	7.33738	102	Distal Intergenic	4	9843093	9844358	1266	2	Glyma.03G062700	Glyma.03G062700.1	-6626
663	Gm03	10027390	10027603	214	*	W4_peak_663	32	.	4.89409	6.42391	3.29921	96	Distal Intergenic	4	10076944	10077042	99	1	Glyma.03G063150	Glyma.03G063150.1	-49341
664	Gm03	10137031	10137344	314	*	W4_peak_664	68	.	7.57909	10.3842	6.85844	152	Distal Intergenic	4	10191628	10194030	2403	2	Glyma.03G063400	Glyma.03G063400.1	56686
665	Gm03	10211635	10212142	508	*	W4_peak_665	108	.	9.42503	14.7188	10.8621	368	Distal Intergenic	4	10191628	10194030	2403	2	Glyma.03G063400	Glyma.03G063400.1	-17605
666	Gm03	10588576	10588865	290	*	W4_peak_666	56	.	6.90784	9.01699	5.62663	171	Distal Intergenic	4	10603246	10609674	6429	2	Glyma.03G063900	Glyma.03G063900.1	20809
667	Gm03	10820594	10820903	310	*	W4_peak_667	110	.	8.78523	14.9606	11.0891	171	Distal Intergenic	4	10771980	10775259	3280	1	Glyma.03G064100	Glyma.03G064100.3	48614
668	Gm03	10914539	10914859	321	*	W4_peak_668	94	.	8.92159	13.2384	9.4994	167	Distal Intergenic	4	10898519	10901534	3016	2	Glyma.03G064200	Glyma.03G064200.1	-13005
669	Gm03	11008349	11008559	211	*	W4_peak_669	32	.	5.39753	6.42391	3.29921	132	Distal Intergenic	4	10948712	10951936	3225	1	Glyma.03G064400	Glyma.03G064400.2	59637
670	Gm03	11075590	11075911	322	*	W4_peak_670	157	.	11.3499	19.8909	15.7224	164	Distal Intergenic	4	10948712	10951936	3225	1	Glyma.03G064400	Glyma.03G064400.2	126878
671	Gm03	11609804	11610054	251	*	W4_peak_671	56	.	6.40441	9.01699	5.62663	134	Distal Intergenic	4	11332751	11343148	10398	2	Glyma.03G064800	Glyma.03G064800.1	-266656
672	Gm03	11672569	11672853	285	*	W4_peak_672	81	.	8.25034	11.7925	8.15889	125	Distal Intergenic	4	11934315	11937317	3003	2	Glyma.03G065100	Glyma.03G065100.1	264464
673	Gm03	11769847	11770122	276	*	W4_peak_673	68	.	7.41128	10.3842	6.85844	100	Distal Intergenic	4	11934315	11937317	3003	2	Glyma.03G065100	Glyma.03G065100.1	167195
674	Gm03	11913607	11913883	277	*	W4_peak_674	32	.	5.22972	6.42391	3.29921	161	Distal Intergenic	4	11934315	11937317	3003	2	Glyma.03G065100	Glyma.03G065100.1	23434
675	Gm03	12007980	12008304	325	*	W4_peak_675	56	.	6.57222	9.01699	5.62663	126	Distal Intergenic	4	11974987	11979388	4402	2	Glyma.03G065500	Glyma.03G065500.2	-28592
676	Gm03	12364292	12364615	324	*	W4_peak_676	76	.	6.17702	11.2084	7.67273	157	Distal Intergenic	4	12422719	12426476	3758	1	Glyma.03G065700	Glyma.03G065700.3	-58104
677	Gm03	13313524	13313749	226	*	W4_peak_677	32	.	5.22972	6.42391	3.29921	64	Distal Intergenic	4	12975916	12991598	15683	1	Glyma.03G069800	Glyma.03G069800.2	337608
678	Gm03	13504241	13504537	297	*	W4_peak_678	108	.	9.08941	14.7188	10.8621	139	Distal Intergenic	4	13912621	13918655	6035	1	Glyma.03G069700	Glyma.03G069700.2	-408084
679	Gm03	13753315	13753540	226	*	W4_peak_679	68	.	7.24347	10.3842	6.85844	81	Distal Intergenic	4	13912621	13918655	6035	1	Glyma.03G069700	Glyma.03G069700.2	-159081
680	Gm03	14174254	14174476	223	*	W4_peak_680	44	.	6.23659	7.69514	4.42761	118	Distal Intergenic	4	14180021	14192372	12352	1	Glyma.03G069400	Glyma.03G069400.2	-5545
681	Gm03	14229848	14230100	253	*	W4_peak_681	32	.	5.22972	6.42391	3.29921	125	Promoter	4	14225330	14230805	5476	2	Glyma.03G069100	Glyma.03G069100.2	705
682	Gm03	14354238	14354551	314	*	W4_peak_682	137	.	10.5997	17.7737	13.7065	174	Distal Intergenic	4	14322911	14324969	2059	2	Glyma.03G068900	Glyma.03G068900.5	-29269
683	Gm03	14525155	14525431	277	*	W4_peak_683	68	.	7.24347	10.3842	6.85844	158	Distal Intergenic	4	14520890	14521922	1033	2	Glyma.03G068300	Glyma.03G068300.3	-3233
684	Gm03	14681864	14682116	253	*	W4_peak_684	32	.	5.39753	6.42391	3.29921	151	Distal Intergenic	4	14693662	14695567	1906	1	Glyma.03G067800	Glyma.03G067800.1	-11546
685	Gm03	14742786	14743072	287	*	W4_peak_685	81	.	7.74691	11.7925	8.15889	160	Distal Intergenic	4	14693662	14695567	1906	1	Glyma.03G067800	Glyma.03G067800.1	49124
686	Gm03	14839032	14839301	270	*	W4_peak_686	68	.	7.07566	10.3842	6.85844	171	Distal Intergenic	4	14804817	14806484	1668	2	Glyma.03G067700	Glyma.03G067700.1	-32548
687	Gm03	14845114	14845455	342	*	W4_peak_687	166	.	12.11	20.9405	16.695	188	Distal Intergenic	4	14804817	14806484	1668	2	Glyma.03G067700	Glyma.03G067700.1	-38630
688	Gm03	15077950	15078197	248	*	W4_peak_688	44	.	5.90097	7.69514	4.42761	178	Distal Intergenic	4	15139540	15140758	1219	1	Glyma.03G067200	Glyma.03G067200.1	-61343
689	Gm03	15297789	15298128	340	*	W4_peak_689	81	.	7.74691	11.7925	8.15889	165	Distal Intergenic	4	15271519	15274676	3158	1	Glyma.03G066800	Glyma.03G066800.1	26270
690	Gm03	15354130	15354373	244	*	W4_peak_690	44	.	5.90097	7.69514	4.42761	154	Distal Intergenic	4	15355434	15361176	5743	1	Glyma.03G066600	Glyma.03G066600.2	-1061
691	Gm03	15523298	15523624	327	*	W4_peak_691	94	.	8.41816	13.2384	9.4994	151	Distal Intergenic	4	15580437	15583242	2806	1	Glyma.03G066500	Glyma.03G066500.3	-56813
692	Gm03	15812508	15812960	453	*	W4_peak_692	166	.	11.9422	20.9405	16.695	219	Distal Intergenic	4	15875091	15880035	4945	1	Glyma.03G070100	Glyma.03G070100.1	-62131
693	Gm03	15909449	15909764	316	*	W4_peak_693	151	.	11.4388	19.3439	15.1848	164	Distal Intergenic	4	15884237	15890910	6674	2	Glyma.03G070200	Glyma.03G070200.1	-18539
694	Gm03	15910535	15911030	496	*	W4_peak_694	432	.	20.4326	48.3352	43.2146	255	Distal Intergenic	4	15884237	15890910	6674	2	Glyma.03G070200	Glyma.03G070200.1	-19625
695	Gm03	16304634	16304995	362	*	W4_peak_695	182	.	13.1169	22.5617	18.2408	158	Distal Intergenic	4	16169709	16173111	3403	2	Glyma.03G070400	Glyma.03G070400.1	-131523
696	Gm03	16344386	16344746	361	*	W4_peak_696	263	.	16.4732	30.9972	26.3805	159	Distal Intergenic	4	16449282	16454342	5061	2	Glyma.03G070500	Glyma.03G070500.1	109596
697	Gm03	16376754	16376964	211	*	W4_peak_697	44	.	5.73316	7.69514	4.42761	117	Distal Intergenic	4	16449282	16454342	5061	2	Glyma.03G070500	Glyma.03G070500.1	77378
698	Gm03	16520804	16521053	250	*	W4_peak_698	56	.	6.74003	9.01699	5.62663	92	Distal Intergenic	4	16521645	16531565	9921	2	Glyma.03G070600	Glyma.03G070600.10	10512
699	Gm03	16779774	16780054	281	*	W4_peak_699	56	.	6.74003	9.01699	5.62663	103	Distal Intergenic	4	16789454	16791518	2065	1	Glyma.03G071700	Glyma.03G071700.1	-9400
700	Gm03	16905002	16905345	344	*	W4_peak_700	122	.	10.0963	16.2313	12.2635	139	Distal Intergenic	4	16981859	16984187	2329	1	Glyma.03G071800	Glyma.03G071800.1	-76514
701	Gm03	17006105	17006452	348	*	W4_peak_701	122	.	10.2641	16.2313	12.2635	163	Distal Intergenic	4	16991799	16993720	1922	1	Glyma.03G071900	Glyma.03G071900.1	14306
702	Gm03	17127442	17127824	383	*	W4_peak_702	154	.	11.3503	19.6671	15.4999	161	Distal Intergenic	4	17148264	17150175	1912	1	Glyma.03G072300	Glyma.03G072300.1	-20440
703	Gm03	17148754	17148994	241	*	W4_peak_703	56	.	6.02348	9.08008	5.67425	143	Promoter	4	17148264	17150175	1912	1	Glyma.03G072300	Glyma.03G072300.1	490
704	Gm03	17302917	17303143	227	*	W4_peak_704	56	.	6.74003	9.01699	5.62663	109	Promoter	4	17300804	17302995	2192	2	Glyma.03G072800	Glyma.03G072800.1	0
705	Gm03	17772585	17772865	281	*	W4_peak_705	56	.	6.90784	9.01699	5.62663	165	Distal Intergenic	4	17751851	17752138	288	1	Glyma.03G073716	Glyma.03G073716.1	20734
706	Gm03	17880272	17880551	280	*	W4_peak_706	107	.	9.51288	14.5683	10.7952	171	Distal Intergenic	4	17890355	17894167	3813	1	Glyma.03G073726	Glyma.03G073726.1	-9804
707	Gm03	17881287	17881634	348	*	W4_peak_707	246	.	15.9697	29.2697	24.6947	194	Distal Intergenic	4	17890355	17894167	3813	1	Glyma.03G073726	Glyma.03G073726.1	-8721
708	Gm03	18060923	18061136	214	*	W4_peak_708	32	.	5.56534	6.42391	3.29921	129	Distal Intergenic	4	18050911	18055662	4752	2	Glyma.03G073744	Glyma.03G073744.1	-5261
709	Gm03	18126654	18126907	254	*	W4_peak_709	44	.	5.90097	7.69514	4.42761	127	Distal Intergenic	4	18137081	18141639	4559	2	Glyma.03G073750	Glyma.03G073750.1	14732
710	Gm03	19211875	19212113	239	*	W4_peak_710	44	.	5.73316	7.69514	4.42761	87	Distal Intergenic	4	19173765	19173869	105	2	Glyma.03G073780	Glyma.03G073780.1	-38006
711	Gm03	19788987	19789201	215	*	W4_peak_711	44	.	5.90097	7.69514	4.42761	127	Promoter	4	19789166	19790274	1109	1	Glyma.03G074950	Glyma.03G074950.1	0
712	Gm03	19852585	19852811	227	*	W4_peak_712	32	.	5.06191	6.42391	3.29921	68	Distal Intergenic	4	19880998	19890910	9913	1	Glyma.03G075300	Glyma.03G075300.1	-28187
713	Gm03	20129734	20130000	267	*	W4_peak_713	56	.	6.90784	9.01699	5.62663	159	Distal Intergenic	4	20107353	20111585	4233	2	Glyma.03G076500	Glyma.03G076500.2	-18149
714	Gm03	20683429	20683703	275	*	W4_peak_714	91	.	8.06972	12.8138	9.14955	133	Distal Intergenic	4	20574720	20577288	2569	1	Glyma.03G078000	Glyma.03G078000.1	108709
715	Gm03	20786372	20786582	211	*	W4_peak_715	32	.	5.22972	6.42391	3.29921	73	Distal Intergenic	4	20818185	20820238	2054	1	Glyma.03G078200	Glyma.03G078200.1	-31603
716	Gm03	20844625	20844880	256	*	W4_peak_716	68	.	7.07566	10.3842	6.85844	142	Distal Intergenic	4	20833883	20839979	6097	2	Glyma.03G078300	Glyma.03G078300.1	-4646
717	Gm03	20907048	20907258	211	*	W4_peak_717	47	.	5.66326	7.99793	4.71159	96	Distal Intergenic	4	20897198	20901533	4336	2	Glyma.03G078600	Glyma.03G078600.1	-5515
718	Gm03	21257817	21258028	212	*	W4_peak_718	32	.	5.56534	6.42391	3.29921	120	Promoter	4	21257633	21258604	972	2	Glyma.03G079200	Glyma.03G079200.1	576
719	Gm03	21379407	21379694	288	*	W4_peak_719	56	.	6.90784	9.01699	5.62663	127	Distal Intergenic	4	21394428	21422744	28317	2	Glyma.03G079500	Glyma.03G079500.1	43050
720	Gm03	21790936	21791224	289	*	W4_peak_720	108	.	9.76066	14.7188	10.8621	164	Promoter	4	21788777	21791192	2416	2	Glyma.03G080100	Glyma.03G080100.1	0
721	Gm03	21850740	21851110	371	*	W4_peak_721	216	.	14.0552	26.1238	21.647	193	Distal Intergenic	4	21788777	21791192	2416	2	Glyma.03G080100	Glyma.03G080100.1	-59548
722	Gm03	21995115	21995352	238	*	W4_peak_722	32	.	5.39753	6.42391	3.29921	138	Distal Intergenic	4	22117775	22131068	13294	2	Glyma.03G080200	Glyma.03G080200.2	135716
723	Gm03	22005565	22005832	268	*	W4_peak_723	94	.	8.75378	13.2384	9.4994	113	Distal Intergenic	4	22117775	22131068	13294	2	Glyma.03G080200	Glyma.03G080200.2	125236
724	Gm03	22048730	22049044	315	*	W4_peak_724	180	.	12.5083	22.3515	18.0831	164	Distal Intergenic	4	22117775	22131068	13294	2	Glyma.03G080200	Glyma.03G080200.2	82024
725	Gm03	22074709	22075040	332	*	W4_peak_725	150	.	11.6763	19.1576	15.0595	146	Distal Intergenic	4	22117775	22131068	13294	2	Glyma.03G080200	Glyma.03G080200.2	56028
726	Gm03	22237288	22237502	215	*	W4_peak_726	32	.	5.56534	6.42391	3.29921	75	Distal Intergenic	4	22324833	22328186	3354	1	Glyma.03G080400	Glyma.03G080400.1	-87331
727	Gm03	22353618	22353923	306	*	W4_peak_727	108	.	9.76066	14.7188	10.8621	131	Distal Intergenic	4	22303714	22329550	25837	2	Glyma.03G080300	Glyma.03G080300.2	-24068
728	Gm03	22554861	22555226	366	*	W4_peak_728	182	.	13.1169	22.5617	18.2408	185	Distal Intergenic	4	22488704	22489960	1257	1	Glyma.03G080500	Glyma.03G080500.1	66157
729	Gm03	22608825	22609196	372	*	W4_peak_729	197	.	13.2847	24.2064	19.7958	156	Distal Intergenic	4	22725573	22729960	4388	1	Glyma.03G080600	Glyma.03G080600.4	-116377
730	Gm03	22667554	22667836	283	*	W4_peak_730	68	.	7.57909	10.3842	6.85844	161	Distal Intergenic	4	22725573	22729960	4388	1	Glyma.03G080600	Glyma.03G080600.4	-57737
731	Gm03	23021283	23021586	304	*	W4_peak_731	94	.	8.41816	13.2384	9.4994	138	Distal Intergenic	4	22976013	22977428	1416	1	Glyma.03G080700	Glyma.03G080700.1	45270
732	Gm03	23196587	23196950	364	*	W4_peak_732	56	.	6.74003	9.01699	5.62663	194	Promoter	4	23195805	23196923	1119	2	Glyma.03G081500	Glyma.03G081500.1	0
733	Gm03	23810834	23811132	299	*	W4_peak_733	99	.	8.30492	13.7287	9.97127	134	Distal Intergenic	4	23863062	23864420	1359	1	Glyma.03G082100	Glyma.03G082100.1	-51930
734	Gm03	24139888	24140124	237	*	W4_peak_734	32	.	5.06191	6.42391	3.29921	185	Distal Intergenic	4	24192892	24198547	5656	1	Glyma.03G082800	Glyma.03G082800.1	-52768
735	Gm03	25151910	25152265	356	*	W4_peak_735	81	.	8.25034	11.7925	8.15889	186	Distal Intergenic	4	25173519	25176059	2541	2	Glyma.03G084300	Glyma.03G084300.1	23794
736	Gm03	25495579	25495822	244	*	W4_peak_736	44	.	6.23659	7.69514	4.42761	89	Distal Intergenic	4	25396994	25404304	7311	2	Glyma.03G084600	Glyma.03G084600.1	-91275
737	Gm03	25597022	25597375	354	*	W4_peak_737	108	.	9.42503	14.7188	10.8621	192	Distal Intergenic	4	25715955	25719591	3637	2	Glyma.03G085000	Glyma.03G085000.3	122216
738	Gm03	25846001	25846219	219	*	W4_peak_738	32	.	5.39753	6.42391	3.29921	71	Distal Intergenic	4	25809661	25810279	619	2	Glyma.03G085150	Glyma.03G085150.1	-35722
739	Gm03	25856515	25856871	357	*	W4_peak_739	151	.	11.271	19.3439	15.1848	194	Distal Intergenic	4	25809661	25810279	619	2	Glyma.03G085150	Glyma.03G085150.1	-46236
740	Gm03	26025427	26025650	224	*	W4_peak_740	44	.	5.90097	7.69514	4.42761	84	Distal Intergenic	4	26020718	26021311	594	1	Glyma.03G085400	Glyma.03G085400.1	4709
741	Gm03	26260808	26261137	330	*	W4_peak_741	122	.	10.4319	16.2313	12.2635	122	Distal Intergenic	4	26303301	26307871	4571	2	Glyma.03G085500	Glyma.03G085500.1	46734
742	Gm03	26284411	26284718	308	*	W4_peak_742	108	.	9.42503	14.7188	10.8621	171	Distal Intergenic	4	26303301	26307871	4571	2	Glyma.03G085500	Glyma.03G085500.1	23153
743	Gm03	26293626	26293844	219	*	W4_peak_743	32	.	5.22972	6.42391	3.29921	121	Distal Intergenic	4	26303301	26307871	4571	2	Glyma.03G085500	Glyma.03G085500.1	14027
744	Gm03	26545648	26545934	287	*	W4_peak_744	67	.	6.86402	10.1966	6.75578	151	Distal Intergenic	4	26524382	26526631	2250	2	Glyma.03G085951	Glyma.03G085951.1	-19017
745	Gm03	27021837	27022082	246	*	W4_peak_745	67	.	6.62386	10.1966	6.75578	164	Distal Intergenic	4	27114258	27114887	630	1	Glyma.03G087001	Glyma.03G087001.1	-92176
746	Gm03	27028350	27028659	310	*	W4_peak_746	32	.	5.39753	6.42391	3.29921	138	Distal Intergenic	4	27114258	27114887	630	1	Glyma.03G087001	Glyma.03G087001.1	-85599
747	Gm03	27058934	27059188	255	*	W4_peak_747	29	.	4.70265	5.94877	2.97418	141	Distal Intergenic	4	27114258	27114887	630	1	Glyma.03G087001	Glyma.03G087001.1	-55070
748	Gm03	27177651	27177909	259	*	W4_peak_748	68	.	7.24347	10.3842	6.85844	114	Distal Intergenic	4	27181209	27185938	4730	1	Glyma.03G087400	Glyma.03G087400.1	-3300
749	Gm03	27452421	27452716	296	*	W4_peak_749	29	.	4.58258	5.94877	2.97418	138	Distal Intergenic	4	27456569	27463546	6978	2	Glyma.03G088400	Glyma.03G088400.1	10830
750	Gm03	27529722	27529955	234	*	W4_peak_750	32	.	5.22972	6.42391	3.29921	158	Distal Intergenic	4	27524144	27528012	3869	1	Glyma.03G088500	Glyma.03G088500.1	5578
751	Gm03	28405320	28405589	270	*	W4_peak_751	21	.	4.34242	4.98931	2.19911	107	Promoter	4	28394055	28406517	12463	2	Glyma.03G091800	Glyma.03G091800.1	928
752	Gm03	28424383	28424816	434	*	W4_peak_752	172	.	11.1867	21.4658	17.2037	183	Distal Intergenic	4	28429524	28430537	1014	1	Glyma.03G092200	Glyma.03G092200.1	-4708
753	Gm03	28608271	28608581	311	*	W4_peak_753	137	.	10.5997	17.7737	13.7065	176	Distal Intergenic	4	28597553	28603396	5844	2	Glyma.03G092700	Glyma.03G092700.1	-4875
754	Gm03	28612611	28612887	277	*	W4_peak_754	44	.	6.23659	7.69514	4.42761	181	Distal Intergenic	4	28597553	28603396	5844	2	Glyma.03G092700	Glyma.03G092700.1	-9215
755	Gm03	28663965	28664178	214	*	W4_peak_755	22	.	4.22284	5.20988	2.27185	48	Distal Intergenic	4	28597553	28603396	5844	2	Glyma.03G092700	Glyma.03G092700.1	-60569
756	Gm03	28975116	28975390	275	*	W4_peak_756	81	.	8.18157	11.6658	8.10673	122	Distal Intergenic	4	29038025	29040169	2145	2	Glyma.03G093900	Glyma.03G093900.1	64779
757	Gm03	29004065	29004392	328	*	W4_peak_757	167	.	11.8172	21.0232	16.7768	175	Distal Intergenic	4	29038025	29040169	2145	2	Glyma.03G093900	Glyma.03G093900.1	35777
758	Gm03	29381236	29381531	296	*	W4_peak_758	77	.	7.10417	11.3449	7.79017	135	Distal Intergenic	4	29280364	29281259	896	1	Glyma.03G095200	Glyma.03G095200.1	100872
759	Gm03	29541784	29542138	355	*	W4_peak_759	151	.	11.271	19.3439	15.1848	176	Distal Intergenic	4	29526570	29529989	3420	1	Glyma.03G095900	Glyma.03G095900.1	15214
760	Gm03	29592205	29592517	313	*	W4_peak_760	137	.	10.5997	17.7737	13.7065	167	Distal Intergenic	4	29595891	29598594	2704	1	Glyma.03G096500	Glyma.03G096500.1	-3374
761	Gm03	29648597	29649012	416	*	W4_peak_761	332	.	19.1582	38.0847	33.2657	191	Distal Intergenic	4	29672884	29678345	5462	2	Glyma.03G096900	Glyma.03G096900.1	29333
762	Gm03	29649215	29649485	271	*	W4_peak_762	56	.	6.74003	9.01699	5.62663	116	Distal Intergenic	4	29672884	29678345	5462	2	Glyma.03G096900	Glyma.03G096900.1	28860
763	Gm03	29772278	29772623	346	*	W4_peak_763	137	.	10.9353	17.7737	13.7065	171	Distal Intergenic	4	29773150	29782281	9132	2	Glyma.03G097900	Glyma.03G097900.1	9658
764	Gm03	29904302	29904512	211	*	W4_peak_764	32	.	5.39753	6.42391	3.29921	80	Distal Intergenic	4	29896744	29899421	2678	2	Glyma.03G098700	Glyma.03G098700.1	-4881
765	Gm03	29981986	29982300	315	*	W4_peak_765	108	.	9.42503	14.7188	10.8621	142	Intron (Glyma.03G099500.1/Glyma.03G099500, intron 3 of 4)	4	29974317	29983133	8817	1	Glyma.03G099500	Glyma.03G099500.1	7669
766	Gm03	30016313	30016606	294	*	W4_peak_766	108	.	9.59285	14.7188	10.8621	153	Distal Intergenic	4	30054941	30092551	37611	1	Glyma.03G099800	Glyma.03G099800.2	-38335
767	Gm03	30330940	30331260	321	*	W4_peak_767	197	.	13.4525	24.2064	19.7958	160	Distal Intergenic	4	30253149	30264449	11301	1	Glyma.03G101200	Glyma.03G101200.1	77791
768	Gm03	30582937	30583311	375	*	W4_peak_768	147	.	10.1061	18.7993	14.7093	197	Distal Intergenic	4	30579536	30580112	577	1	Glyma.03G102300	Glyma.03G102300.1	3401
769	Gm03	30606052	30606342	291	*	W4_peak_769	22	.	4.72628	5.20988	2.27185	147	Distal Intergenic	4	30617365	30618614	1250	1	Glyma.03G102400	Glyma.03G102400.1	-11023
770	Gm03	31016056	31016267	212	*	W4_peak_770	44	.	5.61246	7.59381	4.42343	82	Exon (Glyma.03G103900.1/Glyma.03G103900, exon 1 of 14)	4	31005037	31017396	12360	2	Glyma.03G103900	Glyma.03G103900.1	1129
771	Gm03	31046461	31046699	239	*	W4_peak_771	56	.	6.40441	9.01699	5.62663	98	Distal Intergenic	4	31055946	31059136	3191	2	Glyma.03G104300	Glyma.03G104300.1	12437
772	Gm03	31128423	31128644	222	*	W4_peak_772	47	.	5.90341	7.99793	4.71159	119	Distal Intergenic	4	31135453	31137275	1823	2	Glyma.03G104700	Glyma.03G104700.1	8631
773	Gm03	31231298	31231625	328	*	W4_peak_773	32	.	5.56534	6.42391	3.29921	187	Downstream (<=300bp)	4	31222467	31224298	1832	1	Glyma.03G105100	Glyma.03G105100.1	8831
774	Gm03	31253593	31253816	224	*	W4_peak_774	56	.	6.90784	9.01699	5.62663	95	Distal Intergenic	4	31267394	31285162	17769	1	Glyma.03G105200	Glyma.03G105200.1	-13578
775	Gm03	31498574	31498788	215	*	W4_peak_775	32	.	5.35253	6.34477	3.29921	88	Distal Intergenic	4	31469358	31471563	2206	2	Glyma.03G105601	Glyma.03G105601.1	-27011
776	Gm03	31889485	31889740	256	*	W4_peak_776	68	.	7.41128	10.3842	6.85844	104	Distal Intergenic	4	31892950	31895076	2127	1	Glyma.03G107166	Glyma.03G107166.1	-3210
777	Gm03	32473667	32473902	236	*	W4_peak_777	56	.	6.74003	9.01699	5.62663	92	Distal Intergenic	4	32415982	32417492	1511	2	Glyma.03G109800	Glyma.03G109800.1	-56175
778	Gm03	32474604	32475043	440	*	W4_peak_778	458	.	24.1925	51.0774	45.8617	237	Distal Intergenic	4	32415982	32417492	1511	2	Glyma.03G109800	Glyma.03G109800.1	-57112
779	Gm03	32558965	32559233	269	*	W4_peak_779	56	.	6.90784	9.01699	5.62663	152	Exon (Glyma.03G109900.1/Glyma.03G109900, exon 2 of 2)	4	32558806	32560463	1658	2	Glyma.03G109900	Glyma.03G109900.1	1230
780	Gm03	32731612	32731852	241	*	W4_peak_780	68	.	7.57909	10.3842	6.85844	116	Distal Intergenic	4	32733834	32739743	5910	1	Glyma.03G111000	Glyma.03G111000.3	-1982
781	Gm03	33182485	33182695	211	*	W4_peak_781	32	.	5.56534	6.42391	3.29921	85	Distal Intergenic	4	33194069	33197554	3486	1	Glyma.03G113100	Glyma.03G113100.2	-11374
782	Gm03	33239027	33239239	213	*	W4_peak_782	29	.	4.82273	5.94877	2.97418	134	Distal Intergenic	4	33246129	33252571	6443	1	Glyma.03G113400	Glyma.03G113400.2	-6890
783	Gm03	33473791	33474124	334	*	W4_peak_783	68	.	7.41128	10.3842	6.85844	186	Distal Intergenic	4	33476660	33481375	4716	1	Glyma.03G115132	Glyma.03G115132.1	-2536
784	Gm03	33574270	33574563	294	*	W4_peak_784	94	.	8.41816	13.2384	9.4994	152	Distal Intergenic	4	33584003	33585634	1632	1	Glyma.03G115800	Glyma.03G115800.1	-9440
785	Gm03	33623123	33623335	213	*	W4_peak_785	44	.	6.06878	7.69514	4.42761	105	Distal Intergenic	4	33610062	33612735	2674	1	Glyma.03G116100	Glyma.03G116100.1	13061
786	Gm03	33666184	33666448	265	*	W4_peak_786	67	.	6.62386	10.1966	6.75578	166	Distal Intergenic	4	33659988	33663873	3886	2	Glyma.03G116300	Glyma.03G116300.2	-2311
787	Gm03	33770884	33771096	213	*	W4_peak_787	44	.	5.90097	7.69514	4.42761	108	Distal Intergenic	4	33757643	33758827	1185	1	Glyma.03G116700	Glyma.03G116700.1	13241
788	Gm03	34014908	34015169	262	*	W4_peak_788	94	.	8.41816	13.2384	9.4994	90	Distal Intergenic	4	34016864	34018452	1589	1	Glyma.03G118000	Glyma.03G118000.1	-1695
789	Gm03	34170443	34170667	225	*	W4_peak_789	44	.	6.06878	7.69514	4.42761	82	Promoter	4	34170971	34173038	2068	1	Glyma.03G118951	Glyma.03G118951.1	-304
790	Gm03	34249680	34249897	218	*	W4_peak_790	32	.	5.06191	6.42391	3.29921	112	Exon (Glyma.03G119400.1/Glyma.03G119400, exon 2 of 2)	4	34248139	34250515	2377	1	Glyma.03G119400	Glyma.03G119400.1	1541
791	Gm03	34328989	34329248	260	*	W4_peak_791	29	.	4.82273	5.94877	2.97418	138	Distal Intergenic	4	34335809	34345422	9614	1	Glyma.03G120000	Glyma.03G120000.3	-6561
792	Gm03	34481310	34481577	268	*	W4_peak_792	54	.	6.01213	8.74645	5.4492	137	Exon (Glyma.03G121000.1/Glyma.03G121000, exon 17 of 17)	4	34471175	34473839	2665	2	Glyma.03G120900	Glyma.03G120900.2	-7471
793	Gm03	34509298	34509530	233	*	W4_peak_793	56	.	6.74003	9.01699	5.62663	106	Intron (Glyma.03G121100.1/Glyma.03G121100, intron 16 of 23)	4	34514091	34521759	7669	1	Glyma.03G121200	Glyma.03G121200.1	-4561
794	Gm03	34519146	34519374	229	*	W4_peak_794	37	.	5.18295	6.95302	3.79692	104	Intron (Glyma.03G121200.1/Glyma.03G121200, intron 1 of 2)	4	34514091	34521759	7669	1	Glyma.03G121200	Glyma.03G121200.1	5055
795	Gm03	34727137	34727366	230	*	W4_peak_795	32	.	5.56534	6.42391	3.29921	59	Exon (Glyma.03G122300.1/Glyma.03G122300, exon 3 of 3)	4	34726750	34728924	2175	2	Glyma.03G122300	Glyma.03G122300.1	1558
796	Gm03	34807052	34807285	234	*	W4_peak_796	32	.	4.89409	6.42391	3.29921	114	Promoter	4	34802666	34806113	3448	2	Glyma.03G123200	Glyma.03G123200.1	-939
797	Gm03	34815208	34815468	261	*	W4_peak_797	68	.	7.57909	10.3842	6.85844	107	Distal Intergenic	4	34802666	34806113	3448	2	Glyma.03G123200	Glyma.03G123200.1	-9095
798	Gm03	34816218	34816694	477	*	W4_peak_798	495	.	25.3672	54.909	49.5655	205	Distal Intergenic	4	34802666	34806113	3448	2	Glyma.03G123200	Glyma.03G123200.1	-10105
799	Gm03	35122850	35123216	367	*	W4_peak_799	197	.	13.7882	24.2064	19.7958	189	Distal Intergenic	4	35125885	35129448	3564	1	Glyma.03G125600	Glyma.03G125600.1	-2669
800	Gm03	35128120	35128366	247	*	W4_peak_800	94	.	8.75378	13.2384	9.4994	138	Exon (Glyma.03G125600.1/Glyma.03G125600, exon 7 of 9)	4	35125885	35129448	3564	1	Glyma.03G125600	Glyma.03G125600.3	2235
801	Gm03	35257015	35257237	223	*	W4_peak_801	56	.	6.40441	9.01699	5.62663	112	Promoter	4	35255932	35256870	939	2	Glyma.03G126500	Glyma.03G126500.1	-145
802	Gm03	36164275	36164501	227	*	W4_peak_802	44	.	6.23659	7.69514	4.42761	163	Promoter	4	36162636	36164512	1877	2	Glyma.03G134500	Glyma.03G134500.1	11
803	Gm03	36276048	36276288	241	*	W4_peak_803	56	.	6.74003	9.01699	5.62663	122	Distal Intergenic	4	36280024	36287237	7214	1	Glyma.03G135300	Glyma.03G135300.2	-3736
804	Gm03	36323667	36323878	212	*	W4_peak_804	44	.	6.23659	7.69514	4.42761	76	Distal Intergenic	4	36314096	36315724	1629	2	Glyma.03G135900	Glyma.03G135900.1	-7943
805	Gm03	36831918	36832174	257	*	W4_peak_805	44	.	6.23659	7.69514	4.42761	119	Promoter	4	36831482	36831994	513	1	Glyma.03G140400	Glyma.03G140400.1	436
806	Gm03	37021088	37021298	211	*	W4_peak_806	29	.	4.9428	5.94877	2.97418	146	Exon (Glyma.03G142500.4/Glyma.03G142500, exon 1 of 1)	4	37020469	37024277	3809	2	Glyma.03G142500	Glyma.03G142500.4	2979
807	Gm03	37271662	37271875	214	*	W4_peak_807	44	.	6.23659	7.69514	4.42761	119	Distal Intergenic	4	37275740	37278251	2512	2	Glyma.03G145500	Glyma.03G145500.1	6376
808	Gm03	37619087	37619312	226	*	W4_peak_808	44	.	5.90097	7.69514	4.42761	110	Exon (Glyma.03G148700.1/Glyma.03G148700, exon 3 of 9)	4	37615168	37621307	6140	2	Glyma.03G148700	Glyma.03G148700.3	1995
809	Gm03	37672887	37673115	229	*	W4_peak_809	44	.	5.90097	7.69514	4.42761	103	Promoter	4	37672835	37674787	1953	1	Glyma.03G149600	Glyma.03G149600.1	52
810	Gm03	37693823	37694087	265	*	W4_peak_810	56	.	6.74003	9.01699	5.62663	133	Promoter	4	37693384	37694349	966	2	Glyma.03G150000	Glyma.03G150000.1	262
811	Gm03	37765570	37765796	227	*	W4_peak_811	56	.	6.57222	9.01699	5.62663	98	Promoter	4	37766530	37768912	2383	1	Glyma.03G150900	Glyma.03G150900.1	-734
812	Gm03	37873907	37874211	305	*	W4_peak_812	81	.	8.01515	11.6658	8.10673	166	Distal Intergenic	4	37869140	37870474	1335	2	Glyma.03G151800	Glyma.03G151800.1	-3433
813	Gm03	38346229	38346486	258	*	W4_peak_813	81	.	7.74691	11.7925	8.15889	140	Distal Intergenic	4	38339014	38343908	4895	2	Glyma.03G156500	Glyma.03G156500.2	-2321
814	Gm03	38391715	38392038	324	*	W4_peak_814	108	.	9.42503	14.7188	10.8621	126	Distal Intergenic	4	38393549	38401697	8149	1	Glyma.03G156800	Glyma.03G156800.1	-1511
815	Gm03	38397830	38398073	244	*	W4_peak_815	56	.	6.90784	9.01699	5.62663	110	Intron (Glyma.03G156800.1/Glyma.03G156800, intron 12 of 15)	4	38393758	38394824	1067	1	Glyma.03G156900	Glyma.03G156900.1	4072
816	Gm03	38713286	38713509	224	*	W4_peak_816	32	.	5.22972	6.42391	3.29921	176	Exon (Glyma.03G160300.1/Glyma.03G160300, exon 1 of 1)	4	38711991	38713760	1770	1	Glyma.03G160300	Glyma.03G160300.1	1295
817	Gm03	39129948	39130201	254	*	W4_peak_817	81	.	7.91472	11.7925	8.15889	125	Promoter	4	39129816	39137121	7306	1	Glyma.03G164600	Glyma.03G164600.2	132
818	Gm03	39370909	39371447	539	*	W4_peak_818	44	.	5.90097	7.69514	4.42761	358	Promoter	4	39369320	39371782	2463	2	Glyma.03G167650	Glyma.03G167650.1	335
819	Gm03	39704028	39704397	370	*	W4_peak_819	32	.	5.06191	6.42391	3.29921	117	Exon (Glyma.03G170400.1/Glyma.03G170400, exon 2 of 2)	4	39702552	39708287	5736	1	Glyma.03G170400	Glyma.03G170400.1	1476
820	Gm03	40390049	40390300	252	*	W4_peak_820	47	.	5.66326	7.99793	4.71159	154	Promoter	4	40390322	40395851	5530	1	Glyma.03G180100	Glyma.03G180100.1	-22
821	Gm03	40594514	40594789	276	*	W4_peak_821	68	.	7.24347	10.3842	6.85844	137	Promoter	4	40591848	40595714	3867	2	Glyma.03G182200	Glyma.03G182200.1	925
822	Gm03	40924844	40925152	309	*	W4_peak_822	94	.	8.75378	13.2384	9.4994	146	Promoter	4	40924952	40931077	6126	1	Glyma.03G185800	Glyma.03G185800.1	0
823	Gm03	41109376	41109641	266	*	W4_peak_823	75	.	7.4447	11.0915	7.55785	125	Intron (Glyma.03G188100.1/Glyma.03G188100, intron 4 of 8)	4	41112526	41113444	919	2	Glyma.03G188300	Glyma.03G188300.1	3803
824	Gm03	41368605	41368831	227	*	W4_peak_824	32	.	4.89409	6.42391	3.29921	157	Exon (Glyma.03G191200.4/Glyma.03G191200, exon 6 of 7)	4	41363875	41370084	6210	1	Glyma.03G191200	Glyma.03G191200.2	4730
825	Gm03	41575630	41575908	279	*	W4_peak_825	81	.	8.08253	11.7925	8.15889	165	Promoter	4	41575554	41578855	3302	1	Glyma.03G193200	Glyma.03G193200.11	76
826	Gm03	41702490	41702778	289	*	W4_peak_826	81	.	8.08253	11.7925	8.15889	129	Promoter	4	41702296	41703724	1429	1	Glyma.03G194900	Glyma.03G194900.1	194
827	Gm03	41932440	41932741	302	*	W4_peak_827	81	.	7.91472	11.7925	8.15889	144	Exon (Glyma.03G198300.1/Glyma.03G198300, exon 5 of 11)	4	41930970	41935233	4264	1	Glyma.03G198300	Glyma.03G198300.1	1470
828	Gm03	42872880	42873111	232	*	W4_peak_828	32	.	5.56534	6.42391	3.29921	99	Promoter	4	42872873	42878406	5534	1	Glyma.03G210800	Glyma.03G210800.1	7
829	Gm03	43145633	43145954	322	*	W4_peak_829	94	.	8.41816	13.2384	9.4994	145	Promoter	4	43143700	43146633	2934	2	Glyma.03G215200	Glyma.03G215200.1	679
830	Gm03	43768998	43769260	263	*	W4_peak_830	22	.	4.39066	5.20988	2.27185	97	Promoter	4	43768765	43770959	2195	1	Glyma.03G223251	Glyma.03G223251.1	233
831	Gm03	43887883	43888093	211	*	W4_peak_831	22	.	4.55847	5.20988	2.27185	122	Promoter	4	43886612	43888170	1559	2	Glyma.03G224800	Glyma.03G224800.1	77
832	Gm03	43962027	43962268	242	*	W4_peak_832	44	.	6.23659	7.69514	4.42761	142	Exon (Glyma.03G225500.2/Glyma.03G225500, exon 7 of 7)	4	43962276	43965357	3082	2	Glyma.03G225602	Glyma.03G225602.2	3089
833	Gm03	44354016	44354574	559	*	W4_peak_833	384	.	15.1427	43.3808	38.4339	263	Distal Intergenic	4	44359758	44360586	829	1	Glyma.03G229900	Glyma.03G229900.1	-5184
834	Gm03	44528005	44528228	224	*	W4_peak_834	44	.	6.23659	7.69514	4.42761	134	Promoter	4	44527997	44531093	3097	1	Glyma.03G232500	Glyma.03G232500.2	8
835	Gm03	44567313	44567553	241	*	W4_peak_835	56	.	6.40441	9.01699	5.62663	118	Exon (Glyma.03G233100.1/Glyma.03G233100, exon 17 of 19)	4	44570489	44571458	970	2	Glyma.03G233200	Glyma.03G233200.1	3905
836	Gm03	44569737	44570048	312	*	W4_peak_836	68	.	7.57909	10.3842	6.85844	148	Distal Intergenic	4	44570489	44571458	970	2	Glyma.03G233200	Glyma.03G233200.1	1410
837	Gm03	44781561	44781773	213	*	W4_peak_837	32	.	5.06191	6.42391	3.29921	124	Exon (Glyma.03G236200.1/Glyma.03G236200, exon 3 of 3)	4	44781174	44783239	2066	2	Glyma.03G236200	Glyma.03G236200.2	1466
838	Gm03	44821608	44821818	211	*	W4_peak_838	32	.	4.89409	6.42391	3.29921	104	Exon (Glyma.03G236600.1/Glyma.03G236600, exon 3 of 3)	4	44807221	44818252	11032	2	Glyma.03G236500	Glyma.03G236500.3	-3356
839	Gm03	45177917	45178127	211	*	W4_peak_839	44	.	5.73316	7.69514	4.42761	61	Exon (Glyma.03G242000.1/Glyma.03G242000, exon 8 of 10)	4	45175356	45179390	4035	1	Glyma.03G242000	Glyma.03G242000.1	2561
840	Gm03	45452709	45452961	253	*	W4_peak_840	44	.	5.73316	7.69514	4.42761	112	Promoter	4	45452545	45453373	829	2	Glyma.03G245600	Glyma.03G245600.2	412
841	Gm03	45532892	45533148	257	*	W4_peak_841	56	.	6.74003	9.01699	5.62663	126	Promoter	4	45529673	45533112	3440	2	Glyma.03G246700	Glyma.03G246700.1	0
842	Gm03	45833660	45833915	256	*	W4_peak_842	68	.	7.57909	10.3842	6.85844	123	Intron (Glyma.03G250900.1/Glyma.03G250900, intron 2 of 2)	4	45832206	45834283	2078	1	Glyma.03G250900	Glyma.03G250900.1	1454
843	Gm03	46318164	46318707	544	*	W4_peak_843	595	.	27.8188	65.2835	59.5382	251	Distal Intergenic	4	46322392	46324548	2157	1	Glyma.03G256600	Glyma.03G256600.4	-3685
844	Gm03	46373154	46373374	221	*	W4_peak_844	67	.	6.98409	10.1966	6.75578	143	Promoter	4	46370147	46373232	3086	2	Glyma.03G257500	Glyma.03G257500.1	0
845	Gm03	46505486	46505738	253	*	W4_peak_845	32	.	5.56534	6.42391	3.29921	102	Exon (Glyma.03G259000.2/Glyma.03G259000, exon 3 of 5)	4	46501083	46507244	6162	2	Glyma.03G259000	Glyma.03G259000.2	1506
846	Gm03	46754051	46754342	292	*	W4_peak_846	44	.	5.73316	7.69514	4.42761	174	Exon (Glyma.03G262500.3/Glyma.03G262500, exon 1 of 1)	4	46752887	46756290	3404	1	Glyma.03G262500	Glyma.03G262500.5	1164
847	Gm03	46873154	46873434	281	*	W4_peak_847	137	.	10.7675	17.7737	13.7065	149	Distal Intergenic	4	46876547	46881223	4677	1	Glyma.03G264300	Glyma.03G264300.4	-3113
848	Gm03	46884768	46885092	325	*	W4_peak_848	122	.	10.2641	16.2313	12.2635	136	Distal Intergenic	4	46877872	46881188	3317	1	Glyma.03G264300	Glyma.03G264300.3	6896
849	Gm03_scaffold_27	19747	19987	241	*	W4_peak_849	44	.	5.90097	7.69514	4.42761	105	Promoter	8	13154	19981	6828	2	Glyma.U031205	Glyma.U031205.1	0
850	Gm03_scaffold_27	132875	133151	277	*	W4_peak_850	44	.	6.06878	7.69514	4.42761	115	Distal Intergenic	8	135222	141644	6423	1	Glyma.U032005	Glyma.U032005.1	-2071
851	Gm03_scaffold_27	135229	135459	231	*	W4_peak_851	22	.	4.72628	5.20988	2.27185	75	Promoter	8	135222	141644	6423	1	Glyma.U032005	Glyma.U032005.1	7
852	Gm04	68978	69265	288	*	W4_peak_852	81	.	8.08253	11.7925	8.15889	119	Distal Intergenic	10	52747	67156	14410	2	Glyma.04G000400	Glyma.04G000400.1	-1822
853	Gm04	69772	70014	243	*	W4_peak_853	56	.	6.40441	9.01699	5.62663	124	Distal Intergenic	10	52747	67156	14410	2	Glyma.04G000400	Glyma.04G000400.1	-2616
854	Gm04	123778	124002	225	*	W4_peak_854	61	.	7.10063	9.54538	6.13389	107	Promoter	10	123563	128595	5033	1	Glyma.04G001500	Glyma.04G001500.1	215
855	Gm04	137848	138077	230	*	W4_peak_855	32	.	5.39753	6.42391	3.29921	106	Promoter	10	132615	138657	6043	2	Glyma.04G001600	Glyma.04G001600.5	580
856	Gm04	159677	159888	212	*	W4_peak_856	44	.	6.05365	7.59381	4.42343	135	Intron (Glyma.04G001900.1/Glyma.04G001900, intron 2 of 7)	10	155320	166550	11231	2	Glyma.04G001900	Glyma.04G001900.1	6662
857	Gm04	638787	639087	301	*	W4_peak_857	102	.	8.70076	13.977	10.2125	119	Distal Intergenic	10	632970	635282	2313	2	Glyma.04G008300	Glyma.04G008300.1	-3505
858	Gm04	1068633	1068957	325	*	W4_peak_858	94	.	8.58597	13.2384	9.4994	162	Promoter	10	1065393	1067955	2563	2	Glyma.04G014000	Glyma.04G014000.1	-678
859	Gm04	1133273	1133523	251	*	W4_peak_859	94	.	8.75378	13.2384	9.4994	123	Distal Intergenic	10	1134932	1137788	2857	1	Glyma.04G014900	Glyma.04G014900.1	-1409
860	Gm04	1243657	1243896	240	*	W4_peak_860	32	.	5.56534	6.42391	3.29921	96	Distal Intergenic	10	1238941	1241663	2723	1	Glyma.04G016300	Glyma.04G016300.5	4716
861	Gm04	1493578	1493814	237	*	W4_peak_861	22	.	4.55847	5.20988	2.27185	158	Promoter	10	1490859	1494483	3625	2	Glyma.04G019000	Glyma.04G019000.3	669
862	Gm04	1573178	1573440	263	*	W4_peak_862	68	.	7.41128	10.3842	6.85844	148	Distal Intergenic	10	1576114	1585690	9577	1	Glyma.04G020100	Glyma.04G020100.3	-2674
863	Gm04	1826121	1826351	231	*	W4_peak_863	56	.	6.40441	9.01699	5.62663	91	Promoter	10	1826164	1826256	93	1	Glyma.04G023133	Glyma.04G023133.1	0
864	Gm04	2090961	2091225	265	*	W4_peak_864	44	.	5.73316	7.69514	4.42761	188	Exon (Glyma.04G026100.1/Glyma.04G026100, exon 12 of 16)	10	2089338	2097124	7787	2	Glyma.04G026100	Glyma.04G026100.1	5899
865	Gm04	2128279	2128525	247	*	W4_peak_865	56	.	6.74003	9.01699	5.62663	121	Promoter	10	2126657	2128649	1993	2	Glyma.04G026400	Glyma.04G026400.1	124
866	Gm04	2153312	2153709	398	*	W4_peak_866	56	.	6.14356	9.08008	5.67425	197	Promoter	10	2150342	2154063	3722	2	Glyma.04G026700	Glyma.04G026700.1	354
867	Gm04	2209984	2210234	251	*	W4_peak_867	32	.	4.89409	6.42391	3.29921	87	Promoter	10	2208022	2210693	2672	2	Glyma.04G027300	Glyma.04G027300.1	459
868	Gm04	2348586	2348820	235	*	W4_peak_868	44	.	6.06878	7.69514	4.42761	130	Promoter	10	2348570	2353367	4798	1	Glyma.04G029100	Glyma.04G029100.10	16
869	Gm04	2832348	2832616	269	*	W4_peak_869	68	.	7.57909	10.3842	6.85844	91	Exon (Glyma.04G035950.1/Glyma.04G035950, exon 1 of 1)	10	2830739	2833529	2791	1	Glyma.04G035950	Glyma.04G035950.1	1609
870	Gm04	2863400	2863681	282	*	W4_peak_870	122	.	9.92847	16.2313	12.2635	173	Promoter	10	2863416	2869532	6117	1	Glyma.04G036300	Glyma.04G036300.1	0
871	Gm04	3052559	3052868	310	*	W4_peak_871	94	.	8.92159	13.2384	9.4994	185	Distal Intergenic	10	3055433	3061779	6347	1	Glyma.04G038600	Glyma.04G038600.4	-2565
872	Gm04	3750080	3750301	222	*	W4_peak_872	47	.	5.66326	7.99793	4.71159	76	Distal Intergenic	10	3744110	3745049	940	2	Glyma.04G046800	Glyma.04G046800.1	-5031
873	Gm04	3889309	3889519	211	*	W4_peak_873	44	.	5.90097	7.69514	4.42761	128	Promoter	10	3883945	3889021	5077	2	Glyma.04G048100	Glyma.04G048100.1	-288
874	Gm04	3925714	3925957	244	*	W4_peak_874	56	.	6.74003	9.01699	5.62663	98	Distal Intergenic	10	3937813	3948588	10776	1	Glyma.04G048800	Glyma.04G048800.1	-11856
875	Gm04	4015357	4015642	286	*	W4_peak_875	81	.	7.74691	11.7925	8.15889	100	Promoter	10	4015000	4015799	800	1	Glyma.04G049600	Glyma.04G049600.1	357
876	Gm04	4028970	4029259	290	*	W4_peak_876	32	.	4.89409	6.42391	3.29921	171	Distal Intergenic	10	4021171	4024964	3794	2	Glyma.04G049700	Glyma.04G049700.1	-4006
877	Gm04	4152933	4153165	233	*	W4_peak_877	32	.	5.22972	6.42391	3.29921	125	Promoter	10	4147204	4153347	6144	2	Glyma.04G051200	Glyma.04G051200.1	182
878	Gm04	4227961	4228171	211	*	W4_peak_878	32	.	4.89409	6.42391	3.29921	149	Exon (Glyma.04G052100.3/Glyma.04G052100, exon 3 of 5)	10	4229931	4232700	2770	2	Glyma.04G052200	Glyma.04G052200.1	4529
879	Gm04	4827641	4827916	276	*	W4_peak_879	94	.	8.92159	13.2384	9.4994	140	Distal Intergenic	10	4821349	4823038	1690	1	Glyma.04G058900	Glyma.04G058900.1	6292
880	Gm04	5117977	5118250	274	*	W4_peak_880	130	.	10.1555	16.9836	13.0033	133	Distal Intergenic	10	5121100	5122756	1657	1	Glyma.04G062300	Glyma.04G062300.1	-2850
881	Gm04	5319671	5319883	213	*	W4_peak_881	31	.	5.20046	6.08414	3.10582	108	Promoter	10	5319318	5323380	4063	1	Glyma.04G064100	Glyma.04G064100.1	353
882	Gm04	5369785	5369995	211	*	W4_peak_882	22	.	4.72628	5.20988	2.27185	116	Promoter	10	5369048	5373485	4438	1	Glyma.04G064900	Glyma.04G064900.2	737
883	Gm04	5438861	5439077	217	*	W4_peak_883	22	.	4.72628	5.20988	2.27185	103	Promoter	10	5438770	5440381	1612	1	Glyma.04G065600	Glyma.04G065600.1	91
884	Gm04	5645788	5646116	329	*	W4_peak_884	88	.	7.58447	12.5229	8.86731	148	Distal Intergenic	10	5643344	5644961	1618	1	Glyma.04G067700	Glyma.04G067700.1	2444
885	Gm04	5935140	5935404	265	*	W4_peak_885	56	.	6.14356	9.08008	5.67425	164	Intron (Glyma.04G071500.1/Glyma.04G071500, intron 2 of 8)	10	5930987	5936902	5916	2	Glyma.04G071500	Glyma.04G071500.2	1498
886	Gm04	6253371	6253593	223	*	W4_peak_886	32	.	5.56534	6.42391	3.29921	96	Distal Intergenic	10	6245777	6251321	5545	1	Glyma.04G075000	Glyma.04G075000.1	7594
887	Gm04	6505602	6505837	236	*	W4_peak_887	68	.	7.07566	10.3842	6.85844	105	Distal Intergenic	10	6498768	6499560	793	2	Glyma.04G078000	Glyma.04G078000.1	-6042
888	Gm04	6599688	6599971	284	*	W4_peak_888	44	.	5.51169	7.7639	4.49454	171	Promoter	10	6599162	6600874	1713	1	Glyma.04G079100	Glyma.04G079100.3	526
889	Gm04	6682848	6683114	267	*	W4_peak_889	81	.	8.08253	11.7925	8.15889	164	Distal Intergenic	10	6683139	6688470	5332	2	Glyma.04G079800	Glyma.04G079800.2	5356
890	Gm04	6692848	6693137	290	*	W4_peak_890	94	.	8.92159	13.2384	9.4994	149	Intron (Glyma.04G079900.1/Glyma.04G079900, intron 5 of 5)	10	6691343	6697425	6083	2	Glyma.04G079900	Glyma.04G079900.1	4288
891	Gm04	6970974	6971201	228	*	W4_peak_891	32	.	5.39753	6.42391	3.29921	127	Distal Intergenic	10	6974065	6979694	5630	1	Glyma.04G082900	Glyma.04G082900.1	-2864
892	Gm04	7143361	7143621	261	*	W4_peak_892	68	.	7.07566	10.3842	6.85844	182	Exon (Glyma.04G084500.2/Glyma.04G084500, exon 1 of 1)	10	7137837	7140923	3087	2	Glyma.04G084400	Glyma.04G084400.1	-2438
893	Gm04	7613652	7613897	246	*	W4_peak_893	44	.	6.23659	7.69514	4.42761	136	Distal Intergenic	10	7608311	7612300	3990	2	Glyma.04G088700	Glyma.04G088700.1	-1352
894	Gm04	8193896	8194131	236	*	W4_peak_894	56	.	6.40441	9.01699	5.62663	142	Distal Intergenic	10	8203319	8203782	464	1	Glyma.04G093000	Glyma.04G093000.1	-9188
895	Gm04	8258405	8258624	220	*	W4_peak_895	56	.	6.74003	9.01699	5.62663	82	Distal Intergenic	10	8250841	8252544	1704	1	Glyma.04G093300	Glyma.04G093300.3	7564
896	Gm04	8407294	8407574	281	*	W4_peak_896	87	.	8.15661	12.4291	8.78651	134	Intron (Glyma.04G094500.1/Glyma.04G094500, intron 14 of 18)	10	8400804	8412142	11339	1	Glyma.04G094500	Glyma.04G094500.2	6490
897	Gm04	8501897	8502276	380	*	W4_peak_897	122	.	10.0963	16.2313	12.2635	189	Promoter	10	8501797	8502508	712	1	Glyma.04G095600	Glyma.04G095600.1	100
898	Gm04	8546767	8547089	323	*	W4_peak_898	122	.	10.2605	16.2508	12.2825	149	Promoter	10	8547526	8606565	59040	1	Glyma.04G096100	Glyma.04G096100.13	-437
899	Gm04	8561234	8561576	343	*	W4_peak_899	182	.	12.9491	22.5617	18.2408	164	Intron (Glyma.04G096100.13/Glyma.04G096100, intron 10 of 40)	10	8547564	8606565	59002	1	Glyma.04G096100	Glyma.04G096100.2	13670
900	Gm04	8576128	8576444	317	*	W4_peak_900	94	.	8.41816	13.2384	9.4994	179	Intron (Glyma.04G096100.13/Glyma.04G096100, intron 13 of 40)	10	8579169	8606400	27232	1	Glyma.04G096100	Glyma.04G096100.17	-2725
901	Gm04	8673236	8673453	218	*	W4_peak_901	29	.	4.17576	5.86499	2.90438	122	Distal Intergenic	10	8699105	8699719	615	2	Glyma.04G096633	Glyma.04G096633.1	26266
902	Gm04	8753718	8753965	248	*	W4_peak_902	47	.	5.54318	7.99793	4.71159	108	Intron (Glyma.04G096800.1/Glyma.04G096800, intron 4 of 11)	10	8729559	8759931	30373	2	Glyma.04G096800	Glyma.04G096800.1	5966
903	Gm04	8833026	8833544	519	*	W4_peak_903	664	.	31.9119	72.7063	66.4158	277	Distal Intergenic	10	8839249	8847733	8485	1	Glyma.04G097900	Glyma.04G097900.1	-5705
904	Gm04	9069984	9070239	256	*	W4_peak_904	44	.	6.23659	7.69514	4.42761	154	Distal Intergenic	10	9054520	9058879	4360	2	Glyma.04G099400	Glyma.04G099400.2	-11105
905	Gm04	9443773	9444090	318	*	W4_peak_905	110	.	8.66515	14.9606	11.0891	149	Distal Intergenic	10	9445644	9445871	228	1	Glyma.04G102500	Glyma.04G102500.1	-1554
906	Gm04	9551961	9552381	421	*	W4_peak_906	102	.	8.70076	13.977	10.2125	258	Promoter	10	9551256	9553249	1994	2	Glyma.04G103300	Glyma.04G103300.1	868
907	Gm04	9557089	9557353	265	*	W4_peak_907	73	.	7.38506	10.8454	7.31694	125	Distal Intergenic	10	9551256	9553249	1994	2	Glyma.04G103300	Glyma.04G103300.1	-3840
908	Gm04	9742108	9742432	325	*	W4_peak_908	81	.	8.08253	11.7925	8.15889	134	Distal Intergenic	10	9735663	9736488	826	1	Glyma.04G104000	Glyma.04G104000.1	6445
909	Gm04	9774561	9774771	211	*	W4_peak_909	44	.	5.73316	7.69514	4.42761	129	Distal Intergenic	10	9779769	9782566	2798	1	Glyma.04G104100	Glyma.04G104100.1	-4998
910	Gm04	9983282	9983493	212	*	W4_peak_910	68	.	7.41128	10.3842	6.85844	122	Distal Intergenic	10	9990911	9995336	4426	1	Glyma.04G104850	Glyma.04G104850.2	-7418
911	Gm04	10937132	10937347	216	*	W4_peak_911	56	.	6.57222	9.01699	5.62663	127	Distal Intergenic	10	10933747	10934436	690	2	Glyma.04G106100	Glyma.04G106100.1	-2696
912	Gm04	11117205	11117650	446	*	W4_peak_912	166	.	11.9422	20.9405	16.695	163	Promoter	10	11118510	11121627	3118	1	Glyma.04G106300	Glyma.04G106300.1	-860
913	Gm04	11325752	11326313	562	*	W4_peak_913	325	.	16.7102	37.36	32.5693	215	Distal Intergenic	10	11319179	11324171	4993	2	Glyma.04G110500	Glyma.04G110500.1	-1581
914	Gm04	11334455	11334678	224	*	W4_peak_914	32	.	4.89409	6.42391	3.29921	54	Distal Intergenic	10	11342092	11344263	2172	1	Glyma.04G110400	Glyma.04G110400.1	-7414
915	Gm04	11335359	11335785	427	*	W4_peak_915	385	.	21.1719	43.5684	38.5854	231	Distal Intergenic	10	11342092	11344263	2172	1	Glyma.04G110400	Glyma.04G110400.1	-6307
916	Gm04	11585332	11585569	238	*	W4_peak_916	44	.	6.06878	7.69514	4.42761	130	Distal Intergenic	10	11576075	11576616	542	1	Glyma.04G111832	Glyma.04G111832.1	9257
917	Gm04	11752566	11752964	399	*	W4_peak_917	108	.	9.59285	14.7188	10.8621	201	Promoter	10	11743802	11753506	9705	2	Glyma.04G112600	Glyma.04G112600.2	542
918	Gm04	12243593	12243918	326	*	W4_peak_918	137	.	10.5997	17.7737	13.7065	143	Promoter	10	12243540	12244388	849	1	Glyma.04G115300	Glyma.04G115300.1	53
919	Gm04	12520493	12520838	346	*	W4_peak_919	197	.	13.7882	24.2064	19.7958	151	Distal Intergenic	10	12523747	12526554	2808	1	Glyma.04G116200	Glyma.04G116200.1	-2909
920	Gm04	12789007	12789263	257	*	W4_peak_920	56	.	6.26364	9.08008	5.67425	118	Distal Intergenic	10	12790560	12791748	1189	1	Glyma.04G116800	Glyma.04G116800.1	-1297
921	Gm04	12943960	12944200	241	*	W4_peak_921	44	.	6.23659	7.69514	4.42761	103	Intron (Glyma.04G117400.1/Glyma.04G117400, intron 7 of 18)	10	12936078	12939379	3302	1	Glyma.04G117600	Glyma.04G117600.1	7882
922	Gm04	12983407	12983654	248	*	W4_peak_922	77	.	6.66546	11.3041	7.76738	119	Distal Intergenic	10	12990265	12992502	2238	2	Glyma.04G117900	Glyma.04G117900.3	8848
923	Gm04	13188822	13189185	364	*	W4_peak_923	147	.	10.3462	18.7993	14.7093	169	Distal Intergenic	10	13266375	13267723	1349	1	Glyma.04G118700	Glyma.04G118700.1	-77190
924	Gm04	13331393	13331619	227	*	W4_peak_924	29	.	4.70265	5.94877	2.97418	167	Distal Intergenic	10	13340280	13340681	402	1	Glyma.04G118800	Glyma.04G118800.2	-8661
925	Gm04	13603389	13603635	247	*	W4_peak_925	56	.	6.40441	9.01699	5.62663	110	Distal Intergenic	10	13586262	13591135	4874	2	Glyma.04G119600	Glyma.04G119600.1	-12254
926	Gm04	14142735	14143048	314	*	W4_peak_926	166	.	12.4457	20.9405	16.695	139	Distal Intergenic	10	14024067	14028626	4560	2	Glyma.04G120600	Glyma.04G120600.2	-114109
927	Gm04	14358347	14358782	436	*	W4_peak_927	458	.	24.0247	51.0774	45.8617	219	Distal Intergenic	10	14331611	14350566	18956	2	Glyma.04G121300	Glyma.04G121300.1	-7781
928	Gm04	14359663	14359909	247	*	W4_peak_928	44	.	6.06878	7.69514	4.42761	144	Distal Intergenic	10	14331611	14350566	18956	2	Glyma.04G121300	Glyma.04G121300.1	-9097
929	Gm04	14362247	14362472	226	*	W4_peak_929	32	.	5.39753	6.42391	3.29921	101	Distal Intergenic	10	14331611	14350566	18956	2	Glyma.04G121300	Glyma.04G121300.1	-11681
930	Gm04	14499319	14499529	211	*	W4_peak_930	32	.	5.22972	6.42391	3.29921	99	Distal Intergenic	10	14469562	14471621	2060	2	Glyma.04G121700	Glyma.04G121700.1	-27698
931	Gm04	14887436	14887731	296	*	W4_peak_931	56	.	6.40441	9.01699	5.62663	145	Distal Intergenic	10	14890667	14895408	4742	1	Glyma.04G122550	Glyma.04G122550.1	-2936
932	Gm04	14934616	14934868	253	*	W4_peak_932	44	.	5.90097	7.69514	4.42761	130	Distal Intergenic	10	14940082	14942506	2425	1	Glyma.04G122700	Glyma.04G122700.1	-5214
933	Gm04	15036002	15036321	320	*	W4_peak_933	77	.	7.34432	11.3449	7.79017	159	Distal Intergenic	10	14993462	14998453	4992	2	Glyma.04G123100	Glyma.04G123100.1	-37549
934	Gm04	15242776	15243020	245	*	W4_peak_934	47	.	5.90341	7.99793	4.71159	113	Downstream (<=300bp)	10	15237477	15237578	102	1	Glyma.04G124250	Glyma.04G124250.1	5299
935	Gm04	15378049	15378286	238	*	W4_peak_935	56	.	6.90784	9.01699	5.62663	77	Distal Intergenic	10	15428222	15430153	1932	2	Glyma.04G124500	Glyma.04G124500.1	51867
936	Gm04	15528059	15528309	251	*	W4_peak_936	56	.	6.40441	9.01699	5.62663	140	Intron (Glyma.04G124800.1/Glyma.04G124800, intron 10 of 18)	10	15511817	15534160	22344	1	Glyma.04G124800	Glyma.04G124800.2	16242
937	Gm04	15623401	15623670	270	*	W4_peak_937	81	.	7.74691	11.7925	8.15889	154	Distal Intergenic	10	15617864	15619004	1141	1	Glyma.04G125200	Glyma.04G125200.1	5537
938	Gm04	15694521	15695413	893	*	W4_peak_938	67	.	4.61879	10.2238	6.78283	179	Distal Intergenic	10	15675948	15679952	4005	2	Glyma.04G125500	Glyma.04G125500.4	-14569
939	Gm04	15711130	15711396	267	*	W4_peak_939	56	.	6.57222	9.01699	5.62663	177	Distal Intergenic	10	15675948	15679952	4005	2	Glyma.04G125500	Glyma.04G125500.4	-31178
940	Gm04	15720822	15721080	259	*	W4_peak_940	68	.	7.07566	10.3842	6.85844	146	Distal Intergenic	10	15675948	15679952	4005	2	Glyma.04G125500	Glyma.04G125500.4	-40870
941	Gm04	16029222	16029494	273	*	W4_peak_941	37	.	5.06288	6.95302	3.79692	92	Distal Intergenic	10	16080946	16085364	4419	1	Glyma.04G126100	Glyma.04G126100.1	-51452
942	Gm04	16048792	16049011	220	*	W4_peak_942	32	.	5.56534	6.42391	3.29921	95	Distal Intergenic	10	16080946	16085364	4419	1	Glyma.04G126100	Glyma.04G126100.1	-31935
943	Gm04	16143044	16143294	251	*	W4_peak_943	32	.	5.39753	6.42391	3.29921	157	Promoter	10	16143313	16146306	2994	1	Glyma.04G126400	Glyma.04G126400.2	-19
944	Gm04	16350017	16350239	223	*	W4_peak_944	44	.	5.90097	7.69514	4.42761	102	Distal Intergenic	10	16395895	16399254	3360	1	Glyma.04G127400	Glyma.04G127400.3	-45656
945	Gm04	16462928	16463251	324	*	W4_peak_945	94	.	8.58597	13.2384	9.4994	173	Distal Intergenic	10	16403316	16404217	902	2	Glyma.04G127550	Glyma.04G127550.1	-58711
946	Gm04	16626622	16626881	260	*	W4_peak_946	98	.	8.61681	13.5645	9.82026	126	Distal Intergenic	10	16651764	16655789	4026	1	Glyma.04G127900	Glyma.04G127900.1	-24883
947	Gm04	16788224	16788453	230	*	W4_peak_947	32	.	5.39753	6.42391	3.29921	94	Distal Intergenic	10	16840396	16843063	2668	2	Glyma.04G128100	Glyma.04G128100.1	54610
948	Gm04	16951233	16951477	245	*	W4_peak_948	52	.	6.49394	8.57493	5.28065	160	Distal Intergenic	10	16961437	16962771	1335	1	Glyma.04G128500	Glyma.04G128500.1	-9960
949	Gm04	16970659	16970924	266	*	W4_peak_949	68	.	7.57909	10.3842	6.85844	122	Distal Intergenic	10	16961437	16962771	1335	1	Glyma.04G128500	Glyma.04G128500.1	9222
950	Gm04	17095396	17095717	322	*	W4_peak_950	137	.	10.5997	17.7737	13.7065	149	Distal Intergenic	10	17079990	17088950	8961	2	Glyma.04G128800	Glyma.04G128800.1	-6446
951	Gm04	17295675	17295896	222	*	W4_peak_951	32	.	5.56534	6.42391	3.29921	93	Distal Intergenic	10	17298218	17300227	2010	2	Glyma.04G129900	Glyma.04G129900.1	4331
952	Gm04	17737748	17737966	219	*	W4_peak_952	32	.	5.06191	6.42391	3.29921	56	Distal Intergenic	10	17748824	17751816	2993	1	Glyma.04G132400	Glyma.04G132400.1	-10858
953	Gm04	17890186	17890473	288	*	W4_peak_953	68	.	7.41128	10.3842	6.85844	186	Distal Intergenic	10	17914602	17916030	1429	1	Glyma.04G132700	Glyma.04G132700.1	-24129
954	Gm04	17970845	17971110	266	*	W4_peak_954	122	.	9.92847	16.2313	12.2635	150	Distal Intergenic	10	17962229	17963877	1649	1	Glyma.04G133200	Glyma.04G133200.1	8616
955	Gm04	18018307	18018543	237	*	W4_peak_955	68	.	7.24347	10.3842	6.85844	109	Distal Intergenic	10	18022724	18025813	3090	2	Glyma.04G133400	Glyma.04G133400.4	7270
956	Gm04	18137170	18137430	261	*	W4_peak_956	68	.	7.24347	10.3842	6.85844	136	Distal Intergenic	10	18142392	18181411	39020	2	Glyma.04G133800	Glyma.04G133800.1	43981
957	Gm04	18465574	18465819	246	*	W4_peak_957	56	.	6.90784	9.01699	5.62663	95	Distal Intergenic	10	18467836	18484570	16735	1	Glyma.04G134700	Glyma.04G134700.1	-2017
958	Gm04	18619919	18620140	222	*	W4_peak_958	22	.	4.72628	5.20988	2.27185	119	Distal Intergenic	10	18605119	18611245	6127	1	Glyma.04G134900	Glyma.04G134900.1	14800
959	Gm04	18673586	18673861	276	*	W4_peak_959	67	.	6.62386	10.1966	6.75578	136	Distal Intergenic	10	18680930	18698233	17304	2	Glyma.04G135000	Glyma.04G135000.1	24372
960	Gm04	18726208	18726519	312	*	W4_peak_960	141	.	10.7073	18.2555	14.1803	179	Distal Intergenic	10	18680930	18698233	17304	2	Glyma.04G135000	Glyma.04G135000.1	-27975
961	Gm04	18973327	18973551	225	*	W4_peak_961	44	.	5.90097	7.69514	4.42761	147	Promoter	10	18966319	18973630	7312	2	Glyma.04G135300	Glyma.04G135300.1	79
962	Gm04	19052471	19052867	397	*	W4_peak_962	297	.	17.48	34.5069	29.7812	194	Distal Intergenic	10	18992855	18996640	3786	2	Glyma.04G135400	Glyma.04G135400.3	-55831
963	Gm04	19053557	19053831	275	*	W4_peak_963	68	.	7.41128	10.3842	6.85844	163	Distal Intergenic	10	18992855	18996640	3786	2	Glyma.04G135400	Glyma.04G135400.3	-56917
964	Gm04	19176351	19176605	255	*	W4_peak_964	67	.	6.50379	10.1966	6.75578	109	Distal Intergenic	10	19204613	19208768	4156	2	Glyma.04G135700	Glyma.04G135700.1	32163
965	Gm04	19226269	19226531	263	*	W4_peak_965	32	.	5.22972	6.42391	3.29921	133	Distal Intergenic	10	19204613	19208768	4156	2	Glyma.04G135700	Glyma.04G135700.2	-17501
966	Gm04	19551120	19551505	386	*	W4_peak_966	147	.	10.4663	18.7993	14.7093	191	Distal Intergenic	10	19457539	19459335	1797	2	Glyma.04G136700	Glyma.04G136700.4	-91785
967	Gm04	19668190	19668555	366	*	W4_peak_967	29	.	4.82273	5.94877	2.97418	148	Distal Intergenic	10	19630442	19643817	13376	2	Glyma.04G137000	Glyma.04G137000.1	-24373
968	Gm04	19754686	19754960	275	*	W4_peak_968	94	.	8.41816	13.2384	9.4994	114	Distal Intergenic	10	19630442	19643817	13376	2	Glyma.04G137000	Glyma.04G137000.1	-110869
969	Gm04	19821461	19821823	363	*	W4_peak_969	134	.	9.62576	17.4972	13.4973	186	Distal Intergenic	10	19951254	19951658	405	2	Glyma.04G137100	Glyma.04G137100.3	129835
970	Gm04	19895563	19895773	211	*	W4_peak_970	32	.	5.18612	6.34477	3.29921	102	Distal Intergenic	10	19951254	19951658	405	2	Glyma.04G137100	Glyma.04G137100.3	55885
971	Gm04	20136427	20136687	261	*	W4_peak_971	68	.	7.24347	10.3842	6.85844	108	Distal Intergenic	10	20142585	20144931	2347	1	Glyma.04G137600	Glyma.04G137600.1	-5898
972	Gm04	20396956	20397272	317	*	W4_peak_972	67	.	6.98409	10.1966	6.75578	141	Distal Intergenic	10	20441241	20449085	7845	2	Glyma.04G138300	Glyma.04G138300.2	51813
973	Gm04	20451803	20452249	447	*	W4_peak_973	44	.	5.73316	7.69514	4.42761	249	Distal Intergenic	10	20439889	20449152	9264	2	Glyma.04G138300	Glyma.04G138300.1	-2651
974	Gm04	20532487	20532712	226	*	W4_peak_974	32	.	5.39753	6.42391	3.29921	50	Distal Intergenic	10	20571266	20575218	3953	1	Glyma.04G138500	Glyma.04G138500.1	-38554
975	Gm04	20815782	20816136	355	*	W4_peak_975	151	.	11.7744	19.3439	15.1848	163	Distal Intergenic	10	20827143	20830597	3455	1	Glyma.04G138900	Glyma.04G138900.1	-11007
976	Gm04	21007461	21007777	317	*	W4_peak_976	47	.	5.78333	7.99793	4.71159	147	Distal Intergenic	10	21082696	21086920	4225	2	Glyma.04G139100	Glyma.04G139100.1	79143
977	Gm04	21107198	21107509	312	*	W4_peak_977	44	.	6.06878	7.69514	4.42761	198	Distal Intergenic	10	21082696	21086920	4225	2	Glyma.04G139100	Glyma.04G139100.3	-20278
978	Gm04	21814275	21814565	291	*	W4_peak_978	77	.	7.46439	11.3449	7.79017	142	Distal Intergenic	10	21850884	21852403	1520	2	Glyma.04G140066	Glyma.04G140066.1	37838
979	Gm04	21866216	21866620	405	*	W4_peak_979	88	.	7.58447	12.5229	8.86731	206	Distal Intergenic	10	21868597	21869013	417	1	Glyma.04G140200	Glyma.04G140200.1	-1977
980	Gm04	21889902	21890402	501	*	W4_peak_980	99	.	8.18485	13.7287	9.97127	339	Promoter	10	21888917	21889236	320	1	Glyma.04G140250	Glyma.04G140250.1	985
981	Gm04	22340621	22340918	298	*	W4_peak_981	32	.	5.06191	6.42391	3.29921	103	Distal Intergenic	10	22486280	22488645	2366	2	Glyma.04G140900	Glyma.04G140900.4	147727
982	Gm04	23114625	23114868	244	*	W4_peak_982	56	.	6.57222	9.01699	5.62663	146	Distal Intergenic	10	23071639	23073366	1728	2	Glyma.04G141800	Glyma.04G141800.1	-41259
983	Gm04	23294394	23294644	251	*	W4_peak_983	56	.	6.57222	9.01699	5.62663	132	Distal Intergenic	10	23277825	23280009	2185	1	Glyma.04G142000	Glyma.04G142000.1	16569
984	Gm04	23465703	23466020	318	*	W4_peak_984	206	.	13.4884	25.0758	20.6549	155	Distal Intergenic	10	23397314	23401649	4336	2	Glyma.04G142100	Glyma.04G142100.2	-64054
985	Gm04	23841303	23841541	239	*	W4_peak_985	44	.	6.06878	7.69514	4.42761	88	Distal Intergenic	10	23759902	23760826	925	2	Glyma.04G142300	Glyma.04G142300.1	-80477
986	Gm04	23964368	23964712	345	*	W4_peak_986	81	.	8.08253	11.7925	8.15889	195	Distal Intergenic	10	23952915	23955589	2675	2	Glyma.04G142550	Glyma.04G142550.1	-8779
987	Gm04	23994336	23994636	301	*	W4_peak_987	108	.	9.42503	14.7188	10.8621	124	Distal Intergenic	10	24000940	24005751	4812	1	Glyma.04G142700	Glyma.04G142700.1	-6304
988	Gm04	24218084	24218417	334	*	W4_peak_988	147	.	10.2261	18.7993	14.7093	165	Distal Intergenic	10	24332143	24335301	3159	1	Glyma.04G142800	Glyma.04G142800.7	-113726
989	Gm04	24587051	24587385	335	*	W4_peak_989	107	.	9.51288	14.5683	10.7952	177	Distal Intergenic	10	24655259	24680030	24772	2	Glyma.04G143000	Glyma.04G143000.4	92645
990	Gm04	24752456	24752789	334	*	W4_peak_990	122	.	10.2641	16.2313	12.2635	141	Distal Intergenic	10	24798797	24800585	1789	1	Glyma.04G143200	Glyma.04G143200.1	-46008
991	Gm04	24845066	24845356	291	*	W4_peak_991	150	.	11.177	19.1576	15.0595	129	Distal Intergenic	10	24798797	24800585	1789	1	Glyma.04G143200	Glyma.04G143200.1	46269
992	Gm04	25365699	25366011	313	*	W4_peak_992	68	.	7.07566	10.3842	6.85844	137	Promoter	10	25361192	25366005	4814	2	Glyma.04G144300	Glyma.04G144300.1	0
993	Gm04	25495789	25496114	326	*	W4_peak_993	32	.	5.22972	6.42391	3.29921	179	Distal Intergenic	10	25476021	25477183	1163	1	Glyma.04G144751	Glyma.04G144751.2	19768
994	Gm04	26143878	26144194	317	*	W4_peak_994	68	.	7.57909	10.3842	6.85844	159	Distal Intergenic	10	25936869	25937849	981	2	Glyma.04G145700	Glyma.04G145700.1	-206029
995	Gm04	26228988	26229285	298	*	W4_peak_995	94	.	8.41816	13.2384	9.4994	113	Distal Intergenic	10	26379594	26398955	19362	2	Glyma.04G146000	Glyma.04G146000.2	169670
996	Gm04	26426954	26427192	239	*	W4_peak_996	44	.	6.06878	7.69514	4.42761	126	Distal Intergenic	10	26410728	26411381	654	1	Glyma.04G146100	Glyma.04G146100.1	16226
997	Gm04	26503507	26503745	239	*	W4_peak_997	56	.	6.51743	8.91408	5.60864	139	Distal Intergenic	10	26526324	26526846	523	2	Glyma.04G146200	Glyma.04G146200.1	23101
998	Gm04	26510835	26511061	227	*	W4_peak_998	44	.	6.23659	7.69514	4.42761	87	Distal Intergenic	10	26526324	26526846	523	2	Glyma.04G146200	Glyma.04G146200.1	15785
999	Gm04	26561785	26562104	320	*	W4_peak_999	137	.	10.7675	17.7737	13.7065	169	Distal Intergenic	10	26580986	26585432	4447	2	Glyma.04G146300	Glyma.04G146300.1	23328
1000	Gm04	27012657	27012911	255	*	W4_peak_1000	122	.	10.0963	16.2313	12.2635	98	Distal Intergenic	10	27421636	27429996	8361	1	Glyma.04G146800	Glyma.04G146800.1	-408725
1001	Gm04	27091507	27091811	305	*	W4_peak_1001	110	.	8.54508	14.9606	11.0891	112	Distal Intergenic	10	27421636	27429996	8361	1	Glyma.04G146800	Glyma.04G146800.1	-329825
1002	Gm04	27244690	27244974	285	*	W4_peak_1002	44	.	6.23659	7.69514	4.42761	113	Distal Intergenic	10	27421636	27429996	8361	1	Glyma.04G146800	Glyma.04G146800.1	-176662
1003	Gm04	27435357	27435610	254	*	W4_peak_1003	44	.	5.73316	7.69514	4.42761	136	Distal Intergenic	10	27421636	27429996	8361	1	Glyma.04G146800	Glyma.04G146800.1	13721
1004	Gm04	27568980	27569190	211	*	W4_peak_1004	44	.	5.73316	7.69514	4.42761	96	Intron (Glyma.04G147000.1/Glyma.04G147000, intron 3 of 3)	10	27567967	27571879	3913	2	Glyma.04G147000	Glyma.04G147000.1	2689
1005	Gm04	27809341	27809678	338	*	W4_peak_1005	182	.	12.9491	22.5617	18.2408	158	Distal Intergenic	10	27567967	27571879	3913	2	Glyma.04G147000	Glyma.04G147000.1	-237462
1006	Gm04	27964662	27964952	291	*	W4_peak_1006	56	.	6.57222	9.01699	5.62663	120	Distal Intergenic	10	28164700	28167359	2660	1	Glyma.04G147100	Glyma.04G147100.1	-199748
1007	Gm04	27981495	27981729	235	*	W4_peak_1007	37	.	5.30303	6.95302	3.79692	140	Distal Intergenic	10	28164700	28167359	2660	1	Glyma.04G147100	Glyma.04G147100.1	-182971
1008	Gm04	28127236	28127505	270	*	W4_peak_1008	47	.	5.66326	7.99793	4.71159	178	Distal Intergenic	10	28164700	28167359	2660	1	Glyma.04G147100	Glyma.04G147100.1	-37195
1009	Gm04	28246480	28246786	307	*	W4_peak_1009	88	.	7.82462	12.5229	8.86731	134	Distal Intergenic	10	28190811	28192183	1373	2	Glyma.04G147200	Glyma.04G147200.1	-54297
1010	Gm04	28543581	28543872	292	*	W4_peak_1010	56	.	6.90784	9.01699	5.62663	140	Distal Intergenic	10	28494229	28496993	2765	1	Glyma.04G147500	Glyma.04G147500.1	49352
1011	Gm04	28866922	28867134	213	*	W4_peak_1011	32	.	5.39753	6.42391	3.29921	65	Distal Intergenic	10	29001596	29005655	4060	1	Glyma.04G147700	Glyma.04G147700.1	-134462
1012	Gm04	28886362	28886631	270	*	W4_peak_1012	68	.	7.24347	10.3842	6.85844	136	Distal Intergenic	10	29001596	29005655	4060	1	Glyma.04G147700	Glyma.04G147700.1	-114965
1013	Gm04	28998348	28998625	278	*	W4_peak_1013	81	.	8.08253	11.7925	8.15889	135	Distal Intergenic	10	29001596	29005655	4060	1	Glyma.04G147700	Glyma.04G147700.1	-2971
1014	Gm04	29110052	29110297	246	*	W4_peak_1014	56	.	6.40441	9.01699	5.62663	130	Distal Intergenic	10	29124214	29126027	1814	2	Glyma.04G148200	Glyma.04G148200.1	15730
1015	Gm04	29189091	29189520	430	*	W4_peak_1015	122	.	10.4319	16.2313	12.2635	162	Distal Intergenic	10	29181611	29188308	6698	1	Glyma.04G148300	Glyma.04G148300.2	7480
1016	Gm04	29377236	29377475	240	*	W4_peak_1016	44	.	6.06878	7.69514	4.42761	123	Distal Intergenic	10	29555896	29558698	2803	2	Glyma.04G148400	Glyma.04G148400.1	181223
1017	Gm04	29648755	29649099	345	*	W4_peak_1017	172	.	11.0667	21.4658	17.2037	153	Distal Intergenic	10	29661226	29662613	1388	2	Glyma.04G148500	Glyma.04G148500.1	13514
1018	Gm04	30033744	30034017	274	*	W4_peak_1018	122	.	9.14545	16.2172	12.2635	143	Distal Intergenic	10	29995566	29999243	3678	1	Glyma.04G148900	Glyma.04G148900.1	38178
1019	Gm04	30165273	30165514	242	*	W4_peak_1019	21	.	4.4625	4.98931	2.19911	147	Distal Intergenic	10	29995566	29999243	3678	1	Glyma.04G148900	Glyma.04G148900.1	169707
1020	Gm04	30287075	30287359	285	*	W4_peak_1020	122	.	9.14545	16.2172	12.2635	92	Distal Intergenic	10	29995566	29999243	3678	1	Glyma.04G148900	Glyma.04G148900.1	291509
1021	Gm04	30335557	30335879	323	*	W4_peak_1021	108	.	9.25722	14.7188	10.8621	162	Distal Intergenic	10	29995566	29999243	3678	1	Glyma.04G148900	Glyma.04G148900.1	339991
1022	Gm04	30370605	30370946	342	*	W4_peak_1022	68	.	7.41128	10.3842	6.85844	164	Distal Intergenic	10	30678245	30680379	2135	1	Glyma.04G149200	Glyma.04G149200.1	-307299
1023	Gm04	30629389	30629612	224	*	W4_peak_1023	32	.	5.22972	6.42391	3.29921	61	Distal Intergenic	10	30678245	30680379	2135	1	Glyma.04G149200	Glyma.04G149200.1	-48633
1024	Gm04	30712517	30712730	214	*	W4_peak_1024	38	.	5.37122	7.03077	3.87324	91	Distal Intergenic	10	30718756	30724098	5343	2	Glyma.04G149500	Glyma.04G149500.2	11368
1025	Gm04	30724726	30725123	398	*	W4_peak_1025	81	.	7.74691	11.7925	8.15889	229	Promoter	10	30719781	30724098	4318	2	Glyma.04G149500	Glyma.04G149500.3	-628
1026	Gm04	31157928	31158329	402	*	W4_peak_1026	151	.	11.271	19.3439	15.1848	197	Distal Intergenic	10	31093020	31095568	2549	2	Glyma.04G149750	Glyma.04G149750.1	-62360
1027	Gm04	31187203	31187543	341	*	W4_peak_1027	151	.	11.7744	19.3439	15.1848	196	Distal Intergenic	10	31239117	31240447	1331	1	Glyma.04G149800	Glyma.04G149800.1	-51574
1028	Gm04	31259417	31259680	264	*	W4_peak_1028	56	.	6.74003	9.01699	5.62663	150	Distal Intergenic	10	31239117	31240447	1331	1	Glyma.04G149800	Glyma.04G149800.1	20300
1029	Gm04	31261314	31261823	510	*	W4_peak_1029	570	.	28.22	62.7124	57.0639	258	Distal Intergenic	10	31239117	31240447	1331	1	Glyma.04G149800	Glyma.04G149800.1	22197
1030	Gm04	32045234	32045543	310	*	W4_peak_1030	108	.	9.59285	14.7188	10.8621	170	Distal Intergenic	10	31929431	31944796	15366	2	Glyma.04G150900	Glyma.04G150900.1	-100438
1031	Gm04	32335609	32335917	309	*	W4_peak_1031	94	.	6.97753	13.1909	9.4994	142	Distal Intergenic	10	32395872	32398612	2741	1	Glyma.04G151150	Glyma.04G151150.1	-59955
1032	Gm04	32431558	32431893	336	*	W4_peak_1032	44	.	6.23659	7.69514	4.42761	135	Promoter	10	32431351	32432385	1035	2	Glyma.04G151301	Glyma.04G151301.1	492
1033	Gm04	32610663	32610898	236	*	W4_peak_1033	44	.	5.90097	7.69514	4.42761	120	Distal Intergenic	10	32542137	32546024	3888	2	Glyma.04G151600	Glyma.04G151600.1	-64639
1034	Gm04	32969711	32969974	264	*	W4_peak_1034	67	.	6.74394	10.1966	6.75578	125	Distal Intergenic	10	33058964	33062865	3902	1	Glyma.04G152400	Glyma.04G152400.3	-88990
1035	Gm04	33019188	33019439	252	*	W4_peak_1035	32	.	5.39753	6.42391	3.29921	135	Distal Intergenic	10	33058964	33062865	3902	1	Glyma.04G152400	Glyma.04G152400.3	-39525
1036	Gm04	33096348	33096558	211	*	W4_peak_1036	32	.	5.35253	6.34477	3.29921	106	Distal Intergenic	10	33071136	33071333	198	2	Glyma.04G152500	Glyma.04G152500.6	-25015
1037	Gm04	33143268	33143619	352	*	W4_peak_1037	147	.	10.1061	18.7993	14.7093	188	Distal Intergenic	10	33071136	33071333	198	2	Glyma.04G152500	Glyma.04G152500.6	-71935
1038	Gm04	33374266	33374646	381	*	W4_peak_1038	230	.	14.9628	27.5615	23.0325	189	Distal Intergenic	10	33448352	33448561	210	1	Glyma.04G152700	Glyma.04G152700.1	-73706
1039	Gm04	33510476	33510765	290	*	W4_peak_1039	81	.	7.91472	11.7925	8.15889	173	Distal Intergenic	10	33460990	33462273	1284	2	Glyma.04G153100	Glyma.04G153100.1	-48203
1040	Gm04	33533758	33534035	278	*	W4_peak_1040	79	.	7.92073	11.4851	7.92869	149	Distal Intergenic	10	33460990	33462273	1284	2	Glyma.04G153100	Glyma.04G153100.1	-71485
1041	Gm04	33573021	33573267	247	*	W4_peak_1041	56	.	6.90784	9.01699	5.62663	85	Distal Intergenic	10	33460990	33462273	1284	2	Glyma.04G153100	Glyma.04G153100.1	-110748
1042	Gm04	33617163	33617430	268	*	W4_peak_1042	94	.	8.58597	13.2384	9.4994	144	Distal Intergenic	10	33729019	33729886	868	2	Glyma.04G153400	Glyma.04G153400.1	112456
1043	Gm04	33659134	33659410	277	*	W4_peak_1043	32	.	5.56534	6.42391	3.29921	155	Distal Intergenic	10	33729019	33729886	868	2	Glyma.04G153400	Glyma.04G153400.1	70476
1044	Gm04	33860707	33861027	321	*	W4_peak_1044	166	.	12.2778	20.9405	16.695	182	Distal Intergenic	10	33782562	33783353	792	2	Glyma.04G153500	Glyma.04G153500.1	-77354
1045	Gm04	34100783	34101128	346	*	W4_peak_1045	230	.	14.795	27.5615	23.0325	169	Distal Intergenic	10	34107365	34114707	7343	1	Glyma.04G154100	Glyma.04G154100.3	-6237
1046	Gm04	34342688	34342964	277	*	W4_peak_1046	44	.	5.75166	7.62846	4.42761	97	Distal Intergenic	10	34501213	34504148	2936	1	Glyma.04G154200	Glyma.04G154200.1	-158249
1047	Gm04	34397381	34397646	266	*	W4_peak_1047	100	.	8.73495	13.7861	10.0283	125	Distal Intergenic	10	34501213	34504148	2936	1	Glyma.04G154200	Glyma.04G154200.1	-103567
1048	Gm04	34902747	34902983	237	*	W4_peak_1048	77	.	7.10417	11.3449	7.79017	108	Distal Intergenic	10	34916528	34923228	6701	2	Glyma.04G155100	Glyma.04G155100.3	20245
1049	Gm04	34918729	34918950	222	*	W4_peak_1049	56	.	6.74003	9.01699	5.62663	99	Exon (Glyma.04G155100.3/Glyma.04G155100, exon 5 of 9)	10	34916528	34923228	6701	2	Glyma.04G155100	Glyma.04G155100.3	4278
1050	Gm04	35038238	35038453	216	*	W4_peak_1050	32	.	5.56534	6.42391	3.29921	78	Distal Intergenic	10	34961723	34969684	7962	2	Glyma.04G155300	Glyma.04G155300.1	-68554
1051	Gm04	35247121	35247331	211	*	W4_peak_1051	32	.	5.22972	6.42391	3.29921	46	Promoter	10	35247440	35262779	15340	1	Glyma.04G155600	Glyma.04G155600.1	-109
1052	Gm04	35499244	35499534	291	*	W4_peak_1052	94	.	8.58597	13.2384	9.4994	167	Distal Intergenic	10	35434996	35438462	3467	1	Glyma.04G156300	Glyma.04G156300.1	64248
1053	Gm04	35632790	35633128	339	*	W4_peak_1053	246	.	15.8019	29.2697	24.6947	169	Distal Intergenic	10	35606093	35607922	1830	2	Glyma.04G156500	Glyma.04G156500.1	-24868
1054	Gm04	35695658	35695937	280	*	W4_peak_1054	110	.	8.9053	14.9606	11.0891	172	Distal Intergenic	10	35606093	35607922	1830	2	Glyma.04G156500	Glyma.04G156500.1	-87736
1055	Gm04	35765709	35766075	367	*	W4_peak_1055	213	.	14.1238	25.8734	21.3981	187	Distal Intergenic	10	35822444	35822602	159	2	Glyma.04G156650	Glyma.04G156650.1	56527
1056	Gm04	35940376	35940587	212	*	W4_peak_1056	32	.	5.56534	6.42391	3.29921	73	Intron (Glyma.04G157200.1/Glyma.04G157200, intron 5 of 8)	10	35931984	35945823	13840	1	Glyma.04G157200	Glyma.04G157200.2	8392
1057	Gm04	36121188	36121508	321	*	W4_peak_1057	81	.	8.01515	11.6658	8.10673	145	Distal Intergenic	10	36119513	36119668	156	1	Glyma.04G157400	Glyma.04G157400.1	1675
1058	Gm04	36230331	36230669	339	*	W4_peak_1058	94	.	8.75378	13.2384	9.4994	147	Distal Intergenic	10	36119513	36119668	156	1	Glyma.04G157400	Glyma.04G157400.1	110818
1059	Gm04	36358479	36358794	316	*	W4_peak_1059	154	.	11.4949	19.6413	15.4751	175	Distal Intergenic	10	36119513	36119668	156	1	Glyma.04G157400	Glyma.04G157400.1	238966
1060	Gm04	36588426	36588656	231	*	W4_peak_1060	32	.	4.85329	6.34477	3.29921	104	Distal Intergenic	10	36883564	36885392	1829	2	Glyma.04G157500	Glyma.04G157500.1	296736
1061	Gm04	36681294	36681602	309	*	W4_peak_1061	122	.	10.4319	16.2313	12.2635	142	Distal Intergenic	10	36883564	36885392	1829	2	Glyma.04G157500	Glyma.04G157500.1	203790
1062	Gm04	36697291	36697643	353	*	W4_peak_1062	114	.	9.73019	15.3529	11.4716	159	Distal Intergenic	10	36883564	36885392	1829	2	Glyma.04G157500	Glyma.04G157500.1	187749
1063	Gm04	36784488	36784763	276	*	W4_peak_1063	89	.	8.55369	12.6309	8.96846	153	Distal Intergenic	10	36883564	36885392	1829	2	Glyma.04G157500	Glyma.04G157500.1	100629
1064	Gm04	36985591	36985859	269	*	W4_peak_1064	44	.	6.06878	7.69514	4.42761	187	Distal Intergenic	10	37019201	37021030	1830	2	Glyma.04G157600	Glyma.04G157600.1	35171
1065	Gm04	37172009	37172363	355	*	W4_peak_1065	94	.	8.92159	13.2384	9.4994	161	Promoter	10	37171478	37172122	645	1	Glyma.04G157850	Glyma.04G157850.1	531
1066	Gm04	37283880	37284240	361	*	W4_peak_1066	280	.	17.1444	32.7432	28.0815	199	Distal Intergenic	10	37236564	37238646	2083	1	Glyma.04G157900	Glyma.04G157900.9	47316
1067	Gm04	37483175	37483452	278	*	W4_peak_1067	94	.	8.41816	13.2384	9.4994	156	Distal Intergenic	10	37469235	37473250	4016	2	Glyma.04G158600	Glyma.04G158600.2	-9925
1068	Gm04	37691016	37691264	249	*	W4_peak_1068	21	.	4.10227	4.98931	2.19911	42	Distal Intergenic	10	37813404	37813891	488	2	Glyma.04G158702	Glyma.04G158702.1	122627
1069	Gm04	37718374	37718668	295	*	W4_peak_1069	44	.	5.90097	7.69514	4.42761	134	Distal Intergenic	10	37813404	37813891	488	2	Glyma.04G158702	Glyma.04G158702.1	95223
1070	Gm04	37846137	37846448	312	*	W4_peak_1070	44	.	6.06878	7.69514	4.42761	169	Promoter	10	37845665	37847379	1715	1	Glyma.04G158800	Glyma.04G158800.1	472
1071	Gm04	38026731	38027013	283	*	W4_peak_1071	81	.	7.74691	11.7925	8.15889	164	Distal Intergenic	10	38054747	38058999	4253	2	Glyma.04G159200	Glyma.04G159200.1	31986
1072	Gm04	38205797	38206121	325	*	W4_peak_1072	44	.	6.23659	7.69514	4.42761	129	Distal Intergenic	10	38122157	38133400	11244	2	Glyma.04G159300	Glyma.04G159300.1	-72397
1073	Gm04	38283685	38284011	327	*	W4_peak_1073	122	.	9.92847	16.2313	12.2635	168	Distal Intergenic	10	38417082	38421831	4750	1	Glyma.04G159600	Glyma.04G159600.1	-133071
1074	Gm04	38352684	38353059	376	*	W4_peak_1074	134	.	9.98598	17.4972	13.4973	191	Distal Intergenic	10	38417082	38421831	4750	1	Glyma.04G159600	Glyma.04G159600.1	-64023
1075	Gm04	39096874	39097094	221	*	W4_peak_1075	104	.	3.50884	14.2559	10.4883	101	Distal Intergenic	10	39108732	39113090	4359	2	Glyma.04G162600	Glyma.04G162600.1	15996
1076	Gm04	39200377	39200661	285	*	W4_peak_1076	86	.	7.19039	12.276	8.63594	138	Distal Intergenic	10	39218134	39224152	6019	2	Glyma.04G162800	Glyma.04G162800.1	23491
1077	Gm04	39405847	39406122	276	*	W4_peak_1077	81	.	6.26742	11.792	8.15889	172	Distal Intergenic	10	39411239	39427113	15875	1	Glyma.04G163600	Glyma.04G163600.17	-5117
1078	Gm04	39489953	39490176	224	*	W4_peak_1078	32	.	5.56534	6.42391	3.29921	93	Distal Intergenic	10	39537130	39539807	2678	1	Glyma.04G163700	Glyma.04G163700.1	-46954
1079	Gm04	39541166	39541399	234	*	W4_peak_1079	44	.	6.06878	7.69514	4.42761	152	Distal Intergenic	10	39537130	39539807	2678	1	Glyma.04G163700	Glyma.04G163700.1	4036
1080	Gm04	39553432	39553979	548	*	W4_peak_1080	511	.	22.8341	56.5026	51.1373	259	Distal Intergenic	10	39537130	39539807	2678	1	Glyma.04G163700	Glyma.04G163700.1	16302
1081	Gm04	39555927	39556184	258	*	W4_peak_1081	108	.	9.08941	14.7188	10.8621	119	Distal Intergenic	10	39537130	39539807	2678	1	Glyma.04G163700	Glyma.04G163700.1	18797
1082	Gm04	39580690	39580934	245	*	W4_peak_1082	56	.	6.74003	9.01699	5.62663	102	Distal Intergenic	10	39537130	39539807	2678	1	Glyma.04G163700	Glyma.04G163700.1	43560
1083	Gm04	39626819	39627039	221	*	W4_peak_1083	66	.	7.08308	10.0372	6.61392	82	Distal Intergenic	10	39642894	39651270	8377	1	Glyma.04G164100	Glyma.04G164100.1	-15855
1084	Gm04	39639903	39640226	324	*	W4_peak_1084	68	.	7.24347	10.3842	6.85844	132	Distal Intergenic	10	39642894	39651270	8377	1	Glyma.04G164100	Glyma.04G164100.1	-2668
1085	Gm04	39660019	39660260	242	*	W4_peak_1085	47	.	5.78333	7.99793	4.71159	112	Distal Intergenic	10	39675518	39679690	4173	1	Glyma.04G164200	Glyma.04G164200.2	-15258
1086	Gm04	39739605	39739926	322	*	W4_peak_1086	94	.	8.41816	13.2384	9.4994	153	Distal Intergenic	10	39744492	39747136	2645	2	Glyma.04G164300	Glyma.04G164300.2	7210
1087	Gm04	39791247	39791459	213	*	W4_peak_1087	44	.	5.73316	7.69514	4.42761	72	Distal Intergenic	10	39804124	39806615	2492	1	Glyma.04G164400	Glyma.04G164400.1	-12665
1088	Gm04	40142891	40143165	275	*	W4_peak_1088	68	.	7.41128	10.3842	6.85844	127	Distal Intergenic	10	40147988	40151564	3577	2	Glyma.04G165400	Glyma.04G165400.2	8399
1089	Gm04	40482172	40482420	249	*	W4_peak_1089	54	.	6.25949	8.74047	5.44462	93	Distal Intergenic	10	40504427	40515037	10611	1	Glyma.04G166100	Glyma.04G166100.1	-22007
1090	Gm04	40821756	40821966	211	*	W4_peak_1090	32	.	5.06191	6.42391	3.29921	74	Distal Intergenic	10	40815991	40818502	2512	2	Glyma.04G167300	Glyma.04G167300.1	-3254
1091	Gm04	40834876	40835098	223	*	W4_peak_1091	56	.	6.40441	9.01699	5.62663	100	Distal Intergenic	10	40831666	40833954	2289	1	Glyma.04G167400	Glyma.04G167400.1	3210
1092	Gm04	41217721	41218042	322	*	W4_peak_1092	168	.	11.642	21.1194	16.8684	160	Distal Intergenic	10	41222038	41222205	168	1	Glyma.04G169700	Glyma.04G169700.1	-3996
1093	Gm04	41490302	41490566	265	*	W4_peak_1093	67	.	6.50379	10.1966	6.75578	147	Distal Intergenic	10	41485839	41488346	2508	1	Glyma.04G170500	Glyma.04G170500.1	4463
1094	Gm04	41591772	41591991	220	*	W4_peak_1094	54	.	6.58753	8.74047	5.44462	113	Distal Intergenic	10	41584312	41586804	2493	2	Glyma.04G170850	Glyma.04G170850.1	-4968
1095	Gm04	41721539	41721824	286	*	W4_peak_1095	56	.	6.26364	9.08008	5.67425	179	Distal Intergenic	10	41705467	41708402	2936	2	Glyma.04G171800	Glyma.04G171800.2	-13137
1096	Gm04	41737727	41738289	563	*	W4_peak_1096	141	.	10.7596	18.1866	14.1119	412	Distal Intergenic	10	41705467	41708402	2936	2	Glyma.04G171800	Glyma.04G171800.2	-29325
1097	Gm04	41802357	41802575	219	*	W4_peak_1097	32	.	5.06191	6.42391	3.29921	56	Distal Intergenic	10	41822214	41824667	2454	1	Glyma.04G172200	Glyma.04G172200.1	-19639
1098	Gm04	41812641	41812903	263	*	W4_peak_1098	29	.	4.70265	5.94877	2.97418	85	Distal Intergenic	10	41822214	41824667	2454	1	Glyma.04G172200	Glyma.04G172200.1	-9311
1099	Gm04	42124510	42124786	277	*	W4_peak_1099	47	.	5.78333	7.99793	4.71159	163	Promoter	10	42117018	42124346	7329	2	Glyma.04G173100	Glyma.04G173100.2	-164
1100	Gm04	42417843	42418066	224	*	W4_peak_1100	32	.	5.06191	6.42391	3.29921	87	Distal Intergenic	10	42424203	42425824	1622	1	Glyma.04G174400	Glyma.04G174400.2	-6137
1101	Gm04	42508463	42508748	286	*	W4_peak_1101	68	.	7.57909	10.3842	6.85844	132	Distal Intergenic	10	42525369	42528676	3308	1	Glyma.04G175000	Glyma.04G175000.1	-16621
1102	Gm04	42939384	42939722	339	*	W4_peak_1102	81	.	8.08253	11.7925	8.15889	173	Distal Intergenic	10	42899740	42902607	2868	2	Glyma.04G177300	Glyma.04G177300.1	-36777
1103	Gm04	42965896	42966309	414	*	W4_peak_1103	56	.	6.74003	9.01699	5.62663	148	Distal Intergenic	10	42976647	42982467	5821	2	Glyma.04G177600	Glyma.04G177600.3	16158
1104	Gm04	43179937	43180161	225	*	W4_peak_1104	37	.	5.18295	6.95302	3.79692	162	Promoter	10	43179793	43181346	1554	1	Glyma.04G178800	Glyma.04G178800.1	144
1105	Gm04	43939315	43939525	211	*	W4_peak_1105	23	.	4.73009	5.33206	2.38215	106	Distal Intergenic	10	43951288	43955175	3888	2	Glyma.04G183400	Glyma.04G183400.3	15650
1106	Gm04	44044973	44045243	271	*	W4_peak_1106	68	.	7.24347	10.3842	6.85844	156	Distal Intergenic	10	44013661	44015965	2305	2	Glyma.04G183700	Glyma.04G183700.1	-29008
1107	Gm04	44229767	44230031	265	*	W4_peak_1107	108	.	9.25722	14.7188	10.8621	147	Intron (Glyma.04G184600.4/Glyma.04G184600, intron 5 of 6)	10	44227885	44237456	9572	2	Glyma.04G184600	Glyma.04G184600.2	7425
1108	Gm04	44681909	44682165	257	*	W4_peak_1108	94	.	8.58597	13.2384	9.4994	127	Promoter	10	44679491	44681390	1900	2	Glyma.04G187800	Glyma.04G187800.1	-519
1109	Gm04	44769723	44770035	313	*	W4_peak_1109	56	.	6.40441	9.01699	5.62663	140	Distal Intergenic	10	44766501	44768537	2037	2	Glyma.04G188700	Glyma.04G188700.1	-1186
1110	Gm04	44886967	44887182	216	*	W4_peak_1110	32	.	5.39753	6.42391	3.29921	127	Promoter	10	44887053	44891216	4164	1	Glyma.04G189900	Glyma.04G189900.2	0
1111	Gm04	44909280	44909534	255	*	W4_peak_1111	56	.	6.40441	9.01699	5.62663	148	Promoter	10	44906772	44909723	2952	2	Glyma.04G190200	Glyma.04G190200.1	189
1112	Gm04	45394985	45395223	239	*	W4_peak_1112	32	.	5.39753	6.42391	3.29921	131	Intron (Glyma.04G194100.1/Glyma.04G194100, intron 8 of 12)	10	45387058	45390360	3303	2	Glyma.04G194000	Glyma.04G194000.1	-4625
1113	Gm04	45533873	45534175	303	*	W4_peak_1113	29	.	4.09571	5.86499	2.90438	134	Distal Intergenic	10	45528619	45531574	2956	1	Glyma.04G195200	Glyma.04G195200.1	5254
1114	Gm04	45868884	45869145	262	*	W4_peak_1114	29	.	4.82273	5.94877	2.97418	111	Promoter	10	45868388	45869125	738	2	Glyma.04G198300	Glyma.04G198300.1	0
1115	Gm04	46133580	46134107	528	*	W4_peak_1115	32	.	5.39753	6.42391	3.29921	362	Promoter	10	46133611	46137726	4116	1	Glyma.04G200500	Glyma.04G200500.1	0
1116	Gm04	46802815	46803025	211	*	W4_peak_1116	56	.	6.74003	9.01699	5.62663	76	Distal Intergenic	10	46800850	46801147	298	1	Glyma.04G207100	Glyma.04G207100.1	1965
1117	Gm04	46835199	46835409	211	*	W4_peak_1117	32	.	5.39753	6.42391	3.29921	117	Promoter	10	46836298	46841071	4774	1	Glyma.04G207700	Glyma.04G207700.12	-889
1118	Gm04	47512539	47512877	339	*	W4_peak_1118	68	.	7.41128	10.3842	6.85844	146	Exon (Glyma.04G215400.1/Glyma.04G215400, exon 4 of 7)	10	47508400	47513836	5437	1	Glyma.04G215400	Glyma.04G215400.1	4139
1119	Gm04	47723494	47723757	264	*	W4_peak_1119	32	.	5.56534	6.42391	3.29921	148	Intron (Glyma.04G218200.3/Glyma.04G218200, intron 5 of 6)	10	47718734	47732780	14047	1	Glyma.04G218200	Glyma.04G218200.3	4760
1120	Gm04	47727070	47727342	273	*	W4_peak_1120	44	.	5.73316	7.69514	4.42761	147	Intron (Glyma.04G218200.3/Glyma.04G218200, intron 5 of 6)	10	47718734	47732780	14047	1	Glyma.04G218200	Glyma.04G218200.3	8336
1121	Gm04	47746551	47746811	261	*	W4_peak_1121	44	.	6.23659	7.69514	4.42761	133	Promoter	10	47746101	47750230	4130	1	Glyma.04G218300	Glyma.04G218300.1	450
1122	Gm04	48146813	48147093	281	*	W4_peak_1122	47	.	5.66326	7.99793	4.71159	148	Distal Intergenic	10	48134426	48139784	5359	2	Glyma.04G222600	Glyma.04G222600.1	-7029
1123	Gm04	48572967	48573192	226	*	W4_peak_1123	44	.	6.23659	7.69514	4.42761	123	Distal Intergenic	10	48573748	48575446	1699	2	Glyma.04G228200	Glyma.04G228200.1	2254
1124	Gm04	49204043	49204258	216	*	W4_peak_1124	23	.	4.43597	5.33206	2.38215	73	Promoter	10	49201331	49204760	3430	2	Glyma.04G235800	Glyma.04G235800.1	502
1125	Gm04	49630766	49631004	239	*	W4_peak_1125	94	.	8.75378	13.2384	9.4994	129	Intron (Glyma.04G239600.2/Glyma.04G239600, intron 3 of 4)	10	49628018	49632431	4414	2	Glyma.04G239600	Glyma.04G239600.2	1427
1126	Gm04	49815555	49815765	211	*	W4_peak_1126	32	.	4.89409	6.42391	3.29921	88	Exon (Glyma.04G241900.2/Glyma.04G241900, exon 9 of 9)	10	49816518	49818327	1810	2	Glyma.04G242000	Glyma.04G242000.1	2562
1127	Gm04	49986416	49986640	225	*	W4_peak_1127	68	.	7.24347	10.3842	6.85844	138	Promoter	10	49983708	49986713	3006	2	Glyma.04G243800	Glyma.04G243800.1	73
1128	Gm04	50688604	50688814	211	*	W4_peak_1128	15	.	3.6154	4.33257	1.56999	88	Promoter	10	50688473	50690520	2048	1	Glyma.04G251900	Glyma.04G251900.1	131
1129	Gm04	50804814	50805144	331	*	W4_peak_1129	108	.	9.25722	14.7188	10.8621	139	Promoter	10	50804640	50809566	4927	1	Glyma.04G253100	Glyma.04G253100.1	174
1130	Gm04	51051696	51051968	273	*	W4_peak_1130	29	.	4.82273	5.94877	2.97418	126	Promoter	10	51045805	51051927	6123	2	Glyma.04G256100	Glyma.04G256100.2	0
1131	Gm04	51097345	51097660	316	*	W4_peak_1131	56	.	6.90784	9.01699	5.62663	171	Distal Intergenic	10	51102602	51107479	4878	2	Glyma.04G256800	Glyma.04G256800.1	9819
1132	Gm05	161142	161403	262	*	W4_peak_1132	44	.	6.23659	7.69514	4.42761	127	Promoter	11	161991	169105	7115	1	Glyma.05G002100	Glyma.05G002100.1	-588
1133	Gm05	325443	325653	211	*	W4_peak_1133	15	.	3.99479	4.28317	1.52243	103	Exon (Glyma.05G004000.1/Glyma.05G004000, exon 3 of 3)	11	327164	342177	15014	1	Glyma.05G004100	Glyma.05G004100.2	-1511
1134	Gm05	420997	421230	234	*	W4_peak_1134	44	.	5.73316	7.69514	4.42761	130	Intron (Glyma.05G004800.1/Glyma.05G004800, intron 2 of 2)	11	419729	421241	1513	1	Glyma.05G004800	Glyma.05G004800.1	1268
1135	Gm05	446519	446729	211	*	W4_peak_1135	44	.	6.23659	7.69514	4.42761	57	Promoter	11	442528	447544	5017	2	Glyma.05G005100	Glyma.05G005100.1	815
1136	Gm05	464685	464936	252	*	W4_peak_1136	37	.	5.18295	6.95302	3.79692	120	Intron (Glyma.05G005300.1/Glyma.05G005300, intron 5 of 16)	11	462453	473868	11416	1	Glyma.05G005300	Glyma.05G005300.1	2232
1137	Gm05	565101	565315	215	*	W4_peak_1137	67	.	6.50379	10.1966	6.75578	154	Distal Intergenic	11	569472	573969	4498	1	Glyma.05G006200	Glyma.05G006200.6	-4157
1138	Gm05	1237303	1237608	306	*	W4_peak_1138	94	.	8.41816	13.2384	9.4994	110	Distal Intergenic	11	1221949	1231293	9345	2	Glyma.05G013200	Glyma.05G013200.1	-6010
1139	Gm05	1983347	1983576	230	*	W4_peak_1139	44	.	5.90097	7.69514	4.42761	110	Promoter	11	1983210	1989100	5891	1	Glyma.05G022600	Glyma.05G022600.8	137
1140	Gm05	2120588	2120803	216	*	W4_peak_1140	32	.	5.22972	6.42391	3.29921	140	Distal Intergenic	11	2124220	2129843	5624	1	Glyma.05G024400	Glyma.05G024400.1	-3417
1141	Gm05	3014071	3014378	308	*	W4_peak_1141	151	.	11.271	19.3439	15.1848	138	Distal Intergenic	11	3011320	3012901	1582	2	Glyma.05G034800	Glyma.05G034800.1	-1170
1142	Gm05	3420903	3421123	221	*	W4_peak_1142	32	.	4.89409	6.42391	3.29921	122	Distal Intergenic	11	3454871	3458555	3685	1	Glyma.05G037766	Glyma.05G037766.1	-33748
1143	Gm05	3714897	3715194	298	*	W4_peak_1143	142	.	9.83558	18.3569	14.2809	158	Promoter	11	3714878	3720105	5228	1	Glyma.05G040300	Glyma.05G040300.1	19
1144	Gm05	4194694	4194939	246	*	W4_peak_1144	32	.	5.22972	6.42391	3.29921	88	Distal Intergenic	11	4198857	4200197	1341	2	Glyma.05G045800	Glyma.05G045800.1	5258
1145	Gm05	4483650	4483886	237	*	W4_peak_1145	37	.	5.30303	6.95302	3.79692	84	Promoter	11	4480519	4484199	3681	2	Glyma.05G049000	Glyma.05G049000.1	313
1146	Gm05	4527524	4527814	291	*	W4_peak_1146	77	.	7.81839	11.3168	7.77506	143	Distal Intergenic	11	4533891	4537248	3358	1	Glyma.05G049400	Glyma.05G049400.1	-6077
1147	Gm05	4633473	4633692	220	*	W4_peak_1147	32	.	5.56534	6.42391	3.29921	64	Distal Intergenic	11	4626720	4628129	1410	1	Glyma.05G050400	Glyma.05G050400.1	6753
1148	Gm05	4731564	4731881	318	*	W4_peak_1148	81	.	8.08253	11.7925	8.15889	152	Distal Intergenic	11	4737083	4739718	2636	2	Glyma.05G051500	Glyma.05G051500.2	7837
1149	Gm05	5793949	5794296	348	*	W4_peak_1149	89	.	8.59585	12.6425	8.9793	179	Promoter	11	5795132	5798024	2893	1	Glyma.05G060701	Glyma.05G060701.1	-836
1150	Gm05	5838256	5838654	399	*	W4_peak_1150	141	.	10.7073	18.2555	14.1803	237	Distal Intergenic	11	5830886	5832940	2055	2	Glyma.05G061100	Glyma.05G061100.3	-5316
1151	Gm05	6059744	6059958	215	*	W4_peak_1151	68	.	7.07566	10.3842	6.85844	157	Distal Intergenic	11	6074522	6076763	2242	1	Glyma.05G062700	Glyma.05G062700.2	-14564
1152	Gm05	6176862	6177130	269	*	W4_peak_1152	56	.	6.90784	9.01699	5.62663	158	Distal Intergenic	11	6185819	6189912	4094	2	Glyma.05G063300	Glyma.05G063300.3	12782
1153	Gm05	6177360	6177842	483	*	W4_peak_1153	476	.	22.4216	52.9021	47.6631	263	Distal Intergenic	11	6185819	6189912	4094	2	Glyma.05G063300	Glyma.05G063300.3	12070
1154	Gm05	6385375	6385662	288	*	W4_peak_1154	56	.	6.90784	9.01699	5.62663	130	Promoter	11	6385287	6387206	1920	1	Glyma.05G064200	Glyma.05G064200.1	88
1155	Gm05	6432419	6432635	217	*	W4_peak_1155	44	.	5.73316	7.69514	4.42761	93	Distal Intergenic	11	6436940	6439906	2967	2	Glyma.05G064500	Glyma.05G064500.1	7271
1156	Gm05	6512075	6512348	274	*	W4_peak_1156	29	.	4.82273	5.94877	2.97418	126	Distal Intergenic	11	6503363	6509001	5639	2	Glyma.05G064900	Glyma.05G064900.1	-3074
1157	Gm05	6631169	6631496	328	*	W4_peak_1157	108	.	9.08941	14.7188	10.8621	133	Distal Intergenic	11	6633361	6635952	2592	1	Glyma.05G066300	Glyma.05G066300.4	-1865
1158	Gm05	6728003	6728257	255	*	W4_peak_1158	44	.	5.73316	7.69514	4.42761	147	Distal Intergenic	11	6751699	6757028	5330	1	Glyma.05G066600	Glyma.05G066600.1	-23442
1159	Gm05	6816765	6816986	222	*	W4_peak_1159	55	.	5.86227	8.82297	5.51941	108	Distal Intergenic	11	6804836	6808497	3662	2	Glyma.05G066700	Glyma.05G066700.3	-8268
1160	Gm05	6877641	6877958	318	*	W4_peak_1160	137	.	10.5997	17.7737	13.7065	148	Distal Intergenic	11	6891000	6894935	3936	1	Glyma.05G067000	Glyma.05G067000.1	-13042
1161	Gm05	7534380	7534862	483	*	W4_peak_1161	297	.	17.9835	34.5069	29.7812	275	Distal Intergenic	11	7540734	7545315	4582	2	Glyma.05G070500	Glyma.05G070500.1	10453
1162	Gm05	7535346	7535860	515	*	W4_peak_1162	56	.	6.38371	9.08008	5.67425	347	Distal Intergenic	11	7540734	7545315	4582	2	Glyma.05G070500	Glyma.05G070500.1	9455
1163	Gm05	7713598	7713818	221	*	W4_peak_1163	32	.	4.89409	6.42391	3.29921	47	Distal Intergenic	11	7786574	7796389	9816	1	Glyma.05G071000	Glyma.05G071000.2	-72756
1164	Gm05	7760863	7761126	264	*	W4_peak_1164	88	.	7.58447	12.5229	8.86731	129	Distal Intergenic	11	7786574	7796389	9816	1	Glyma.05G071000	Glyma.05G071000.2	-25448
1165	Gm05	7931826	7932118	293	*	W4_peak_1165	32	.	5.39753	6.42391	3.29921	172	Distal Intergenic	11	7929740	7930900	1161	1	Glyma.05G071400	Glyma.05G071400.1	2086
1166	Gm05	7993743	7994088	346	*	W4_peak_1166	37	.	5.42311	6.95302	3.79692	156	Distal Intergenic	11	7991685	7992845	1161	1	Glyma.05G071700	Glyma.05G071700.1	2058
1167	Gm05	8043912	8044252	341	*	W4_peak_1167	137	.	11.1032	17.7737	13.7065	186	Distal Intergenic	11	8025363	8026339	977	1	Glyma.05G071950	Glyma.05G071950.2	18549
1168	Gm05	8167120	8167341	222	*	W4_peak_1168	54	.	6.49483	8.79503	5.49254	100	Intron (Glyma.05G072300.3/Glyma.05G072300, intron 8 of 9)	11	8163951	8175010	11060	2	Glyma.05G072300	Glyma.05G072300.3	7669
1169	Gm05	8200686	8201065	380	*	W4_peak_1169	81	.	7.74691	11.7925	8.15889	192	Promoter	11	8200218	8203816	3599	1	Glyma.05G072500	Glyma.05G072500.3	468
1170	Gm05	8223744	8223970	227	*	W4_peak_1170	32	.	4.78335	6.21131	3.23069	67	Exon (Glyma.05G073000.1/Glyma.05G073000, exon 2 of 2)	11	8222936	8225127	2192	2	Glyma.05G073000	Glyma.05G073000.1	1157
1171	Gm05	8547532	8547752	221	*	W4_peak_1171	32	.	5.39753	6.42391	3.29921	111	Distal Intergenic	11	8550689	8551565	877	2	Glyma.05G073901	Glyma.05G073901.1	3813
1172	Gm05	8649966	8650254	289	*	W4_peak_1172	56	.	6.74003	9.01699	5.62663	151	Distal Intergenic	11	8550689	8551565	877	2	Glyma.05G073901	Glyma.05G073901.1	-98401
1173	Gm05	8860045	8860454	410	*	W4_peak_1173	280	.	16.9766	32.7432	28.0815	210	Distal Intergenic	11	8897889	8911380	13492	2	Glyma.05G074400	Glyma.05G074400.1	50926
1174	Gm05	8915302	8915901	600	*	W4_peak_1174	525	.	25.4658	57.9352	52.5112	342	Distal Intergenic	11	8897882	8911419	13538	2	Glyma.05G074400	Glyma.05G074400.2	-3883
1175	Gm05	9184683	9184896	214	*	W4_peak_1175	32	.	5.06191	6.42391	3.29921	48	Distal Intergenic	11	9262247	9262357	111	1	Glyma.05G074950	Glyma.05G074950.1	-77351
1176	Gm05	9480604	9480833	230	*	W4_peak_1176	44	.	5.90097	7.69514	4.42761	119	Distal Intergenic	11	9450431	9464707	14277	2	Glyma.05G075400	Glyma.05G075400.1	-15897
1177	Gm05	10192074	10192291	218	*	W4_peak_1177	32	.	5.56534	6.42391	3.29921	110	Distal Intergenic	11	10177653	10182826	5174	2	Glyma.05G077300	Glyma.05G077300.3	-9248
1178	Gm05	10313155	10313491	337	*	W4_peak_1178	295	.	17.6671	34.2131	29.5285	178	Distal Intergenic	11	10238843	10241361	2519	1	Glyma.05G077700	Glyma.05G077700.1	74312
1179	Gm05	10329826	10330160	335	*	W4_peak_1179	166	.	12.2778	20.9405	16.695	179	Distal Intergenic	11	10238843	10241361	2519	1	Glyma.05G077700	Glyma.05G077700.1	90983
1180	Gm05	10370179	10370468	290	*	W4_peak_1180	108	.	9.25722	14.7188	10.8621	151	Distal Intergenic	11	10454210	10457690	3481	1	Glyma.05G077800	Glyma.05G077800.1	-83742
1181	Gm05	10436549	10437039	491	*	W4_peak_1181	56	.	6.40441	9.01699	5.62663	344	Distal Intergenic	11	10454210	10457690	3481	1	Glyma.05G077800	Glyma.05G077800.1	-17171
1182	Gm05	10466646	10466935	290	*	W4_peak_1182	108	.	9.42503	14.7188	10.8621	154	Distal Intergenic	11	10454219	10457563	3345	1	Glyma.05G077800	Glyma.05G077800.2	12427
1183	Gm05	10797476	10797767	292	*	W4_peak_1183	108	.	9.76066	14.7188	10.8621	160	Distal Intergenic	11	10825003	10830653	5651	1	Glyma.05G079000	Glyma.05G079000.1	-27236
1184	Gm05	10896093	10896394	302	*	W4_peak_1184	94	.	8.41816	13.2384	9.4994	176	Distal Intergenic	11	10832573	10832734	162	1	Glyma.05G079050	Glyma.05G079050.1	63520
1185	Gm05	10899871	10900081	211	*	W4_peak_1185	32	.	5.06191	6.42391	3.29921	120	Distal Intergenic	11	10832573	10832734	162	1	Glyma.05G079050	Glyma.05G079050.1	67298
1186	Gm05	10948033	10948245	213	*	W4_peak_1186	44	.	5.73316	7.69514	4.42761	59	Distal Intergenic	11	10968778	10973265	4488	1	Glyma.05G079100	Glyma.05G079100.1	-20533
1187	Gm05	10974083	10974340	258	*	W4_peak_1187	56	.	6.90784	9.01699	5.62663	144	Distal Intergenic	11	10968778	10973265	4488	1	Glyma.05G079100	Glyma.05G079100.1	5305
1188	Gm05	10978830	10979059	230	*	W4_peak_1188	44	.	6.06878	7.69514	4.42761	122	Distal Intergenic	11	10968778	10973265	4488	1	Glyma.05G079100	Glyma.05G079100.1	10052
1189	Gm05	10998369	10998579	211	*	W4_peak_1189	32	.	5.39753	6.42391	3.29921	88	Promoter	11	10999103	11001580	2478	1	Glyma.05G079201	Glyma.05G079201.1	-524
1190	Gm05	11098042	11098306	265	*	W4_peak_1190	89	.	7.96545	12.6309	8.96846	126	Distal Intergenic	11	11072420	11077832	5413	1	Glyma.05G079400	Glyma.05G079400.1	25622
1191	Gm05	11185295	11185547	253	*	W4_peak_1191	54	.	6.49483	8.79503	5.49254	104	Distal Intergenic	11	11150453	11151313	861	1	Glyma.05G079550	Glyma.05G079550.1	34842
1192	Gm05	11403359	11403582	224	*	W4_peak_1192	54	.	6.20071	8.79503	5.49254	114	Distal Intergenic	11	11372621	11375630	3010	1	Glyma.05G079651	Glyma.05G079651.1	30738
1193	Gm05	11623525	11623831	307	*	W4_peak_1193	122	.	10.0963	16.2313	12.2635	138	Distal Intergenic	11	11561983	11564313	2331	1	Glyma.05G080133	Glyma.05G080133.1	61542
1194	Gm05	11736789	11737187	399	*	W4_peak_1194	159	.	10.7064	20.1225	15.9441	190	Distal Intergenic	11	11730497	11730664	168	2	Glyma.05G080166	Glyma.05G080166.1	-6125
1195	Gm05	11890614	11890847	234	*	W4_peak_1195	68	.	7.24347	10.3842	6.85844	100	Distal Intergenic	11	11899083	11900639	1557	1	Glyma.05G086600	Glyma.05G086600.1	-8236
1196	Gm05	11902135	11902363	229	*	W4_peak_1196	44	.	5.90097	7.69514	4.42761	84	Distal Intergenic	11	11899083	11900639	1557	1	Glyma.05G086600	Glyma.05G086600.1	3052
1197	Gm05	12040550	12040876	327	*	W4_peak_1197	175	.	11.9154	21.818	17.5544	135	Distal Intergenic	11	11955501	11961186	5686	2	Glyma.05G086900	Glyma.05G086900.1	-79364
1198	Gm05	12422332	12422644	313	*	W4_peak_1198	35	.	4.41591	6.6833	3.5457	171	Distal Intergenic	11	12391378	12399080	7703	1	Glyma.05G087400	Glyma.05G087400.9	30954
1199	Gm05	12452087	12452399	313	*	W4_peak_1199	108	.	9.42503	14.7188	10.8621	168	Distal Intergenic	11	12391378	12399080	7703	1	Glyma.05G087400	Glyma.05G087400.9	60709
1200	Gm05	12729230	12729501	272	*	W4_peak_1200	68	.	7.24347	10.3842	6.85844	160	Distal Intergenic	11	12791222	12792434	1213	1	Glyma.05G087500	Glyma.05G087500.1	-61721
1201	Gm05	13149961	13150275	315	*	W4_peak_1201	110	.	8.66515	14.9606	11.0891	166	Distal Intergenic	11	13033515	13036633	3119	1	Glyma.05G088100	Glyma.05G088100.1	116446
1202	Gm05	13167051	13167289	239	*	W4_peak_1202	32	.	5.39753	6.42391	3.29921	91	Distal Intergenic	11	13033515	13036633	3119	1	Glyma.05G088100	Glyma.05G088100.1	133536
1203	Gm05	13299620	13299918	299	*	W4_peak_1203	32	.	4.89409	6.42391	3.29921	213	Distal Intergenic	11	13503608	13505305	1698	1	Glyma.05G088300	Glyma.05G088300.1	-203690
1204	Gm05	13309175	13309393	219	*	W4_peak_1204	13	.	3.9822	4.07966	1.33293	36	Distal Intergenic	11	13503608	13505305	1698	1	Glyma.05G088300	Glyma.05G088300.1	-194215
1205	Gm05	13428884	13429381	498	*	W4_peak_1205	56	.	6.90784	9.01699	5.62663	161	Distal Intergenic	11	13503608	13505305	1698	1	Glyma.05G088300	Glyma.05G088300.1	-74227
1206	Gm05	13433166	13433383	218	*	W4_peak_1206	37	.	5.30303	6.95302	3.79692	78	Distal Intergenic	11	13503608	13505305	1698	1	Glyma.05G088300	Glyma.05G088300.1	-70225
1207	Gm05	13481653	13481959	307	*	W4_peak_1207	108	.	9.42503	14.7188	10.8621	142	Distal Intergenic	11	13503608	13505305	1698	1	Glyma.05G088300	Glyma.05G088300.1	-21649
1208	Gm05	13585243	13585453	211	*	W4_peak_1208	22	.	4.72628	5.20988	2.27185	75	Distal Intergenic	11	13503762	13505338	1577	1	Glyma.05G088300	Glyma.05G088300.3	81481
1209	Gm05	13599690	13599971	282	*	W4_peak_1209	56	.	6.74003	9.01699	5.62663	149	Distal Intergenic	11	13503762	13505338	1577	1	Glyma.05G088300	Glyma.05G088300.3	95928
1210	Gm05	13685332	13685595	264	*	W4_peak_1210	68	.	7.07566	10.3842	6.85844	159	Distal Intergenic	11	13775420	13778506	3087	1	Glyma.05G088400	Glyma.05G088400.1	-89825
1211	Gm05	14365636	14365849	214	*	W4_peak_1211	32	.	5.56534	6.42391	3.29921	93	Distal Intergenic	11	14349269	14353743	4475	2	Glyma.05G089100	Glyma.05G089100.2	-11893
1212	Gm05	14593933	14594197	265	*	W4_peak_1212	32	.	5.56534	6.42391	3.29921	96	Distal Intergenic	11	14538032	14561282	23251	2	Glyma.05G089300	Glyma.05G089300.6	-32651
1213	Gm05	14736594	14736804	211	*	W4_peak_1213	32	.	5.39753	6.42391	3.29921	100	Distal Intergenic	11	14709624	14714598	4975	1	Glyma.05G089700	Glyma.05G089700.1	26970
1214	Gm05	14840540	14840795	256	*	W4_peak_1214	68	.	7.41128	10.3842	6.85844	138	Distal Intergenic	11	14846693	14863885	17193	2	Glyma.05G090000	Glyma.05G090000.1	23090
1215	Gm05	14865484	14865781	298	*	W4_peak_1215	56	.	6.74003	9.01699	5.62663	122	Distal Intergenic	11	14846731	14863964	17234	2	Glyma.05G090000	Glyma.05G090000.2	-1520
1216	Gm05	14997624	14997922	299	*	W4_peak_1216	141	.	10.6126	18.1866	14.1119	149	Distal Intergenic	11	14932728	14937649	4922	2	Glyma.05G090100	Glyma.05G090100.1	-59975
1217	Gm05	15059676	15059894	219	*	W4_peak_1217	56	.	6.74003	9.01699	5.62663	97	Distal Intergenic	11	15156064	15167982	11919	1	Glyma.05G090400	Glyma.05G090400.1	-96170
1218	Gm05	15272754	15272990	237	*	W4_peak_1218	44	.	6.06878	7.69514	4.42761	135	Distal Intergenic	11	15291511	15291621	111	1	Glyma.05G090550	Glyma.05G090550.1	-18521
1219	Gm05	15313969	15314260	292	*	W4_peak_1219	56	.	6.90784	9.01699	5.62663	110	Distal Intergenic	11	15291511	15291621	111	1	Glyma.05G090550	Glyma.05G090550.1	22458
1220	Gm05	15405991	15406217	227	*	W4_peak_1220	32	.	5.56534	6.42391	3.29921	92	Distal Intergenic	11	15469397	15473193	3797	1	Glyma.05G090600	Glyma.05G090600.1	-63180
1221	Gm05	15508784	15509009	226	*	W4_peak_1221	56	.	6.40441	9.01699	5.62663	152	Distal Intergenic	11	15514629	15514835	207	2	Glyma.05G090800	Glyma.05G090800.1	5826
1222	Gm05	15607256	15607489	234	*	W4_peak_1222	47	.	5.78333	7.99793	4.71159	126	Distal Intergenic	11	15514519	15519203	4685	2	Glyma.05G090900	Glyma.05G090900.1	-88053
1223	Gm05	15807564	15807884	321	*	W4_peak_1223	151	.	11.7744	19.3439	15.1848	165	Distal Intergenic	11	15834031	15839647	5617	2	Glyma.05G080400	Glyma.05G080400.1	31763
1224	Gm05	16039225	16039462	238	*	W4_peak_1224	32	.	5.56534	6.42391	3.29921	171	Distal Intergenic	11	16052538	16058189	5652	2	Glyma.05G080900	Glyma.05G080900.1	18727
1225	Gm05	16125184	16125431	248	*	W4_peak_1225	37	.	5.42311	6.95302	3.79692	93	Intron (Glyma.05G081300.1/Glyma.05G081300, intron 3 of 4)	11	16122450	16128682	6233	2	Glyma.05G081300	Glyma.05G081300.1	3251
1226	Gm05	16209622	16209862	241	*	W4_peak_1226	29	.	4.70265	5.94877	2.97418	114	Distal Intergenic	11	16250599	16255802	5204	2	Glyma.05G081600	Glyma.05G081600.1	45940
1227	Gm05	16279963	16280210	248	*	W4_peak_1227	68	.	7.24347	10.3842	6.85844	86	Distal Intergenic	11	16250599	16255811	5213	2	Glyma.05G081600	Glyma.05G081600.4	-24152
1228	Gm05	16311330	16311619	290	*	W4_peak_1228	56	.	6.57222	9.01699	5.62663	131	Distal Intergenic	11	16250599	16255811	5213	2	Glyma.05G081600	Glyma.05G081600.4	-55519
1229	Gm05	16640255	16640735	481	*	W4_peak_1229	111	.	9.45891	15.0429	11.1705	306	Distal Intergenic	11	16642032	16642127	96	1	Glyma.05G081801	Glyma.05G081801.1	-1297
1230	Gm05	16750226	16750810	585	*	W4_peak_1230	32	.	5.56534	6.42391	3.29921	104	Distal Intergenic	11	16773945	16774272	328	2	Glyma.05G082100	Glyma.05G082100.2	23462
1231	Gm05	17179843	17180056	214	*	W4_peak_1231	32	.	5.22972	6.42391	3.29921	104	Distal Intergenic	11	17145305	17153179	7875	2	Glyma.05G082500	Glyma.05G082500.2	-26664
1232	Gm05	17972916	17973172	257	*	W4_peak_1232	81	.	7.68233	11.6658	8.10673	141	Distal Intergenic	11	17947273	17957663	10391	1	Glyma.05G083600	Glyma.05G083600.1	25643
1233	Gm05	18390451	18390749	299	*	W4_peak_1233	108	.	9.76066	14.7188	10.8621	143	Distal Intergenic	11	18483350	18484343	994	2	Glyma.05G083900	Glyma.05G083900.1	93594
1234	Gm05	18402032	18402260	229	*	W4_peak_1234	37	.	5.42311	6.95302	3.79692	92	Distal Intergenic	11	18483350	18484343	994	2	Glyma.05G083900	Glyma.05G083900.1	82083
1235	Gm05	18537770	18538110	341	*	W4_peak_1235	98	.	6.07367	13.5895	9.84517	175	Distal Intergenic	11	18488703	18489455	753	2	Glyma.05G084000	Glyma.05G084000.1	-48315
1236	Gm05	18893382	18893676	295	*	W4_peak_1236	81	.	7.91472	11.7925	8.15889	117	Distal Intergenic	11	18890101	18890571	471	2	Glyma.05G084100	Glyma.05G084100.1	-2811
1237	Gm05	18947091	18947457	367	*	W4_peak_1237	184	.	11.547	22.8283	18.4953	181	Distal Intergenic	11	18930883	18942061	11179	2	Glyma.05G084300	Glyma.05G084300.4	-5030
1238	Gm05	18989313	18989627	315	*	W4_peak_1238	67	.	6.74394	10.1966	6.75578	163	Distal Intergenic	11	19017807	19018860	1054	2	Glyma.05G084375	Glyma.05G084375.1	29233
1239	Gm05	19087555	19087886	332	*	W4_peak_1239	119	.	10.1959	15.7945	11.908	180	Distal Intergenic	11	19029709	19030609	901	1	Glyma.05G084600	Glyma.05G084600.3	57846
1240	Gm05	19120673	19120959	287	*	W4_peak_1240	81	.	8.08253	11.7925	8.15889	157	Distal Intergenic	11	19029709	19030609	901	1	Glyma.05G084600	Glyma.05G084600.3	90964
1241	Gm05	19178054	19178278	225	*	W4_peak_1241	68	.	7.07566	10.3842	6.85844	118	Distal Intergenic	11	19029709	19030609	901	1	Glyma.05G084600	Glyma.05G084600.3	148345
1242	Gm05	19223561	19223829	269	*	W4_peak_1242	44	.	6.06878	7.69514	4.42761	151	Distal Intergenic	11	19345701	19347151	1451	2	Glyma.05G084800	Glyma.05G084800.1	123322
1243	Gm05	19359101	19359362	262	*	W4_peak_1243	56	.	6.38371	9.08008	5.67425	152	Distal Intergenic	11	19347879	19348418	540	2	Glyma.05G084900	Glyma.05G084900.2	-10683
1244	Gm05	19528922	19529142	221	*	W4_peak_1244	66	.	6.78896	10.0372	6.61392	61	Distal Intergenic	11	19566461	19567030	570	2	Glyma.05G085200	Glyma.05G085200.1	37888
1245	Gm05	19693307	19693615	309	*	W4_peak_1245	94	.	8.92159	13.2384	9.4994	155	Distal Intergenic	11	19774052	19792928	18877	1	Glyma.05G085400	Glyma.05G085400.1	-80437
1246	Gm05	19964136	19964383	248	*	W4_peak_1246	56	.	6.74003	9.01699	5.62663	134	Distal Intergenic	11	20005669	20007082	1414	1	Glyma.05G085700	Glyma.05G085700.1	-41286
1247	Gm05	20040484	20040723	240	*	W4_peak_1247	44	.	6.06878	7.69514	4.42761	151	Distal Intergenic	11	20019988	20020740	753	2	Glyma.05G085801	Glyma.05G085801.1	-19744
1248	Gm05	20062683	20062985	303	*	W4_peak_1248	94	.	8.58597	13.2384	9.4994	150	Distal Intergenic	11	20060585	20060692	108	1	Glyma.05G085950	Glyma.05G085950.1	2098
1249	Gm05	20100908	20101127	220	*	W4_peak_1249	68	.	7.01667	10.2694	6.8256	121	Distal Intergenic	11	20101966	20104619	2654	2	Glyma.05G086400	Glyma.05G086400.3	3492
1250	Gm05	20109627	20109919	293	*	W4_peak_1250	94	.	8.92159	13.2384	9.4994	161	Distal Intergenic	11	20101966	20104619	2654	2	Glyma.05G086400	Glyma.05G086400.5	-5008
1251	Gm05	20111680	20112020	341	*	W4_peak_1251	137	.	10.5997	17.7737	13.7065	164	Distal Intergenic	11	20101966	20104619	2654	2	Glyma.05G086400	Glyma.05G086400.5	-7061
1252	Gm05	21116608	21116935	328	*	W4_peak_1252	230	.	14.795	27.5615	23.0325	147	Distal Intergenic	11	20997523	20998911	1389	1	Glyma.05G091000	Glyma.05G091000.2	119085
1253	Gm05	21155318	21155545	228	*	W4_peak_1253	44	.	5.73316	7.69514	4.42761	156	Distal Intergenic	11	21269524	21273244	3721	2	Glyma.05G091100	Glyma.05G091100.1	117699
1254	Gm05	21385064	21385285	222	*	W4_peak_1254	44	.	6.06878	7.69514	4.42761	78	Distal Intergenic	11	21269524	21273244	3721	2	Glyma.05G091100	Glyma.05G091100.1	-111820
1255	Gm05	21388942	21389279	338	*	W4_peak_1255	108	.	9.76066	14.7188	10.8621	157	Distal Intergenic	11	21269524	21273244	3721	2	Glyma.05G091100	Glyma.05G091100.1	-115698
1256	Gm05	21569475	21569685	211	*	W4_peak_1256	56	.	6.35102	8.91408	5.60864	144	Distal Intergenic	11	21269524	21273244	3721	2	Glyma.05G091100	Glyma.05G091100.1	-296231
1257	Gm05	21662855	21663156	302	*	W4_peak_1257	134	.	10.2756	17.4629	13.4775	156	Distal Intergenic	11	21971635	21972757	1123	1	Glyma.05G091150	Glyma.05G091150.1	-308479
1258	Gm05	21971089	21971304	216	*	W4_peak_1258	32	.	5.56534	6.42391	3.29921	117	Promoter	11	21971635	21972757	1123	1	Glyma.05G091150	Glyma.05G091150.1	-331
1259	Gm05	22225965	22226270	306	*	W4_peak_1259	108	.	9.42503	14.7188	10.8621	152	Distal Intergenic	11	22221911	22223689	1779	2	Glyma.05G091751	Glyma.05G091751.1	-2276
1260	Gm05	22226999	22227372	374	*	W4_peak_1260	144	.	8.57854	18.4988	14.4202	199	Distal Intergenic	11	22221911	22223689	1779	2	Glyma.05G091751	Glyma.05G091751.1	-3310
1261	Gm05	22322790	22323036	247	*	W4_peak_1261	56	.	6.90784	9.01699	5.62663	107	Distal Intergenic	11	22335841	22337813	1973	1	Glyma.05G092400	Glyma.05G092400.1	-12805
1262	Gm05	22504407	22504766	360	*	W4_peak_1262	94	.	8.58597	13.2384	9.4994	146	Distal Intergenic	11	22335841	22337813	1973	1	Glyma.05G092400	Glyma.05G092400.1	168566
1263	Gm05	22715810	22716020	211	*	W4_peak_1263	32	.	5.56534	6.42391	3.29921	148	Distal Intergenic	11	23040995	23041683	689	2	Glyma.05G092800	Glyma.05G092800.1	325663
1264	Gm05	22866559	22866890	332	*	W4_peak_1264	13	.	3.88722	4.06163	1.33293	33	Distal Intergenic	11	23040995	23041683	689	2	Glyma.05G092800	Glyma.05G092800.1	174793
1265	Gm05	23129004	23129294	291	*	W4_peak_1265	56	.	6.38371	9.08008	5.67425	159	Distal Intergenic	11	23040995	23041683	689	2	Glyma.05G092800	Glyma.05G092800.1	-87321
1266	Gm05	23191837	23192143	307	*	W4_peak_1266	32	.	4.89409	6.42391	3.29921	157	Distal Intergenic	11	23040995	23041683	689	2	Glyma.05G092800	Glyma.05G092800.1	-150154
1267	Gm05	23869926	23870201	276	*	W4_peak_1267	44	.	5.75952	7.59381	4.42343	136	Distal Intergenic	11	23877077	23878256	1180	1	Glyma.05G093900	Glyma.05G093900.1	-6876
1268	Gm05	24715731	24716036	306	*	W4_peak_1268	127	.	9.87725	16.7566	12.7782	128	Distal Intergenic	11	24754575	24755718	1144	2	Glyma.05G095400	Glyma.05G095400.1	39682
1269	Gm05	24857023	24857356	334	*	W4_peak_1269	81	.	7.91472	11.7925	8.15889	160	Distal Intergenic	11	24886208	24887252	1045	2	Glyma.05G095666	Glyma.05G095666.1	29896
1270	Gm05	24893089	24893367	279	*	W4_peak_1270	81	.	7.74691	11.7925	8.15889	155	Distal Intergenic	11	24886208	24887252	1045	2	Glyma.05G095666	Glyma.05G095666.1	-5837
1271	Gm05	24945383	24945689	307	*	W4_peak_1271	123	.	9.37525	16.3273	12.3571	188	Distal Intergenic	11	24886208	24887252	1045	2	Glyma.05G095666	Glyma.05G095666.1	-58131
1272	Gm05	25382849	25383088	240	*	W4_peak_1272	56	.	6.74003	9.01699	5.62663	127	Distal Intergenic	11	25288403	25290541	2139	2	Glyma.05G096500	Glyma.05G096500.1	-92308
1273	Gm05	25394328	25394549	222	*	W4_peak_1273	68	.	7.07566	10.3842	6.85844	132	Distal Intergenic	11	25288403	25290541	2139	2	Glyma.05G096500	Glyma.05G096500.1	-103787
1274	Gm05	25690116	25690326	211	*	W4_peak_1274	32	.	5.06191	6.42391	3.29921	150	Distal Intergenic	11	25692087	25701103	9017	2	Glyma.05G097200	Glyma.05G097200.1	10777
1275	Gm05	25852468	25852678	211	*	W4_peak_1275	32	.	4.89409	6.42391	3.29921	94	Distal Intergenic	11	25847450	25849107	1658	2	Glyma.05G097800	Glyma.05G097800.1	-3361
1276	Gm05	26284865	26285248	384	*	W4_peak_1276	151	.	11.271	19.3439	15.1848	203	Intron (Glyma.05G099000.1/Glyma.05G099000, intron 12 of 13)	11	26265940	26283203	17264	2	Glyma.05G098800	Glyma.05G098800.3	-1662
1277	Gm05	26343271	26343586	316	*	W4_peak_1277	44	.	6.06878	7.69514	4.42761	127	Distal Intergenic	11	26317893	26318855	963	2	Glyma.05G099300	Glyma.05G099300.1	-24416
1278	Gm05	26703395	26703629	235	*	W4_peak_1278	56	.	6.90784	9.01699	5.62663	132	Intron (Glyma.05G100500.1/Glyma.05G100500, intron 11 of 15)	11	26688219	26705515	17297	1	Glyma.05G100500	Glyma.05G100500.2	15176
1279	Gm05	26975379	26975642	264	*	W4_peak_1279	22	.	4.55847	5.20988	2.27185	86	Distal Intergenic	11	27010225	27016628	6404	1	Glyma.05G101500	Glyma.05G101500.1	-34583
1280	Gm05	27125567	27125856	290	*	W4_peak_1280	32	.	5.22972	6.42391	3.29921	129	Promoter	11	27124360	27126122	1763	2	Glyma.05G102100	Glyma.05G102100.1	266
1281	Gm05	27361531	27361785	255	*	W4_peak_1281	53	.	6.08784	8.63538	5.34093	136	Distal Intergenic	11	27378352	27381623	3272	2	Glyma.05G103200	Glyma.05G103200.6	19838
1282	Gm05	27738332	27738877	546	*	W4_peak_1282	182	.	13.1169	22.5617	18.2408	233	Intron (Glyma.05G104200.1/Glyma.05G104200, intron 5 of 11)	11	27732973	27741803	8831	1	Glyma.05G104200	Glyma.05G104200.1	5359
1283	Gm05	27961153	27961451	299	*	W4_peak_1283	33	.	5.02422	6.43777	3.30606	93	Distal Intergenic	11	27951745	27956911	5167	2	Glyma.05G105200	Glyma.05G105200.1	-4242
1284	Gm05	28219530	28219833	304	*	W4_peak_1284	94	.	8.75378	13.2384	9.4994	138	Distal Intergenic	11	28189392	28194075	4684	1	Glyma.05G106100	Glyma.05G106100.1	30138
1285	Gm05	28234963	28235223	261	*	W4_peak_1285	68	.	7.07566	10.3842	6.85844	116	Distal Intergenic	11	28189392	28194075	4684	1	Glyma.05G106100	Glyma.05G106100.1	45571
1286	Gm05	28310120	28310447	328	*	W4_peak_1286	166	.	11.9422	20.9405	16.695	178	Distal Intergenic	11	28355273	28356398	1126	2	Glyma.05G106500	Glyma.05G106500.2	45951
1287	Gm05	28365837	28366124	288	*	W4_peak_1287	81	.	7.91472	11.7925	8.15889	160	Distal Intergenic	11	28350931	28356658	5728	2	Glyma.05G106500	Glyma.05G106500.1	-9179
1288	Gm05	28386503	28386777	275	*	W4_peak_1288	68	.	7.24347	10.3842	6.85844	115	Promoter	11	28382367	28387060	4694	2	Glyma.05G106700	Glyma.05G106700.1	283
1289	Gm05	28603415	28603657	243	*	W4_peak_1289	56	.	6.57222	9.01699	5.62663	121	Distal Intergenic	11	28596457	28596929	473	2	Glyma.05G107700	Glyma.05G107700.1	-6486
1290	Gm05	29308170	29308433	264	*	W4_peak_1290	44	.	6.06878	7.69514	4.42761	155	Distal Intergenic	11	29292818	29297065	4248	2	Glyma.05G110400	Glyma.05G110400.1	-11105
1291	Gm05	29512048	29512459	412	*	W4_peak_1291	22	.	4.72628	5.20988	2.27185	89	Distal Intergenic	11	29538123	29540509	2387	2	Glyma.05G110900	Glyma.05G110900.2	28050
1292	Gm05	29827671	29828156	486	*	W4_peak_1292	424	.	17.3559	47.5295	42.4254	215	Distal Intergenic	11	29833674	29835209	1536	2	Glyma.05G112200	Glyma.05G112200.4	7053
1293	Gm05	30275062	30275272	211	*	W4_peak_1293	33	.	5.4654	6.43777	3.30606	147	Distal Intergenic	11	30260976	30262629	1654	2	Glyma.05G114100	Glyma.05G114100.3	-12433
1294	Gm05	30821132	30821443	312	*	W4_peak_1294	68	.	7.07566	10.3842	6.85844	191	Distal Intergenic	11	30721448	30727025	5578	2	Glyma.05G115700	Glyma.05G115700.2	-94107
1295	Gm05	30823240	30823541	302	*	W4_peak_1295	81	.	8.08253	11.7925	8.15889	149	Distal Intergenic	11	30721448	30727025	5578	2	Glyma.05G115700	Glyma.05G115700.2	-96215
1296	Gm05	30990191	30990417	227	*	W4_peak_1296	56	.	6.74003	9.01699	5.62663	106	Distal Intergenic	11	30975707	30988959	13253	2	Glyma.05G116700	Glyma.05G116700.1	-1232
1297	Gm05	31010073	31010297	225	*	W4_peak_1297	44	.	6.23659	7.69514	4.42761	57	Distal Intergenic	11	31013108	31017161	4054	1	Glyma.05G116900	Glyma.05G116900.1	-2811
1298	Gm05	31051985	31052239	255	*	W4_peak_1298	56	.	6.57222	9.01699	5.62663	146	Promoter	11	31052046	31053347	1302	1	Glyma.05G117233	Glyma.05G117233.1	0
1299	Gm05	31442321	31442818	498	*	W4_peak_1299	147	.	10.2261	18.7993	14.7093	268	Promoter	11	31442249	31442431	183	1	Glyma.05G121150	Glyma.05G121150.1	72
1300	Gm05	31591723	31592222	500	*	W4_peak_1300	306	.	13.1414	35.4158	30.6802	220	Distal Intergenic	11	31586257	31588102	1846	2	Glyma.05G122000	Glyma.05G122000.2	-3621
1301	Gm05	31793856	31794165	310	*	W4_peak_1301	122	.	10.2641	16.2313	12.2635	161	Promoter	11	31793003	31793646	644	1	Glyma.05G123750	Glyma.05G123750.1	853
1302	Gm05	31799511	31799721	211	*	W4_peak_1302	22	.	4.55847	5.20988	2.27185	104	Promoter	11	31799312	31800592	1281	1	Glyma.05G123900	Glyma.05G123900.1	199
1303	Gm05	31804511	31804775	265	*	W4_peak_1303	44	.	5.90097	7.69514	4.42761	61	Promoter	11	31804369	31805672	1304	1	Glyma.05G124000	Glyma.05G124000.3	142
1304	Gm05	31836676	31836931	256	*	W4_peak_1304	37	.	5.06288	6.95302	3.79692	71	Distal Intergenic	11	31832410	31834589	2180	1	Glyma.05G124500	Glyma.05G124500.1	4266
1305	Gm05	32636816	32637132	317	*	W4_peak_1305	108	.	9.25722	14.7188	10.8621	131	Distal Intergenic	11	32632191	32633101	911	1	Glyma.05G133000	Glyma.05G133000.1	4625
1306	Gm05	32657243	32657534	292	*	W4_peak_1306	108	.	9.25722	14.7188	10.8621	110	Exon (Glyma.05G133100.1/Glyma.05G133100, exon 4 of 14)	11	32664922	32668944	4023	1	Glyma.05G133200	Glyma.05G133200.1	-7388
1307	Gm05	32823320	32823626	307	*	W4_peak_1307	122	.	10.0963	16.2313	12.2635	164	Promoter	11	32822590	32823244	655	1	Glyma.05G135500	Glyma.05G135500.1	730
1308	Gm05	33144356	33144597	242	*	W4_peak_1308	81	.	8.08253	11.7925	8.15889	100	Distal Intergenic	11	33130896	33137015	6120	2	Glyma.05G138600	Glyma.05G138600.1	-7341
1309	Gm05	33331664	33331892	229	*	W4_peak_1309	37	.	5.42311	6.95302	3.79692	115	Intron (Glyma.05G140300.1/Glyma.05G140300, intron 1 of 2)	11	33330522	33335962	5441	2	Glyma.05G140300	Glyma.05G140300.1	4070
1310	Gm05	33335422	33335704	283	*	W4_peak_1310	108	.	9.08941	14.7188	10.8621	134	Promoter	11	33330522	33335962	5441	2	Glyma.05G140300	Glyma.05G140300.1	258
1311	Gm05	33542684	33543188	505	*	W4_peak_1311	570	.	28.0522	62.7124	57.0639	259	Distal Intergenic	11	33548936	33554158	5223	1	Glyma.05G141800	Glyma.05G141800.3	-5748
1312	Gm05	33800766	33801022	257	*	W4_peak_1312	32	.	5.39753	6.42391	3.29921	182	Exon (Glyma.05G143800.5/Glyma.05G143800, exon 3 of 14)	11	33795677	33802803	7127	2	Glyma.05G143800	Glyma.05G143800.6	1781
1313	Gm05	33817105	33817354	250	*	W4_peak_1313	81	.	7.91472	11.7925	8.15889	160	Distal Intergenic	11	33820271	33821297	1027	2	Glyma.05G143850	Glyma.05G143850.1	3943
1314	Gm05	34094154	34094404	251	*	W4_peak_1314	29	.	4.58258	5.94877	2.97418	83	Distal Intergenic	11	34079923	34090335	10413	2	Glyma.05G146600	Glyma.05G146600.1	-3819
1315	Gm05	34310906	34311248	343	*	W4_peak_1315	108	.	9.08941	14.7188	10.8621	181	Distal Intergenic	11	34305166	34307972	2807	2	Glyma.05G148600	Glyma.05G148600.1	-2934
1316	Gm05	34454573	34454783	211	*	W4_peak_1316	32	.	5.06191	6.42391	3.29921	120	Promoter	11	34448690	34454281	5592	2	Glyma.05G150200	Glyma.05G150200.2	-292
1317	Gm05	34498998	34499376	379	*	W4_peak_1317	108	.	9.25722	14.7188	10.8621	187	Promoter	11	34498504	34502755	4252	1	Glyma.05G150800	Glyma.05G150800.1	494
1318	Gm05	34786621	34786956	336	*	W4_peak_1318	230	.	14.795	27.5615	23.0325	161	Promoter	11	34776544	34786093	9550	2	Glyma.05G154100	Glyma.05G154100.1	-528
1319	Gm05	34825139	34825358	220	*	W4_peak_1319	32	.	5.51895	6.34477	3.29921	76	Promoter	11	34824205	34825447	1243	1	Glyma.05G154600	Glyma.05G154600.2	934
1320	Gm05	34904961	34905269	309	*	W4_peak_1320	182	.	12.9491	22.5617	18.2408	167	Exon (Glyma.05G155900.3/Glyma.05G155900, exon 3 of 4)	11	34904330	34906601	2272	2	Glyma.05G155900	Glyma.05G155900.3	1332
1321	Gm05	35015450	35015660	211	*	W4_peak_1321	32	.	5.56534	6.42391	3.29921	73	Promoter	11	35015177	35017558	2382	1	Glyma.05G157300	Glyma.05G157300.1	273
1322	Gm05	35023704	35024011	308	*	W4_peak_1322	102	.	9.14194	13.977	10.2125	147	Promoter	11	35023776	35031348	7573	1	Glyma.05G157600	Glyma.05G157600.1	0
1323	Gm05	36102343	36102635	293	*	W4_peak_1323	44	.	5.90097	7.69514	4.42761	179	Distal Intergenic	11	36098900	36101215	2316	2	Glyma.05G170400	Glyma.05G170400.1	-1128
1324	Gm05	36416464	36416876	413	*	W4_peak_1324	137	.	10.9353	17.7737	13.7065	204	Promoter	11	36416102	36417063	962	2	Glyma.05G175200	Glyma.05G175200.1	187
1325	Gm05	36559216	36559464	249	*	W4_peak_1325	22	.	3.85556	5.08049	2.27185	91	Promoter	11	36558461	36562765	4305	1	Glyma.05G176600	Glyma.05G176600.2	755
1326	Gm05	36596917	36597239	323	*	W4_peak_1326	44	.	5.73316	7.69514	4.42761	186	Promoter	11	36596589	36598671	2083	1	Glyma.05G177200	Glyma.05G177200.1	328
1327	Gm05	36757157	36757413	257	*	W4_peak_1327	44	.	5.73316	7.69514	4.42761	135	Promoter	11	36756388	36759020	2633	1	Glyma.05G179700	Glyma.05G179700.1	769
1328	Gm05	36757682	36758086	405	*	W4_peak_1328	56	.	6.57222	9.01699	5.62663	292	Exon (Glyma.05G179700.1/Glyma.05G179700, exon 1 of 1)	11	36756388	36759020	2633	1	Glyma.05G179700	Glyma.05G179700.1	1294
1329	Gm05	37470108	37470437	330	*	W4_peak_1329	44	.	5.90097	7.69514	4.42761	182	Distal Intergenic	11	37475865	37476791	927	2	Glyma.05G188900	Glyma.05G188900.1	6354
1330	Gm05	37775082	37775721	640	*	W4_peak_1330	44	.	6.23659	7.69514	4.42761	344	Promoter	11	37775042	37777151	2110	1	Glyma.05G192300	Glyma.05G192300.1	40
1331	Gm05	37947795	37948123	329	*	W4_peak_1331	68	.	7.41128	10.3842	6.85844	194	Exon (Glyma.05G195000.1/Glyma.05G195000, exon 3 of 3)	11	37946508	37948815	2308	1	Glyma.05G195000	Glyma.05G195000.1	1287
1332	Gm05	38219521	38219767	247	*	W4_peak_1332	22	.	4.22284	5.20988	2.27185	58	Promoter	11	38216367	38219898	3532	2	Glyma.05G197900	Glyma.05G197900.1	131
1333	Gm05	38566817	38567273	457	*	W4_peak_1333	44	.	5.90097	7.69514	4.42761	161	Distal Intergenic	11	38567781	38571880	4100	2	Glyma.05G202000	Glyma.05G202000.1	4607
1334	Gm05	39048509	39048754	246	*	W4_peak_1334	44	.	6.23659	7.69514	4.42761	110	Distal Intergenic	11	39052564	39056095	3532	1	Glyma.05G208400	Glyma.05G208400.1	-3810
1335	Gm05	39156842	39157071	230	*	W4_peak_1335	44	.	6.23659	7.69514	4.42761	116	Distal Intergenic	11	39151088	39154197	3110	2	Glyma.05G209100	Glyma.05G209100.3	-2645
1336	Gm05	39850462	39850775	314	*	W4_peak_1336	108	.	9.42503	14.7188	10.8621	139	Promoter	11	39850167	39852424	2258	1	Glyma.05G218000	Glyma.05G218000.2	295
1337	Gm05	40455068	40455289	222	*	W4_peak_1337	44	.	5.90097	7.69514	4.42761	137	Distal Intergenic	11	40457976	40459674	1699	1	Glyma.05G225300	Glyma.05G225300.1	-2687
1338	Gm05	40530749	40530986	238	*	W4_peak_1338	68	.	7.41128	10.3842	6.85844	103	Promoter	11	40529356	40531746	2391	2	Glyma.05G226400	Glyma.05G226400.1	760
1339	Gm05	40569210	40569420	211	*	W4_peak_1339	29	.	4.70265	5.94877	2.97418	52	Promoter	11	40569024	40574209	5186	1	Glyma.05G227000	Glyma.05G227000.4	186
1340	Gm05	40581316	40581528	213	*	W4_peak_1340	44	.	5.73316	7.69514	4.42761	78	Intron (Glyma.05G227100.1/Glyma.05G227100, intron 2 of 5)	11	40576636	40586012	9377	2	Glyma.05G227100	Glyma.05G227100.1	4484
1341	Gm05	40617834	40618196	363	*	W4_peak_1341	246	.	15.4663	29.2697	24.6947	177	Promoter	11	40617221	40617397	177	2	Glyma.05G227500	Glyma.05G227500.1	-437
1342	Gm05	41553556	41553867	312	*	W4_peak_1342	122	.	10.0963	16.2313	12.2635	153	Exon (Glyma.05G239400.1/Glyma.05G239400, exon 2 of 2)	11	41552756	41556357	3602	2	Glyma.05G239400	Glyma.05G239400.1	2490
1343	Gm05	41956897	41957193	297	*	W4_peak_1343	94	.	8.92159	13.2384	9.4994	146	Promoter	11	41952124	41956145	4022	2	Glyma.05G245000	Glyma.05G245000.4	-752
1344	Gm06	551877	552087	211	*	W4_peak_1344	32	.	5.22972	6.42391	3.29921	91	Distal Intergenic	14	554657	556891	2235	1	Glyma.06G007400	Glyma.06G007400.1	-2570
1345	Gm06	712020	712328	309	*	W4_peak_1345	81	.	7.74691	11.7925	8.15889	167	Distal Intergenic	14	717941	719156	1216	1	Glyma.06G009200	Glyma.06G009200.1	-5613
1346	Gm06	914690	914950	261	*	W4_peak_1346	47	.	5.54318	7.99793	4.71159	102	Promoter	14	914364	915472	1109	2	Glyma.06G012600	Glyma.06G012600.1	522
1347	Gm06	927972	928503	532	*	W4_peak_1347	56	.	6.90784	9.01699	5.62663	385	Distal Intergenic	14	931847	937538	5692	1	Glyma.06G012700	Glyma.06G012700.2	-3344
1348	Gm06	1459103	1459318	216	*	W4_peak_1348	22	.	4.72628	5.20988	2.27185	141	Promoter	14	1456140	1459940	3801	2	Glyma.06G019300	Glyma.06G019300.1	622
1349	Gm06	1729658	1729934	277	*	W4_peak_1349	88	.	7.82462	12.5229	8.86731	104	Intron (Glyma.06G023300.1/Glyma.06G023300, intron 7 of 8)	14	1728436	1732333	3898	2	Glyma.06G023300	Glyma.06G023300.1	2399
1350	Gm06	2043798	2044130	333	*	W4_peak_1350	68	.	7.24347	10.3842	6.85844	162	Promoter	14	2040734	2044512	3779	2	Glyma.06G026600	Glyma.06G026600.1	382
1351	Gm06	2261265	2261550	286	*	W4_peak_1351	68	.	7.07566	10.3842	6.85844	126	Promoter	14	2261314	2266430	5117	1	Glyma.06G029100	Glyma.06G029100.6	0
1352	Gm06	2681562	2681854	293	*	W4_peak_1352	81	.	8.08253	11.7925	8.15889	166	Promoter	14	2677785	2680976	3192	2	Glyma.06G034800	Glyma.06G034800.4	-586
1353	Gm06	2763366	2763589	224	*	W4_peak_1353	44	.	6.1846	7.60413	4.42761	117	Exon (Glyma.06G036200.1/Glyma.06G036200, exon 6 of 6)	14	2763035	2766947	3913	2	Glyma.06G036200	Glyma.06G036200.1	3358
1354	Gm06	2956097	2956334	238	*	W4_peak_1354	44	.	5.73316	7.69514	4.42761	70	Exon (Glyma.06G039200.10/Glyma.06G039200, exon 2 of 10)	14	2954254	2962879	8626	1	Glyma.06G039200	Glyma.06G039200.9	1843
1355	Gm06	3156346	3156568	223	*	W4_peak_1355	29	.	4.9428	5.94877	2.97418	82	Promoter	14	3156353	3156752	400	2	Glyma.06G041900	Glyma.06G041900.1	184
1356	Gm06	3227344	3227576	233	*	W4_peak_1356	44	.	5.90659	7.59381	4.42343	166	Exon (Glyma.06G042700.1/Glyma.06G042700, exon 7 of 7)	14	3226905	3229012	2108	2	Glyma.06G042700	Glyma.06G042700.1	1436
1357	Gm06	3857442	3857776	335	*	W4_peak_1357	108	.	9.42503	14.7188	10.8621	138	Exon (Glyma.06G051200.1/Glyma.06G051200, exon 6 of 6)	14	3857045	3861741	4697	2	Glyma.06G051200	Glyma.06G051200.2	3965
1358	Gm06	3978125	3978388	264	*	W4_peak_1358	56	.	6.02348	9.08008	5.67425	125	Exon (Glyma.06G052900.1/Glyma.06G052900, exon 3 of 7)	14	3974971	3979768	4798	2	Glyma.06G052900	Glyma.06G052900.2	1380
1359	Gm06	4326457	4326763	307	*	W4_peak_1359	32	.	5.06191	6.42391	3.29921	195	Promoter	14	4326682	4326879	198	1	Glyma.06G057800	Glyma.06G057800.1	0
1360	Gm06	4970283	4970516	234	*	W4_peak_1360	33	.	5.02422	6.43777	3.30606	127	Promoter	14	4970096	4973881	3786	1	Glyma.06G065200	Glyma.06G065200.4	187
1361	Gm06	5117743	5118128	386	*	W4_peak_1361	151	.	11.271	19.3439	15.1848	180	Distal Intergenic	14	5120975	5125208	4234	2	Glyma.06G067300	Glyma.06G067300.3	7080
1362	Gm06	5137994	5138237	244	*	W4_peak_1362	29	.	4.9428	5.94877	2.97418	121	Intron (Glyma.06G067600.1/Glyma.06G067600, intron 5 of 11)	14	5132185	5141984	9800	2	Glyma.06G067600	Glyma.06G067600.1	3747
1363	Gm06	5491748	5492015	268	*	W4_peak_1363	61	.	6.69398	9.55011	6.13846	148	Distal Intergenic	14	5486202	5489278	3077	1	Glyma.06G072100	Glyma.06G072100.1	5546
1364	Gm06	5748871	5749162	292	*	W4_peak_1364	94	.	8.58597	13.2384	9.4994	193	Intron (Glyma.06G074700.4/Glyma.06G074700, intron 9 of 37)	14	5728724	5756814	28091	2	Glyma.06G074700	Glyma.06G074700.4	7652
1365	Gm06	6407229	6407481	253	*	W4_peak_1365	37	.	5.42311	6.95302	3.79692	136	Promoter	14	6406595	6407880	1286	2	Glyma.06G083600	Glyma.06G083600.1	399
1366	Gm06	6672216	6672468	253	*	W4_peak_1366	13	.	3.62197	4.07966	1.33293	170	Promoter	14	6672556	6677849	5294	1	Glyma.06G086600	Glyma.06G086600.3	-88
1367	Gm06	7347056	7347286	231	*	W4_peak_1367	44	.	5.88189	7.62846	4.42761	121	Promoter	14	7343448	7347400	3953	2	Glyma.06G093500	Glyma.06G093500.3	114
1368	Gm06	7515887	7516168	282	*	W4_peak_1368	68	.	7.24347	10.3842	6.85844	141	Promoter	14	7514005	7516160	2156	2	Glyma.06G095500	Glyma.06G095500.5	0
1369	Gm06	7879022	7879261	240	*	W4_peak_1369	68	.	7.24347	10.3842	6.85844	108	Promoter	14	7878425	7879720	1296	2	Glyma.06G099501	Glyma.06G099501.1	459
1370	Gm06	8039824	8040085	262	*	W4_peak_1370	44	.	6.06878	7.69514	4.42761	152	Distal Intergenic	14	8027281	8037380	10100	2	Glyma.06G101600	Glyma.06G101600.4	-2444
1371	Gm06	8060730	8061115	386	*	W4_peak_1371	151	.	11.6066	19.3439	15.1848	258	Promoter	14	8058397	8061276	2880	2	Glyma.06G101800	Glyma.06G101800.6	161
1372	Gm06	8280194	8280542	349	*	W4_peak_1372	56	.	6.40441	9.01699	5.62663	188	Promoter	14	8279556	8281324	1769	1	Glyma.06G104400	Glyma.06G104400.1	638
1373	Gm06	8652135	8652391	257	*	W4_peak_1373	94	.	8.41816	13.2384	9.4994	157	Distal Intergenic	14	8647276	8649645	2370	2	Glyma.06G108051	Glyma.06G108051.1	-2490
1374	Gm06	9268371	9268694	324	*	W4_peak_1374	88	.	7.82462	12.5229	8.86731	178	Distal Intergenic	14	9270109	9276773	6665	1	Glyma.06G114600	Glyma.06G114600.1	-1415
1375	Gm06	9698081	9698366	286	*	W4_peak_1375	81	.	7.74691	11.7925	8.15889	161	Promoter	14	9698048	9701742	3695	1	Glyma.06G119500	Glyma.06G119500.1	33
1376	Gm06	9729003	9729232	230	*	W4_peak_1376	44	.	6.06878	7.69514	4.42761	76	Distal Intergenic	14	9720631	9723195	2565	2	Glyma.06G119800	Glyma.06G119800.1	-5808
1377	Gm06	9733496	9733706	211	*	W4_peak_1377	44	.	5.73316	7.69514	4.42761	104	Distal Intergenic	14	9736202	9736723	522	1	Glyma.06G119900	Glyma.06G119900.1	-2496
1378	Gm06	10561655	10562073	419	*	W4_peak_1378	32	.	4.89409	6.42391	3.29921	334	Promoter	14	10561359	10564042	2684	1	Glyma.06G128900	Glyma.06G128900.4	296
1379	Gm06	10888000	10888287	288	*	W4_peak_1379	56	.	6.90784	9.01699	5.62663	143	Promoter	14	10886682	10888654	1973	2	Glyma.06G132700	Glyma.06G132700.1	367
1380	Gm06	11430409	11430645	237	*	W4_peak_1380	44	.	5.90097	7.69514	4.42761	136	Promoter	14	11420743	11430827	10085	2	Glyma.06G140600	Glyma.06G140600.1	182
1381	Gm06	11613382	11613623	242	*	W4_peak_1381	56	.	6.74003	9.01699	5.62663	91	Distal Intergenic	14	11617732	11619662	1931	1	Glyma.06G143300	Glyma.06G143300.1	-4109
1382	Gm06	12135441	12135740	300	*	W4_peak_1382	108	.	9.76066	14.7188	10.8621	126	Distal Intergenic	14	12133613	12134399	787	2	Glyma.06G149040	Glyma.06G149040.1	-1042
1383	Gm06	12251794	12252019	226	*	W4_peak_1383	32	.	5.39753	6.42391	3.29921	138	Exon (Glyma.06G150801.1/Glyma.06G150801, exon 3 of 4)	14	12248695	12254439	5745	2	Glyma.06G150801	Glyma.06G150801.1	2420
1384	Gm06	12593907	12594238	332	*	W4_peak_1384	122	.	10.0963	16.2313	12.2635	180	Distal Intergenic	14	12587679	12588718	1040	1	Glyma.06G154900	Glyma.06G154900.1	6228
1385	Gm06	12720382	12720673	292	*	W4_peak_1385	114	.	9.289	15.3529	11.4716	111	Intron (Glyma.06G155600.3/Glyma.06G155600, intron 7 of 25)	14	12672076	12722598	50523	2	Glyma.06G155600	Glyma.06G155600.13	1925
1386	Gm06	13178448	13178751	304	*	W4_peak_1386	22	.	4.72628	5.20988	2.27185	144	Promoter	14	13178187	13182595	4409	1	Glyma.06G160200	Glyma.06G160200.1	261
1387	Gm06	13206178	13206398	221	*	W4_peak_1387	28	.	4.45993	5.76078	2.80329	93	Distal Intergenic	14	13203989	13205582	1594	1	Glyma.06G160500	Glyma.06G160500.1	2189
1388	Gm06	13266445	13266664	220	*	W4_peak_1388	29	.	4.58258	5.94877	2.97418	57	Intron (Glyma.06G161000.18/Glyma.06G161000, intron 8 of 8)	14	13262831	13266800	3970	1	Glyma.06G161000	Glyma.06G161000.20	3614
1389	Gm06	13356014	13356329	316	*	W4_peak_1389	44	.	6.23659	7.69514	4.42761	158	Promoter	14	13347877	13355168	7292	2	Glyma.06G162200	Glyma.06G162200.1	-846
1390	Gm06	13855381	13855715	335	*	W4_peak_1390	88	.	7.9447	12.5229	8.86731	186	Distal Intergenic	14	13840564	13846360	5797	2	Glyma.06G166700	Glyma.06G166700.1	-9021
1391	Gm06	13963047	13963285	239	*	W4_peak_1391	94	.	8.58597	13.2384	9.4994	108	Distal Intergenic	14	13953885	13959642	5758	2	Glyma.06G167700	Glyma.06G167700.1	-3405
1392	Gm06	14121437	14121660	224	*	W4_peak_1392	68	.	7.24347	10.3842	6.85844	167	Distal Intergenic	14	14114810	14119167	4358	1	Glyma.06G169500	Glyma.06G169500.1	6627
1393	Gm06	14203927	14204416	490	*	W4_peak_1393	645	.	30.905	70.6875	64.5168	246	Distal Intergenic	14	14196451	14200322	3872	1	Glyma.06G170200	Glyma.06G170200.1	7476
1394	Gm06	14507422	14507635	214	*	W4_peak_1394	44	.	6.23659	7.69514	4.42761	102	Intron (Glyma.06G173200.1/Glyma.06G173200, intron 19 of 21)	14	14516204	14518879	2676	1	Glyma.06G173300	Glyma.06G173300.1	-8569
1395	Gm06	14578532	14578802	271	*	W4_peak_1395	68	.	7.24347	10.3842	6.85844	82	Intron (Glyma.06G173500.3/Glyma.06G173500, intron 28 of 52)	14	14564073	14565029	957	1	Glyma.06G173600	Glyma.06G173600.1	14459
1396	Gm06	14581777	14582130	354	*	W4_peak_1396	151	.	11.6066	19.3439	15.1848	162	Intron (Glyma.06G173500.3/Glyma.06G173500, intron 28 of 52)	14	14564073	14565029	957	1	Glyma.06G173600	Glyma.06G173600.1	17704
1397	Gm06	14665560	14665833	274	*	W4_peak_1397	32	.	5.22972	6.42391	3.29921	143	Promoter	14	14660611	14665981	5371	2	Glyma.06G174200	Glyma.06G174200.1	148
1398	Gm06	14810248	14810471	224	*	W4_peak_1398	22	.	4.72628	5.20988	2.27185	87	Exon (Glyma.06G175600.1/Glyma.06G175600, exon 1 of 1)	14	14809806	14812018	2213	2	Glyma.06G175600	Glyma.06G175600.1	1547
1399	Gm06	15356623	15356948	326	*	W4_peak_1399	56	.	6.26364	9.08008	5.67425	178	Distal Intergenic	14	15354554	15354829	276	2	Glyma.06G180900	Glyma.06G180900.1	-1794
1400	Gm06	16102272	16102514	243	*	W4_peak_1400	32	.	5.39753	6.42391	3.29921	171	Promoter	14	16101206	16102686	1481	2	Glyma.06G185900	Glyma.06G185900.1	172
1401	Gm06	16286330	16286561	232	*	W4_peak_1401	88	.	7.82462	12.5229	8.86731	126	Distal Intergenic	14	16288122	16291393	3272	1	Glyma.06G187400	Glyma.06G187400.3	-1561
1402	Gm06	16662222	16662451	230	*	W4_peak_1402	44	.	5.90097	7.69514	4.42761	115	Promoter	14	16661597	16663084	1488	2	Glyma.06G190300	Glyma.06G190300.1	633
1403	Gm06	16662801	16663027	227	*	W4_peak_1403	44	.	6.23659	7.69514	4.42761	105	Promoter	14	16661597	16663084	1488	2	Glyma.06G190300	Glyma.06G190300.1	57
1404	Gm06	16749622	16749896	275	*	W4_peak_1404	22	.	4.55847	5.20988	2.27185	81	Promoter	14	16749984	16756600	6617	1	Glyma.06G191200	Glyma.06G191200.4	-88
1405	Gm06	16811300	16811538	239	*	W4_peak_1405	56	.	6.90784	9.01699	5.62663	126	Intron (Glyma.06G191600.6/Glyma.06G191600, intron 8 of 8)	14	16808763	16809999	1237	1	Glyma.06G191700	Glyma.06G191700.1	2537
1406	Gm06	16841971	16842198	228	*	W4_peak_1406	56	.	6.57222	9.01699	5.62663	122	Distal Intergenic	14	16819971	16822237	2267	2	Glyma.06G191800	Glyma.06G191800.2	-19734
1407	Gm06	16975412	16975661	250	*	W4_peak_1407	56	.	6.40441	9.01699	5.62663	136	Intron (Glyma.06G192600.1/Glyma.06G192600, intron 8 of 9)	14	16980128	16982988	2861	2	Glyma.06G192700	Glyma.06G192700.1	7327
1408	Gm06	17136010	17136220	211	*	W4_peak_1408	32	.	5.06191	6.42391	3.29921	55	Distal Intergenic	14	17113164	17115574	2411	1	Glyma.06G193500	Glyma.06G193500.1	22846
1409	Gm06	17144877	17145181	305	*	W4_peak_1409	77	.	7.10417	11.3449	7.79017	136	Distal Intergenic	14	17174478	17176428	1951	1	Glyma.06G193600	Glyma.06G193600.1	-29297
1410	Gm06	17696865	17697157	293	*	W4_peak_1410	108	.	9.08941	14.7188	10.8621	137	Distal Intergenic	14	17679258	17693839	14582	2	Glyma.06G196800	Glyma.06G196800.2	-3026
1411	Gm06	17782792	17783012	221	*	W4_peak_1411	44	.	5.73316	7.69514	4.42761	59	Distal Intergenic	14	17759690	17760739	1050	2	Glyma.06G197100	Glyma.06G197100.1	-22053
1412	Gm06	17954683	17954935	253	*	W4_peak_1412	29	.	4.70265	5.94877	2.97418	127	Promoter	14	17950985	17954921	3937	2	Glyma.06G198100	Glyma.06G198100.2	0
1413	Gm06	18408616	18408862	247	*	W4_peak_1413	66	.	6.91556	10.0757	6.65154	150	Intron (Glyma.06G201700.1/Glyma.06G201700, intron 16 of 28)	14	18393939	18433799	39861	1	Glyma.06G201700	Glyma.06G201700.4	14677
1414	Gm06	18468192	18468508	317	*	W4_peak_1414	127	.	10.3184	16.7566	12.7782	151	Promoter	14	18469399	18469605	207	1	Glyma.06G201900	Glyma.06G201900.1	-891
1415	Gm06	18468715	18468938	224	*	W4_peak_1415	44	.	5.73316	7.69514	4.42761	110	Promoter	14	18469399	18469605	207	1	Glyma.06G201900	Glyma.06G201900.1	-461
1416	Gm06	18601341	18601570	230	*	W4_peak_1416	44	.	5.68536	7.60413	4.42761	154	Distal Intergenic	14	18547179	18554092	6914	1	Glyma.06G202300	Glyma.06G202300.1	54162
1417	Gm06	18831023	18831233	211	*	W4_peak_1417	29	.	4.9428	5.94877	2.97418	116	Distal Intergenic	14	18842753	18847400	4648	1	Glyma.06G203300	Glyma.06G203300.3	-11520
1418	Gm06	18907933	18908432	500	*	W4_peak_1418	56	.	6.02348	9.08008	5.67425	159	Exon (Glyma.06G203800.1/Glyma.06G203800, exon 4 of 4)	14	18907446	18912046	4601	2	Glyma.06G203800	Glyma.06G203800.1	3614
1419	Gm06	18908615	18908915	301	*	W4_peak_1419	44	.	5.73316	7.69514	4.42761	118	Exon (Glyma.06G203800.1/Glyma.06G203800, exon 4 of 4)	14	18907446	18912046	4601	2	Glyma.06G203800	Glyma.06G203800.1	3131
1420	Gm06	19066239	19066489	251	*	W4_peak_1420	68	.	7.24347	10.3842	6.85844	86	Intron (Glyma.06G204400.2/Glyma.06G204400, intron 6 of 6)	14	19066894	19072949	6056	2	Glyma.06G204400	Glyma.06G204400.1	6460
1421	Gm06	19133233	19133468	236	*	W4_peak_1421	81	.	8.08253	11.7925	8.15889	82	Promoter	14	19123806	19132271	8466	2	Glyma.06G204600	Glyma.06G204600.8	-962
1422	Gm06	19388595	19388876	282	*	W4_peak_1422	59	.	5.53662	9.31879	5.90938	127	Distal Intergenic	14	19399778	19407019	7242	1	Glyma.06G205800	Glyma.06G205800.1	-10902
1423	Gm06	19474358	19474607	250	*	W4_peak_1423	68	.	7.07566	10.3842	6.85844	111	Distal Intergenic	14	19490036	19494391	4356	1	Glyma.06G205900	Glyma.06G205900.1	-15429
1424	Gm06	19600189	19600446	258	*	W4_peak_1424	15	.	3.37525	4.33257	1.56999	84	Promoter	14	19599851	19602511	2661	1	Glyma.06G206400	Glyma.06G206400.1	338
1425	Gm06	19991194	19991404	211	*	W4_peak_1425	32	.	5.56534	6.42391	3.29921	159	Distal Intergenic	14	20025210	20026098	889	1	Glyma.06G207800	Glyma.06G207800.1	-33806
1426	Gm06	19992167	19992426	260	*	W4_peak_1426	68	.	7.24347	10.3842	6.85844	110	Distal Intergenic	14	20025210	20026098	889	1	Glyma.06G207800	Glyma.06G207800.1	-32784
1427	Gm06	20249480	20249693	214	*	W4_peak_1427	32	.	5.22972	6.42391	3.29921	68	Distal Intergenic	14	20277183	20277665	483	2	Glyma.06G208800	Glyma.06G208800.1	27972
1428	Gm06	20285598	20285808	211	*	W4_peak_1428	44	.	5.73316	7.69514	4.42761	63	Distal Intergenic	14	20277183	20277665	483	2	Glyma.06G208800	Glyma.06G208800.1	-7933
1429	Gm06	20389468	20389708	241	*	W4_peak_1429	56	.	6.57222	9.01699	5.62663	127	Distal Intergenic	14	20392686	20393793	1108	2	Glyma.06G209302	Glyma.06G209302.1	4085
1430	Gm06	20414577	20414877	301	*	W4_peak_1430	68	.	7.57909	10.3842	6.85844	143	Distal Intergenic	14	20392686	20393793	1108	2	Glyma.06G209302	Glyma.06G209302.1	-20784
1431	Gm06	20419966	20420248	283	*	W4_peak_1431	44	.	6.06878	7.69514	4.42761	159	Distal Intergenic	14	20440775	20448137	7363	1	Glyma.06G209400	Glyma.06G209400.1	-20527
1432	Gm06	20553772	20554096	325	*	W4_peak_1432	137	.	10.5997	17.7737	13.7065	150	Distal Intergenic	14	20568240	20569160	921	2	Glyma.06G210200	Glyma.06G210200.1	15064
1433	Gm06	20583937	20584318	382	*	W4_peak_1433	197	.	13.7882	24.2064	19.7958	184	Distal Intergenic	14	20586665	20597086	10422	2	Glyma.06G210400	Glyma.06G210400.1	12768
1434	Gm06	20855251	20855483	233	*	W4_peak_1434	56	.	6.57222	9.01699	5.62663	133	Distal Intergenic	14	20899407	20904594	5188	1	Glyma.06G211300	Glyma.06G211300.1	-43924
1435	Gm06	20924757	20924993	237	*	W4_peak_1435	32	.	5.39753	6.42391	3.29921	109	Exon (Glyma.06G211500.2/Glyma.06G211500, exon 4 of 6)	14	20923017	20932485	9469	2	Glyma.06G211500	Glyma.06G211500.1	7492
1436	Gm06	20933265	20933475	211	*	W4_peak_1436	44	.	5.73316	7.69514	4.42761	97	Promoter	14	20922785	20932486	9702	2	Glyma.06G211500	Glyma.06G211500.2	-779
1437	Gm06	20994336	20994583	248	*	W4_peak_1437	55	.	6.096	8.82297	5.51941	133	Distal Intergenic	14	20959561	20964021	4461	1	Glyma.06G211600	Glyma.06G211600.1	34775
1438	Gm06	21334959	21335179	221	*	W4_peak_1438	81	.	7.74691	11.7925	8.15889	75	Distal Intergenic	14	21354665	21355617	953	1	Glyma.06G213650	Glyma.06G213650.1	-19486
1439	Gm06	21346696	21346911	216	*	W4_peak_1439	44	.	5.90097	7.69514	4.42761	142	Distal Intergenic	14	21354665	21355617	953	1	Glyma.06G213650	Glyma.06G213650.1	-7754
1440	Gm06	21592833	21593153	321	*	W4_peak_1440	121	.	10.0121	16.0688	12.1794	156	Distal Intergenic	14	21553321	21555018	1698	2	Glyma.06G212200	Glyma.06G212200.1	-37815
1441	Gm06	22018389	22018634	246	*	W4_peak_1441	85	.	7.38148	12.1964	8.55768	125	Distal Intergenic	14	22014780	22014974	195	2	Glyma.06G214600	Glyma.06G214600.1	-3415
1442	Gm06	22755412	22755655	244	*	W4_peak_1442	32	.	5.22972	6.42391	3.29921	95	Distal Intergenic	14	22779607	22785208	5602	2	Glyma.06G216800	Glyma.06G216800.2	29553
1443	Gm06	23334546	23334762	217	*	W4_peak_1443	54	.	6.20071	8.79503	5.49254	97	Distal Intergenic	14	23312082	23317811	5730	1	Glyma.06G217500	Glyma.06G217500.2	22464
1444	Gm06	23461209	23461523	315	*	W4_peak_1444	151	.	11.271	19.3439	15.1848	157	Distal Intergenic	14	23415322	23437375	22054	2	Glyma.06G217700	Glyma.06G217700.1	-23834
1445	Gm06	23585857	23586099	243	*	W4_peak_1445	68	.	7.57909	10.3842	6.85844	138	Distal Intergenic	14	23550202	23554220	4019	1	Glyma.06G218000	Glyma.06G218000.2	35655
1446	Gm06	23708816	23709112	297	*	W4_peak_1446	94	.	8.41816	13.2384	9.4994	151	Distal Intergenic	14	23612197	23621838	9642	2	Glyma.06G218100	Glyma.06G218100.1	-86978
1447	Gm06	23932918	23933161	244	*	W4_peak_1447	37	.	4.09242	6.9063	3.76522	149	Distal Intergenic	14	23875322	23885867	10546	2	Glyma.06G218500	Glyma.06G218500.1	-47051
1448	Gm06	23991361	23991617	257	*	W4_peak_1448	54	.	6.34777	8.79503	5.49254	127	Distal Intergenic	14	24043671	24044021	351	1	Glyma.06G218700	Glyma.06G218700.1	-52054
1449	Gm06	24288442	24288694	253	*	W4_peak_1449	68	.	5.85682	10.2513	6.80907	127	Distal Intergenic	14	24443409	24446386	2978	1	Glyma.06G221100	Glyma.06G221100.1	-154715
1450	Gm06	24345873	24346109	237	*	W4_peak_1450	56	.	6.14356	9.08008	5.67425	123	Distal Intergenic	14	24443409	24446386	2978	1	Glyma.06G221100	Glyma.06G221100.1	-97300
1451	Gm06	24534711	24534921	211	*	W4_peak_1451	50	.	5.79832	8.36827	5.07881	65	Distal Intergenic	14	24620419	24623693	3275	1	Glyma.06G220900	Glyma.06G220900.1	-85498
1452	Gm06	24668017	24668250	234	*	W4_peak_1452	81	.	7.74691	11.7925	8.15889	75	Distal Intergenic	14	24627512	24629134	1623	2	Glyma.06G220800	Glyma.06G220800.1	-38883
1453	Gm06	24978989	24979224	236	*	W4_peak_1453	29	.	4.9428	5.94877	2.97418	139	Distal Intergenic	14	24983935	24995388	11454	1	Glyma.06G220500	Glyma.06G220500.1	-4711
1454	Gm06	25557260	25557654	395	*	W4_peak_1454	330	.	18.4422	37.8227	33.03	204	Distal Intergenic	14	25593407	25593517	111	2	Glyma.06G220566	Glyma.06G220566.1	35863
1455	Gm06	25576521	25576814	294	*	W4_peak_1455	56	.	6.90784	9.01699	5.62663	116	Distal Intergenic	14	25593407	25593517	111	2	Glyma.06G220566	Glyma.06G220566.1	16703
1456	Gm06	25670392	25670684	293	*	W4_peak_1456	44	.	5.90097	7.69514	4.42761	145	Distal Intergenic	14	25596033	25599767	3735	2	Glyma.06G218900	Glyma.06G218900.4	-70625
1457	Gm06	25779211	25779457	247	*	W4_peak_1457	56	.	6.40441	9.01699	5.62663	125	Distal Intergenic	14	25596033	25599767	3735	2	Glyma.06G218900	Glyma.06G218900.4	-179444
1458	Gm06	26490148	26490358	211	*	W4_peak_1458	44	.	5.68593	7.71813	4.45018	123	Distal Intergenic	14	26538134	26545216	7083	2	Glyma.06G219800	Glyma.06G219800.1	54858
1459	Gm06	26984857	26985067	211	*	W4_peak_1459	32	.	5.22972	6.42391	3.29921	127	Distal Intergenic	14	27066067	27068721	2655	1	Glyma.06G221300	Glyma.06G221300.1	-81000
1460	Gm06	27117890	27118191	302	*	W4_peak_1460	99	.	8.06477	13.7287	9.97127	137	Distal Intergenic	14	27132027	27132483	457	1	Glyma.06G221500	Glyma.06G221500.1	-13836
1461	Gm06	27150881	27151160	280	*	W4_peak_1461	22	.	4.72628	5.20988	2.27185	123	Distal Intergenic	14	27132027	27132483	457	1	Glyma.06G221500	Glyma.06G221500.1	18854
1462	Gm06	27344126	27344354	229	*	W4_peak_1462	44	.	6.23659	7.69514	4.42761	128	Distal Intergenic	14	27548026	27553260	5235	1	Glyma.06G221600	Glyma.06G221600.1	-203672
1463	Gm06	27548145	27548440	296	*	W4_peak_1463	81	.	8.08253	11.7925	8.15889	135	Promoter	14	27548026	27553260	5235	1	Glyma.06G221600	Glyma.06G221600.1	119
1464	Gm06	27912488	27912744	257	*	W4_peak_1464	109	.	9.33003	14.8129	10.9556	139	Distal Intergenic	14	28010766	28014632	3867	1	Glyma.06G221800	Glyma.06G221800.1	-98022
1465	Gm06	28078182	28078430	249	*	W4_peak_1465	85	.	7.73207	12.1964	8.55768	120	Distal Intergenic	14	28010766	28014632	3867	1	Glyma.06G221800	Glyma.06G221800.1	67416
1466	Gm06	28408926	28409274	349	*	W4_peak_1466	56	.	6.40441	9.01699	5.62663	167	Distal Intergenic	14	28417057	28420522	3466	1	Glyma.06G221900	Glyma.06G221900.1	-7783
1467	Gm06	28437652	28437876	225	*	W4_peak_1467	68	.	7.07566	10.3842	6.85844	114	Distal Intergenic	14	28417083	28420572	3490	1	Glyma.06G221900	Glyma.06G221900.4	20569
1468	Gm06	28535062	28535294	233	*	W4_peak_1468	68	.	7.07566	10.3842	6.85844	105	Exon (Glyma.06G222100.3/Glyma.06G222100, exon 15 of 45)	14	28491190	28545137	53948	2	Glyma.06G222100	Glyma.06G222100.3	9843
1469	Gm06	28604985	28605296	312	*	W4_peak_1469	94	.	8.41816	13.2384	9.4994	182	Intron (Glyma.06G222400.1/Glyma.06G222400, intron 3 of 5)	14	28601838	28613228	11391	1	Glyma.06G222400	Glyma.06G222400.1	3147
1470	Gm06	28611096	28611385	290	*	W4_peak_1470	47	.	5.66326	7.99793	4.71159	138	Intron (Glyma.06G222400.1/Glyma.06G222400, intron 3 of 5)	14	28601838	28613228	11391	1	Glyma.06G222400	Glyma.06G222400.1	9258
1471	Gm06	28871656	28872002	347	*	W4_peak_1471	166	.	12.2778	20.9405	16.695	169	Distal Intergenic	14	28839029	28842106	3078	2	Glyma.06G222800	Glyma.06G222800.3	-29550
1472	Gm06	29121671	29121954	284	*	W4_peak_1472	81	.	8.08253	11.7925	8.15889	163	Distal Intergenic	14	29149567	29169700	20134	1	Glyma.06G223300	Glyma.06G223300.1	-27613
1473	Gm06	29167795	29168040	246	*	W4_peak_1473	56	.	6.40441	9.01699	5.62663	125	Intron (Glyma.06G223300.1/Glyma.06G223300, intron 11 of 12)	14	29149787	29169687	19901	1	Glyma.06G223300	Glyma.06G223300.4	18008
1474	Gm06	29412304	29412529	226	*	W4_peak_1474	77	.	7.81839	11.3168	7.77506	123	Distal Intergenic	14	29419414	29444737	25324	2	Glyma.06G223900	Glyma.06G223900.1	32208
1475	Gm06	29566153	29566446	294	*	W4_peak_1475	68	.	7.57909	10.3842	6.85844	163	Distal Intergenic	14	29419413	29444738	25326	2	Glyma.06G223900	Glyma.06G223900.4	-121415
1476	Gm06	30178870	30179152	283	*	W4_peak_1476	81	.	7.74691	11.7925	8.15889	114	Distal Intergenic	14	30157056	30162607	5552	2	Glyma.06G224700	Glyma.06G224700.1	-16263
1477	Gm06	30248966	30249232	267	*	W4_peak_1477	89	.	8.11251	12.6309	8.96846	120	Distal Intergenic	14	30157056	30162607	5552	2	Glyma.06G224700	Glyma.06G224700.1	-86359
1478	Gm06	30342301	30342590	290	*	W4_peak_1478	89	.	2.78956	12.5651	8.90945	205	Promoter	14	30342126	30343466	1341	1	Glyma.06G224900	Glyma.06G224900.1	175
1479	Gm06	30432350	30432574	225	*	W4_peak_1479	67	.	7.1758	10.1908	6.75578	121	Intron (Glyma.06G225100.3/Glyma.06G225100, intron 6 of 7)	14	30425330	30435991	10662	1	Glyma.06G225100	Glyma.06G225100.7	7020
1480	Gm06	30660773	30661056	284	*	W4_peak_1480	151	.	11.6066	19.3439	15.1848	117	Distal Intergenic	14	30636312	30640153	3842	2	Glyma.06G225200	Glyma.06G225200.1	-20620
1481	Gm06	30713149	30713407	259	*	W4_peak_1481	68	.	7.24347	10.3842	6.85844	145	Distal Intergenic	14	30727375	30732526	5152	2	Glyma.06G225400	Glyma.06G225400.6	19119
1482	Gm06	30754520	30754772	253	*	W4_peak_1482	83	.	8.24449	12.0289	8.39298	157	Distal Intergenic	14	30761588	30766953	5366	2	Glyma.06G225500	Glyma.06G225500.5	12181
1483	Gm06	30779190	30779416	227	*	W4_peak_1483	56	.	6.14356	9.08008	5.67425	86	Distal Intergenic	14	30761633	30767121	5489	2	Glyma.06G225500	Glyma.06G225500.3	-12069
1484	Gm06	31226717	31227024	308	*	W4_peak_1484	127	.	10.1714	16.7566	12.7782	144	Distal Intergenic	14	31169195	31179420	10226	2	Glyma.06G225800	Glyma.06G225800.1	-47297
1485	Gm06	32484097	32484323	227	*	W4_peak_1485	33	.	5.4654	6.43777	3.30606	97	Distal Intergenic	14	32350103	32364695	14593	1	Glyma.06G226700	Glyma.06G226700.1	133994
1486	Gm06	32888591	32888902	312	*	W4_peak_1486	110	.	8.66515	14.9606	11.0891	141	Distal Intergenic	14	32350103	32364695	14593	1	Glyma.06G226700	Glyma.06G226700.1	538488
1487	Gm06	32929358	32929666	309	*	W4_peak_1487	147	.	11.18	18.8429	14.7487	146	Distal Intergenic	14	32350103	32364695	14593	1	Glyma.06G226700	Glyma.06G226700.1	579255
1488	Gm06	33225582	33225822	241	*	W4_peak_1488	32	.	5.06191	6.42391	3.29921	69	Distal Intergenic	14	33532761	33533973	1213	1	Glyma.06G226900	Glyma.06G226900.1	-306939
1489	Gm06	33683192	33683480	289	*	W4_peak_1489	122	.	9.92847	16.2313	12.2635	137	Distal Intergenic	14	33594227	33595493	1267	1	Glyma.06G227000	Glyma.06G227000.1	88965
1490	Gm06	33750808	33751054	247	*	W4_peak_1490	117	.	8.38983	15.6604	11.7763	96	Distal Intergenic	14	33812912	33817008	4097	1	Glyma.06G227200	Glyma.06G227200.2	-61858
1491	Gm06	33779626	33779882	257	*	W4_peak_1491	56	.	6.40441	9.01699	5.62663	118	Distal Intergenic	14	33812912	33817008	4097	1	Glyma.06G227200	Glyma.06G227200.2	-33030
1492	Gm06	33784063	33784371	309	*	W4_peak_1492	94	.	8.75378	13.2384	9.4994	179	Distal Intergenic	14	33812912	33817008	4097	1	Glyma.06G227200	Glyma.06G227200.2	-28541
1493	Gm06	33819410	33819665	256	*	W4_peak_1493	94	.	8.75378	13.2384	9.4994	142	Distal Intergenic	14	33813019	33817050	4032	1	Glyma.06G227200	Glyma.06G227200.1	6391
1494	Gm06	33839931	33840290	360	*	W4_peak_1494	56	.	6.40441	9.01699	5.62663	153	Distal Intergenic	14	33823516	33838082	14567	2	Glyma.06G227300	Glyma.06G227300.2	-1849
1495	Gm06	33859045	33859313	269	*	W4_peak_1495	60	.	6.87482	9.4727	6.06198	149	Distal Intergenic	14	33879853	33884840	4988	1	Glyma.06G227500	Glyma.06G227500.1	-20540
1496	Gm06	33867693	33867924	232	*	W4_peak_1496	61	.	6.56807	9.55011	6.13846	134	Distal Intergenic	14	33879853	33884840	4988	1	Glyma.06G227500	Glyma.06G227500.1	-11929
1497	Gm06	34070108	34070365	258	*	W4_peak_1497	47	.	5.78333	7.99793	4.71159	63	Distal Intergenic	14	34063438	34065856	2419	1	Glyma.06G228300	Glyma.06G228300.2	6670
1498	Gm06	34071075	34071610	536	*	W4_peak_1498	738	.	29.5583	80.569	73.8167	242	Distal Intergenic	14	34063438	34065856	2419	1	Glyma.06G228300	Glyma.06G228300.2	7637
1499	Gm06	34094055	34094325	271	*	W4_peak_1499	118	.	9.27785	15.7285	11.8439	170	Distal Intergenic	14	34063438	34065856	2419	1	Glyma.06G228300	Glyma.06G228300.2	30617
1500	Gm06	34708649	34708864	216	*	W4_peak_1500	49	.	6.47176	8.26544	4.97652	93	Distal Intergenic	14	34710719	34713290	2572	2	Glyma.06G229800	Glyma.06G229800.1	4426
1501	Gm06	34841538	34841879	342	*	W4_peak_1501	110	.	8.66515	14.9606	11.0891	180	Distal Intergenic	14	34928738	34934312	5575	2	Glyma.06G230000	Glyma.06G230000.1	92433
1502	Gm06	34906820	34907087	268	*	W4_peak_1502	44	.	6.01819	7.60413	4.42761	106	Distal Intergenic	14	34928738	34934312	5575	2	Glyma.06G230000	Glyma.06G230000.1	27225
1503	Gm06	35133966	35134359	394	*	W4_peak_1503	81	.	7.91472	11.7925	8.15889	210	Distal Intergenic	14	35109507	35122779	13273	2	Glyma.06G230100	Glyma.06G230100.1	-11187
1504	Gm06	35138568	35138835	268	*	W4_peak_1504	56	.	6.90784	9.01699	5.62663	146	Distal Intergenic	14	35109507	35122779	13273	2	Glyma.06G230100	Glyma.06G230100.1	-15789
1505	Gm06	35183620	35183878	259	*	W4_peak_1505	68	.	7.07566	10.3842	6.85844	138	Distal Intergenic	14	35231197	35236642	5446	1	Glyma.06G230300	Glyma.06G230300.1	-47319
1506	Gm06	35202354	35202841	488	*	W4_peak_1506	246	.	15.8019	29.2697	24.6947	250	Distal Intergenic	14	35231197	35236642	5446	1	Glyma.06G230300	Glyma.06G230300.1	-28356
1507	Gm06	35213109	35213405	297	*	W4_peak_1507	56	.	6.38371	9.08008	5.67425	114	Distal Intergenic	14	35231197	35236642	5446	1	Glyma.06G230300	Glyma.06G230300.1	-17792
1508	Gm06	35249076	35249304	229	*	W4_peak_1508	32	.	5.56534	6.42391	3.29921	112	Intron (Glyma.06G230400.1/Glyma.06G230400, intron 8 of 8)	14	35249094	35253245	4152	2	Glyma.06G230400	Glyma.06G230400.1	3941
1509	Gm06	35329371	35329595	225	*	W4_peak_1509	32	.	5.22972	6.42391	3.29921	90	Distal Intergenic	14	35376414	35378150	1737	2	Glyma.06G230500	Glyma.06G230500.1	48555
1510	Gm06	35359952	35360190	239	*	W4_peak_1510	102	.	8.84782	13.977	10.2125	79	Distal Intergenic	14	35376414	35378150	1737	2	Glyma.06G230500	Glyma.06G230500.1	17960
1511	Gm06	35612409	35612682	274	*	W4_peak_1511	81	.	8.08253	11.7925	8.15889	118	Distal Intergenic	14	35625149	35629768	4620	1	Glyma.06G231500	Glyma.06G231500.2	-12467
1512	Gm06	35714199	35714464	266	*	W4_peak_1512	44	.	5.73316	7.69514	4.42761	168	Distal Intergenic	14	35717243	35717908	666	2	Glyma.06G231750	Glyma.06G231750.1	3444
1513	Gm06	36026823	36027170	348	*	W4_peak_1513	151	.	11.271	19.3439	15.1848	201	Distal Intergenic	14	36072813	36073289	477	1	Glyma.06G232200	Glyma.06G232200.1	-45643
1514	Gm06	36087423	36087687	265	*	W4_peak_1514	56	.	6.40441	9.01699	5.62663	120	Promoter	14	36086508	36090589	4082	1	Glyma.06G232300	Glyma.06G232300.1	915
1515	Gm06	36088309	36088562	254	*	W4_peak_1515	44	.	6.06878	7.69514	4.42761	105	Exon (Glyma.06G232300.1/Glyma.06G232300, exon 1 of 1)	14	36086508	36090589	4082	1	Glyma.06G232300	Glyma.06G232300.1	1801
1516	Gm06	36551867	36552225	359	*	W4_peak_1516	197	.	13.2847	24.2064	19.7958	188	Distal Intergenic	14	36658879	36659007	129	1	Glyma.06G233251	Glyma.06G233251.1	-106654
1517	Gm06	36613980	36614300	321	*	W4_peak_1517	122	.	9.02538	16.2172	12.2635	145	Distal Intergenic	14	36658879	36659007	129	1	Glyma.06G233251	Glyma.06G233251.1	-44579
1518	Gm06	36644855	36645220	366	*	W4_peak_1518	159	.	10.7064	20.1225	15.9441	142	Distal Intergenic	14	36658879	36659007	129	1	Glyma.06G233251	Glyma.06G233251.1	-13659
1519	Gm06	36888250	36888527	278	*	W4_peak_1519	61	.	7.10063	9.54538	6.13389	102	Exon (Glyma.06G233900.1/Glyma.06G233900, exon 4 of 5)	14	36886928	36891365	4438	2	Glyma.06G233900	Glyma.06G233900.1	2838
1520	Gm06	36911940	36912254	315	*	W4_peak_1520	37	.	5.06288	6.95302	3.79692	149	Promoter	14	36911651	36913126	1476	2	Glyma.06G234100	Glyma.06G234100.1	872
1521	Gm06	37040578	37040867	290	*	W4_peak_1521	68	.	7.57909	10.3842	6.85844	131	Distal Intergenic	14	37032870	37036815	3946	2	Glyma.06G234500	Glyma.06G234500.5	-3763
1522	Gm06	37621309	37621531	223	*	W4_peak_1522	56	.	6.74003	9.01699	5.62663	95	Distal Intergenic	14	37600065	37609749	9685	2	Glyma.06G235900	Glyma.06G235900.1	-11560
1523	Gm06	37664355	37664717	363	*	W4_peak_1523	138	.	9.65504	17.8769	13.8093	170	Distal Intergenic	14	37600065	37609749	9685	2	Glyma.06G235900	Glyma.06G235900.1	-54606
1524	Gm06	37679187	37679500	314	*	W4_peak_1524	108	.	9.59285	14.7188	10.8621	142	Distal Intergenic	14	37736787	37739377	2591	1	Glyma.06G236000	Glyma.06G236000.1	-57287
1525	Gm06	38128724	38128934	211	*	W4_peak_1525	32	.	4.89409	6.42391	3.29921	102	Promoter	14	38129573	38130157	585	1	Glyma.06G237432	Glyma.06G237432.1	-639
1526	Gm06	38168962	38169184	223	*	W4_peak_1526	44	.	5.90097	7.69514	4.42761	121	Distal Intergenic	14	38160807	38167194	6388	2	Glyma.06G237700	Glyma.06G237700.1	-1768
1527	Gm06	38503155	38503412	258	*	W4_peak_1527	44	.	6.06878	7.69514	4.42761	87	Promoter	14	38504386	38507371	2986	1	Glyma.06G238876	Glyma.06G238876.2	-974
1528	Gm06	38527383	38528002	620	*	W4_peak_1528	664	.	31.9119	72.7063	66.4158	356	Distal Intergenic	14	38504400	38507347	2948	1	Glyma.06G238876	Glyma.06G238876.3	22983
1529	Gm06	38528638	38528913	276	*	W4_peak_1529	81	.	7.91472	11.7925	8.15889	153	Distal Intergenic	14	38504400	38507347	2948	1	Glyma.06G238876	Glyma.06G238876.3	24238
1530	Gm06	38681766	38682014	249	*	W4_peak_1530	99	.	8.30492	13.7287	9.97127	136	Distal Intergenic	14	38675833	38679266	3434	1	Glyma.06G239200	Glyma.06G239200.1	5933
1531	Gm06	38686404	38686687	284	*	W4_peak_1531	68	.	7.57909	10.3842	6.85844	113	Distal Intergenic	14	38675833	38679266	3434	1	Glyma.06G239200	Glyma.06G239200.1	10571
1532	Gm06	38898918	38899240	323	*	W4_peak_1532	88	.	7.9447	12.5229	8.86731	155	Distal Intergenic	14	38903091	38903485	395	1	Glyma.06G239751	Glyma.06G239751.1	-3851
1533	Gm06	39154371	39154590	220	*	W4_peak_1533	44	.	5.90097	7.69514	4.42761	104	Distal Intergenic	14	39160718	39164890	4173	1	Glyma.06G240700	Glyma.06G240700.1	-6128
1534	Gm06	39553876	39554090	215	*	W4_peak_1534	47	.	5.78333	7.99793	4.71159	102	Distal Intergenic	14	39559210	39566919	7710	2	Glyma.06G242100	Glyma.06G242100.3	12829
1535	Gm06	39607156	39607483	328	*	W4_peak_1535	68	.	7.24347	10.3842	6.85844	169	Distal Intergenic	14	39559144	39566974	7831	2	Glyma.06G242100	Glyma.06G242100.2	-40182
1536	Gm06	39889747	39890348	602	*	W4_peak_1536	296	.	15.6295	34.3355	29.6399	347	Exon (Glyma.06G243300.1/Glyma.06G243300, exon 5 of 9)	14	39887066	39893453	6388	1	Glyma.06G243300	Glyma.06G243300.2	2681
1537	Gm06	39934283	39934501	219	*	W4_peak_1537	44	.	5.73316	7.69514	4.42761	108	Distal Intergenic	14	39908161	39909183	1023	1	Glyma.06G243500	Glyma.06G243500.1	26122
1538	Gm06	39995075	39995411	337	*	W4_peak_1538	137	.	10.7675	17.7737	13.7065	193	Distal Intergenic	14	39970909	39971652	744	2	Glyma.06G243900	Glyma.06G243900.1	-23423
1539	Gm06	40237975	40238358	384	*	W4_peak_1539	122	.	9.92847	16.2313	12.2635	187	Distal Intergenic	14	40185529	40192838	7310	1	Glyma.06G244302	Glyma.06G244302.1	52446
1540	Gm06	40296935	40297145	211	*	W4_peak_1540	44	.	5.73316	7.69514	4.42761	124	Distal Intergenic	14	40305233	40305733	501	2	Glyma.06G244500	Glyma.06G244500.1	8588
1541	Gm06	40699675	40699958	284	*	W4_peak_1541	81	.	8.25034	11.7925	8.15889	113	Distal Intergenic	14	40752942	40753675	734	2	Glyma.06G244750	Glyma.06G244750.1	53717
1542	Gm06	40723140	40723456	317	*	W4_peak_1542	147	.	10.5703	18.8325	14.7398	177	Distal Intergenic	14	40752942	40753675	734	2	Glyma.06G244750	Glyma.06G244750.1	30219
1543	Gm06	40829644	40830004	361	*	W4_peak_1543	108	.	9.59285	14.7188	10.8621	200	Distal Intergenic	14	40837481	40838249	769	2	Glyma.06G245400	Glyma.06G245400.1	8245
1544	Gm06	40942462	40942805	344	*	W4_peak_1544	166	.	12.4457	20.9405	16.695	160	Distal Intergenic	14	40935312	40935955	644	2	Glyma.06G245900	Glyma.06G245900.1	-6507
1545	Gm06	41501674	41502197	524	*	W4_peak_1545	401	.	19.2318	45.1415	40.1313	230	Distal Intergenic	14	41489613	41490540	928	1	Glyma.06G249202	Glyma.06G249202.1	12061
1546	Gm06	41502943	41503193	251	*	W4_peak_1546	44	.	6.23659	7.69514	4.42761	106	Distal Intergenic	14	41489613	41490540	928	1	Glyma.06G249202	Glyma.06G249202.1	13330
1547	Gm06	41673997	41674237	241	*	W4_peak_1547	56	.	6.14356	9.08008	5.67425	115	Distal Intergenic	14	41697249	41702504	5256	1	Glyma.06G250100	Glyma.06G250100.1	-23012
1548	Gm06	41931142	41931483	342	*	W4_peak_1548	68	.	7.57909	10.3842	6.85844	208	Distal Intergenic	14	41939589	41941885	2297	1	Glyma.06G250901	Glyma.06G250901.2	-8106
1549	Gm06	42286580	42286798	219	*	W4_peak_1549	22	.	4.35405	5.1426	2.27185	127	Distal Intergenic	14	42269611	42269781	171	2	Glyma.06G252433	Glyma.06G252433.1	-16799
1550	Gm06	42938853	42939165	313	*	W4_peak_1550	182	.	12.7813	22.5617	18.2408	155	Distal Intergenic	14	42930610	42931133	524	2	Glyma.06G255500	Glyma.06G255500.1	-7720
1551	Gm06	43543845	43544124	280	*	W4_peak_1551	44	.	5.73316	7.69514	4.42761	120	Distal Intergenic	14	43552394	43556530	4137	1	Glyma.06G257702	Glyma.06G257702.1	-8270
1552	Gm06	43636635	43636868	234	*	W4_peak_1552	44	.	5.90097	7.69514	4.42761	93	Distal Intergenic	14	43622856	43625464	2609	2	Glyma.06G258101	Glyma.06G258101.1	-11171
1553	Gm06	43903276	43903577	302	*	W4_peak_1553	94	.	8.41816	13.2384	9.4994	117	Distal Intergenic	14	43872972	43876669	3698	2	Glyma.06G258200	Glyma.06G258200.1	-26607
1554	Gm06	43947947	43948193	247	*	W4_peak_1554	13	.	3.01174	4.14638	1.39822	156	Promoter	14	43942923	43948326	5404	2	Glyma.06G258500	Glyma.06G258500.1	133
1555	Gm06	44360192	44360512	321	*	W4_peak_1555	114	.	9.58312	15.3529	11.4716	153	Distal Intergenic	14	44353190	44353821	632	2	Glyma.06G261250	Glyma.06G261250.1	-6371
1556	Gm06	44435299	44435517	219	*	W4_peak_1556	32	.	5.56534	6.42391	3.29921	128	Distal Intergenic	14	44423404	44427748	4345	2	Glyma.06G261500	Glyma.06G261500.1	-7551
1557	Gm06	44469533	44469813	281	*	W4_peak_1557	108	.	9.76066	14.7188	10.8621	130	Intron (Glyma.06G261900.1/Glyma.06G261900, intron 8 of 8)	14	44469517	44474183	4667	2	Glyma.06G261900	Glyma.06G261900.1	4370
1558	Gm06	44548652	44548922	271	*	W4_peak_1558	56	.	6.90784	9.01699	5.62663	178	Distal Intergenic	14	44549087	44556202	7116	2	Glyma.06G262300	Glyma.06G262300.1	7280
1559	Gm06	45483880	45484114	235	*	W4_peak_1559	32	.	5.39753	6.42391	3.29921	122	Distal Intergenic	14	45488286	45489826	1541	1	Glyma.06G270000	Glyma.06G270000.1	-4172
1560	Gm06	45489240	45489499	260	*	W4_peak_1560	22	.	4.72628	5.20988	2.27185	140	Promoter	14	45488286	45489826	1541	1	Glyma.06G270000	Glyma.06G270000.1	954
1561	Gm06	45560317	45560616	300	*	W4_peak_1561	56	.	6.90784	9.01699	5.62663	136	Distal Intergenic	14	45557646	45558928	1283	1	Glyma.06G270500	Glyma.06G270500.1	2671
1562	Gm06	45590549	45590765	217	*	W4_peak_1562	32	.	5.39753	6.42391	3.29921	80	Distal Intergenic	14	45592422	45594544	2123	1	Glyma.06G270800	Glyma.06G270800.1	-1657
1563	Gm06	45626548	45626834	287	*	W4_peak_1563	68	.	7.57909	10.3842	6.85844	155	Distal Intergenic	14	45639210	45641280	2071	1	Glyma.06G271066	Glyma.06G271066.1	-12376
1564	Gm06	45661152	45661440	289	*	W4_peak_1564	166	.	12.11	20.9405	16.695	142	Distal Intergenic	14	45673083	45674992	1910	1	Glyma.06G271132	Glyma.06G271132.1	-11643
1565	Gm06	45852040	45852272	233	*	W4_peak_1565	44	.	6.23659	7.69514	4.42761	103	Distal Intergenic	14	45870967	45875790	4824	2	Glyma.06G272200	Glyma.06G272200.2	23518
1566	Gm06	46078978	46079200	223	*	W4_peak_1566	32	.	5.39753	6.42391	3.29921	131	Distal Intergenic	14	46081248	46081877	630	2	Glyma.06G274000	Glyma.06G274000.1	2677
1567	Gm06	46092510	46092814	305	*	W4_peak_1567	68	.	7.24347	10.3842	6.85844	105	Distal Intergenic	14	46088649	46090441	1793	2	Glyma.06G274300	Glyma.06G274300.4	-2069
1568	Gm06	46364455	46364788	334	*	W4_peak_1568	108	.	9.59285	14.7188	10.8621	191	Promoter	14	46362971	46363555	585	2	Glyma.06G276500	Glyma.06G276500.1	-900
1569	Gm06	46448403	46448623	221	*	W4_peak_1569	44	.	5.73316	7.69514	4.42761	105	Distal Intergenic	14	46451855	46452680	826	1	Glyma.06G277300	Glyma.06G277300.1	-3232
1570	Gm06	46581387	46581694	308	*	W4_peak_1570	47	.	5.66326	7.99793	4.71159	128	Distal Intergenic	14	46579968	46580222	255	2	Glyma.06G278300	Glyma.06G278300.1	-1165
1571	Gm06	46582105	46582337	233	*	W4_peak_1571	64	.	6.6633	9.90177	6.48566	60	Distal Intergenic	14	46579968	46580222	255	2	Glyma.06G278300	Glyma.06G278300.1	-1883
1572	Gm06	46664000	46664262	263	*	W4_peak_1572	94	.	8.41816	13.2384	9.4994	131	Distal Intergenic	14	46661715	46662940	1226	1	Glyma.06G280800	Glyma.06G280800.1	2285
1573	Gm06	46818251	46818501	251	*	W4_peak_1573	32	.	5.39753	6.42391	3.29921	96	Distal Intergenic	14	46807736	46815321	7586	2	Glyma.06G284000	Glyma.06G284000.1	-2930
1574	Gm06	46935012	46935309	298	*	W4_peak_1574	88	.	7.58447	12.5229	8.86731	137	Distal Intergenic	14	46937686	46941339	3654	2	Glyma.06G284900	Glyma.06G284900.1	6030
1575	Gm06	46948079	46948387	309	*	W4_peak_1575	81	.	7.74691	11.7925	8.15889	170	Intron (Glyma.06G285000.2/Glyma.06G285000, intron 5 of 5)	14	46937686	46941339	3654	2	Glyma.06G284900	Glyma.06G284900.1	-6740
1576	Gm06	47271149	47271405	257	*	W4_peak_1576	56	.	6.74003	9.01699	5.62663	122	Distal Intergenic	14	47278094	47281791	3698	2	Glyma.06G288000	Glyma.06G288000.1	10386
1577	Gm06	47281925	47282148	224	*	W4_peak_1577	37	.	5.30303	6.95302	3.79692	150	Promoter	14	47278094	47281791	3698	2	Glyma.06G288000	Glyma.06G288000.1	-134
1578	Gm06	47446745	47446972	228	*	W4_peak_1578	54	.	6.64189	8.79503	5.49254	98	Downstream (<=300bp)	14	47445008	47446568	1561	1	Glyma.06G289800	Glyma.06G289800.1	1737
1579	Gm06	47630744	47630954	211	*	W4_peak_1579	44	.	5.85178	7.60413	4.42761	108	Distal Intergenic	14	47624183	47628810	4628	1	Glyma.06G291600	Glyma.06G291600.2	6561
1580	Gm06	47660033	47660394	362	*	W4_peak_1580	110	.	8.9053	14.9606	11.0891	228	Distal Intergenic	14	47649980	47653109	3130	2	Glyma.06G291900	Glyma.06G291900.1	-6924
1581	Gm06	48638266	48638514	249	*	W4_peak_1581	81	.	7.91472	11.7925	8.15889	127	Promoter	14	48637445	48638826	1382	2	Glyma.06G301600	Glyma.06G301600.2	312
1582	Gm06	48660322	48660532	211	*	W4_peak_1582	32	.	5.39753	6.42391	3.29921	137	Intron (Glyma.06G301900.1/Glyma.06G301900, intron 16 of 19)	14	48651211	48651825	615	2	Glyma.06G301800	Glyma.06G301800.5	-8497
1583	Gm06	49019256	49019471	216	*	W4_peak_1583	47	.	5.54318	7.99793	4.71159	85	Promoter	14	49014472	49018839	4368	2	Glyma.06G305900	Glyma.06G305900.7	-417
1584	Gm06	49103062	49103313	252	*	W4_peak_1584	44	.	5.90097	7.69514	4.42761	102	Distal Intergenic	14	49095423	49096212	790	2	Glyma.06G306750	Glyma.06G306750.1	-6850
1585	Gm06	49191919	49192170	252	*	W4_peak_1585	94	.	8.75378	13.2384	9.4994	130	Intron (Glyma.06G307800.1/Glyma.06G307800, intron 5 of 6)	14	49182053	49185679	3627	2	Glyma.06G307700	Glyma.06G307700.1	-6240
1586	Gm06	49196077	49196357	281	*	W4_peak_1586	81	.	8.08253	11.7925	8.15889	152	Intron (Glyma.06G307800.1/Glyma.06G307800, intron 5 of 6)	14	49190547	49199109	8563	2	Glyma.06G307800	Glyma.06G307800.1	2752
1587	Gm06	49452004	49452217	214	*	W4_peak_1587	32	.	4.89409	6.42391	3.29921	56	Intron (Glyma.06G310600.1/Glyma.06G310600, intron 2 of 2)	14	49450347	49452680	2334	1	Glyma.06G310600	Glyma.06G310600.1	1657
1588	Gm06	49711529	49711806	278	*	W4_peak_1588	81	.	8.25034	11.7925	8.15889	147	Intron (Glyma.06G313000.1/Glyma.06G313000, intron 4 of 8)	14	49718042	49719417	1376	2	Glyma.06G313200	Glyma.06G313200.1	7611
1589	Gm06	49752288	49752776	489	*	W4_peak_1589	492	.	17.7043	54.5285	49.2372	230	Distal Intergenic	14	49731084	49742373	11290	2	Glyma.06G313500	Glyma.06G313500.1	-9915
1590	Gm06	49753539	49753816	278	*	W4_peak_1590	56	.	6.57222	9.01699	5.62663	157	Distal Intergenic	14	49758428	49764922	6495	2	Glyma.06G313600	Glyma.06G313600.4	11106
1591	Gm06	49806616	49806827	212	*	W4_peak_1591	32	.	5.56534	6.42391	3.29921	115	Distal Intergenic	14	49810798	49811686	889	1	Glyma.06G313900	Glyma.06G313900.1	-3971
1592	Gm06	49847810	49848025	216	*	W4_peak_1592	44	.	5.90097	7.69514	4.42761	72	Promoter	14	49842825	49848418	5594	2	Glyma.06G314200	Glyma.06G314200.1	393
1593	Gm06	49986381	49986763	383	*	W4_peak_1593	246	.	15.8019	29.2697	24.6947	187	Promoter	14	49985870	49986882	1013	2	Glyma.06G315433	Glyma.06G315433.1	119
1594	Gm06	50028927	50029162	236	*	W4_peak_1594	32	.	5.06191	6.42391	3.29921	137	Promoter	14	50026835	50029551	2717	2	Glyma.06G316000	Glyma.06G316000.1	389
1595	Gm06	50481263	50481537	275	*	W4_peak_1595	32	.	4.89409	6.42391	3.29921	120	Exon (Glyma.06G320800.2/Glyma.06G320800, exon 2 of 2)	14	50480843	50482978	2136	2	Glyma.06G320800	Glyma.06G320800.2	1441
1596	Gm06	50504018	50504268	251	*	W4_peak_1596	56	.	6.40441	9.01699	5.62663	134	Promoter	14	50503942	50514815	10874	1	Glyma.06G321000	Glyma.06G321000.1	76
1597	Gm06	50647518	50647856	339	*	W4_peak_1597	68	.	7.41128	10.3842	6.85844	187	Promoter	14	50644228	50648834	4607	2	Glyma.06G323200	Glyma.06G323200.15	978
1598	Gm06	50832992	50833395	404	*	W4_peak_1598	137	.	11.1032	17.7737	13.7065	190	Promoter	14	50833176	50839418	6243	1	Glyma.06G325300	Glyma.06G325300.1	0
1599	Gm06_scaffold_214	16748	17016	269	*	W4_peak_1599	56	.	6.40441	9.01699	5.62663	150	Distal Intergenic	16	23464	25802	2339	1	Glyma.U031210	Glyma.U031210.1	-6448
1600	Gm06_scaffold_70	697	933	237	*	W4_peak_1600	37	.	5.42311	6.95302	3.79692	112	Distal Intergenic	18	83454	85646	2193	1	Glyma.U031112	Glyma.U031112.1	-82521
1601	Gm07	101620	101838	219	*	W4_peak_1601	44	.	5.90097	7.69514	4.42761	97	Exon (Glyma.07G000900.4/Glyma.07G000900, exon 4 of 7)	20	99534	107216	7683	1	Glyma.07G000900	Glyma.07G000900.1	2086
1602	Gm07	406993	407317	325	*	W4_peak_1602	77	.	7.22424	11.3449	7.79017	168	Promoter	20	407379	407630	252	1	Glyma.07G005400	Glyma.07G005400.1	-62
1603	Gm07	729881	730194	314	*	W4_peak_1603	182	.	13.1169	22.5617	18.2408	186	Promoter	20	728879	730324	1446	2	Glyma.07G009700	Glyma.07G009700.1	130
1604	Gm07	752155	752570	416	*	W4_peak_1604	56	.	6.74003	9.01699	5.62663	315	Promoter	20	743469	751427	7959	2	Glyma.07G009900	Glyma.07G009900.5	-728
1605	Gm07	813137	813930	794	*	W4_peak_1605	184	.	11.9072	22.8283	18.4953	217	Intron (Glyma.07G010600.1/Glyma.07G010600, intron 3 of 4)	20	812109	816423	4315	1	Glyma.07G010600	Glyma.07G010600.1	1028
1606	Gm07	814113	814469	357	*	W4_peak_1606	68	.	7.07566	10.3842	6.85844	193	Intron (Glyma.07G010600.1/Glyma.07G010600, intron 3 of 4)	20	812109	816423	4315	1	Glyma.07G010600	Glyma.07G010600.1	2004
1607	Gm07	877800	878139	340	*	W4_peak_1607	151	.	11.6066	19.3439	15.1848	129	Distal Intergenic	20	880380	883477	3098	1	Glyma.07G011500	Glyma.07G011500.3	-2241
1608	Gm07	967185	967455	271	*	W4_peak_1608	44	.	6.23659	7.69514	4.42761	133	Promoter	20	968069	976979	8911	1	Glyma.07G012400	Glyma.07G012400.1	-614
1609	Gm07	970653	970921	269	*	W4_peak_1609	29	.	4.9428	5.94877	2.97418	128	Promoter	20	971038	977069	6032	1	Glyma.07G012400	Glyma.07G012400.5	-117
1610	Gm07	1520287	1520499	213	*	W4_peak_1610	67	.	6.62386	10.1966	6.75578	129	Promoter	20	1512851	1520360	7510	2	Glyma.07G019100	Glyma.07G019100.2	0
1611	Gm07	1525152	1525467	316	*	W4_peak_1611	75	.	7.67835	11.053	7.52169	150	Promoter	20	1521656	1524301	2646	2	Glyma.07G019200	Glyma.07G019200.3	-851
1612	Gm07	1903428	1903674	247	*	W4_peak_1612	44	.	6.06878	7.69514	4.42761	102	Distal Intergenic	20	1907011	1910083	3073	1	Glyma.07G024500	Glyma.07G024500.1	-3337
1613	Gm07	1914971	1915314	344	*	W4_peak_1613	151	.	11.7744	19.3439	15.1848	175	Distal Intergenic	20	1920214	1923270	3057	1	Glyma.07G024600	Glyma.07G024600.1	-4900
1614	Gm07	2056310	2056550	241	*	W4_peak_1614	22	.	4.55847	5.20988	2.27185	123	Exon (Glyma.07G026200.1/Glyma.07G026200, exon 1 of 1)	20	2054634	2056917	2284	1	Glyma.07G026200	Glyma.07G026200.1	1676
1615	Gm07	2071512	2071791	280	*	W4_peak_1615	44	.	5.90097	7.69514	4.42761	153	Distal Intergenic	20	2074831	2084890	10060	1	Glyma.07G026500	Glyma.07G026500.3	-3040
1616	Gm07	2525267	2525696	430	*	W4_peak_1616	32	.	5.06191	6.42391	3.29921	111	Exon (Glyma.07G032000.1/Glyma.07G032000, exon 1 of 1)	20	2524942	2526948	2007	2	Glyma.07G032000	Glyma.07G032000.1	1252
1617	Gm07	2665022	2665290	269	*	W4_peak_1617	108	.	9.59285	14.7188	10.8621	125	Promoter	20	2661797	2666065	4269	2	Glyma.07G034000	Glyma.07G034000.1	775
1618	Gm07	2721657	2721926	270	*	W4_peak_1618	81	.	7.74691	11.7925	8.15889	134	Distal Intergenic	20	2704258	2720451	16194	2	Glyma.07G034300	Glyma.07G034300.1	-1206
1619	Gm07	2780224	2780458	235	*	W4_peak_1619	32	.	4.89409	6.42391	3.29921	191	Distal Intergenic	20	2766751	2772859	6109	2	Glyma.07G034800	Glyma.07G034800.11	-7365
1620	Gm07	3235069	3235538	470	*	W4_peak_1620	32	.	5.39753	6.42391	3.29921	136	Promoter	20	3234840	3236880	2041	1	Glyma.07G039400	Glyma.07G039400.1	229
1621	Gm07	3267459	3267679	221	*	W4_peak_1621	32	.	5.39753	6.42391	3.29921	75	Promoter	20	3267217	3269641	2425	1	Glyma.07G039700	Glyma.07G039700.1	242
1622	Gm07	3679096	3679322	227	*	W4_peak_1622	56	.	6.40441	9.01699	5.62663	152	Distal Intergenic	20	3668656	3674042	5387	2	Glyma.07G044200	Glyma.07G044200.1	-5054
1623	Gm07	3706723	3707013	291	*	W4_peak_1623	81	.	8.25034	11.7925	8.15889	152	Promoter	20	3704204	3707139	2936	2	Glyma.07G044400	Glyma.07G044400.1	126
1624	Gm07	3842024	3842251	228	*	W4_peak_1624	32	.	5.06191	6.42391	3.29921	85	Promoter	20	3837209	3842532	5324	2	Glyma.07G046033	Glyma.07G046033.1	281
1625	Gm07	3887835	3888234	400	*	W4_peak_1625	56	.	6.90784	9.01699	5.62663	118	Promoter	20	3887892	3891178	3287	1	Glyma.07G046500	Glyma.07G046500.1	0
1626	Gm07	4621715	4621940	226	*	W4_peak_1626	44	.	6.06878	7.69514	4.42761	87	Intron (Glyma.07G052900.6/Glyma.07G052900, intron 5 of 5)	20	4622982	4626325	3344	1	Glyma.07G053002	Glyma.07G053002.1	-1042
1627	Gm07	5053362	5053615	254	*	W4_peak_1627	56	.	6.40441	9.01699	5.62663	71	Promoter	20	5053480	5059450	5971	1	Glyma.07G057200	Glyma.07G057200.1	0
1628	Gm07	5089058	5089277	220	*	W4_peak_1628	44	.	5.73316	7.69514	4.42761	98	Promoter	20	5086210	5089723	3514	2	Glyma.07G057600	Glyma.07G057600.1	446
1629	Gm07	5241316	5241627	312	*	W4_peak_1629	94	.	8.75378	13.2384	9.4994	169	Exon (Glyma.07G058800.1/Glyma.07G058800, exon 2 of 2)	20	5240214	5241960	1747	1	Glyma.07G058800	Glyma.07G058800.1	1102
1630	Gm07	5263464	5263713	250	*	W4_peak_1630	56	.	6.40441	9.01699	5.62663	156	Exon (Glyma.07G059200.1/Glyma.07G059200, exon 4 of 6)	20	5260010	5268635	8626	2	Glyma.07G059200	Glyma.07G059200.1	4922
1631	Gm07	5492515	5492774	260	*	W4_peak_1631	32	.	5.22972	6.42391	3.29921	138	Distal Intergenic	20	5485676	5490949	5274	2	Glyma.07G062200	Glyma.07G062200.1	-1566
1632	Gm07	5532726	5533014	289	*	W4_peak_1632	32	.	5.39753	6.42391	3.29921	132	Promoter	20	5531242	5533292	2051	2	Glyma.07G062800	Glyma.07G062800.1	278
1633	Gm07	5849234	5849506	273	*	W4_peak_1633	77	.	7.3772	11.3168	7.77506	141	Distal Intergenic	20	5851514	5854849	3336	1	Glyma.07G066600	Glyma.07G066600.3	-2008
1634	Gm07	6027738	6028093	356	*	W4_peak_1634	230	.	15.1307	27.5615	23.0325	188	Intron (Glyma.07G068400.2/Glyma.07G068400, intron 5 of 13)	20	6022770	6029988	7219	2	Glyma.07G068400	Glyma.07G068400.2	1895
1635	Gm07	6335749	6336155	407	*	W4_peak_1635	351	.	19.1491	39.9936	35.1223	196	Promoter	20	6336068	6337234	1167	1	Glyma.07G071200	Glyma.07G071200.1	0
1636	Gm07	6479975	6480252	278	*	W4_peak_1636	86	.	5.99454	12.2824	8.6423	137	Distal Intergenic	20	6486819	6494204	7386	1	Glyma.07G072900	Glyma.07G072900.1	-6567
1637	Gm07	6502732	6502942	211	*	W4_peak_1637	44	.	5.90097	7.69514	4.42761	105	Exon (Glyma.07G073000.2/Glyma.07G073000, exon 3 of 3)	20	6500823	6503422	2600	1	Glyma.07G073000	Glyma.07G073000.2	1909
1638	Gm07	7058943	7059250	308	*	W4_peak_1638	129	.	9.71586	16.9397	12.9599	165	Distal Intergenic	20	7056339	7056608	270	2	Glyma.07G079100	Glyma.07G079100.1	-2335
1639	Gm07	7068722	7069089	368	*	W4_peak_1639	182	.	12.6135	22.5617	18.2408	196	Intron (Glyma.07G079500.1/Glyma.07G079500, intron 4 of 4)	20	7066137	7069308	3172	1	Glyma.07G079500	Glyma.07G079500.1	2585
1640	Gm07	7585218	7585525	308	*	W4_peak_1640	68	.	7.41128	10.3842	6.85844	174	Distal Intergenic	20	7582388	7584491	2104	1	Glyma.07G083700	Glyma.07G083700.3	2830
1641	Gm07	7926932	7927183	252	*	W4_peak_1641	56	.	6.40441	9.01699	5.62663	136	Promoter	20	7921947	7927015	5069	2	Glyma.07G087400	Glyma.07G087400.1	0
1642	Gm07	8080086	8080333	248	*	W4_peak_1642	32	.	5.22972	6.42391	3.29921	104	Promoter	20	8079476	8081202	1727	2	Glyma.07G088350	Glyma.07G088350.1	869
1643	Gm07	8660262	8660639	378	*	W4_peak_1643	263	.	16.1375	30.9972	26.3805	179	Distal Intergenic	20	8663471	8669226	5756	1	Glyma.07G094500	Glyma.07G094500.2	-2832
1644	Gm07	8770568	8770806	239	*	W4_peak_1644	44	.	6.06878	7.69514	4.42761	92	Intron (Glyma.07G095400.2/Glyma.07G095400, intron 2 of 4)	20	8763288	8773861	10574	1	Glyma.07G095400	Glyma.07G095400.2	7280
1645	Gm07	8969590	8969881	292	*	W4_peak_1645	67	.	6.62386	10.1966	6.75578	153	Distal Intergenic	20	8971915	8973840	1926	2	Glyma.07G097000	Glyma.07G097000.1	3959
1646	Gm07	9442365	9442671	307	*	W4_peak_1646	68	.	7.07566	10.3842	6.85844	157	Distal Intergenic	20	9448592	9449398	807	1	Glyma.07G101100	Glyma.07G101100.1	-5921
1647	Gm07	9956451	9956742	292	*	W4_peak_1647	68	.	7.07566	10.3842	6.85844	183	Distal Intergenic	20	9964444	9968810	4367	1	Glyma.07G104700	Glyma.07G104700.1	-7702
1648	Gm07	10140670	10140881	212	*	W4_peak_1648	37	.	5.42311	6.95302	3.79692	57	Intron (Glyma.07G106100.1/Glyma.07G106100, intron 6 of 9)	20	10138434	10151439	13006	2	Glyma.07G106100	Glyma.07G106100.13	10558
1649	Gm07	10145406	10145644	239	*	W4_peak_1649	44	.	5.90097	7.69514	4.42761	69	Intron (Glyma.07G106100.1/Glyma.07G106100, intron 6 of 9)	20	10138434	10151439	13006	2	Glyma.07G106100	Glyma.07G106100.13	5795
1650	Gm07	10145843	10146157	315	*	W4_peak_1650	81	.	7.74691	11.7925	8.15889	164	Intron (Glyma.07G106100.1/Glyma.07G106100, intron 6 of 9)	20	10138434	10151439	13006	2	Glyma.07G106100	Glyma.07G106100.13	5282
1651	Gm07	10728033	10728308	276	*	W4_peak_1651	106	.	9.23349	14.3794	10.6097	138	Distal Intergenic	20	10719426	10721359	1934	2	Glyma.07G109400	Glyma.07G109400.1	-6674
1652	Gm07	11047153	11047470	318	*	W4_peak_1652	68	.	7.07566	10.3842	6.85844	165	Distal Intergenic	20	11028323	11029675	1353	2	Glyma.07G110000	Glyma.07G110000.1	-17478
1653	Gm07	11309124	11309439	316	*	W4_peak_1653	122	.	9.26553	16.2172	12.2635	167	Distal Intergenic	20	11310778	11315222	4445	2	Glyma.07G111300	Glyma.07G111300.1	5783
1654	Gm07	11621908	11622128	221	*	W4_peak_1654	44	.	5.73316	7.69514	4.42761	104	Distal Intergenic	20	11582347	11599266	16920	2	Glyma.07G113100	Glyma.07G113100.1	-22642
1655	Gm07	11837139	11837420	282	*	W4_peak_1655	44	.	6.23659	7.69514	4.42761	137	Exon (Glyma.07G114400.5/Glyma.07G114400, exon 2 of 2)	20	11836755	11840610	3856	2	Glyma.07G114400	Glyma.07G114400.1	3190
1656	Gm07	12006733	12007068	336	*	W4_peak_1656	68	.	7.41128	10.3842	6.85844	173	Distal Intergenic	20	12030728	12035036	4309	1	Glyma.07G114600	Glyma.07G114600.1	-23660
1657	Gm07	12163474	12163733	260	*	W4_peak_1657	32	.	5.18612	6.34477	3.29921	98	Distal Intergenic	20	12160095	12161770	1676	1	Glyma.07G115000	Glyma.07G115000.1	3379
1658	Gm07	12276645	12276918	274	*	W4_peak_1658	44	.	6.23659	7.69514	4.42761	110	Distal Intergenic	20	12272677	12274844	2168	1	Glyma.07G115100	Glyma.07G115100.1	3968
1659	Gm07	12482274	12482484	211	*	W4_peak_1659	56	.	6.90784	9.01699	5.62663	122	Promoter	20	12482357	12484420	2064	1	Glyma.07G116033	Glyma.07G116033.1	0
1660	Gm07	12510537	12510757	221	*	W4_peak_1660	44	.	6.06878	7.69514	4.42761	121	Distal Intergenic	20	12507214	12508362	1149	2	Glyma.07G116200	Glyma.07G116200.3	-2175
1661	Gm07	12655986	12656206	221	*	W4_peak_1661	56	.	6.38371	9.08008	5.67425	113	Distal Intergenic	20	12690179	12692013	1835	2	Glyma.07G116500	Glyma.07G116500.1	35807
1662	Gm07	12711555	12711765	211	*	W4_peak_1662	29	.	4.9428	5.94877	2.97418	135	Distal Intergenic	20	12690179	12692013	1835	2	Glyma.07G116500	Glyma.07G116500.1	-19542
1663	Gm07	12899402	12899698	297	*	W4_peak_1663	68	.	7.24347	10.3842	6.85844	167	Distal Intergenic	20	12911646	12914018	2373	2	Glyma.07G116900	Glyma.07G116900.1	14320
1664	Gm07	12960363	12960603	241	*	W4_peak_1664	44	.	5.73316	7.69514	4.42761	94	Distal Intergenic	20	12957478	12957588	111	2	Glyma.07G117250	Glyma.07G117250.1	-2775
1665	Gm07	12990488	12990769	282	*	W4_peak_1665	75	.	7.57494	11.0915	7.55785	140	Distal Intergenic	20	12977620	12979473	1854	1	Glyma.07G117300	Glyma.07G117300.1	12868
1666	Gm07	13250101	13250412	312	*	W4_peak_1666	151	.	11.4388	19.3439	15.1848	161	Distal Intergenic	20	13241793	13247053	5261	2	Glyma.07G118300	Glyma.07G118300.1	-3048
1667	Gm07	13372567	13372794	228	*	W4_peak_1667	21	.	4.10227	4.98931	2.19911	147	Promoter	20	13373294	13392660	19367	1	Glyma.07G118800	Glyma.07G118800.1	-500
1668	Gm07	13386588	13386859	272	*	W4_peak_1668	44	.	5.73316	7.69514	4.42761	183	Intron (Glyma.07G118800.1/Glyma.07G118800, intron 11 of 21)	20	13373294	13392660	19367	1	Glyma.07G118800	Glyma.07G118800.1	13294
1669	Gm07	13456606	13456823	218	*	W4_peak_1669	29	.	4.70265	5.94877	2.97418	96	Distal Intergenic	20	13466814	13472659	5846	2	Glyma.07G119200	Glyma.07G119200.1	15836
1670	Gm07	13891177	13891690	514	*	W4_peak_1670	94	.	8.58597	13.2384	9.4994	193	Distal Intergenic	20	13876687	13883221	6535	2	Glyma.07G121000	Glyma.07G121000.2	-7956
1671	Gm07	14223288	14223539	252	*	W4_peak_1671	68	.	7.07566	10.3842	6.85844	120	Distal Intergenic	20	14197248	14200783	3536	2	Glyma.07G122500	Glyma.07G122500.2	-22505
1672	Gm07	14228062	14228341	280	*	W4_peak_1672	81	.	8.25034	11.7925	8.15889	143	Distal Intergenic	20	14197248	14200783	3536	2	Glyma.07G122500	Glyma.07G122500.2	-27279
1673	Gm07	14300583	14300865	283	*	W4_peak_1673	56	.	6.40441	9.01699	5.62663	126	Distal Intergenic	20	14301352	14325836	24485	2	Glyma.07G122900	Glyma.07G122900.1	24971
1674	Gm07	14382276	14382503	228	*	W4_peak_1674	44	.	6.06878	7.69514	4.42761	129	Promoter	20	14374544	14382495	7952	2	Glyma.07G123100	Glyma.07G123100.1	0
1675	Gm07	14637356	14637598	243	*	W4_peak_1675	68	.	7.24347	10.3842	6.85844	114	Distal Intergenic	20	14632328	14635049	2722	2	Glyma.07G124400	Glyma.07G124400.1	-2307
1676	Gm07	14779689	14779908	220	*	W4_peak_1676	32	.	5.56534	6.42391	3.29921	107	Intron (Glyma.07G125300.4/Glyma.07G125300, intron 34 of 40)	20	14756230	14762878	6649	2	Glyma.07G125200	Glyma.07G125200.2	-16811
1677	Gm07	14853711	14853980	270	*	W4_peak_1677	137	.	10.5997	17.7737	13.7065	143	Distal Intergenic	20	14846329	14848230	1902	2	Glyma.07G125600	Glyma.07G125600.1	-5481
1678	Gm07	14890326	14890683	358	*	W4_peak_1678	32	.	5.39753	6.42391	3.29921	176	Promoter	20	14889376	14890989	1614	2	Glyma.07G126000	Glyma.07G126000.1	306
1679	Gm07	14926809	14927030	222	*	W4_peak_1679	32	.	5.56534	6.42391	3.29921	111	Exon (Glyma.07G126400.1/Glyma.07G126400, exon 4 of 13)	20	14923270	14928264	4995	2	Glyma.07G126400	Glyma.07G126400.1	1234
1680	Gm07	15065067	15065313	247	*	W4_peak_1680	37	.	5.30303	6.95302	3.79692	131	Distal Intergenic	20	15059090	15060805	1716	1	Glyma.07G126900	Glyma.07G126900.1	5977
1681	Gm07	15113071	15113365	295	*	W4_peak_1681	44	.	6.06878	7.69514	4.42761	146	Promoter	20	15112330	15113418	1089	2	Glyma.07G127500	Glyma.07G127500.1	53
1682	Gm07	15117901	15118172	272	*	W4_peak_1682	88	.	7.9447	12.5229	8.86731	123	Downstream (<=300bp)	20	15113953	15116720	2768	1	Glyma.07G127600	Glyma.07G127600.2	3948
1683	Gm07	15124254	15124578	325	*	W4_peak_1683	137	.	11.1032	17.7737	13.7065	139	Distal Intergenic	20	15127118	15130515	3398	2	Glyma.07G127800	Glyma.07G127800.6	5937
1684	Gm07	15258073	15258465	393	*	W4_peak_1684	67	.	6.50379	10.1966	6.75578	233	Promoter	20	15256568	15258723	2156	2	Glyma.07G129700	Glyma.07G129700.2	258
1685	Gm07	15326340	15326578	239	*	W4_peak_1685	56	.	6.57222	9.01699	5.62663	91	Exon (Glyma.07G130500.2/Glyma.07G130500, exon 4 of 8)	20	15323721	15327881	4161	2	Glyma.07G130500	Glyma.07G130500.1	1303
1686	Gm07	15335601	15335901	301	*	W4_peak_1686	32	.	5.56534	6.42391	3.29921	169	Distal Intergenic	20	15337507	15341788	4282	1	Glyma.07G130600	Glyma.07G130600.3	-1606
1687	Gm07	15530798	15531205	408	*	W4_peak_1687	532	.	27.0454	58.7881	53.2937	210	Distal Intergenic	20	15517397	15520929	3533	1	Glyma.07G132500	Glyma.07G132500.1	13401
1688	Gm07	15531924	15532136	213	*	W4_peak_1688	32	.	5.56534	6.42391	3.29921	95	Distal Intergenic	20	15545408	15546001	594	1	Glyma.07G132700	Glyma.07G132700.1	-13272
1689	Gm07	15744012	15744381	370	*	W4_peak_1689	182	.	12.3773	22.6197	18.2953	173	Distal Intergenic	20	15738224	15738674	451	2	Glyma.07G134200	Glyma.07G134200.1	-5338
1690	Gm07	16156584	16156819	236	*	W4_peak_1690	56	.	6.57222	9.01699	5.62663	105	Distal Intergenic	20	16145759	16150476	4718	2	Glyma.07G137500	Glyma.07G137500.1	-6108
1691	Gm07	16256016	16256279	264	*	W4_peak_1691	108	.	9.08941	14.7188	10.8621	150	Distal Intergenic	20	16258388	16258693	306	2	Glyma.07G138200	Glyma.07G138200.1	2414
1692	Gm07	16854080	16854300	221	*	W4_peak_1692	15	.	3.70066	4.28317	1.52243	1	Distal Intergenic	20	16830244	16833800	3557	2	Glyma.07G142800	Glyma.07G142800.1	-20280
1693	Gm07	17490607	17490821	215	*	W4_peak_1693	32	.	5.39753	6.42391	3.29921	171	Distal Intergenic	20	17456969	17460764	3796	2	Glyma.07G146800	Glyma.07G146800.1	-29843
1694	Gm07	17595162	17595385	224	*	W4_peak_1694	44	.	6.23659	7.69514	4.42761	129	Distal Intergenic	20	17602314	17603888	1575	2	Glyma.07G147100	Glyma.07G147100.1	8503
1695	Gm07	17727040	17727298	259	*	W4_peak_1695	44	.	5.90097	7.69514	4.42761	132	Promoter	20	17721291	17727540	6250	2	Glyma.07G148500	Glyma.07G148500.1	242
1696	Gm07	17745462	17745693	232	*	W4_peak_1696	44	.	6.06878	7.69514	4.42761	129	Exon (Glyma.07G148600.3/Glyma.07G148600, exon 4 of 5)	20	17743763	17747990	4228	2	Glyma.07G148600	Glyma.07G148600.3	2297
1697	Gm07	18826261	18826497	237	*	W4_peak_1697	56	.	6.57222	9.01699	5.62663	120	Distal Intergenic	20	18820658	18823861	3204	2	Glyma.07G154150	Glyma.07G154150.1	-2400
1698	Gm07	18979640	18979881	242	*	W4_peak_1698	81	.	8.08253	11.7925	8.15889	127	Promoter	20	18979143	18980293	1151	1	Glyma.07G155500	Glyma.07G155500.1	497
1699	Gm07	19140369	19140641	273	*	W4_peak_1699	56	.	6.40441	9.01699	5.62663	114	Intron (Glyma.07G157000.1/Glyma.07G157000, intron 2 of 2)	20	19138300	19140826	2527	1	Glyma.07G157000	Glyma.07G157000.1	2069
1700	Gm07	19270111	19270424	314	*	W4_peak_1700	44	.	5.90097	7.69514	4.42761	172	Distal Intergenic	20	19285521	19302834	17314	2	Glyma.07G157400	Glyma.07G157400.1	32410
1701	Gm07	19501150	19501385	236	*	W4_peak_1701	68	.	7.57909	10.3842	6.85844	142	Distal Intergenic	20	19492571	19492741	171	1	Glyma.07G158050	Glyma.07G158050.1	8579
1702	Gm07	19677810	19678101	292	*	W4_peak_1702	22	.	4.55847	5.20988	2.27185	206	Distal Intergenic	20	19680748	19686205	5458	1	Glyma.07G158600	Glyma.07G158600.1	-2647
1703	Gm07	20068365	20068683	319	*	W4_peak_1703	166	.	11.6387	20.8575	16.6722	133	Distal Intergenic	20	20009471	20015783	6313	2	Glyma.07G159300	Glyma.07G159300.2	-52582
1704	Gm07	20077897	20078240	344	*	W4_peak_1704	387	.	20.4657	43.7591	38.7727	174	Distal Intergenic	20	20130907	20131723	817	2	Glyma.07G159500	Glyma.07G159500.1	53483
1705	Gm07	20136204	20136699	496	*	W4_peak_1705	134	.	9.98598	17.4972	13.4973	210	Distal Intergenic	20	20130907	20131723	817	2	Glyma.07G159500	Glyma.07G159500.1	-4481
1706	Gm07	20167588	20167830	243	*	W4_peak_1706	44	.	6.06878	7.69514	4.42761	122	Distal Intergenic	20	20145945	20151776	5832	2	Glyma.07G159600	Glyma.07G159600.2	-15812
1707	Gm07	20606420	20606775	356	*	W4_peak_1707	197	.	13.4525	24.2064	19.7958	189	Distal Intergenic	20	20579752	20581266	1515	2	Glyma.07G160600	Glyma.07G160600.1	-25154
1708	Gm07	20698064	20698297	234	*	W4_peak_1708	77	.	7.67132	11.3168	7.77506	133	Distal Intergenic	20	20631732	20635073	3342	2	Glyma.07G160700	Glyma.07G160700.1	-62991
1709	Gm07	21128164	21128496	333	*	W4_peak_1709	68	.	7.41128	10.3842	6.85844	164	Distal Intergenic	20	21181790	21183912	2123	1	Glyma.07G161750	Glyma.07G161750.1	-53294
1710	Gm07	21354002	21354222	221	*	W4_peak_1710	29	.	4.9428	5.94877	2.97418	126	Distal Intergenic	20	21394162	21394633	472	1	Glyma.07G162700	Glyma.07G162700.1	-39940
1711	Gm07	22578720	22578986	267	*	W4_peak_1711	81	.	7.74691	11.7925	8.15889	160	Distal Intergenic	20	22623314	22627543	4230	1	Glyma.07G165000	Glyma.07G165000.1	-44328
1712	Gm07	22779858	22780187	330	*	W4_peak_1712	51	.	5.05631	8.41215	5.12114	128	Intron (Glyma.07G164800.3/Glyma.07G164800, intron 3 of 11)	20	22777682	22806304	28623	1	Glyma.07G164800	Glyma.07G164800.4	2176
1713	Gm07	22781128	22781394	267	*	W4_peak_1713	68	.	7.24347	10.3842	6.85844	117	Intron (Glyma.07G164800.3/Glyma.07G164800, intron 3 of 11)	20	22777682	22806304	28623	1	Glyma.07G164800	Glyma.07G164800.4	3446
1714	Gm07	22837911	22838180	270	*	W4_peak_1714	44	.	6.23659	7.69514	4.42761	175	Distal Intergenic	20	22831860	22834794	2935	2	Glyma.07G164700	Glyma.07G164700.1	-3117
1715	Gm07	22932903	22933122	220	*	W4_peak_1715	13	.	3.74205	4.07966	1.33293	30	Distal Intergenic	20	22831860	22834794	2935	2	Glyma.07G164700	Glyma.07G164700.1	-98109
1716	Gm07	22968709	22969071	363	*	W4_peak_1716	242	.	14.7303	28.8228	24.2801	172	Distal Intergenic	20	22831860	22834794	2935	2	Glyma.07G164700	Glyma.07G164700.1	-133915
1717	Gm07	23339607	23339833	227	*	W4_peak_1717	32	.	5.06191	6.42391	3.29921	106	Distal Intergenic	20	23673696	23679251	5556	1	Glyma.07G164600	Glyma.07G164600.4	-333863
1718	Gm07	23362431	23362641	211	*	W4_peak_1718	32	.	5.22972	6.42391	3.29921	105	Distal Intergenic	20	23673696	23679251	5556	1	Glyma.07G164600	Glyma.07G164600.4	-311055
1719	Gm07	23520013	23520326	314	*	W4_peak_1719	151	.	11.4388	19.3439	15.1848	170	Distal Intergenic	20	23673696	23679251	5556	1	Glyma.07G164600	Glyma.07G164600.4	-153370
1720	Gm07	23623049	23623355	307	*	W4_peak_1720	114	.	9.43606	15.3529	11.4716	123	Distal Intergenic	20	23673696	23679251	5556	1	Glyma.07G164600	Glyma.07G164600.4	-50341
1721	Gm07	23769950	23770374	425	*	W4_peak_1721	54	.	6.49483	8.79503	5.49254	106	Distal Intergenic	20	23673696	23679251	5556	1	Glyma.07G164600	Glyma.07G164600.4	96254
1722	Gm07	23795959	23796180	222	*	W4_peak_1722	44	.	5.75952	7.59381	4.42343	77	Distal Intergenic	20	23673696	23679251	5556	1	Glyma.07G164600	Glyma.07G164600.4	122263
1723	Gm07	23987165	23987389	225	*	W4_peak_1723	44	.	6.23659	7.69514	4.42761	127	Distal Intergenic	20	23673696	23679251	5556	1	Glyma.07G164600	Glyma.07G164600.4	313469
1724	Gm07	24060257	24060467	211	*	W4_peak_1724	32	.	5.22972	6.42391	3.29921	141	Distal Intergenic	20	23673696	23679251	5556	1	Glyma.07G164600	Glyma.07G164600.4	386561
1725	Gm07	24196650	24197008	359	*	W4_peak_1725	171	.	11.9434	21.3904	17.1379	166	Distal Intergenic	20	24642616	24646334	3719	1	Glyma.07G165200	Glyma.07G165200.1	-445608
1726	Gm07	24553377	24553604	228	*	W4_peak_1726	44	.	6.23659	7.69514	4.42761	60	Distal Intergenic	20	24642616	24646334	3719	1	Glyma.07G165200	Glyma.07G165200.1	-89012
1727	Gm07	24690187	24690432	246	*	W4_peak_1727	81	.	7.68233	11.6658	8.10673	130	Distal Intergenic	20	24695794	24696708	915	2	Glyma.07G165300	Glyma.07G165300.1	6276
1728	Gm07	24832716	24832992	277	*	W4_peak_1728	94	.	8.92159	13.2384	9.4994	127	Distal Intergenic	20	24912190	24912825	636	2	Glyma.07G165450	Glyma.07G165450.1	79833
1729	Gm07	25104805	25105046	242	*	W4_peak_1729	68	.	7.07566	10.3842	6.85844	132	Distal Intergenic	20	25050340	25054099	3760	2	Glyma.07G165700	Glyma.07G165700.1	-50706
1730	Gm07	25154673	25155039	367	*	W4_peak_1730	122	.	10.0963	16.2313	12.2635	224	Distal Intergenic	20	25050340	25054099	3760	2	Glyma.07G165700	Glyma.07G165700.1	-100574
1731	Gm07	25286868	25287080	213	*	W4_peak_1731	22	.	4.72628	5.20988	2.27185	68	Distal Intergenic	20	25459403	25465285	5883	2	Glyma.07G165800	Glyma.07G165800.1	178205
1732	Gm07	25394019	25394369	351	*	W4_peak_1732	121	.	10.0121	16.0688	12.1794	147	Distal Intergenic	20	25459403	25465285	5883	2	Glyma.07G165800	Glyma.07G165800.1	70916
1733	Gm07	25481948	25482262	315	*	W4_peak_1733	213	.	14.2916	25.8734	21.3981	130	Distal Intergenic	20	25485740	25486418	679	2	Glyma.07G165900	Glyma.07G165900.1	4156
1734	Gm07	25513490	25513740	251	*	W4_peak_1734	44	.	6.23659	7.69514	4.42761	102	Distal Intergenic	20	25485740	25486418	679	2	Glyma.07G165900	Glyma.07G165900.1	-27072
1735	Gm07	25520261	25520625	365	*	W4_peak_1735	197	.	13.6203	24.2064	19.7958	182	Distal Intergenic	20	25485740	25486418	679	2	Glyma.07G165900	Glyma.07G165900.1	-33843
1736	Gm07	25545779	25546015	237	*	W4_peak_1736	56	.	6.40441	9.01699	5.62663	118	Intron (Glyma.07G166000.1/Glyma.07G166000, intron 16 of 16)	20	25543401	25576358	32958	2	Glyma.07G166000	Glyma.07G166000.1	30343
1737	Gm07	25637724	25638029	306	*	W4_peak_1737	108	.	9.76066	14.7188	10.8621	154	Distal Intergenic	20	25582819	25584525	1707	2	Glyma.07G166100	Glyma.07G166100.1	-53199
1738	Gm07	25791042	25791290	249	*	W4_peak_1738	44	.	5.73316	7.69514	4.42761	120	Distal Intergenic	20	25844068	25851199	7132	1	Glyma.07G166300	Glyma.07G166300.1	-52778
1739	Gm07	25810494	25810748	255	*	W4_peak_1739	44	.	6.23659	7.69514	4.42761	139	Distal Intergenic	20	25844068	25851199	7132	1	Glyma.07G166300	Glyma.07G166300.1	-33320
1740	Gm07	25899937	25900201	265	*	W4_peak_1740	77	.	7.52426	11.3168	7.77506	136	Distal Intergenic	20	25927620	25930280	2661	1	Glyma.07G166400	Glyma.07G166400.1	-27419
1741	Gm07	25914585	25914916	332	*	W4_peak_1741	166	.	12.4457	20.9405	16.695	171	Distal Intergenic	20	25927620	25930280	2661	1	Glyma.07G166400	Glyma.07G166400.1	-12704
1742	Gm07	26427497	26427789	293	*	W4_peak_1742	107	.	8.55134	14.5218	10.7508	132	Distal Intergenic	20	26175128	26175628	501	1	Glyma.07G166850	Glyma.07G166850.1	252369
1743	Gm07	27234933	27235143	211	*	W4_peak_1743	38	.	4.89248	6.97623	3.81955	113	Distal Intergenic	20	27117433	27123845	6413	1	Glyma.07G167700	Glyma.07G167700.1	117500
1744	Gm07	27390541	27390810	270	*	W4_peak_1744	68	.	7.24347	10.3842	6.85844	140	Distal Intergenic	20	27494953	27502445	7493	2	Glyma.07G168100	Glyma.07G168100.7	111635
1745	Gm07	27528263	27528495	233	*	W4_peak_1745	56	.	6.51743	8.91408	5.60864	112	Distal Intergenic	20	27492964	27502450	9487	2	Glyma.07G168100	Glyma.07G168100.4	-25813
1746	Gm07	27729673	27729984	312	*	W4_peak_1746	134	.	9.86591	17.4972	13.4973	136	Distal Intergenic	20	27862344	27865747	3404	1	Glyma.07G168500	Glyma.07G168500.1	-132360
1747	Gm07	28100921	28101168	248	*	W4_peak_1747	68	.	7.57909	10.3842	6.85844	100	Distal Intergenic	20	28067450	28067548	99	1	Glyma.07G168751	Glyma.07G168751.1	33471
1748	Gm07	28324897	28325270	374	*	W4_peak_1748	166	.	12.2778	20.9405	16.695	202	Distal Intergenic	20	28288889	28291803	2915	2	Glyma.07G168900	Glyma.07G168900.2	-33094
1749	Gm07	28436293	28436524	232	*	W4_peak_1749	32	.	5.56534	6.42391	3.29921	124	Distal Intergenic	20	28443127	28444450	1324	1	Glyma.07G169000	Glyma.07G169000.1	-6603
1750	Gm07	29043897	29044258	362	*	W4_peak_1750	242	.	14.7303	28.8228	24.2801	211	Distal Intergenic	20	28891457	28892721	1265	2	Glyma.07G170100	Glyma.07G170100.1	-151176
1751	Gm07	29056490	29056780	291	*	W4_peak_1751	114	.	8.76643	15.3225	11.447	165	Distal Intergenic	20	28891457	28892721	1265	2	Glyma.07G170100	Glyma.07G170100.1	-163769
1752	Gm07	29149261	29149552	292	*	W4_peak_1752	94	.	8.92159	13.2384	9.4994	140	Distal Intergenic	20	28891457	28892721	1265	2	Glyma.07G170100	Glyma.07G170100.1	-256540
1753	Gm07	29242900	29243133	234	*	W4_peak_1753	56	.	6.57222	9.01699	5.62663	94	Distal Intergenic	20	29396263	29410463	14201	2	Glyma.07G170200	Glyma.07G170200.2	167330
1754	Gm07	29312559	29312879	321	*	W4_peak_1754	166	.	12.11	20.9405	16.695	176	Distal Intergenic	20	29396263	29410463	14201	2	Glyma.07G170200	Glyma.07G170200.2	97584
1755	Gm07	29446596	29446841	246	*	W4_peak_1755	22	.	4.39066	5.20988	2.27185	84	Distal Intergenic	20	29396329	29410463	14135	2	Glyma.07G170200	Glyma.07G170200.3	-36133
1756	Gm07	29539053	29539318	266	*	W4_peak_1756	32	.	5.56534	6.42391	3.29921	139	Distal Intergenic	20	29524116	29525931	1816	1	Glyma.07G170900	Glyma.07G170900.1	14937
1757	Gm07	29693898	29694224	327	*	W4_peak_1757	137	.	10.5997	17.7737	13.7065	155	Distal Intergenic	20	29753295	29778407	25113	1	Glyma.07G171000	Glyma.07G171000.1	-59071
1758	Gm07	29977784	29978009	226	*	W4_peak_1758	40	.	5.68617	7.24587	4.0858	145	Distal Intergenic	20	29951352	29953122	1771	1	Glyma.07G171950	Glyma.07G171950.1	26432
1759	Gm07	30227087	30227419	333	*	W4_peak_1759	82	.	8.13367	11.8406	8.20573	167	Distal Intergenic	20	30309541	30312058	2518	1	Glyma.07G172500	Glyma.07G172500.1	-82122
1760	Gm07	30260168	30260421	254	*	W4_peak_1760	32	.	5.56534	6.42391	3.29921	157	Distal Intergenic	20	30309541	30312058	2518	1	Glyma.07G172500	Glyma.07G172500.1	-49120
1761	Gm07	30678685	30679022	338	*	W4_peak_1761	151	.	11.7744	19.3439	15.1848	179	Distal Intergenic	20	30684203	30685205	1003	1	Glyma.07G173400	Glyma.07G173400.1	-5181
1762	Gm07	31181463	31181725	263	*	W4_peak_1762	81	.	8.08253	11.7925	8.15889	116	Distal Intergenic	20	31076607	31081378	4772	2	Glyma.07G173900	Glyma.07G173900.1	-100085
1763	Gm07	31392818	31393072	255	*	W4_peak_1763	56	.	6.57222	9.01699	5.62663	142	Distal Intergenic	20	31439499	31445889	6391	1	Glyma.07G174000	Glyma.07G174000.1	-46427
1764	Gm07	31469147	31469387	241	*	W4_peak_1764	56	.	6.90784	9.01699	5.62663	100	Distal Intergenic	20	31453701	31457371	3671	1	Glyma.07G174100	Glyma.07G174100.3	15446
1765	Gm07	31691311	31691643	333	*	W4_peak_1765	213	.	14.6272	25.8734	21.3981	138	Distal Intergenic	20	31719810	31724497	4688	1	Glyma.07G174800	Glyma.07G174800.1	-28167
1766	Gm07	31859788	31860020	233	*	W4_peak_1766	81	.	7.74691	11.7925	8.15889	109	Distal Intergenic	20	31747636	31752651	5016	2	Glyma.07G175000	Glyma.07G175000.1	-107137
1767	Gm07	31966868	31967113	246	*	W4_peak_1767	56	.	6.40441	9.01699	5.62663	98	Distal Intergenic	20	32079754	32085780	6027	2	Glyma.07G175300	Glyma.07G175300.1	118667
1768	Gm07	32099216	32099593	378	*	W4_peak_1768	213	.	14.4594	25.8734	21.3981	192	Distal Intergenic	20	32079754	32085780	6027	2	Glyma.07G175300	Glyma.07G175300.1	-13436
1769	Gm07	32151670	32151969	300	*	W4_peak_1769	134	.	9.98598	17.4972	13.4973	176	Distal Intergenic	20	32128936	32140074	11139	2	Glyma.07G175400	Glyma.07G175400.2	-11596
1770	Gm07	32210833	32211092	260	*	W4_peak_1770	28	.	4.79921	5.85279	2.89362	121	Distal Intergenic	20	32128936	32140074	11139	2	Glyma.07G175400	Glyma.07G175400.2	-70759
1771	Gm07	32243806	32244215	410	*	W4_peak_1771	239	.	13.8284	28.4555	23.9171	201	Distal Intergenic	20	32128936	32140074	11139	2	Glyma.07G175400	Glyma.07G175400.2	-103732
1772	Gm07	32290280	32290514	235	*	W4_peak_1772	37	.	5.06288	6.95302	3.79692	158	Distal Intergenic	20	32128936	32140074	11139	2	Glyma.07G175400	Glyma.07G175400.2	-150206
1773	Gm07	32354388	32354653	266	*	W4_peak_1773	44	.	5.68536	7.60413	4.42761	129	Distal Intergenic	20	32470969	32483809	12841	1	Glyma.07G175500	Glyma.07G175500.2	-116316
1774	Gm07	32420101	32420429	329	*	W4_peak_1774	122	.	10.4319	16.2313	12.2635	138	Distal Intergenic	20	32470969	32483809	12841	1	Glyma.07G175500	Glyma.07G175500.2	-50540
1775	Gm07	32614312	32614612	301	*	W4_peak_1775	77	.	7.10417	11.3449	7.79017	121	Distal Intergenic	20	32682445	32683282	838	2	Glyma.07G175700	Glyma.07G175700.2	68670
1776	Gm07	33784724	33784986	263	*	W4_peak_1776	81	.	7.91472	11.7925	8.15889	125	Distal Intergenic	20	33865420	33867083	1664	2	Glyma.07G177600	Glyma.07G177600.1	82097
1777	Gm07	34515629	34516078	450	*	W4_peak_1777	76	.	6.25707	11.2084	7.67273	288	Distal Intergenic	20	34524333	34525613	1281	2	Glyma.07G178300	Glyma.07G178300.1	9535
1778	Gm07	34660941	34661155	215	*	W4_peak_1778	44	.	6.06878	7.69514	4.42761	81	Distal Intergenic	20	34599784	34604213	4430	1	Glyma.07G178800	Glyma.07G178800.2	61157
1779	Gm07	35170983	35171341	359	*	W4_peak_1779	68	.	7.57909	10.3842	6.85844	178	Distal Intergenic	20	35247569	35248955	1387	1	Glyma.07G180700	Glyma.07G180700.2	-76228
1780	Gm07	35532319	35532538	220	*	W4_peak_1780	66	.	6.93602	10.0372	6.61392	118	Promoter	20	35532964	35537035	4072	1	Glyma.07G184100	Glyma.07G184100.10	-426
1781	Gm07	36052493	36052772	280	*	W4_peak_1781	81	.	7.91472	11.7925	8.15889	122	Distal Intergenic	20	36046234	36051949	5716	1	Glyma.07G189400	Glyma.07G189400.1	6259
1782	Gm07	36283808	36284018	211	*	W4_peak_1782	32	.	5.22972	6.42391	3.29921	105	Promoter	20	36278193	36284238	6046	2	Glyma.07G191900	Glyma.07G191900.5	220
1783	Gm07	36523473	36523887	415	*	W4_peak_1783	108	.	9.42503	14.7188	10.8621	224	Distal Intergenic	20	36526623	36527933	1311	2	Glyma.07G193451	Glyma.07G193451.1	4046
1784	Gm07	36526607	36526982	376	*	W4_peak_1784	151	.	11.4388	19.3439	15.1848	184	Promoter	20	36526623	36527933	1311	2	Glyma.07G193451	Glyma.07G193451.1	951
1785	Gm07	36683453	36683666	214	*	W4_peak_1785	32	.	5.22972	6.42391	3.29921	130	Promoter	20	36682781	36689421	6641	1	Glyma.07G194900	Glyma.07G194900.1	672
1786	Gm07	36842978	36843211	234	*	W4_peak_1786	44	.	5.73316	7.69514	4.42761	73	Exon (Glyma.07G196700.2/Glyma.07G196700, exon 4 of 4)	20	36842316	36847069	4754	2	Glyma.07G196700	Glyma.07G196700.1	3858
1787	Gm07	36990045	36990259	215	*	W4_peak_1787	56	.	6.74003	9.01699	5.62663	94	Distal Intergenic	20	36981557	36984580	3024	1	Glyma.07G198000	Glyma.07G198000.5	8488
1788	Gm07	36994881	36995162	282	*	W4_peak_1788	32	.	5.56534	6.42391	3.29921	157	Distal Intergenic	20	37002233	37003116	884	2	Glyma.07G198100	Glyma.07G198100.1	7954
1789	Gm07	37166676	37166979	304	*	W4_peak_1789	68	.	7.24347	10.3842	6.85844	149	Promoter	20	37166635	37167360	726	2	Glyma.07G199700	Glyma.07G199700.1	381
1790	Gm07	37201867	37202128	262	*	W4_peak_1790	56	.	6.02348	9.08008	5.67425	125	Distal Intergenic	20	37205066	37206454	1389	2	Glyma.07G200200	Glyma.07G200200.1	4326
1791	Gm07	37553339	37553671	333	*	W4_peak_1791	94	.	8.92159	13.2384	9.4994	180	Distal Intergenic	20	37546224	37548833	2610	2	Glyma.07G203100	Glyma.07G203100.1	-4506
1792	Gm07	37937437	37937737	301	*	W4_peak_1792	22	.	4.72628	5.20988	2.27185	168	Distal Intergenic	20	37940963	37944057	3095	1	Glyma.07G206900	Glyma.07G206900.1	-3226
1793	Gm07	38673400	38673634	235	*	W4_peak_1793	68	.	7.24347	10.3842	6.85844	115	Promoter	20	38673298	38676314	3017	1	Glyma.07G211900	Glyma.07G211900.1	102
1794	Gm07	38716723	38717291	569	*	W4_peak_1794	81	.	7.91472	11.7925	8.15889	106	Distal Intergenic	20	38714074	38715238	1165	2	Glyma.07G212400	Glyma.07G212400.1	-1485
1795	Gm07	39015856	39016070	215	*	W4_peak_1795	44	.	5.73316	7.69514	4.42761	113	Exon (Glyma.07G214700.3/Glyma.07G214700, exon 5 of 5)	20	39014525	39016488	1964	1	Glyma.07G214700	Glyma.07G214700.3	1331
1796	Gm07	39108035	39108385	351	*	W4_peak_1796	137	.	10.7675	17.7737	13.7065	164	Distal Intergenic	20	39115228	39116599	1372	1	Glyma.07G215600	Glyma.07G215600.1	-6843
1797	Gm07	39115631	39115907	277	*	W4_peak_1797	22	.	4.22284	5.20988	2.27185	122	Promoter	20	39115228	39116599	1372	1	Glyma.07G215600	Glyma.07G215600.1	403
1798	Gm07	39331373	39331686	314	*	W4_peak_1798	122	.	10.0963	16.2313	12.2635	145	Distal Intergenic	20	39326204	39329225	3022	2	Glyma.07G217500	Glyma.07G217500.1	-2148
1799	Gm07	39497461	39497780	320	*	W4_peak_1799	81	.	8.25034	11.7925	8.15889	173	Distal Intergenic	20	39499691	39516884	17194	1	Glyma.07G218600	Glyma.07G218600.1	-1911
1800	Gm07	39717980	39718199	220	*	W4_peak_1800	44	.	6.06878	7.69514	4.42761	96	Distal Intergenic	20	39718439	39720306	1868	2	Glyma.07G219900	Glyma.07G219900.1	2107
1801	Gm07	39812176	39812430	255	*	W4_peak_1801	44	.	5.73316	7.69514	4.42761	121	Promoter	20	39811833	39813576	1744	1	Glyma.07G220300	Glyma.07G220300.2	343
1802	Gm07	39833937	39834147	211	*	W4_peak_1802	32	.	5.06191	6.42391	3.29921	69	Promoter	20	39834604	39836267	1664	1	Glyma.07G220450	Glyma.07G220450.1	-457
1803	Gm07	39938261	39938519	259	*	W4_peak_1803	56	.	6.40441	9.01699	5.62663	145	Distal Intergenic	20	39931226	39934508	3283	1	Glyma.07G220900	Glyma.07G220900.1	7035
1804	Gm07	39976937	39977228	292	*	W4_peak_1804	68	.	7.57909	10.3842	6.85844	107	Distal Intergenic	20	39984871	39987860	2990	1	Glyma.07G221200	Glyma.07G221200.2	-7643
1805	Gm07	40044837	40045080	244	*	W4_peak_1805	56	.	6.90784	9.01699	5.62663	89	Distal Intergenic	20	40034356	40037472	3117	1	Glyma.07G221900	Glyma.07G221900.1	10481
1806	Gm07	40138263	40138498	236	*	W4_peak_1806	32	.	5.56534	6.42391	3.29921	74	Distal Intergenic	20	40141156	40148951	7796	2	Glyma.07G222400	Glyma.07G222400.49	10453
1807	Gm07	40505399	40505906	508	*	W4_peak_1807	104	.	7.05758	14.2141	10.4467	306	Distal Intergenic	20	40515641	40516447	807	1	Glyma.07G224702	Glyma.07G224702.1	-9735
1808	Gm07	40996608	40996832	225	*	W4_peak_1808	44	.	6.23659	7.69514	4.42761	94	Distal Intergenic	20	41012794	41019547	6754	1	Glyma.07G228400	Glyma.07G228400.1	-15962
1809	Gm07	41023438	41023653	216	*	W4_peak_1809	32	.	5.56534	6.42391	3.29921	124	Distal Intergenic	20	41012794	41019547	6754	1	Glyma.07G228400	Glyma.07G228400.1	10644
1810	Gm07	41024413	41024854	442	*	W4_peak_1810	570	.	28.0522	62.7124	57.0639	203	Distal Intergenic	20	41012794	41019547	6754	1	Glyma.07G228400	Glyma.07G228400.1	11619
1811	Gm07	41122834	41123076	243	*	W4_peak_1811	56	.	6.57222	9.01699	5.62663	145	Distal Intergenic	20	41134859	41138596	3738	2	Glyma.07G228700	Glyma.07G228700.1	15520
1812	Gm07	41220071	41220300	230	*	W4_peak_1812	44	.	5.75952	7.59381	4.42343	75	Distal Intergenic	20	41234338	41236262	1925	2	Glyma.07G229100	Glyma.07G229100.1	15962
1813	Gm07	41656123	41656370	248	*	W4_peak_1813	56	.	6.40441	9.01699	5.62663	112	Distal Intergenic	20	41644038	41648870	4833	2	Glyma.07G232400	Glyma.07G232400.1	-7253
1814	Gm07	41903656	41903930	275	*	W4_peak_1814	56	.	6.57222	9.01699	5.62663	113	Exon (Glyma.07G234900.1/Glyma.07G234900, exon 7 of 7)	20	41889929	41895923	5995	2	Glyma.07G234800	Glyma.07G234800.2	-7733
1815	Gm07	41990494	41990814	321	*	W4_peak_1815	94	.	8.92159	13.2384	9.4994	144	Distal Intergenic	20	41992840	41998384	5545	2	Glyma.07G235400	Glyma.07G235400.2	7570
1816	Gm07	42159373	42159593	221	*	W4_peak_1816	56	.	6.40441	9.01699	5.62663	153	Promoter	20	42160250	42162657	2408	1	Glyma.07G236800	Glyma.07G236800.1	-657
1817	Gm07	42165284	42165543	260	*	W4_peak_1817	56	.	6.90784	9.01699	5.62663	49	Promoter	20	42166109	42168492	2384	1	Glyma.07G236900	Glyma.07G236900.1	-566
1818	Gm07	42794025	42794235	211	*	W4_peak_1818	44	.	5.90097	7.69514	4.42761	105	Exon (Glyma.07G245700.2/Glyma.07G245700, exon 5 of 6)	20	42797275	42799733	2459	1	Glyma.07G245800	Glyma.07G245800.2	-3040
1819	Gm07	43723528	43723841	314	*	W4_peak_1819	44	.	5.73316	7.69514	4.42761	171	Promoter	20	43723403	43726910	3508	1	Glyma.07G258000	Glyma.07G258000.1	125
1820	Gm07	43946064	43946274	211	*	W4_peak_1820	44	.	5.73316	7.69514	4.42761	110	Distal Intergenic	20	43951799	43955160	3362	1	Glyma.07G261000	Glyma.07G261000.2	-5525
1821	Gm07	44205753	44206063	311	*	W4_peak_1821	94	.	8.41816	13.2384	9.4994	183	Intron (Glyma.07G264700.1/Glyma.07G264700, intron 4 of 4)	20	44200972	44206207	5236	1	Glyma.07G264700	Glyma.07G264700.1	4781
1822	Gm07	44215002	44215266	265	*	W4_peak_1822	44	.	5.90097	7.69514	4.42761	153	Promoter	20	44214712	44215510	799	2	Glyma.07G264800	Glyma.07G264800.1	244
1823	Gm07	44336565	44336789	225	*	W4_peak_1823	44	.	5.73316	7.69514	4.42761	114	Distal Intergenic	20	44337484	44340982	3499	2	Glyma.07G266500	Glyma.07G266500.3	4193
1824	Gm07	44362424	44362689	266	*	W4_peak_1824	68	.	7.07566	10.3842	6.85844	137	Exon (Glyma.07G266800.1/Glyma.07G266800, exon 3 of 3)	20	44364632	44370595	5964	1	Glyma.07G266900	Glyma.07G266900.1	-1943
1825	Gm07	44749840	44750071	232	*	W4_peak_1825	44	.	6.23659	7.69514	4.42761	89	Exon (Glyma.07G271900.1/Glyma.07G271900, exon 1 of 1)	20	44748693	44751174	2482	1	Glyma.07G271900	Glyma.07G271900.1	1147
1826	Gm07	44876287	44876634	348	*	W4_peak_1826	151	.	11.6066	19.3439	15.1848	152	Promoter	20	44869093	44875424	6332	2	Glyma.07G273700	Glyma.07G273700.5	-863
1827	Gm08	7558	7779	222	*	W4_peak_1827	44	.	6.06878	7.69514	4.42761	72	Intron (Glyma.08G000100.2/Glyma.08G000100, intron 7 of 9)	22	2009	12251	10243	2	Glyma.08G000100	Glyma.08G000100.2	4472
1828	Gm08	53803	54308	506	*	W4_peak_1828	114	.	9.58312	15.3529	11.4716	140	Promoter	22	53649	55464	1816	1	Glyma.08G000700	Glyma.08G000700.1	154
1829	Gm08	188982	189207	226	*	W4_peak_1829	32	.	5.56534	6.42391	3.29921	150	Distal Intergenic	22	190205	194084	3880	2	Glyma.08G002600	Glyma.08G002600.2	4877
1830	Gm08	572884	573106	223	*	W4_peak_1830	32	.	5.39753	6.42391	3.29921	48	Promoter	22	565194	573230	8037	2	Glyma.08G007500	Glyma.08G007500.1	124
1831	Gm08	2373296	2373513	218	*	W4_peak_1831	44	.	6.06878	7.69514	4.42761	148	Promoter	22	2373220	2377043	3824	1	Glyma.08G029700	Glyma.08G029700.4	76
1832	Gm08	2536005	2536296	292	*	W4_peak_1832	68	.	7.24347	10.3842	6.85844	143	Intron (Glyma.08G031800.1/Glyma.08G031800, intron 11 of 13)	22	2530812	2537252	6441	1	Glyma.08G031800	Glyma.08G031800.1	5193
1833	Gm08	2648318	2648598	281	*	W4_peak_1833	107	.	9.18005	14.5683	10.7952	144	Promoter	22	2647328	2649275	1948	2	Glyma.08G033200	Glyma.08G033200.1	677
1834	Gm08	2730505	2730771	267	*	W4_peak_1834	94	.	8.75378	13.2384	9.4994	153	Promoter	22	2729947	2731033	1087	2	Glyma.08G034400	Glyma.08G034400.1	262
1835	Gm08	2782869	2783222	354	*	W4_peak_1835	137	.	11.1032	17.7737	13.7065	182	Distal Intergenic	22	2777887	2779124	1238	2	Glyma.08G035000	Glyma.08G035000.1	-3745
1836	Gm08	2810562	2810871	310	*	W4_peak_1836	56	.	6.02348	9.08008	5.67425	132	Intron (Glyma.08G035400.1/Glyma.08G035400, intron 3 of 10)	22	2809511	2816033	6523	1	Glyma.08G035400	Glyma.08G035400.1	1051
1837	Gm08	3029344	3029579	236	*	W4_peak_1837	44	.	6.23659	7.69514	4.42761	117	Exon (Glyma.08G038600.1/Glyma.08G038600, exon 1 of 4)	22	3027290	3030711	3422	2	Glyma.08G038600	Glyma.08G038600.1	1132
1838	Gm08	3357028	3357258	231	*	W4_peak_1838	32	.	4.89409	6.42391	3.29921	72	Exon (Glyma.08G042500.1/Glyma.08G042500, exon 3 of 5)	22	3354215	3358711	4497	1	Glyma.08G042500	Glyma.08G042500.1	2813
1839	Gm08	3526559	3526983	425	*	W4_peak_1839	122	.	9.92847	16.2313	12.2635	200	Promoter	22	3524237	3527920	3684	2	Glyma.08G044600	Glyma.08G044600.1	937
1840	Gm08	3656958	3657236	279	*	W4_peak_1840	68	.	7.57909	10.3842	6.85844	112	Exon (Glyma.08G046500.1/Glyma.08G046500, exon 2 of 2)	22	3656036	3659543	3508	2	Glyma.08G046500	Glyma.08G046500.1	2307
1841	Gm08	4103252	4103462	211	*	W4_peak_1841	29	.	4.25581	5.86499	2.90438	142	Exon (Glyma.08G052900.2/Glyma.08G052900, exon 2 of 2)	22	4105258	4111454	6197	1	Glyma.08G053000	Glyma.08G053000.1	-1796
1842	Gm08	4189422	4189694	273	*	W4_peak_1842	68	.	7.07566	10.3842	6.85844	97	Promoter	22	4189108	4195936	6829	1	Glyma.08G054300	Glyma.08G054300.3	314
1843	Gm08	4564105	4564446	342	*	W4_peak_1843	56	.	6.57222	9.01699	5.62663	184	Exon (Glyma.08G059600.1/Glyma.08G059600, exon 1 of 1)	22	4563037	4565562	2526	1	Glyma.08G059600	Glyma.08G059600.1	1068
1844	Gm08	5000404	5000687	284	*	W4_peak_1844	197	.	13.6203	24.2064	19.7958	132	Promoter	22	4996086	4999897	3812	2	Glyma.08G065200	Glyma.08G065200.5	-507
1845	Gm08	6013577	6013906	330	*	W4_peak_1845	88	.	7.9447	12.5229	8.86731	145	Promoter	22	6013563	6014352	790	1	Glyma.08G078800	Glyma.08G078800.1	14
1846	Gm08	6016939	6017283	345	*	W4_peak_1846	47	.	5.90341	7.99793	4.71159	165	Promoter	22	6016847	6018186	1340	1	Glyma.08G078900	Glyma.08G078900.1	92
1847	Gm08	6033553	6033935	383	*	W4_peak_1847	22	.	4.55847	5.20988	2.27185	114	Promoter	22	6033232	6034553	1322	1	Glyma.08G079200	Glyma.08G079200.1	321
1848	Gm08	6037201	6037423	223	*	W4_peak_1848	56	.	6.57222	9.01699	5.62663	84	Distal Intergenic	22	6033232	6034553	1322	1	Glyma.08G079200	Glyma.08G079200.1	3969
1849	Gm08	6235902	6236174	273	*	W4_peak_1849	68	.	7.07566	10.3842	6.85844	141	Exon (Glyma.08G082400.1/Glyma.08G082400, exon 3 of 3)	22	6234440	6237420	2981	1	Glyma.08G082400	Glyma.08G082400.1	1462
1850	Gm08	6503585	6503878	294	*	W4_peak_1850	81	.	7.74691	11.7925	8.15889	137	Intron (Glyma.08G086100.6/Glyma.08G086100, intron 2 of 11)	22	6500085	6521285	21201	1	Glyma.08G086100	Glyma.08G086100.6	3500
1851	Gm08	6535831	6536072	242	*	W4_peak_1851	32	.	5.56534	6.42391	3.29921	92	Distal Intergenic	22	6527658	6528496	839	2	Glyma.08G086200	Glyma.08G086200.1	-7335
1852	Gm08	6644837	6645098	262	*	W4_peak_1852	94	.	8.41816	13.2384	9.4994	93	Exon (Glyma.08G087600.6/Glyma.08G087600, exon 4 of 5)	22	6652969	6657018	4050	1	Glyma.08G087700	Glyma.08G087700.1	-7871
1853	Gm08	6810535	6810745	211	*	W4_peak_1853	44	.	6.06878	7.69514	4.42761	123	Promoter	22	6806821	6811449	4629	2	Glyma.08G090300	Glyma.08G090300.2	704
1854	Gm08	6964549	6964778	230	*	W4_peak_1854	56	.	6.40441	9.01699	5.62663	75	Intron (Glyma.08G092100.1/Glyma.08G092100, intron 7 of 8)	22	6961542	6967468	5927	1	Glyma.08G092100	Glyma.08G092100.1	3007
1855	Gm08	7119670	7119943	274	*	W4_peak_1855	94	.	8.75378	13.2384	9.4994	110	Distal Intergenic	22	7107567	7113738	6172	2	Glyma.08G093800	Glyma.08G093800.1	-5932
1856	Gm08	8285232	8285609	378	*	W4_peak_1856	44	.	5.62143	7.62846	4.42761	135	Promoter	22	8284695	8288543	3849	1	Glyma.08G107700	Glyma.08G107700.1	537
1857	Gm08	8724871	8725143	273	*	W4_peak_1857	67	.	6.50379	10.1966	6.75578	146	Promoter	22	8716569	8725157	8589	2	Glyma.08G113600	Glyma.08G113600.1	14
1858	Gm08	9537801	9538022	222	*	W4_peak_1858	44	.	5.90097	7.69514	4.42761	86	Intron (Glyma.08G124200.2/Glyma.08G124200, intron 6 of 6)	22	9534072	9538166	4095	1	Glyma.08G124200	Glyma.08G124200.2	3729
1859	Gm08	10104805	10105079	275	*	W4_peak_1859	56	.	6.90784	9.01699	5.62663	154	Promoter	22	10101680	10106008	4329	2	Glyma.08G130500	Glyma.08G130500.1	929
1860	Gm08	10188272	10188768	497	*	W4_peak_1860	385	.	18.5114	43.5615	38.5854	252	Promoter	22	10188155	10189138	984	1	Glyma.08G131925	Glyma.08G131925.2	117
1861	Gm08	10575484	10575762	279	*	W4_peak_1861	56	.	6.14356	9.08008	5.67425	111	Distal Intergenic	22	10578299	10580771	2473	1	Glyma.08G137300	Glyma.08G137300.1	-2537
1862	Gm08	10579003	10579234	232	*	W4_peak_1862	44	.	6.06878	7.69514	4.42761	120	Promoter	22	10578299	10580771	2473	1	Glyma.08G137300	Glyma.08G137300.1	704
1863	Gm08	10720892	10721113	222	*	W4_peak_1863	85	.	7.49834	12.1964	8.55768	82	Exon (Glyma.08G138901.1/Glyma.08G138901, exon 5 of 5)	22	10718777	10721931	3155	1	Glyma.08G138901	Glyma.08G138901.1	2115
1864	Gm08	10897641	10897883	243	*	W4_peak_1864	81	.	7.91472	11.7925	8.15889	132	Distal Intergenic	22	10900335	10903588	3254	1	Glyma.08G141600	Glyma.08G141600.1	-2452
1865	Gm08	11386680	11386903	224	*	W4_peak_1865	44	.	6.06878	7.69514	4.42761	147	Distal Intergenic	22	11382979	11385343	2365	1	Glyma.08G148200	Glyma.08G148200.1	3701
1866	Gm08	11432698	11432967	270	*	W4_peak_1866	68	.	7.07566	10.3842	6.85844	128	Distal Intergenic	22	11395592	11428977	33386	2	Glyma.08G148300	Glyma.08G148300.5	-3721
1867	Gm08	11463481	11463767	287	*	W4_peak_1867	68	.	7.07566	10.3842	6.85844	117	Distal Intergenic	22	11468466	11469407	942	2	Glyma.08G148700	Glyma.08G148700.2	5640
1868	Gm08	11882199	11882457	259	*	W4_peak_1868	68	.	7.07566	10.3842	6.85844	108	Distal Intergenic	22	11872722	11880443	7722	2	Glyma.08G153100	Glyma.08G153100.2	-1756
1869	Gm08	11973775	11974074	300	*	W4_peak_1869	44	.	6.06878	7.69514	4.42761	184	Promoter	22	11973730	11977114	3385	1	Glyma.08G154300	Glyma.08G154300.1	45
1870	Gm08	12063821	12064054	234	*	W4_peak_1870	67	.	6.62386	10.1966	6.75578	123	Intron (Glyma.08G155000.12/Glyma.08G155000, intron 6 of 7)	22	12075408	12076068	661	2	Glyma.08G155100	Glyma.08G155100.1	12014
1871	Gm08	12454043	12454385	343	*	W4_peak_1871	59	.	5.45657	9.31879	5.90938	159	Promoter	22	12453987	12457977	3991	1	Glyma.08G159500	Glyma.08G159500.1	56
1872	Gm08	12757097	12757380	284	*	W4_peak_1872	122	.	10.2641	16.2313	12.2635	154	Intron (Glyma.08G162300.1/Glyma.08G162300, intron 10 of 49)	22	12731033	12764365	33333	2	Glyma.08G162300	Glyma.08G162300.1	6985
1873	Gm08	13275499	13275737	239	*	W4_peak_1873	29	.	4.58258	5.94877	2.97418	69	Promoter	22	13273493	13274582	1090	2	Glyma.08G167400	Glyma.08G167400.2	-917
1874	Gm08	13607536	13607760	225	*	W4_peak_1874	32	.	5.22972	6.42391	3.29921	96	Exon (Glyma.08G169800.1/Glyma.08G169800, exon 2 of 2)	22	13607177	13609525	2349	2	Glyma.08G169800	Glyma.08G169800.1	1765
1875	Gm08	13660382	13660592	211	*	W4_peak_1875	56	.	6.74003	9.01699	5.62663	97	Promoter	22	13659341	13661021	1681	2	Glyma.08G170400	Glyma.08G170400.3	429
1876	Gm08	13714685	13714969	285	*	W4_peak_1876	44	.	6.23659	7.69514	4.42761	139	Exon (Glyma.08G171500.2/Glyma.08G171500, exon 7 of 8)	22	13713801	13719859	6059	2	Glyma.08G171500	Glyma.08G171500.2	4890
1877	Gm08	13837087	13837297	211	*	W4_peak_1877	32	.	5.22972	6.42391	3.29921	87	Promoter	22	13836697	13842772	6076	1	Glyma.08G173000	Glyma.08G173000.5	390
1878	Gm08	14053924	14054179	256	*	W4_peak_1878	29	.	4.58258	5.94877	2.97418	71	Promoter	22	14048611	14054122	5512	2	Glyma.08G174800	Glyma.08G174800.1	0
1879	Gm08	14169492	14169783	292	*	W4_peak_1879	81	.	7.91472	11.7925	8.15889	168	Promoter	22	14168185	14170654	2470	2	Glyma.08G176300	Glyma.08G176300.3	871
1880	Gm08	14283632	14283842	211	*	W4_peak_1880	22	.	4.72628	5.20988	2.27185	101	Promoter	22	14282998	14283992	995	2	Glyma.08G177200	Glyma.08G177200.1	150
1881	Gm08	14865425	14865711	287	*	W4_peak_1881	44	.	6.06878	7.69514	4.42761	119	Promoter	22	14866102	14868661	2560	1	Glyma.08G184300	Glyma.08G184300.1	-391
1882	Gm08	15091353	15091591	239	*	W4_peak_1882	56	.	6.57222	9.01699	5.62663	113	Distal Intergenic	22	15093352	15096765	3414	1	Glyma.08G187400	Glyma.08G187400.4	-1761
1883	Gm08	15179072	15179334	263	*	W4_peak_1883	47	.	5.78333	7.99793	4.71159	150	Promoter	22	15179805	15185242	5438	1	Glyma.08G188200	Glyma.08G188200.1	-471
1884	Gm08	15389171	15389390	220	*	W4_peak_1884	21	.	4.4625	4.98931	2.19911	132	Distal Intergenic	22	15373076	15380088	7013	2	Glyma.08G190400	Glyma.08G190400.3	-9083
1885	Gm08	15490758	15491166	409	*	W4_peak_1885	297	.	17.48	34.5069	29.7812	192	Distal Intergenic	22	15491537	15493429	1893	2	Glyma.08G191600	Glyma.08G191600.1	2263
1886	Gm08	15646395	15646888	494	*	W4_peak_1886	211	.	12.5076	25.6079	21.1764	319	Promoter	22	15639314	15645720	6407	2	Glyma.08G193300	Glyma.08G193300.2	-675
1887	Gm08	16272801	16273019	219	*	W4_peak_1887	32	.	4.89409	6.42391	3.29921	80	Distal Intergenic	22	16279464	16281813	2350	2	Glyma.08G200400	Glyma.08G200400.1	8794
1888	Gm08	16330412	16330649	238	*	W4_peak_1888	44	.	5.90097	7.69514	4.42761	103	Promoter	22	16329627	16331863	2237	1	Glyma.08G200900	Glyma.08G200900.1	785
1889	Gm08	16579560	16579812	253	*	W4_peak_1889	56	.	6.57222	9.01699	5.62663	106	Distal Intergenic	22	16584161	16587551	3391	1	Glyma.08G203600	Glyma.08G203600.2	-4349
1890	Gm08	16639020	16639230	211	*	W4_peak_1890	32	.	5.56534	6.42391	3.29921	146	Promoter	22	16630991	16639604	8614	2	Glyma.08G204300	Glyma.08G204300.1	374
1891	Gm08	16689510	16689733	224	*	W4_peak_1891	68	.	7.24347	10.3842	6.85844	143	Distal Intergenic	22	16685804	16686721	918	2	Glyma.08G205200	Glyma.08G205200.1	-2789
1892	Gm08	16839868	16840142	275	*	W4_peak_1892	68	.	7.41128	10.3842	6.85844	130	Intron (Glyma.08G207600.1/Glyma.08G207600, intron 5 of 6)	22	16836315	16840721	4407	1	Glyma.08G207600	Glyma.08G207600.3	3553
1893	Gm08	16992290	16992502	213	*	W4_peak_1893	44	.	5.73316	7.69514	4.42761	84	Promoter	22	16989620	16992991	3372	2	Glyma.08G208902	Glyma.08G208902.1	489
1894	Gm08	17099299	17099509	211	*	W4_peak_1894	13	.	4.05503	4.06163	1.33293	109	Promoter	22	17098439	17099722	1284	1	Glyma.08G210700	Glyma.08G210700.1	860
1895	Gm08	17239046	17239256	211	*	W4_peak_1895	32	.	5.22972	6.42391	3.29921	144	Distal Intergenic	22	17241385	17243719	2335	2	Glyma.08G212800	Glyma.08G212800.1	4463
1896	Gm08	17341674	17341894	221	*	W4_peak_1896	44	.	6.06878	7.69514	4.42761	124	Promoter	22	17340693	17351454	10762	1	Glyma.08G214000	Glyma.08G214000.2	981
1897	Gm08	17406502	17406783	282	*	W4_peak_1897	67	.	6.50379	10.1966	6.75578	133	Promoter	22	17406574	17415875	9302	1	Glyma.08G214500	Glyma.08G214500.14	0
1898	Gm08	17433874	17434110	237	*	W4_peak_1898	44	.	6.23659	7.69514	4.42761	142	Distal Intergenic	22	17439819	17442402	2584	1	Glyma.08G214700	Glyma.08G214700.1	-5709
1899	Gm08	17791025	17791299	275	*	W4_peak_1899	209	.	10.5798	25.4237	20.9993	87	Distal Intergenic	22	17799622	17802783	3162	1	Glyma.08G218100	Glyma.08G218100.1	-8323
1900	Gm08	18527758	18527999	242	*	W4_peak_1900	66	.	7.08308	10.0372	6.61392	159	Promoter	22	18525502	18527204	1703	2	Glyma.08G226933	Glyma.08G226933.1	-554
1901	Gm08	18805321	18805604	284	*	W4_peak_1901	81	.	7.91472	11.7925	8.15889	126	Intron (Glyma.08G229400.2/Glyma.08G229400, intron 8 of 19)	22	18793087	18821062	27976	2	Glyma.08G229400	Glyma.08G229400.2	15458
1902	Gm08	18833533	18833743	211	*	W4_peak_1902	68	.	7.24347	10.3842	6.85844	108	Distal Intergenic	22	18826133	18826713	581	2	Glyma.08G229500	Glyma.08G229500.1	-6820
1903	Gm08	18967037	18967291	255	*	W4_peak_1903	44	.	5.90097	7.69514	4.42761	116	Distal Intergenic	22	18970631	18971767	1137	1	Glyma.08G230700	Glyma.08G230700.1	-3340
1904	Gm08	19025553	19025849	297	*	W4_peak_1904	94	.	8.41816	13.2384	9.4994	178	Intron (Glyma.08G231100.1/Glyma.08G231100, intron 3 of 3)	22	19022278	19025579	3302	1	Glyma.08G231100	Glyma.08G231100.1	3275
1905	Gm08	19452883	19453166	284	*	W4_peak_1905	68	.	7.41128	10.3842	6.85844	125	Distal Intergenic	22	19448294	19451764	3471	1	Glyma.08G233500	Glyma.08G233500.1	4589
1906	Gm08	19567824	19568125	302	*	W4_peak_1906	68	.	7.57909	10.3842	6.85844	137	Distal Intergenic	22	19484938	19557420	72483	2	Glyma.08G233702	Glyma.08G233702.1	-10404
1907	Gm08	19599639	19599879	241	*	W4_peak_1907	37	.	5.18295	6.95302	3.79692	78	Distal Intergenic	22	19589577	19589723	147	1	Glyma.08G234001	Glyma.08G234001.1	10062
1908	Gm08	19734748	19735008	261	*	W4_peak_1908	29	.	4.09571	5.86499	2.90438	165	Distal Intergenic	22	19741255	19748142	6888	1	Glyma.08G234600	Glyma.08G234600.1	-6247
1909	Gm08	19814938	19815148	211	*	W4_peak_1909	21	.	4.22235	4.98931	2.19911	76	Distal Intergenic	22	19810305	19811329	1025	2	Glyma.08G235100	Glyma.08G235100.1	-3609
1910	Gm08	19897936	19898407	472	*	W4_peak_1910	421	.	22.6822	47.2962	42.1959	210	Distal Intergenic	22	19891032	19894480	3449	1	Glyma.08G235700	Glyma.08G235700.1	6904
1911	Gm08	19900923	19901193	271	*	W4_peak_1911	94	.	8.41816	13.2384	9.4994	95	Distal Intergenic	22	19891032	19894480	3449	1	Glyma.08G235700	Glyma.08G235700.1	9891
1912	Gm08	19901920	19902499	580	*	W4_peak_1912	354	.	19.2892	40.3377	35.4638	197	Distal Intergenic	22	19891032	19894480	3449	1	Glyma.08G235700	Glyma.08G235700.1	10888
1913	Gm08	20040550	20040800	251	*	W4_peak_1913	94	.	8.58597	13.2384	9.4994	126	Distal Intergenic	22	20045121	20046128	1008	2	Glyma.08G236300	Glyma.08G236300.1	5328
1914	Gm08	20243514	20243767	254	*	W4_peak_1914	75	.	7.4447	11.0915	7.55785	132	Distal Intergenic	22	20232517	20237798	5282	1	Glyma.08G237400	Glyma.08G237400.1	10997
1915	Gm08	20387917	20388236	320	*	W4_peak_1915	68	.	7.24347	10.3842	6.85844	186	Intron (Glyma.08G238200.2/Glyma.08G238200, intron 12 of 25)	22	20405246	20406671	1426	1	Glyma.08G238300	Glyma.08G238300.1	-17010
1916	Gm08	20761792	20762007	216	*	W4_peak_1916	44	.	5.90097	7.69514	4.42761	102	Promoter	22	20756421	20761891	5471	2	Glyma.08G242100	Glyma.08G242100.4	0
1917	Gm08	21084428	21084790	363	*	W4_peak_1917	151	.	11.7744	19.3439	15.1848	162	Distal Intergenic	22	21059858	21063557	3700	2	Glyma.08G244000	Glyma.08G244000.3	-20871
1918	Gm08	21144256	21144603	348	*	W4_peak_1918	122	.	10.0963	16.2313	12.2635	188	Distal Intergenic	22	21168012	21170735	2724	2	Glyma.08G244700	Glyma.08G244700.2	26132
1919	Gm08	21369283	21369500	218	*	W4_peak_1919	32	.	5.56534	6.42391	3.29921	79	Distal Intergenic	22	21374563	21376905	2343	1	Glyma.08G246300	Glyma.08G246300.1	-5063
1920	Gm08	21469926	21470159	234	*	W4_peak_1920	56	.	6.40441	9.01699	5.62663	119	Intron (Glyma.08G247140.1/Glyma.08G247140, intron 1 of 1)	22	21467687	21470331	2645	1	Glyma.08G247140	Glyma.08G247140.1	2239
1921	Gm08	21606665	21607005	341	*	W4_peak_1921	56	.	6.57222	9.01699	5.62663	141	Distal Intergenic	22	21601178	21601649	472	2	Glyma.08G247866	Glyma.08G247866.1	-5016
1922	Gm08	21643047	21643369	323	*	W4_peak_1922	122	.	10.2641	16.2313	12.2635	156	Distal Intergenic	22	21622872	21624461	1590	1	Glyma.08G248000	Glyma.08G248000.1	20175
1923	Gm08	21655517	21655820	304	*	W4_peak_1923	197	.	13.2847	24.2064	19.7958	141	Distal Intergenic	22	21676586	21679786	3201	1	Glyma.08G248400	Glyma.08G248400.2	-20766
1924	Gm08	21755312	21755736	425	*	W4_peak_1924	58	.	4.75284	9.25272	5.84516	202	Distal Intergenic	22	21747501	21750026	2526	2	Glyma.08G248900	Glyma.08G248900.1	-5286
1925	Gm08	21902178	21902397	220	*	W4_peak_1925	44	.	5.90659	7.59381	4.42343	150	Distal Intergenic	22	21909915	21912513	2599	2	Glyma.08G249900	Glyma.08G249900.1	10116
1926	Gm08	21980705	21980923	219	*	W4_peak_1926	67	.	6.74394	10.1966	6.75578	81	Distal Intergenic	22	21964425	21966588	2164	1	Glyma.08G250402	Glyma.08G250402.3	16280
1927	Gm08	21996750	21997014	265	*	W4_peak_1927	56	.	6.90784	9.01699	5.62663	156	Distal Intergenic	22	22002230	22003980	1751	1	Glyma.08G250600	Glyma.08G250600.1	-5216
1928	Gm08	22089452	22089726	275	*	W4_peak_1928	108	.	9.08941	14.7188	10.8621	149	Distal Intergenic	22	22093201	22101986	8786	1	Glyma.08G251400	Glyma.08G251400.3	-3475
1929	Gm08	22431043	22431293	251	*	W4_peak_1929	44	.	4.39261	7.66459	4.42761	116	Intron (Glyma.08G253800.2/Glyma.08G253800, intron 11 of 20)	22	22408257	22435750	27494	1	Glyma.08G253800	Glyma.08G253800.4	22786
1930	Gm08	22476691	22476918	228	*	W4_peak_1930	32	.	5.56534	6.42391	3.29921	147	Distal Intergenic	22	22485330	22489641	4312	1	Glyma.08G254000	Glyma.08G254000.1	-8412
1931	Gm08	22567316	22567575	260	*	W4_peak_1931	56	.	6.74003	9.01699	5.62663	114	Promoter	22	22567586	22570757	3172	1	Glyma.08G254500	Glyma.08G254500.1	-11
1932	Gm08	23090845	23091178	334	*	W4_peak_1932	47	.	5.90341	7.99793	4.71159	203	Distal Intergenic	22	23102314	23102448	135	2	Glyma.08G256500	Glyma.08G256500.1	11270
1933	Gm08	23108966	23109182	217	*	W4_peak_1933	37	.	5.06288	6.95302	3.79692	84	Distal Intergenic	22	23102314	23102448	135	2	Glyma.08G256500	Glyma.08G256500.1	-6518
1934	Gm08	23347713	23347924	212	*	W4_peak_1934	44	.	5.73316	7.69514	4.42761	130	Distal Intergenic	22	23333658	23337071	3414	2	Glyma.08G258100	Glyma.08G258100.1	-10642
1935	Gm08	23361779	23362099	321	*	W4_peak_1935	56	.	6.40441	9.01699	5.62663	141	Promoter	22	23360853	23362701	1849	1	Glyma.08G258300	Glyma.08G258300.1	926
1936	Gm08	23540236	23540563	328	*	W4_peak_1936	182	.	12.7813	22.5617	18.2408	185	Intron (Glyma.08G259700.4/Glyma.08G259700, intron 14 of 14)	22	23544820	23545525	706	1	Glyma.08G259766	Glyma.08G259766.1	-4257
1937	Gm08	23608779	23609128	350	*	W4_peak_1937	32	.	4.89409	6.42391	3.29921	77	Distal Intergenic	22	23615862	23617937	2076	1	Glyma.08G260100	Glyma.08G260100.1	-6734
1938	Gm08	24362430	24362751	322	*	W4_peak_1938	108	.	9.59285	14.7188	10.8621	144	Distal Intergenic	22	24302605	24304666	2062	2	Glyma.08G260800	Glyma.08G260800.2	-57764
1939	Gm08	24569640	24569887	248	*	W4_peak_1939	53	.	6.2668	8.66091	5.36606	105	Distal Intergenic	22	24707405	24708711	1307	1	Glyma.08G261000	Glyma.08G261000.1	-137518
1940	Gm08	24727828	24728106	279	*	W4_peak_1940	148	.	10.9244	18.9222	14.8272	110	Distal Intergenic	22	24707405	24708711	1307	1	Glyma.08G261000	Glyma.08G261000.1	20423
1941	Gm08	24889797	24890138	342	*	W4_peak_1941	151	.	11.4388	19.3439	15.1848	195	Distal Intergenic	22	24707405	24708711	1307	1	Glyma.08G261000	Glyma.08G261000.1	182392
1942	Gm08	25166506	25166818	313	*	W4_peak_1942	122	.	10.0963	16.2313	12.2635	160	Distal Intergenic	22	25181145	25186571	5427	2	Glyma.08G261200	Glyma.08G261200.2	19753
1943	Gm08	25572251	25572546	296	*	W4_peak_1943	94	.	8.58597	13.2384	9.4994	151	Distal Intergenic	22	25796083	25796422	340	1	Glyma.08G261450	Glyma.08G261450.1	-223537
1944	Gm08	25706440	25706761	322	*	W4_peak_1944	114	.	9.43606	15.3529	11.4716	145	Distal Intergenic	22	25796083	25796422	340	1	Glyma.08G261450	Glyma.08G261450.1	-89322
1945	Gm08	25894218	25894570	353	*	W4_peak_1945	184	.	11.667	22.8283	18.4953	155	Distal Intergenic	22	25796479	25798111	1633	1	Glyma.08G261500	Glyma.08G261500.4	97739
1946	Gm08	26774908	26775182	275	*	W4_peak_1946	51	.	5.29646	8.41215	5.12114	139	Distal Intergenic	22	26750237	26751694	1458	2	Glyma.08G261900	Glyma.08G261900.1	-23214
1947	Gm08	26785030	26785797	768	*	W4_peak_1947	68	.	7.41128	10.3842	6.85844	75	Distal Intergenic	22	26750237	26751694	1458	2	Glyma.08G261900	Glyma.08G261900.1	-33336
1948	Gm08	26786248	26786821	574	*	W4_peak_1948	22	.	4.72628	5.20988	2.27185	281	Distal Intergenic	22	26750237	26751694	1458	2	Glyma.08G261900	Glyma.08G261900.1	-34554
1949	Gm08	26789194	26789449	256	*	W4_peak_1949	75	.	7.83777	11.053	7.52169	122	Distal Intergenic	22	26750237	26751694	1458	2	Glyma.08G261900	Glyma.08G261900.1	-37500
1950	Gm08	27225453	27225670	218	*	W4_peak_1950	44	.	5.90097	7.69514	4.42761	129	Distal Intergenic	22	27299335	27300544	1210	2	Glyma.08G262200	Glyma.08G262200.1	74874
1951	Gm08	27384256	27384549	294	*	W4_peak_1951	94	.	8.41816	13.2384	9.4994	167	Distal Intergenic	22	27307622	27309513	1892	2	Glyma.08G262400	Glyma.08G262400.1	-74743
1952	Gm08	27398727	27399040	314	*	W4_peak_1952	107	.	9.01363	14.5683	10.7952	158	Distal Intergenic	22	27307622	27309513	1892	2	Glyma.08G262400	Glyma.08G262400.1	-89214
1953	Gm08	27462727	27463010	284	*	W4_peak_1953	94	.	8.41816	13.2384	9.4994	169	Distal Intergenic	22	27307622	27309513	1892	2	Glyma.08G262400	Glyma.08G262400.1	-153214
1954	Gm08	27599520	27599855	336	*	W4_peak_1954	166	.	12.2778	20.9405	16.695	182	Distal Intergenic	22	27307622	27309513	1892	2	Glyma.08G262400	Glyma.08G262400.1	-290007
1955	Gm08	27869550	27869959	410	*	W4_peak_1955	253	.	14.0686	29.9032	25.3195	204	Distal Intergenic	22	27897724	27902052	4329	1	Glyma.08G262600	Glyma.08G262600.5	-27765
1956	Gm08	27952139	27952524	386	*	W4_peak_1956	315	.	18.3191	36.2876	31.5152	171	Distal Intergenic	22	27903881	27909181	5301	2	Glyma.08G262800	Glyma.08G262800.1	-42958
1957	Gm08	28073830	28074040	211	*	W4_peak_1957	56	.	6.40441	9.01699	5.62663	113	Distal Intergenic	22	28199666	28210252	10587	1	Glyma.08G262900	Glyma.08G262900.2	-125626
1958	Gm08	28151867	28152213	347	*	W4_peak_1958	182	.	13.1169	22.5617	18.2408	183	Distal Intergenic	22	28199666	28210252	10587	1	Glyma.08G262900	Glyma.08G262900.2	-47453
1959	Gm08	28537094	28537418	325	*	W4_peak_1959	94	.	8.75378	13.2384	9.4994	160	Distal Intergenic	22	28442544	28451472	8929	1	Glyma.08G263100	Glyma.08G263100.1	94550
1960	Gm08	28701067	28701279	213	*	W4_peak_1960	21	.	4.38812	4.88641	2.1114	101	Distal Intergenic	22	28656144	28658876	2733	1	Glyma.08G263500	Glyma.08G263500.1	44923
1961	Gm08	28891351	28891642	292	*	W4_peak_1961	81	.	8.25034	11.7925	8.15889	166	Distal Intergenic	22	28871767	28875131	3365	2	Glyma.08G263800	Glyma.08G263800.1	-16220
1962	Gm08	28918753	28919033	281	*	W4_peak_1962	88	.	7.58447	12.5229	8.86731	118	Distal Intergenic	22	28871767	28875131	3365	2	Glyma.08G263800	Glyma.08G263800.1	-43622
1963	Gm08	28964965	28965260	296	*	W4_peak_1963	160	.	11.0913	20.208	16.0279	147	Distal Intergenic	22	29032943	29048892	15950	2	Glyma.08G264002	Glyma.08G264002.1	83632
1964	Gm08	29036101	29036423	323	*	W4_peak_1964	94	.	8.41816	13.2384	9.4994	165	Intron (Glyma.08G264002.1/Glyma.08G264002, intron 4 of 4)	22	29032943	29048892	15950	2	Glyma.08G264002	Glyma.08G264002.1	12469
1965	Gm08	29268351	29268581	231	*	W4_peak_1965	32	.	5.22972	6.42391	3.29921	66	Distal Intergenic	22	29270048	29270515	468	2	Glyma.08G264300	Glyma.08G264300.1	1934
1966	Gm08	29304106	29304316	211	*	W4_peak_1966	44	.	5.90659	7.59381	4.42343	107	Distal Intergenic	22	29270093	29294745	24653	2	Glyma.08G264402	Glyma.08G264402.1	-9361
1967	Gm08	29956242	29956542	301	*	W4_peak_1967	67	.	6.62386	10.1966	6.75578	188	Distal Intergenic	22	30090582	30097584	7003	1	Glyma.08G264800	Glyma.08G264800.1	-134040
1968	Gm08	30195541	30195760	220	*	W4_peak_1968	37	.	5.18295	6.95302	3.79692	87	Distal Intergenic	22	30127554	30185381	57828	2	Glyma.08G264900	Glyma.08G264900.2	-10160
1969	Gm08	30320824	30321149	326	*	W4_peak_1969	151	.	11.4388	19.3439	15.1848	177	Distal Intergenic	22	30127554	30185381	57828	2	Glyma.08G264900	Glyma.08G264900.2	-135443
1970	Gm08	30587520	30587743	224	*	W4_peak_1970	22	.	4.39066	5.20988	2.27185	53	Distal Intergenic	22	30540655	30544417	3763	1	Glyma.08G265200	Glyma.08G265200.4	46865
1971	Gm08	30601857	30602219	363	*	W4_peak_1971	230	.	15.2985	27.5615	23.0325	193	Distal Intergenic	22	30540655	30544417	3763	1	Glyma.08G265200	Glyma.08G265200.4	61202
1972	Gm08	30625774	30626007	234	*	W4_peak_1972	108	.	9.42503	14.7188	10.8621	110	Distal Intergenic	22	30540655	30544417	3763	1	Glyma.08G265200	Glyma.08G265200.4	85119
1973	Gm08	30658224	30658457	234	*	W4_peak_1973	42	.	6.09548	7.45061	4.28755	101	Distal Intergenic	22	30540655	30544417	3763	1	Glyma.08G265200	Glyma.08G265200.4	117569
1974	Gm08	30727080	30727307	228	*	W4_peak_1974	32	.	5.39753	6.42391	3.29921	77	Distal Intergenic	22	30540655	30544417	3763	1	Glyma.08G265200	Glyma.08G265200.4	186425
1975	Gm08	30845238	30845494	257	*	W4_peak_1975	56	.	6.40441	9.01699	5.62663	115	Distal Intergenic	22	30916136	30937328	21193	1	Glyma.08G265300	Glyma.08G265300.7	-70642
1976	Gm08	30916543	30916815	273	*	W4_peak_1976	44	.	5.90097	7.69514	4.42761	140	Promoter	22	30916179	30937222	21044	1	Glyma.08G265300	Glyma.08G265300.8	364
1977	Gm08	30986962	30987271	310	*	W4_peak_1977	168	.	11.642	21.1194	16.8684	131	Distal Intergenic	22	30951336	30956829	5494	2	Glyma.08G265400	Glyma.08G265400.2	-30133
1978	Gm08	31323133	31323463	331	*	W4_peak_1978	122	.	10.4319	16.2313	12.2635	187	Distal Intergenic	22	31290467	31298406	7940	1	Glyma.08G265600	Glyma.08G265600.1	32666
1979	Gm08	31356889	31357196	308	*	W4_peak_1979	56	.	6.90784	9.01699	5.62663	152	Distal Intergenic	22	31290467	31298406	7940	1	Glyma.08G265600	Glyma.08G265600.1	66422
1980	Gm08	31400736	31400946	211	*	W4_peak_1980	23	.	4.73009	5.33206	2.38215	164	Distal Intergenic	22	31476800	31478649	1850	2	Glyma.08G265700	Glyma.08G265700.1	77703
1981	Gm08	31443985	31444280	296	*	W4_peak_1981	94	.	8.58597	13.2384	9.4994	129	Distal Intergenic	22	31476800	31478649	1850	2	Glyma.08G265700	Glyma.08G265700.1	34369
1982	Gm08	31776564	31777006	443	*	W4_peak_1982	22	.	4.72628	5.20988	2.27185	354	Intron (Glyma.08G265967.1/Glyma.08G265967, intron 11 of 12)	22	31756809	31779428	22620	1	Glyma.08G265967	Glyma.08G265967.2	19755
1983	Gm08	31937723	31938030	308	*	W4_peak_1983	149	.	10.5609	19.0327	14.9371	133	Distal Intergenic	22	31859107	31866316	7210	1	Glyma.08G266100	Glyma.08G266100.2	78616
1984	Gm08	32227934	32228291	358	*	W4_peak_1984	122	.	9.38561	16.2172	12.2635	185	Distal Intergenic	22	31859107	31866316	7210	1	Glyma.08G266100	Glyma.08G266100.2	368827
1985	Gm08	32782253	32782677	425	*	W4_peak_1985	32	.	5.22972	6.42391	3.29921	79	Distal Intergenic	22	32767653	32779437	11785	1	Glyma.08G266700	Glyma.08G266700.7	14600
1986	Gm08	32825093	32825357	265	*	W4_peak_1986	68	.	7.07566	10.3842	6.85844	122	Distal Intergenic	22	32805546	32822101	16556	2	Glyma.08G267000	Glyma.08G267000.1	-2992
1987	Gm08	32837120	32837330	211	*	W4_peak_1987	32	.	5.22972	6.42391	3.29921	88	Distal Intergenic	22	32829763	32831528	1766	1	Glyma.08G267151	Glyma.08G267151.2	7357
1988	Gm08	32849123	32849406	284	*	W4_peak_1988	13	.	3.9822	4.07966	1.33293	155	Distal Intergenic	22	32829763	32831528	1766	1	Glyma.08G267151	Glyma.08G267151.2	19360
1989	Gm08	33319413	33319813	401	*	W4_peak_1989	147	.	10.3099	18.8325	14.7398	223	Distal Intergenic	22	33407665	33416313	8649	1	Glyma.08G267700	Glyma.08G267700.1	-87852
1990	Gm08	33461400	33461765	366	*	W4_peak_1990	108	.	9.25722	14.7188	10.8621	186	Distal Intergenic	22	33407665	33416313	8649	1	Glyma.08G267700	Glyma.08G267700.1	53735
1991	Gm08	33533188	33533403	216	*	W4_peak_1991	44	.	5.73316	7.69514	4.42761	97	Intron (Glyma.08G267800.2/Glyma.08G267800, intron 3 of 4)	22	33526084	33536746	10663	2	Glyma.08G267800	Glyma.08G267800.2	3343
1992	Gm08	33699647	33699874	228	*	W4_peak_1992	56	.	6.57222	9.01699	5.62663	109	Distal Intergenic	22	33657917	33658813	897	1	Glyma.08G268000	Glyma.08G268000.2	41730
1993	Gm08	33881978	33882338	361	*	W4_peak_1993	110	.	8.9053	14.9606	11.0891	172	Distal Intergenic	22	33908531	33910183	1653	2	Glyma.08G268400	Glyma.08G268400.1	27845
1994	Gm08	34234820	34235031	212	*	W4_peak_1994	32	.	5.06191	6.42391	3.29921	92	Distal Intergenic	22	34226751	34233776	7026	1	Glyma.08G269800	Glyma.08G269800.1	8069
1995	Gm08	34270538	34270825	288	*	W4_peak_1995	81	.	8.08253	11.7925	8.15889	142	Distal Intergenic	22	34279875	34281181	1307	1	Glyma.08G270000	Glyma.08G270000.1	-9050
1996	Gm08	34399772	34400033	262	*	W4_peak_1996	37	.	5.18295	6.95302	3.79692	114	Distal Intergenic	22	34378574	34398857	20284	1	Glyma.08G270300	Glyma.08G270300.1	21198
1997	Gm08	34491351	34491605	255	*	W4_peak_1997	76	.	6.25707	11.2084	7.67273	85	Distal Intergenic	22	34497816	34501515	3700	1	Glyma.08G270400	Glyma.08G270400.2	-6211
1998	Gm08	34521721	34522062	342	*	W4_peak_1998	166	.	11.9422	20.9405	16.695	179	Distal Intergenic	22	34527706	34539398	11693	1	Glyma.08G270600	Glyma.08G270600.1	-5644
1999	Gm08	34593705	34593943	239	*	W4_peak_1999	81	.	7.91472	11.7925	8.15889	140	Distal Intergenic	22	34626912	34627841	930	1	Glyma.08G270800	Glyma.08G270800.1	-32969
[truncated: 3,125 more rows]

## Sheet: AmpDAP GmWRKY2
	seqnames	start	end	width	strand	V4	V5	V6	V7	V8	V9	V10	annotation	geneChr	geneStart	geneEnd	geneLength	geneStrand	geneId	transcriptId	distanceToTSS
1	Gm01	12111	12853	743	*	W6_peak_1	150	.	10.9206	17.7737	15.0793	589	Distal Intergenic	1	27344	28430	1087	2	Glyma.01G000100	Glyma.01G000100.1	15577
2	Gm01	46339	46637	299	*	W6_peak_2	228	.	14.0236	25.8734	22.8248	170	Distal Intergenic	1	52485	52601	117	2	Glyma.01G000137	Glyma.01G000137.1	5964
3	Gm01	48621	48951	331	*	W6_peak_3	267	.	14.3445	29.9032	26.7029	165	Distal Intergenic	1	52485	52601	117	2	Glyma.01G000137	Glyma.01G000137.1	3650
4	Gm01	54195	54762	568	*	W6_peak_4	196	.	12.7459	22.5617	19.6645	146	Promoter	1	54356	55224	869	2	Glyma.01G000174	Glyma.01G000174.1	462
5	Gm01	60036	60367	332	*	W6_peak_5	277	.	16.214	30.9972	27.7357	163	Promoter	1	59057	60641	1585	2	Glyma.01G000248	Glyma.01G000248.1	274
6	Gm01	84117	84398	282	*	W6_peak_6	108	.	7.819	13.328	10.8626	158	Distal Intergenic	1	72973	77727	4755	2	Glyma.01G000322	Glyma.01G000322.1	-6390
7	Gm01	84866	85216	351	*	W6_peak_7	271	.	10.1625	30.3457	27.1428	176	Distal Intergenic	1	72973	77727	4755	2	Glyma.01G000322	Glyma.01G000322.1	-7139
8	Gm01	86635	86953	319	*	W6_peak_8	223	.	13.3961	25.3782	22.3945	168	Distal Intergenic	1	94139	94619	481	2	Glyma.01G000359	Glyma.01G000359.1	7666
9	Gm01	93022	93273	252	*	W6_peak_9	93	.	8.00007	11.7925	9.3903	107	Distal Intergenic	1	94139	94619	481	2	Glyma.01G000359	Glyma.01G000359.1	1346
10	Gm01	101771	102008	238	*	W6_peak_10	80	.	7.08741	10.3842	8.05633	76	Distal Intergenic	1	94620	100041	5422	2	Glyma.01G000400	Glyma.01G000400.1	-1730
11	Gm01	126985	127212	228	*	W6_peak_11	58	.	5.59372	7.99793	5.82896	90	Intron (Glyma.01G000600.1/Glyma.01G000600, intron 2 of 4)	1	120175	132004	11830	1	Glyma.01G000600	Glyma.01G000600.2	6810
12	Gm01	130205	130508	304	*	W6_peak_12	212	.	13.6586	24.2064	21.2323	150	Intron (Glyma.01G000600.1/Glyma.01G000600, intron 3 of 4)	1	120175	132004	11830	1	Glyma.01G000600	Glyma.01G000600.2	10030
13	Gm01	153632	153983	352	*	W6_peak_13	367	.	19.4878	40.3377	36.7155	176	Intron (Glyma.01G000900.2/Glyma.01G000900, intron 4 of 26)	1	147523	197485	49963	1	Glyma.01G000900	Glyma.01G000900.2	6109
14	Gm01	162654	163024	371	*	W6_peak_14	196	.	13.111	22.5617	19.6645	162	Intron (Glyma.01G000900.2/Glyma.01G000900, intron 7 of 26)	1	147523	197485	49963	1	Glyma.01G000900	Glyma.01G000900.2	15131
15	Gm01	237310	237588	279	*	W6_peak_15	55	.	5.99222	7.69514	5.54033	175	Exon (Glyma.01G001300.1/Glyma.01G001300, exon 9 of 18)	1	231426	241491	10066	2	Glyma.01G001300	Glyma.01G001300.5	3903
16	Gm01	248929	249183	255	*	W6_peak_16	55	.	6.05105	7.59381	5.50066	132	Distal Intergenic	1	250896	251123	228	1	Glyma.01G001450	Glyma.01G001450.1	-1713
17	Gm01	277566	277843	278	*	W6_peak_17	136	.	10.1905	16.2313	13.6113	142	Exon (Glyma.01G001700.1/Glyma.01G001700, exon 5 of 5)	1	279279	282554	3276	1	Glyma.01G001800	Glyma.01G001800.1	-1436
18	Gm01	362584	362836	253	*	W6_peak_18	136	.	9.25075	16.2172	13.6113	132	Distal Intergenic	1	366379	368159	1781	2	Glyma.01G003000	Glyma.01G003000.1	5323
19	Gm01	378342	378654	313	*	W6_peak_19	181	.	12.0158	20.9405	18.102	176	Promoter	1	375666	378931	3266	2	Glyma.01G003200	Glyma.01G003200.1	277
20	Gm01	427199	427434	236	*	W6_peak_20	80	.	7.08741	10.3842	8.05633	154	Downstream (<=300bp)	1	428438	430719	2282	1	Glyma.01G004200	Glyma.01G004200.5	-1004
21	Gm01	450797	451025	229	*	W6_peak_21	67	.	6.53981	9.01699	6.77833	102	Promoter	1	450301	455884	5584	1	Glyma.01G004800	Glyma.01G004800.5	496
22	Gm01	456077	456287	211	*	W6_peak_22	55	.	5.99222	7.69514	5.54033	109	Downstream (<=300bp)	1	450301	455884	5584	1	Glyma.01G004800	Glyma.01G004800.5	5776
23	Gm01	491226	491480	255	*	W6_peak_23	80	.	7.26994	10.3842	8.05633	134	Distal Intergenic	1	508401	511256	2856	1	Glyma.01G005100	Glyma.01G005100.1	-16921
24	Gm01	492769	493115	347	*	W6_peak_24	321	.	15.0814	35.5213	32.1134	163	Distal Intergenic	1	508401	511256	2856	1	Glyma.01G005100	Glyma.01G005100.1	-15286
25	Gm01	531587	531864	278	*	W6_peak_25	150	.	10.7381	17.7737	15.0793	149	Promoter	1	526859	531982	5124	2	Glyma.01G005400	Glyma.01G005400.1	118
26	Gm01	614271	614581	311	*	W6_peak_26	212	.	13.476	24.2064	21.2323	132	Exon (Glyma.01G006400.1/Glyma.01G006400, exon 15 of 17)	1	616962	644775	27814	1	Glyma.01G006500	Glyma.01G006500.8	-2381
27	Gm01	725808	726183	376	*	W6_peak_27	136	.	9.8254	16.2313	13.6113	181	Distal Intergenic	1	734914	740610	5697	1	Glyma.01G007200	Glyma.01G007200.3	-8731
28	Gm01	732970	733222	253	*	W6_peak_28	93	.	8.36514	11.7925	9.3903	141	Distal Intergenic	1	734914	740610	5697	1	Glyma.01G007200	Glyma.01G007200.3	-1692
29	Gm01	755348	755582	235	*	W6_peak_29	68	.	6.11616	9.08008	6.83262	101	Promoter	1	751524	755441	3918	2	Glyma.01G007500	Glyma.01G007500.1	0
30	Gm01	756899	757167	269	*	W6_peak_30	165	.	11.4682	19.3439	16.577	103	Promoter	1	757174	761721	4548	1	Glyma.01G007600	Glyma.01G007600.1	-7
31	Gm01	783751	784091	341	*	W6_peak_31	311	.	17.4918	34.5069	31.1083	176	Exon (Glyma.01G007900.1/Glyma.01G007900, exon 13 of 14)	1	784683	788285	3603	2	Glyma.01G008000	Glyma.01G008000.3	4194
32	Gm01	796441	796774	334	*	W6_peak_32	328	.	18.4044	36.2876	32.8152	164	Distal Intergenic	1	791885	795825	3941	1	Glyma.01G008100	Glyma.01G008100.1	4556
33	Gm01	836196	836410	215	*	W6_peak_33	39	.	4.94068	5.94877	3.9567	142	Promoter	1	831885	837246	5362	2	Glyma.01G008500	Glyma.01G008500.1	836
34	Gm01	889021	889335	315	*	W6_peak_34	196	.	12.9284	22.5617	19.6645	136	Promoter	1	887314	888339	1026	2	Glyma.01G009000	Glyma.01G009000.1	-682
35	Gm01	924275	924539	265	*	W6_peak_35	121	.	9.09527	14.7188	12.1798	168	Distal Intergenic	1	924822	930891	6070	2	Glyma.01G009400	Glyma.01G009400.2	6352
36	Gm01	929556	929777	222	*	W6_peak_36	93	.	7.81754	11.7925	9.3903	116	Intron (Glyma.01G009400.2/Glyma.01G009400, intron 2 of 6)	1	924822	930891	6070	2	Glyma.01G009400	Glyma.01G009400.2	1114
37	Gm01	942346	942782	437	*	W6_peak_37	136	.	10.1905	16.2313	13.6113	179	Exon (Glyma.01G009600.1/Glyma.01G009600, exon 6 of 6)	1	942305	945387	3083	2	Glyma.01G009600	Glyma.01G009600.1	2605
38	Gm01	1004445	1004715	271	*	W6_peak_38	121	.	9.64286	14.7188	12.1798	131	Distal Intergenic	1	997801	1002183	4383	2	Glyma.01G010200	Glyma.01G010200.1	-2262
39	Gm01	1086724	1086962	239	*	W6_peak_39	48	.	5.33251	6.95302	4.86979	73	Distal Intergenic	1	1089210	1092100	2891	1	Glyma.01G011300	Glyma.01G011300.1	-2248
40	Gm01	1114827	1115072	246	*	W6_peak_40	93	.	7.81754	11.7925	9.3903	95	Distal Intergenic	1	1096165	1100114	3950	2	Glyma.01G011500	Glyma.01G011500.1	-14713
41	Gm01	1118719	1118998	280	*	W6_peak_41	121	.	9.09527	14.7188	12.1798	133	Distal Intergenic	1	1126603	1131287	4685	2	Glyma.01G011600	Glyma.01G011600.1	12289
42	Gm01	1125188	1125549	362	*	W6_peak_42	380	.	20.4123	41.7256	38.0375	169	Distal Intergenic	1	1126603	1131287	4685	2	Glyma.01G011600	Glyma.01G011600.1	5738
43	Gm01	1239046	1239317	272	*	W6_peak_43	148	.	9.77319	17.4972	14.8558	130	Promoter	1	1236292	1239893	3602	2	Glyma.01G013100	Glyma.01G013100.1	576
44	Gm01	1239525	1239756	232	*	W6_peak_44	80	.	7.08741	10.3842	8.05633	118	Promoter	1	1236292	1239893	3602	2	Glyma.01G013100	Glyma.01G013100.1	137
45	Gm01	1274414	1274688	275	*	W6_peak_45	93	.	8.18261	11.7925	9.3903	120	Intron (Glyma.01G013300.1/Glyma.01G013300, intron 5 of 9)	1	1270379	1277451	7073	1	Glyma.01G013300	Glyma.01G013300.1	4035
46	Gm01	1292865	1293138	274	*	W6_peak_46	121	.	9.2778	14.7188	12.1798	152	Intron (Glyma.01G013500.1/Glyma.01G013500, intron 2 of 8)	1	1286499	1295338	8840	2	Glyma.01G013500	Glyma.01G013500.1	2200
47	Gm01	1312569	1312801	233	*	W6_peak_47	136	.	9.8254	16.2313	13.6113	105	Intron (Glyma.01G013600.1/Glyma.01G013600, intron 4 of 13)	1	1304529	1314798	10270	2	Glyma.01G013600	Glyma.01G013600.1	1997
48	Gm01	1330944	1331268	325	*	W6_peak_48	181	.	12.5634	20.9405	18.102	154	Promoter	1	1330260	1333719	3460	1	Glyma.01G013900	Glyma.01G013900.1	684
49	Gm01	1374448	1374884	437	*	W6_peak_49	136	.	10.0079	16.2313	13.6113	316	Intron (Glyma.01G014200.1/Glyma.01G014200, intron 13 of 13)	1	1374283	1384306	10024	2	Glyma.01G014200	Glyma.01G014200.1	9422
50	Gm01	1416818	1417061	244	*	W6_peak_50	77	.	6.85085	10.0372	7.77788	94	Distal Intergenic	1	1406854	1413611	6758	1	Glyma.01G014600	Glyma.01G014600.4	9964
51	Gm01	1431109	1431389	281	*	W6_peak_51	89	.	7.29163	11.3449	8.9971	119	Promoter	1	1431265	1436674	5410	1	Glyma.01G014700	Glyma.01G014700.4	0
52	Gm01	1491011	1491287	277	*	W6_peak_52	121	.	9.09527	14.7188	12.1798	136	Exon (Glyma.01G015000.1/Glyma.01G015000, exon 1 of 6)	1	1487771	1493992	6222	2	Glyma.01G015000	Glyma.01G015000.2	2705
53	Gm01	1504648	1504991	344	*	W6_peak_53	294	.	16.9442	32.7432	29.4232	170	Exon (Glyma.01G015200.3/Glyma.01G015200, exon 2 of 3)	1	1503237	1508360	5124	2	Glyma.01G015200	Glyma.01G015200.3	3369
54	Gm01	1517555	1517790	236	*	W6_peak_54	48	.	5.33251	6.95302	4.86979	106	Distal Intergenic	1	1518823	1522162	3340	2	Glyma.01G015500	Glyma.01G015500.1	4372
55	Gm01	1522675	1522945	271	*	W6_peak_55	114	.	9.09031	13.977	11.4941	145	Promoter	1	1518823	1522162	3340	2	Glyma.01G015500	Glyma.01G015500.1	-513
56	Gm01	1597838	1598130	293	*	W6_peak_56	79	.	6.7692	10.1966	7.92582	142	Intron (Glyma.01G016600.1/Glyma.01G016600, intron 4 of 4)	1	1595251	1597882	2632	1	Glyma.01G016600	Glyma.01G016600.1	2587
57	Gm01	1608420	1608729	310	*	W6_peak_57	181	.	12.1983	20.9405	18.102	158	Distal Intergenic	1	1611539	1614649	3111	1	Glyma.01G016800	Glyma.01G016800.3	-2810
58	Gm01	1639179	1639579	401	*	W6_peak_58	562	.	27.7136	60.7447	56.2356	209	Exon (Glyma.01G017100.1/Glyma.01G017100, exon 4 of 5)	1	1636377	1639710	3334	1	Glyma.01G017100	Glyma.01G017100.1	2802
59	Gm01	1662921	1663221	301	*	W6_peak_59	181	.	12.5634	20.9405	18.102	158	Distal Intergenic	1	1656041	1659468	3428	2	Glyma.01G017400	Glyma.01G017400.1	-3453
60	Gm01	1688089	1688339	251	*	W6_peak_60	93	.	7.81754	11.7925	9.3903	110	Distal Intergenic	1	1691320	1694255	2936	2	Glyma.01G017700	Glyma.01G017700.1	5916
61	Gm01	1692621	1692990	370	*	W6_peak_61	244	.	15.1188	27.5615	24.4426	173	Exon (Glyma.01G017700.1/Glyma.01G017700, exon 4 of 4)	1	1691320	1694255	2936	2	Glyma.01G017700	Glyma.01G017700.1	1265
62	Gm01	1703504	1703817	314	*	W6_peak_62	228	.	14.3887	25.8734	22.8248	147	Distal Intergenic	1	1691320	1694255	2936	2	Glyma.01G017700	Glyma.01G017700.1	-9249
63	Gm01	1712955	1713224	270	*	W6_peak_63	166	.	10.8301	19.4497	16.6822	138	Distal Intergenic	1	1724607	1725792	1186	1	Glyma.01G017800	Glyma.01G017800.2	-11383
64	Gm01	1741817	1742103	287	*	W6_peak_64	136	.	10.373	16.2313	13.6113	120	Distal Intergenic	1	1738569	1739967	1399	2	Glyma.01G018000	Glyma.01G018000.1	-1850
65	Gm01	1775581	1775806	226	*	W6_peak_65	55	.	5.99222	7.69514	5.54033	125	Promoter	1	1775135	1778052	2918	1	Glyma.01G018400	Glyma.01G018400.1	446
66	Gm01	1776998	1777241	244	*	W6_peak_66	80	.	7.45248	10.3842	8.05633	134	Exon (Glyma.01G018400.1/Glyma.01G018400, exon 1 of 1)	1	1775135	1778052	2918	1	Glyma.01G018400	Glyma.01G018400.1	1863
67	Gm01	1792458	1792980	523	*	W6_peak_67	55	.	6.17475	7.69514	5.54033	409	Promoter	1	1792421	1794443	2023	1	Glyma.01G018700	Glyma.01G018700.1	37
68	Gm01	1935150	1935466	317	*	W6_peak_68	311	.	18.0394	34.5069	31.1083	159	Exon (Glyma.01G019600.1/Glyma.01G019600, exon 2 of 2)	1	1933006	1935512	2507	1	Glyma.01G019600	Glyma.01G019600.1	2144
69	Gm01	2007656	2007898	243	*	W6_peak_69	93	.	8.00007	11.7925	9.3903	139	Promoter	1	2007675	2015982	8308	1	Glyma.01G020100	Glyma.01G020100.2	0
70	Gm01	2015839	2016060	222	*	W6_peak_70	39	.	4.81007	5.94877	3.9567	57	Intron (Glyma.01G020100.1/Glyma.01G020100, intron 16 of 16)	1	2017558	2018441	884	2	Glyma.01G020200	Glyma.01G020200.1	2381
71	Gm01	2109831	2110439	609	*	W6_peak_71	415	.	21.8725	45.4254	41.5951	392	Distal Intergenic	1	2111577	2116367	4791	2	Glyma.01G020900	Glyma.01G020900.1	5928
72	Gm01	2110697	2110927	231	*	W6_peak_72	80	.	7.08741	10.3842	8.05633	129	Distal Intergenic	1	2111577	2116367	4791	2	Glyma.01G020900	Glyma.01G020900.1	5440
73	Gm01	2112086	2112349	264	*	W6_peak_73	80	.	7.26994	10.3842	8.05633	134	Exon (Glyma.01G020900.1/Glyma.01G020900, exon 5 of 5)	1	2111577	2116367	4791	2	Glyma.01G020900	Glyma.01G020900.1	4018
74	Gm01	2134071	2134305	235	*	W6_peak_74	130	.	8.41843	15.6084	13.0504	125	Distal Intergenic	1	2129328	2132211	2884	1	Glyma.01G021000	Glyma.01G021000.1	4743
75	Gm01	2139841	2140116	276	*	W6_peak_75	150	.	10.7381	17.7737	15.0793	139	Distal Intergenic	1	2146951	2148798	1848	1	Glyma.01G021100	Glyma.01G021100.1	-6835
76	Gm01	2219831	2220052	222	*	W6_peak_76	67	.	6.72235	9.01699	6.77833	131	Distal Intergenic	1	2221978	2224873	2896	1	Glyma.01G022300	Glyma.01G022300.1	-1926
77	Gm01	2238637	2238892	256	*	W6_peak_77	93	.	7.81754	11.7925	9.3903	131	Distal Intergenic	1	2244684	2250096	5413	1	Glyma.01G022400	Glyma.01G022400.1	-5792
78	Gm01	2243642	2243964	323	*	W6_peak_78	165	.	11.8333	19.3439	16.577	159	Promoter	1	2244684	2250096	5413	1	Glyma.01G022400	Glyma.01G022400.1	-720
79	Gm01	2247617	2247977	361	*	W6_peak_79	228	.	14.5712	25.8734	22.8248	180	Intron (Glyma.01G022400.1/Glyma.01G022400, intron 2 of 8)	1	2244684	2250096	5413	1	Glyma.01G022400	Glyma.01G022400.1	2933
80	Gm01	2257161	2257430	270	*	W6_peak_80	136	.	10.0079	16.2313	13.6113	157	Exon (Glyma.01G022500.1/Glyma.01G022500, exon 4 of 9)	1	2255039	2260175	5137	2	Glyma.01G022500	Glyma.01G022500.1	2745
81	Gm01	2272176	2272405	230	*	W6_peak_81	87	.	7.42661	11.053	8.72128	124	Distal Intergenic	1	2255039	2260175	5137	2	Glyma.01G022500	Glyma.01G022500.1	-12001
82	Gm01	2304762	2305140	379	*	W6_peak_82	239	.	13.2996	27.0236	23.9608	184	Promoter	1	2305728	2312326	6599	1	Glyma.01G022800	Glyma.01G022800.1	-588
83	Gm01	2305297	2305682	386	*	W6_peak_83	89	.	7.29163	11.3449	8.9971	215	Promoter	1	2305728	2312326	6599	1	Glyma.01G022800	Glyma.01G022800.1	-46
84	Gm01	2342442	2342722	281	*	W6_peak_84	79	.	6.7692	10.1966	7.92582	144	Intron (Glyma.01G023200.2/Glyma.01G023200, intron 2 of 13)	1	2340678	2348089	7412	1	Glyma.01G023200	Glyma.01G023200.1	1764
85	Gm01	2416597	2416835	239	*	W6_peak_85	93	.	8.00007	11.7925	9.3903	119	Intron (Glyma.01G023700.1/Glyma.01G023700, intron 8 of 18)	1	2413917	2423149	9233	1	Glyma.01G023700	Glyma.01G023700.1	2680
86	Gm01	2427785	2428024	240	*	W6_peak_86	58	.	5.85494	7.99793	5.82896	110	Distal Intergenic	1	2435118	2437044	1927	1	Glyma.01G023767	Glyma.01G023767.1	-7094
87	Gm01	2462286	2462582	297	*	W6_peak_87	101	.	7.81406	12.5229	10.1046	150	Distal Intergenic	1	2464655	2466503	1849	1	Glyma.01G024000	Glyma.01G024000.1	-2073
88	Gm01	2463225	2463460	236	*	W6_peak_88	48	.	5.2019	6.95302	4.86979	98	Distal Intergenic	1	2464655	2466503	1849	1	Glyma.01G024000	Glyma.01G024000.1	-1195
89	Gm01	2476831	2477333	503	*	W6_peak_89	239	.	13.2996	27.0236	23.9608	179	Distal Intergenic	1	2479861	2482686	2826	1	Glyma.01G024200	Glyma.01G024200.3	-2528
90	Gm01	2485169	2485529	361	*	W6_peak_90	319	.	17.4083	35.3102	31.9042	177	Distal Intergenic	1	2479940	2482549	2610	1	Glyma.01G024200	Glyma.01G024200.1	5229
91	Gm01	2510074	2510425	352	*	W6_peak_91	168	.	8.77934	19.6141	16.8451	177	Distal Intergenic	1	2511520	2513349	1830	1	Glyma.01G024500	Glyma.01G024500.1	-1095
92	Gm01	2540904	2541170	267	*	W6_peak_92	121	.	9.09527	14.7188	12.1798	156	Downstream (<=300bp)	1	2538080	2540748	2669	1	Glyma.01G024700	Glyma.01G024700.1	2824
93	Gm01	2559478	2559693	216	*	W6_peak_93	67	.	6.35728	9.01699	6.77833	125	Promoter	1	2559225	2560660	1436	1	Glyma.01G024900	Glyma.01G024900.2	253
94	Gm01	2565210	2565441	232	*	W6_peak_94	68	.	6.11616	9.08008	6.83262	100	Distal Intergenic	1	2566881	2569122	2242	2	Glyma.01G025000	Glyma.01G025000.1	3681
95	Gm01	2588238	2588542	305	*	W6_peak_95	55	.	5.99222	7.69514	5.54033	190	Distal Intergenic	1	2601016	2602031	1016	1	Glyma.01G025100	Glyma.01G025100.1	-12474
96	Gm01	2622001	2622325	325	*	W6_peak_96	212	.	13.8411	24.2064	21.2323	164	Distal Intergenic	1	2615954	2620687	4734	1	Glyma.01G025200	Glyma.01G025200.1	6047
97	Gm01	2622774	2623072	299	*	W6_peak_97	181	.	12.0158	20.9405	18.102	124	Distal Intergenic	1	2615954	2620687	4734	1	Glyma.01G025200	Glyma.01G025200.1	6820
98	Gm01	2683599	2683941	343	*	W6_peak_98	228	.	14.3887	25.8734	22.8248	162	Promoter	1	2683200	2684791	1592	1	Glyma.01G025400	Glyma.01G025400.1	399
99	Gm01	2756751	2757069	319	*	W6_peak_99	212	.	13.2935	24.2064	21.2323	124	Distal Intergenic	1	2746858	2754755	7898	2	Glyma.01G026200	Glyma.01G026200.1	-1996
100	Gm01	2766809	2767019	211	*	W6_peak_100	55	.	5.80968	7.69514	5.54033	71	Exon (Glyma.01G026400.1/Glyma.01G026400, exon 1 of 1)	1	2764864	2767278	2415	1	Glyma.01G026400	Glyma.01G026400.1	1945
101	Gm01	2792682	2792912	231	*	W6_peak_101	67	.	6.72235	9.01699	6.77833	119	Distal Intergenic	1	2780940	2782099	1160	2	Glyma.01G026600	Glyma.01G026600.1	-10583
102	Gm01	2826055	2826391	337	*	W6_peak_102	196	.	12.7459	22.5617	19.6645	153	Intron (Glyma.01G026800.1/Glyma.01G026800, intron 7 of 8)	1	2822856	2827231	4376	1	Glyma.01G026800	Glyma.01G026800.1	3199
103	Gm01	2869190	2869546	357	*	W6_peak_103	112	.	8.07528	13.7287	11.2502	179	Distal Intergenic	1	2863108	2867047	3940	2	Glyma.01G027400	Glyma.01G027400.1	-2143
104	Gm01	2870284	2870605	322	*	W6_peak_104	228	.	14.2062	25.8734	22.8248	159	Distal Intergenic	1	2863108	2867047	3940	2	Glyma.01G027400	Glyma.01G027400.1	-3237
105	Gm01	2882880	2883195	316	*	W6_peak_105	212	.	13.476	24.2064	21.2323	151	Distal Intergenic	1	2877576	2880949	3374	2	Glyma.01G027500	Glyma.01G027500.6	-1931
106	Gm01	2894225	2894498	274	*	W6_peak_106	121	.	9.2778	14.7188	12.1798	122	Exon (Glyma.01G027700.1/Glyma.01G027700, exon 1 of 4)	1	2892721	2895828	3108	2	Glyma.01G027700	Glyma.01G027700.1	1330
107	Gm01	2900359	2900585	227	*	W6_peak_107	67	.	6.72235	9.01699	6.77833	141	Intron (Glyma.01G027800.1/Glyma.01G027800, intron 7 of 8)	1	2899195	2903994	4800	2	Glyma.01G027800	Glyma.01G027800.1	3409
108	Gm01	2909972	2910310	339	*	W6_peak_108	328	.	18.4044	36.2876	32.8152	164	Distal Intergenic	1	2899195	2903994	4800	2	Glyma.01G027800	Glyma.01G027800.1	-5978
109	Gm01	2974616	2974918	303	*	W6_peak_109	204	.	9.76419	23.3407	20.4269	161	Distal Intergenic	1	2953939	2961247	7309	2	Glyma.01G028300	Glyma.01G028300.5	-13369
110	Gm01	3004435	3004697	263	*	W6_peak_110	150	.	10.9206	17.7737	15.0793	120	Downstream (<=300bp)	1	3003412	3004139	728	1	Glyma.01G028500	Glyma.01G028500.1	1023
111	Gm01	3024750	3025006	257	*	W6_peak_111	58	.	5.98555	7.99793	5.82896	137	Distal Intergenic	1	3016963	3023369	6407	2	Glyma.01G028700	Glyma.01G028700.1	-1381
112	Gm01	3047019	3047313	295	*	W6_peak_112	173	.	10.9487	20.1225	17.3397	178	Distal Intergenic	1	3039934	3041270	1337	2	Glyma.01G028800	Glyma.01G028800.1	-5749
113	Gm01	3050673	3050994	322	*	W6_peak_113	228	.	14.5712	25.8734	22.8248	164	Distal Intergenic	1	3039934	3041270	1337	2	Glyma.01G028800	Glyma.01G028800.1	-9403
114	Gm01	3052150	3052378	229	*	W6_peak_114	58	.	5.72433	7.99793	5.82896	112	Distal Intergenic	1	3039934	3041270	1337	2	Glyma.01G028800	Glyma.01G028800.1	-10880
115	Gm01	3075197	3075724	528	*	W6_peak_115	212	.	13.2935	24.2064	21.2323	235	Distal Intergenic	1	3082339	3085101	2763	1	Glyma.01G029000	Glyma.01G029000.1	-6615
116	Gm01	3079466	3079754	289	*	W6_peak_116	228	.	14.2062	25.8734	22.8248	112	Distal Intergenic	1	3082339	3085101	2763	1	Glyma.01G029000	Glyma.01G029000.1	-2585
117	Gm01	3170141	3170356	216	*	W6_peak_117	80	.	7.26994	10.3842	8.05633	48	Intron (Glyma.01G030200.1/Glyma.01G030200, intron 9 of 9)	1	3170134	3175555	5422	2	Glyma.01G030200	Glyma.01G030200.1	5199
118	Gm01	3177975	3178267	293	*	W6_peak_118	165	.	11.8333	19.3439	16.577	162	Distal Intergenic	1	3170134	3175555	5422	2	Glyma.01G030200	Glyma.01G030200.1	-2420
119	Gm01	3178467	3178783	317	*	W6_peak_119	148	.	9.9038	17.4972	14.8558	140	Distal Intergenic	1	3180981	3182125	1145	1	Glyma.01G030300	Glyma.01G030300.1	-2198
120	Gm01	3184985	3185242	258	*	W6_peak_120	67	.	6.72235	9.01699	6.77833	119	Distal Intergenic	1	3180981	3182125	1145	1	Glyma.01G030300	Glyma.01G030300.1	4004
121	Gm01	3206437	3206654	218	*	W6_peak_121	55	.	5.99222	7.69514	5.54033	158	Intron (Glyma.01G030600.1/Glyma.01G030600, intron 2 of 3)	1	3205191	3208762	3572	2	Glyma.01G030600	Glyma.01G030600.1	2108
122	Gm01	3278549	3278899	351	*	W6_peak_122	226	.	12.6466	25.6079	22.6153	165	Distal Intergenic	1	3281232	3284828	3597	2	Glyma.01G031500	Glyma.01G031500.3	5929
123	Gm01	3279926	3280136	211	*	W6_peak_123	30	.	4.41825	4.98931	3.07791	76	Distal Intergenic	1	3281232	3284828	3597	2	Glyma.01G031500	Glyma.01G031500.3	4692
124	Gm01	3335407	3335655	249	*	W6_peak_124	80	.	7.26994	10.3842	8.05633	140	Distal Intergenic	1	3328823	3334479	5657	1	Glyma.01G031800	Glyma.01G031800.5	6584
125	Gm01	3393993	3394213	221	*	W6_peak_125	67	.	6.90488	9.01699	6.77833	87	Promoter	1	3393407	3395058	1652	2	Glyma.01G032200	Glyma.01G032200.1	845
126	Gm01	3394775	3395116	342	*	W6_peak_126	260	.	15.4839	29.2697	26.0805	160	Promoter	1	3393407	3395058	1652	2	Glyma.01G032200	Glyma.01G032200.1	0
127	Gm01	3395994	3396340	347	*	W6_peak_127	136	.	10.0079	16.2313	13.6113	189	Promoter	1	3393407	3395058	1652	2	Glyma.01G032200	Glyma.01G032200.1	-936
128	Gm01	3405127	3405420	294	*	W6_peak_128	124	.	8.98954	14.9606	12.4101	141	Promoter	1	3405211	3411804	6594	1	Glyma.01G032400	Glyma.01G032400.2	0
129	Gm01	3455073	3455303	231	*	W6_peak_129	55	.	6.17475	7.69514	5.54033	135	Promoter	1	3455854	3459900	4047	1	Glyma.01G032900	Glyma.01G032900.1	-551
130	Gm01	3469869	3470114	246	*	W6_peak_130	80	.	7.45248	10.3842	8.05633	98	Promoter	1	3469046	3470039	994	2	Glyma.01G033101	Glyma.01G033101.1	0
131	Gm01	3642126	3642367	242	*	W6_peak_131	93	.	7.81754	11.7925	9.3903	89	Distal Intergenic	1	3645904	3650412	4509	1	Glyma.01G035202	Glyma.01G035202.1	-3537
132	Gm01	3645822	3646077	256	*	W6_peak_132	93	.	8.36514	11.7925	9.3903	86	Promoter	1	3645904	3650412	4509	1	Glyma.01G035202	Glyma.01G035202.1	0
133	Gm01	3657499	3657762	264	*	W6_peak_133	118	.	8.5729	14.3155	11.8297	93	Distal Intergenic	1	3646934	3650353	3420	1	Glyma.01G035202	Glyma.01G035202.2	10565
134	Gm01	3673379	3673722	344	*	W6_peak_134	294	.	17.1267	32.7432	29.4232	181	Promoter	1	3674608	3674700	93	2	Glyma.01G035350	Glyma.01G035350.1	978
135	Gm01	3735035	3735266	232	*	W6_peak_135	93	.	8.00007	11.7925	9.3903	75	Distal Intergenic	1	3729288	3732992	3705	1	Glyma.01G035700	Glyma.01G035700.1	5747
136	Gm01	3746214	3746527	314	*	W6_peak_136	30	.	4.41825	4.98931	3.07791	146	Promoter	1	3746233	3747923	1691	1	Glyma.01G035800	Glyma.01G035800.3	0
137	Gm01	3780978	3781288	311	*	W6_peak_137	121	.	9.46033	14.7188	12.1798	169	Promoter	1	3780868	3781742	875	2	Glyma.01G036100	Glyma.01G036100.1	454
138	Gm01	3837168	3837437	270	*	W6_peak_138	85	.	5.34372	10.9285	8.5982	155	Distal Intergenic	1	3827295	3828071	777	2	Glyma.01G036550	Glyma.01G036550.1	-9097
139	Gm01	3891875	3892188	314	*	W6_peak_139	244	.	15.3014	27.5615	24.4426	161	Distal Intergenic	1	3887731	3887874	144	2	Glyma.01G036751	Glyma.01G036751.1	-4001
140	Gm01	3899133	3899385	253	*	W6_peak_140	121	.	9.2778	14.7188	12.1798	121	Distal Intergenic	1	3907274	3909016	1743	2	Glyma.01G036800	Glyma.01G036800.1	9631
141	Gm01	3911138	3911422	285	*	W6_peak_141	165	.	11.6507	19.3439	16.577	132	Distal Intergenic	1	3907274	3909016	1743	2	Glyma.01G036800	Glyma.01G036800.1	-2122
142	Gm01	3918949	3919290	342	*	W6_peak_142	277	.	16.3966	30.9972	27.7357	167	Promoter	1	3918350	3919342	993	1	Glyma.01G037000	Glyma.01G037000.1	599
143	Gm01	3926570	3926928	359	*	W6_peak_143	235	.	10.9561	26.6287	23.5758	171	Distal Intergenic	1	3922998	3924304	1307	1	Glyma.01G037100	Glyma.01G037100.1	3572
144	Gm01	3928308	3928566	259	*	W6_peak_144	79	.	6.7692	10.1966	7.92582	122	Distal Intergenic	1	3922998	3924304	1307	1	Glyma.01G037100	Glyma.01G037100.1	5310
145	Gm01	3977123	3977402	280	*	W6_peak_145	136	.	9.25075	16.2172	13.6113	142	Promoter	1	3977874	3979397	1524	1	Glyma.01G037500	Glyma.01G037500.1	-472
146	Gm01	3985949	3986303	355	*	W6_peak_146	380	.	20.9599	41.7256	38.0375	168	Distal Intergenic	1	3993456	3996607	3152	1	Glyma.01G037600	Glyma.01G037600.1	-7153
147	Gm01	3987596	3987852	257	*	W6_peak_147	93	.	8.18261	11.7925	9.3903	122	Distal Intergenic	1	3993456	3996607	3152	1	Glyma.01G037600	Glyma.01G037600.1	-5604
148	Gm01	3990531	3990829	299	*	W6_peak_148	136	.	10.0079	16.2313	13.6113	136	Distal Intergenic	1	3993456	3996607	3152	1	Glyma.01G037600	Glyma.01G037600.1	-2627
149	Gm01	3992873	3993369	497	*	W6_peak_149	121	.	9.46033	14.7188	12.1798	178	Promoter	1	3993456	3996607	3152	1	Glyma.01G037600	Glyma.01G037600.1	-87
150	Gm01	4017246	4017456	211	*	W6_peak_150	55	.	5.99222	7.69514	5.54033	79	Distal Intergenic	1	4017568	4023704	6137	2	Glyma.01G038002	Glyma.01G038002.1	6248
151	Gm01	4070606	4070831	226	*	W6_peak_151	48	.	5.07129	6.95302	4.86979	96	Promoter	1	4071190	4071324	135	2	Glyma.01G038350	Glyma.01G038350.1	493
152	Gm01	4091586	4091839	254	*	W6_peak_152	80	.	7.26994	10.3842	8.05633	126	Distal Intergenic	1	4083238	4087578	4341	1	Glyma.01G038400	Glyma.01G038400.1	8348
153	Gm01	4096911	4097200	290	*	W6_peak_153	136	.	10.373	16.2313	13.6113	121	Distal Intergenic	1	4107181	4109537	2357	1	Glyma.01G038500	Glyma.01G038500.1	-9981
154	Gm01	4137941	4138157	217	*	W6_peak_154	85	.	5.66311	10.8319	8.50253	104	Distal Intergenic	1	4145152	4146517	1366	1	Glyma.01G038651	Glyma.01G038651.1	-6995
155	Gm01	4142771	4143152	382	*	W6_peak_155	383	.	20.1276	42.0418	38.3414	205	Distal Intergenic	1	4145152	4146517	1366	1	Glyma.01G038651	Glyma.01G038651.1	-2000
156	Gm01	4162278	4162562	285	*	W6_peak_156	196	.	12.7459	22.5617	19.6645	139	Distal Intergenic	1	4154416	4158746	4331	2	Glyma.01G038800	Glyma.01G038800.1	-3532
157	Gm01	4167420	4167638	219	*	W6_peak_157	48	.	5.46311	6.95302	4.86979	115	Distal Intergenic	1	4154416	4158746	4331	2	Glyma.01G038800	Glyma.01G038800.1	-8674
158	Gm01	4169291	4169564	274	*	W6_peak_158	160	.	10.4262	18.7993	16.0868	136	Distal Intergenic	1	4176430	4176825	396	2	Glyma.01G038900	Glyma.01G038900.2	7261
159	Gm01	4219248	4219533	286	*	W6_peak_159	121	.	9.46033	14.7188	12.1798	161	Distal Intergenic	1	4227186	4229268	2083	1	Glyma.01G039100	Glyma.01G039100.1	-7653
160	Gm01	4240346	4240614	269	*	W6_peak_160	67	.	6.72235	9.01699	6.77833	132	Distal Intergenic	1	4231473	4235321	3849	2	Glyma.01G039200	Glyma.01G039200.2	-5025
161	Gm01	4261339	4261696	358	*	W6_peak_161	150	.	11.1031	17.7737	15.0793	155	Promoter	1	4262545	4267368	4824	1	Glyma.01G039400	Glyma.01G039400.1	-849
162	Gm01	4284749	4284963	215	*	W6_peak_162	55	.	6.05105	7.59381	5.50066	119	Exon (Glyma.01G039500.5/Glyma.01G039500, exon 5 of 9)	1	4282266	4287276	5011	1	Glyma.01G039500	Glyma.01G039500.5	2483
163	Gm01	4288721	4289065	345	*	W6_peak_163	253	.	13.9527	28.4555	25.3246	171	Distal Intergenic	1	4292364	4294548	2185	2	Glyma.01G039600	Glyma.01G039600.1	5483
164	Gm01	4309655	4310129	475	*	W6_peak_164	121	.	9.64286	14.7188	12.1798	303	Intron (Glyma.01G039800.1/Glyma.01G039800, intron 2 of 8)	1	4308170	4313795	5626	1	Glyma.01G039800	Glyma.01G039800.1	1485
165	Gm01	4322765	4323038	274	*	W6_peak_165	93	.	8.00007	11.7925	9.3903	136	Distal Intergenic	1	4316037	4317916	1880	2	Glyma.01G039900	Glyma.01G039900.1	-4849
166	Gm01	4339366	4339614	249	*	W6_peak_166	67	.	6.35728	9.01699	6.77833	106	Downstream (<=300bp)	1	4337651	4339336	1686	1	Glyma.01G040200	Glyma.01G040200.1	1715
167	Gm01	4342092	4342367	276	*	W6_peak_167	187	.	11.5916	21.6047	18.7503	156	Distal Intergenic	1	4345132	4350690	5559	1	Glyma.01G040300	Glyma.01G040300.1	-2765
168	Gm01	4375932	4376270	339	*	W6_peak_168	127	.	9.25027	15.3529	12.7962	164	Distal Intergenic	1	4372978	4374946	1969	1	Glyma.01G040500	Glyma.01G040500.1	2954
169	Gm01	4398900	4399144	245	*	W6_peak_169	93	.	8.00007	11.7925	9.3903	141	Distal Intergenic	1	4395592	4396658	1067	2	Glyma.01G041100	Glyma.01G041100.1	-2242
170	Gm01	4406752	4407120	369	*	W6_peak_170	415	.	22.0551	45.4254	41.5951	180	Distal Intergenic	1	4412581	4413990	1410	2	Glyma.01G041200	Glyma.01G041200.1	6870
171	Gm01	4432164	4432559	396	*	W6_peak_171	328	.	18.4044	36.2876	32.8152	179	Distal Intergenic	1	4420016	4426735	6720	2	Glyma.01G041300	Glyma.01G041300.1	-5429
172	Gm01	4471650	4471924	275	*	W6_peak_172	121	.	9.64286	14.7188	12.1798	152	Distal Intergenic	1	4468530	4469407	878	2	Glyma.01G041450	Glyma.01G041450.1	-2243
173	Gm01	4477527	4477816	290	*	W6_peak_173	121	.	9.46033	14.7188	12.1798	143	Promoter	1	4477067	4481961	4895	1	Glyma.01G041500	Glyma.01G041500.1	460
174	Gm01	4529620	4529830	211	*	W6_peak_174	55	.	5.80968	7.69514	5.54033	115	Distal Intergenic	1	4520881	4523935	3055	2	Glyma.01G041700	Glyma.01G041700.2	-5685
175	Gm01	4533237	4533679	443	*	W6_peak_175	398	.	21.3249	43.5684	39.8128	254	Distal Intergenic	1	4520881	4523935	3055	2	Glyma.01G041700	Glyma.01G041700.2	-9302
176	Gm01	4566249	4566533	285	*	W6_peak_176	150	.	11.1031	17.7737	15.0793	169	Distal Intergenic	1	4594684	4601283	6600	1	Glyma.01G042100	Glyma.01G042100.1	-28151
177	Gm01	4585374	4585625	252	*	W6_peak_177	80	.	7.63501	10.3842	8.05633	114	Distal Intergenic	1	4594684	4601283	6600	1	Glyma.01G042100	Glyma.01G042100.1	-9059
178	Gm01	4754835	4755116	282	*	W6_peak_178	114	.	8.61043	13.977	11.4941	120	Distal Intergenic	1	4746375	4750003	3629	2	Glyma.01G043700	Glyma.01G043700.1	-4832
179	Gm01	4758763	4759009	247	*	W6_peak_179	107	.	8.7302	13.2384	10.7736	122	Distal Intergenic	1	4763236	4768555	5320	1	Glyma.01G043800	Glyma.01G043800.7	-4227
180	Gm01	4766722	4766941	220	*	W6_peak_180	67	.	6.53981	9.01699	6.77833	68	Exon (Glyma.01G043800.7/Glyma.01G043800, exon 5 of 6)	1	4763272	4768504	5233	1	Glyma.01G043800	Glyma.01G043800.1	3450
181	Gm01	4770222	4770432	211	*	W6_peak_181	67	.	6.72235	9.01699	6.77833	85	Distal Intergenic	1	4763272	4768504	5233	1	Glyma.01G043800	Glyma.01G043800.1	6950
182	Gm01	4775541	4775829	289	*	W6_peak_182	93	.	8.18261	11.7925	9.3903	165	Distal Intergenic	1	4782090	4782269	180	1	Glyma.01G043925	Glyma.01G043925.1	-6261
183	Gm01	4796791	4797134	344	*	W6_peak_183	244	.	15.1188	27.5615	24.4426	162	Distal Intergenic	1	4787055	4789234	2180	2	Glyma.01G043951	Glyma.01G043951.1	-7557
184	Gm01	4801123	4801445	323	*	W6_peak_184	294	.	16.9442	32.7432	29.4232	149	Distal Intergenic	1	4810227	4811256	1030	2	Glyma.01G043976	Glyma.01G043976.1	9811
185	Gm01	4807827	4808053	227	*	W6_peak_185	80	.	7.26994	10.3842	8.05633	123	Distal Intergenic	1	4810227	4811256	1030	2	Glyma.01G043976	Glyma.01G043976.1	3203
186	Gm01	4808215	4808797	583	*	W6_peak_186	506	.	25.5232	54.909	50.6793	264	Distal Intergenic	1	4810227	4811256	1030	2	Glyma.01G043976	Glyma.01G043976.1	2459
187	Gm01	4814980	4815502	523	*	W6_peak_187	444	.	20.3525	48.3352	44.4122	293	Distal Intergenic	1	4810227	4811256	1030	2	Glyma.01G043976	Glyma.01G043976.1	-3724
188	Gm01	4878708	4879004	297	*	W6_peak_188	150	.	10.5555	17.7737	15.0793	146	Distal Intergenic	1	4868980	4876297	7318	2	Glyma.01G044300	Glyma.01G044300.7	-2411
189	Gm01	4903606	4903903	298	*	W6_peak_189	107	.	8.54767	13.2384	10.7736	173	Distal Intergenic	1	4905235	4906213	979	2	Glyma.01G044500	Glyma.01G044500.1	2310
190	Gm01	4911879	4912189	311	*	W6_peak_190	48	.	5.46311	6.95302	4.86979	191	Distal Intergenic	1	4913636	4915792	2157	2	Glyma.01G044600	Glyma.01G044600.4	3603
191	Gm01	4913807	4914070	264	*	W6_peak_191	107	.	8.7302	13.2384	10.7736	102	Exon (Glyma.01G044600.2/Glyma.01G044600, exon 3 of 3)	1	4913636	4915792	2157	2	Glyma.01G044600	Glyma.01G044600.4	1722
192	Gm01	4924205	4924534	330	*	W6_peak_192	244	.	15.3014	27.5615	24.4426	168	Distal Intergenic	1	4913630	4916458	2829	2	Glyma.01G044600	Glyma.01G044600.2	-7747
193	Gm01	4926628	4926878	251	*	W6_peak_193	93	.	7.81754	11.7925	9.3903	139	Distal Intergenic	1	4913630	4916458	2829	2	Glyma.01G044600	Glyma.01G044600.2	-10170
194	Gm01	4929940	4930154	215	*	W6_peak_194	67	.	6.35728	9.01699	6.77833	114	Distal Intergenic	1	4940770	4942769	2000	2	Glyma.01G044650	Glyma.01G044650.1	12615
195	Gm01	4934005	4934251	247	*	W6_peak_195	93	.	8.00007	11.7925	9.3903	99	Distal Intergenic	1	4940770	4942769	2000	2	Glyma.01G044650	Glyma.01G044650.1	8518
196	Gm01	5010758	5011054	297	*	W6_peak_196	79	.	5.99303	10.2513	7.9792	121	Distal Intergenic	1	5021811	5023253	1443	2	Glyma.01G044900	Glyma.01G044900.1	12199
197	Gm01	5054764	5055004	241	*	W6_peak_197	67	.	6.35728	9.01699	6.77833	70	Intron (Glyma.01G045100.2/Glyma.01G045100, intron 2 of 2)	1	5051201	5055663	4463	1	Glyma.01G045100	Glyma.01G045100.2	3563
198	Gm01	5060284	5060683	400	*	W6_peak_198	398	.	18.7852	43.5615	39.8128	192	Distal Intergenic	1	5051201	5055663	4463	1	Glyma.01G045100	Glyma.01G045100.2	9083
199	Gm01	5092151	5092369	219	*	W6_peak_199	80	.	7.26994	10.3842	8.05633	130	Distal Intergenic	1	5097352	5098234	883	1	Glyma.01G045200	Glyma.01G045200.1	-4983
200	Gm01	5160868	5161134	267	*	W6_peak_200	89	.	7.29163	11.3449	8.9971	108	Distal Intergenic	1	5132408	5135349	2942	2	Glyma.01G045400	Glyma.01G045400.1	-25519
201	Gm01	5199804	5200183	380	*	W6_peak_201	173	.	10.8181	20.1225	17.3397	183	Distal Intergenic	1	5218385	5220328	1944	2	Glyma.01G045500	Glyma.01G045500.1	20145
202	Gm01	5201707	5201945	239	*	W6_peak_202	79	.	7.39035	10.2694	7.99638	120	Distal Intergenic	1	5218385	5220328	1944	2	Glyma.01G045500	Glyma.01G045500.1	18383
203	Gm01	5211774	5212004	231	*	W6_peak_203	121	.	9.09527	14.7188	12.1798	99	Distal Intergenic	1	5218385	5220328	1944	2	Glyma.01G045500	Glyma.01G045500.1	8324
204	Gm01	5214121	5214414	294	*	W6_peak_204	150	.	10.9206	17.7737	15.0793	110	Distal Intergenic	1	5218385	5220328	1944	2	Glyma.01G045500	Glyma.01G045500.1	5914
205	Gm01	5230981	5231315	335	*	W6_peak_205	212	.	13.476	24.2064	21.2323	153	Distal Intergenic	1	5218385	5220328	1944	2	Glyma.01G045500	Glyma.01G045500.1	-10653
206	Gm01	5265246	5265572	327	*	W6_peak_206	311	.	17.4918	34.5069	31.1083	154	Distal Intergenic	1	5266589	5267415	827	2	Glyma.01G045750	Glyma.01G045750.1	1843
207	Gm01	5272876	5273244	369	*	W6_peak_207	311	.	17.6743	34.5069	31.1083	174	Promoter	1	5268629	5272771	4143	2	Glyma.01G045800	Glyma.01G045800.1	-105
208	Gm01	5291464	5291834	371	*	W6_peak_208	267	.	14.2139	29.9032	26.7029	154	Promoter	1	5290968	5292268	1301	2	Glyma.01G045900	Glyma.01G045900.1	434
209	Gm01	5329817	5330048	232	*	W6_peak_209	48	.	5.2019	6.95302	4.86979	119	Promoter	1	5328439	5330198	1760	2	Glyma.01G046300	Glyma.01G046300.1	150
210	Gm01	5348976	5349209	234	*	W6_peak_210	34	.	3.51521	5.46828	3.4947	183	Distal Intergenic	1	5352310	5356674	4365	1	Glyma.01G046500	Glyma.01G046500.1	-3101
211	Gm01	5407635	5407845	211	*	W6_peak_211	39	.	4.81007	5.94877	3.9567	141	Distal Intergenic	1	5377080	5382210	5131	2	Glyma.01G046700	Glyma.01G046700.1	-25425
212	Gm01	5408677	5408948	272	*	W6_peak_212	136	.	9.8254	16.2313	13.6113	139	Distal Intergenic	1	5377080	5382210	5131	2	Glyma.01G046700	Glyma.01G046700.1	-26467
213	Gm01	5430716	5430954	239	*	W6_peak_213	80	.	7.08741	10.3842	8.05633	103	Distal Intergenic	1	5439518	5441857	2340	1	Glyma.01G046800	Glyma.01G046800.1	-8564
214	Gm01	5437327	5437901	575	*	W6_peak_214	328	.	18.7695	36.2876	32.8152	440	Distal Intergenic	1	5439518	5441857	2340	1	Glyma.01G046800	Glyma.01G046800.1	-1617
215	Gm01	5466211	5466421	211	*	W6_peak_215	55	.	6.17475	7.69514	5.54033	110	Distal Intergenic	1	5456471	5461378	4908	2	Glyma.01G046900	Glyma.01G046900.1	-4833
216	Gm01	5487864	5488091	228	*	W6_peak_216	67	.	6.72235	9.01699	6.77833	60	Distal Intergenic	1	5492609	5500809	8201	1	Glyma.01G047100	Glyma.01G047100.1	-4518
217	Gm01	5508832	5509156	325	*	W6_peak_217	277	.	16.214	30.9972	27.7357	173	Promoter	1	5509570	5513313	3744	1	Glyma.01G047400	Glyma.01G047400.1	-414
218	Gm01	5524334	5524719	386	*	W6_peak_218	367	.	19.1679	40.3377	36.7155	190	Distal Intergenic	1	5532133	5535140	3008	1	Glyma.01G047600	Glyma.01G047600.2	-7414
219	Gm01	5538878	5539117	240	*	W6_peak_219	80	.	7.45248	10.3842	8.05633	122	Promoter	1	5538638	5543214	4577	1	Glyma.01G047700	Glyma.01G047700.1	240
220	Gm01	5552038	5552312	275	*	W6_peak_220	107	.	8.91273	13.2384	10.7736	131	Distal Intergenic	1	5548263	5549575	1313	1	Glyma.01G047800	Glyma.01G047800.1	3775
221	Gm01	5555620	5555894	275	*	W6_peak_221	68	.	6.37737	9.08008	6.83262	140	Distal Intergenic	1	5548263	5549575	1313	1	Glyma.01G047800	Glyma.01G047800.1	7357
222	Gm01	5558267	5558526	260	*	W6_peak_222	136	.	10.1905	16.2313	13.6113	128	Distal Intergenic	1	5548263	5549575	1313	1	Glyma.01G047800	Glyma.01G047800.1	10004
223	Gm01	5563501	5563819	319	*	W6_peak_223	150	.	10.5555	17.7737	15.0793	141	Distal Intergenic	1	5574458	5575811	1354	1	Glyma.01G047900	Glyma.01G047900.1	-10639
224	Gm01	5671594	5671821	228	*	W6_peak_224	93	.	7.81754	11.7925	9.3903	87	Exon (Glyma.01G048800.1/Glyma.01G048800, exon 3 of 3)	1	5670061	5671168	1108	1	Glyma.01G048700	Glyma.01G048700.1	1533
225	Gm01	5693331	5693550	220	*	W6_peak_225	67	.	6.90488	9.01699	6.77833	113	Distal Intergenic	1	5706917	5708621	1705	2	Glyma.01G049100	Glyma.01G049100.3	15071
226	Gm01	5695426	5695747	322	*	W6_peak_226	67	.	6.53981	9.01699	6.77833	94	Distal Intergenic	1	5706917	5708621	1705	2	Glyma.01G049100	Glyma.01G049100.3	12874
227	Gm01	5744815	5745039	225	*	W6_peak_227	80	.	7.08741	10.3842	8.05633	111	Distal Intergenic	1	5752772	5757091	4320	1	Glyma.01G049400	Glyma.01G049400.1	-7733
228	Gm01	5764741	5765048	308	*	W6_peak_228	260	.	15.6664	29.2697	26.0805	149	Distal Intergenic	1	5752772	5757091	4320	1	Glyma.01G049400	Glyma.01G049400.1	11969
229	Gm01	5799108	5799422	315	*	W6_peak_229	228	.	14.0236	25.8734	22.8248	158	Distal Intergenic	1	5802754	5806585	3832	2	Glyma.01G049600	Glyma.01G049600.1	7163
230	Gm01	5814543	5814769	227	*	W6_peak_230	106	.	8.65742	13.0997	10.6742	98	Distal Intergenic	1	5817661	5818477	817	1	Glyma.01G049700	Glyma.01G049700.1	-2892
231	Gm01	5827861	5828094	234	*	W6_peak_231	80	.	7.45248	10.3842	8.05633	153	Distal Intergenic	1	5822761	5823538	778	1	Glyma.01G049800	Glyma.01G049800.1	5100
232	Gm01	5835897	5836139	243	*	W6_peak_232	93	.	7.81754	11.7925	9.3903	120	Distal Intergenic	1	5822761	5823538	778	1	Glyma.01G049800	Glyma.01G049800.1	13136
233	Gm01	5871428	5871677	250	*	W6_peak_233	107	.	8.54767	13.2384	10.7736	118	Distal Intergenic	1	5876302	5878511	2210	2	Glyma.01G050100	Glyma.01G050100.3	6834
234	Gm01	5879801	5880040	240	*	W6_peak_234	58	.	5.72433	7.99793	5.82896	117	Distal Intergenic	1	5876304	5878515	2212	2	Glyma.01G050100	Glyma.01G050100.1	-1286
235	Gm01	5883165	5883381	217	*	W6_peak_235	67	.	6.90488	9.01699	6.77833	94	Distal Intergenic	1	5876304	5878515	2212	2	Glyma.01G050100	Glyma.01G050100.1	-4650
236	Gm01	5915559	5915995	437	*	W6_peak_236	43	.	5.44462	6.42391	4.36338	321	Distal Intergenic	1	5950034	5951494	1461	2	Glyma.01G050350	Glyma.01G050350.1	35499
237	Gm01	5921059	5921277	219	*	W6_peak_237	67	.	6.53981	9.01699	6.77833	108	Distal Intergenic	1	5950034	5951494	1461	2	Glyma.01G050350	Glyma.01G050350.1	30217
238	Gm01	5930268	5930573	306	*	W6_peak_238	136	.	10.0079	16.2313	13.6113	155	Distal Intergenic	1	5950034	5951494	1461	2	Glyma.01G050350	Glyma.01G050350.1	20921
239	Gm01	5932397	5932722	326	*	W6_peak_239	260	.	15.6664	29.2697	26.0805	156	Distal Intergenic	1	5950034	5951494	1461	2	Glyma.01G050350	Glyma.01G050350.1	18772
240	Gm01	6060134	6060411	278	*	W6_peak_240	107	.	8.7302	13.2384	10.7736	141	Distal Intergenic	1	6049546	6051316	1771	2	Glyma.01G051300	Glyma.01G051300.1	-8818
241	Gm01	6071858	6072135	278	*	W6_peak_241	136	.	10.0079	16.2313	13.6113	147	Distal Intergenic	1	6073561	6083832	10272	1	Glyma.01G051400	Glyma.01G051400.1	-1426
242	Gm01	6072747	6072960	214	*	W6_peak_242	48	.	5.2019	6.95302	4.86979	151	Promoter	1	6073561	6083832	10272	1	Glyma.01G051400	Glyma.01G051400.1	-601
243	Gm01	6138787	6139046	260	*	W6_peak_243	80	.	7.08741	10.3842	8.05633	134	Distal Intergenic	1	6073603	6083797	10195	1	Glyma.01G051400	Glyma.01G051400.3	65184
244	Gm01	6157300	6157640	341	*	W6_peak_244	260	.	15.6664	29.2697	26.0805	169	Distal Intergenic	1	6073603	6083797	10195	1	Glyma.01G051400	Glyma.01G051400.3	83697
245	Gm01	6162056	6162391	336	*	W6_peak_245	244	.	14.7538	27.5615	24.4426	171	Distal Intergenic	1	6242003	6243662	1660	1	Glyma.01G051700	Glyma.01G051700.1	-79612
246	Gm01	6183631	6183908	278	*	W6_peak_246	107	.	8.7302	13.2384	10.7736	148	Distal Intergenic	1	6242003	6243662	1660	1	Glyma.01G051700	Glyma.01G051700.1	-58095
247	Gm01	6213780	6214111	332	*	W6_peak_247	345	.	19.3171	38.0847	34.5395	162	Distal Intergenic	1	6242003	6243662	1660	1	Glyma.01G051700	Glyma.01G051700.1	-27892
248	Gm01	6225112	6225323	212	*	W6_peak_248	67	.	6.35728	9.01699	6.77833	110	Distal Intergenic	1	6242003	6243662	1660	1	Glyma.01G051700	Glyma.01G051700.1	-16680
249	Gm01	6301491	6301795	305	*	W6_peak_249	124	.	8.72832	14.9606	12.4101	168	Distal Intergenic	1	6307167	6308253	1087	1	Glyma.01G052000	Glyma.01G052000.1	-5372
250	Gm01	6332910	6333123	214	*	W6_peak_250	67	.	6.72235	9.01699	6.77833	85	Downstream (<=300bp)	1	6325945	6332859	6915	1	Glyma.01G052300	Glyma.01G052300.1	6965
251	Gm01	6344477	6344834	358	*	W6_peak_251	67	.	6.90488	9.01699	6.77833	104	Distal Intergenic	1	6355697	6359401	3705	2	Glyma.01G052400	Glyma.01G052400.1	14567
252	Gm01	6347144	6347410	267	*	W6_peak_252	124	.	8.59771	14.9606	12.4101	157	Distal Intergenic	1	6355697	6359401	3705	2	Glyma.01G052400	Glyma.01G052400.1	11991
253	Gm01	6358147	6358415	269	*	W6_peak_253	68	.	6.11616	9.08008	6.83262	100	Promoter	1	6355697	6359401	3705	2	Glyma.01G052400	Glyma.01G052400.1	986
254	Gm01	6435510	6435825	316	*	W6_peak_254	212	.	13.6586	24.2064	21.2323	183	Distal Intergenic	1	6429687	6432827	3141	2	Glyma.01G052700	Glyma.01G052700.1	-2683
255	Gm01	6442388	6442751	364	*	W6_peak_255	399	.	20.4476	43.7591	39.9998	181	Intron (Glyma.01G052800.1/Glyma.01G052800, intron 4 of 6)	1	6440643	6445585	4943	2	Glyma.01G052800	Glyma.01G052800.1	2834
256	Gm01	6445387	6445652	266	*	W6_peak_256	160	.	10.165	18.7993	16.0868	126	Promoter	1	6440643	6445585	4943	2	Glyma.01G052800	Glyma.01G052800.1	0
257	Gm01	6478803	6479054	252	*	W6_peak_257	150	.	10.7381	17.7737	15.0793	171	Distal Intergenic	1	6508634	6528322	19689	1	Glyma.01G052900	Glyma.01G052900.2	-29580
258	Gm01	6494263	6494473	211	*	W6_peak_258	44	.	5.35866	6.55126	4.48428	82	Distal Intergenic	1	6508634	6528322	19689	1	Glyma.01G052900	Glyma.01G052900.2	-14161
259	Gm01	6495577	6495800	224	*	W6_peak_259	67	.	6.53981	9.01699	6.77833	152	Distal Intergenic	1	6508634	6528322	19689	1	Glyma.01G052900	Glyma.01G052900.2	-12834
260	Gm01	6507730	6508073	344	*	W6_peak_260	345	.	19.4996	38.0847	34.5395	171	Promoter	1	6508634	6528322	19689	1	Glyma.01G052900	Glyma.01G052900.2	-561
261	Gm01	6542775	6543139	365	*	W6_peak_261	136	.	10.0079	16.2313	13.6113	182	Distal Intergenic	1	6558292	6558938	647	1	Glyma.01G053000	Glyma.01G053000.1	-15153
262	Gm01	6565191	6565593	403	*	W6_peak_262	383	.	19.9677	42.0418	38.3414	196	Distal Intergenic	1	6558292	6558938	647	1	Glyma.01G053000	Glyma.01G053000.1	6899
263	Gm01	6612727	6613037	311	*	W6_peak_263	165	.	11.2857	19.3439	16.577	164	Exon (Glyma.01G053100.1/Glyma.01G053100, exon 3 of 3)	1	6611362	6614609	3248	1	Glyma.01G053100	Glyma.01G053100.2	1365
264	Gm01	6645829	6646140	312	*	W6_peak_264	600	.	28.8088	64.6907	60.0233	183	Distal Intergenic	1	6621553	6627166	5614	2	Glyma.01G053200	Glyma.01G053200.4	-18663
265	Gm01	6657004	6657302	299	*	W6_peak_265	181	.	12.0158	20.9405	18.102	121	Distal Intergenic	1	6621553	6627166	5614	2	Glyma.01G053200	Glyma.01G053200.4	-29838
266	Gm01	6666145	6666362	218	*	W6_peak_266	48	.	5.07129	6.95302	4.86979	102	Distal Intergenic	1	6621553	6627166	5614	2	Glyma.01G053200	Glyma.01G053200.4	-38979
267	Gm01	6673398	6673722	325	*	W6_peak_267	160	.	10.2956	18.7993	16.0868	162	Distal Intergenic	1	6699704	6706859	7156	2	Glyma.01G053300	Glyma.01G053300.1	33137
268	Gm01	6677672	6678005	334	*	W6_peak_268	228	.	14.2062	25.8734	22.8248	177	Distal Intergenic	1	6699704	6706859	7156	2	Glyma.01G053300	Glyma.01G053300.1	28854
269	Gm01	6684675	6684991	317	*	W6_peak_269	39	.	3.54357	5.94584	3.9567	133	Distal Intergenic	1	6699704	6706859	7156	2	Glyma.01G053300	Glyma.01G053300.1	21868
270	Gm01	6726219	6726864	646	*	W6_peak_270	345	.	19.1345	38.0847	34.5395	359	Distal Intergenic	1	6744356	6747125	2770	1	Glyma.01G053400	Glyma.01G053400.1	-17492
271	Gm01	6731284	6732117	834	*	W6_peak_271	179	.	9.12762	20.7457	17.9575	296	Distal Intergenic	1	6744356	6747125	2770	1	Glyma.01G053400	Glyma.01G053400.1	-12239
272	Gm01	6744603	6744816	214	*	W6_peak_272	80	.	7.08741	10.3842	8.05633	91	Promoter	1	6744356	6747125	2770	1	Glyma.01G053400	Glyma.01G053400.1	247
273	Gm01	6789710	6789961	252	*	W6_peak_273	93	.	7.81754	11.7925	9.3903	127	Exon (Glyma.01G053700.1/Glyma.01G053700, exon 3 of 9)	1	6788389	6793517	5129	1	Glyma.01G053700	Glyma.01G053700.12	1321
274	Gm01	6791440	6791731	292	*	W6_peak_274	181	.	12.0158	20.9405	18.102	123	Intron (Glyma.01G053700.1/Glyma.01G053700, intron 6 of 10)	1	6788389	6793517	5129	1	Glyma.01G053700	Glyma.01G053700.12	3051
275	Gm01	6804430	6804697	268	*	W6_peak_275	136	.	10.1905	16.2313	13.6113	110	Promoter	1	6800076	6805210	5135	2	Glyma.01G053800	Glyma.01G053800.1	513
276	Gm01	6811307	6811789	483	*	W6_peak_276	55	.	6.12327	7.60413	5.51004	113	Distal Intergenic	1	6800070	6805300	5231	2	Glyma.01G053800	Glyma.01G053800.2	-6007
277	Gm01	6812870	6813127	258	*	W6_peak_277	76	.	7.18038	9.8909	7.63746	116	Distal Intergenic	1	6800070	6805300	5231	2	Glyma.01G053800	Glyma.01G053800.2	-7570
278	Gm01	6817971	6818331	361	*	W6_peak_278	345	.	19.3171	38.0847	34.5395	175	Distal Intergenic	1	6823978	6825501	1524	2	Glyma.01G053900	Glyma.01G053900.2	7170
279	Gm01	6864698	6865070	373	*	W6_peak_279	362	.	20.0472	39.8975	36.281	181	Distal Intergenic	1	6823978	6825501	1524	2	Glyma.01G053900	Glyma.01G053900.2	-39197
280	Gm01	6890788	6891045	258	*	W6_peak_280	79	.	6.63859	10.1966	7.92582	147	Distal Intergenic	1	6945017	6946819	1803	2	Glyma.01G054000	Glyma.01G054000.1	55774
281	Gm01	6896927	6897158	232	*	W6_peak_281	67	.	6.35728	9.01699	6.77833	96	Distal Intergenic	1	6945017	6946819	1803	2	Glyma.01G054000	Glyma.01G054000.1	49661
282	Gm01	6915914	6916222	309	*	W6_peak_282	168	.	11.4897	19.6413	16.8695	148	Distal Intergenic	1	6945017	6946819	1803	2	Glyma.01G054000	Glyma.01G054000.1	30597
283	Gm01	6919297	6919590	294	*	W6_peak_283	112	.	8.4671	13.7287	11.2502	131	Distal Intergenic	1	6945017	6946819	1803	2	Glyma.01G054000	Glyma.01G054000.1	27229
284	Gm01	6920220	6920508	289	*	W6_peak_284	136	.	9.25075	16.2172	13.6113	154	Distal Intergenic	1	6945017	6946819	1803	2	Glyma.01G054000	Glyma.01G054000.1	26311
285	Gm01	6931051	6931544	494	*	W6_peak_285	107	.	8.54767	13.2384	10.7736	218	Distal Intergenic	1	6945017	6946819	1803	2	Glyma.01G054000	Glyma.01G054000.1	15275
286	Gm01	6937070	6937497	428	*	W6_peak_286	80	.	7.63501	10.3842	8.05633	171	Distal Intergenic	1	6945017	6946819	1803	2	Glyma.01G054000	Glyma.01G054000.1	9322
287	Gm01	6968490	6968756	267	*	W6_peak_287	101	.	7.68345	12.5229	10.1046	138	Distal Intergenic	1	6962921	6966373	3453	2	Glyma.01G054200	Glyma.01G054200.1	-2117
288	Gm01	7014937	7015184	248	*	W6_peak_288	93	.	8.00007	11.7925	9.3903	118	Distal Intergenic	1	7012311	7014346	2036	1	Glyma.01G054601	Glyma.01G054601.1	2626
289	Gm01	7038193	7038403	211	*	W6_peak_289	39	.	4.94068	5.94877	3.9567	79	Distal Intergenic	1	7054371	7056722	2352	1	Glyma.01G054700	Glyma.01G054700.1	-15968
290	Gm01	7039483	7039794	312	*	W6_peak_290	150	.	10.5555	17.7737	15.0793	165	Distal Intergenic	1	7054371	7056722	2352	1	Glyma.01G054700	Glyma.01G054700.1	-14577
291	Gm01	7199130	7199368	239	*	W6_peak_291	80	.	7.26994	10.3842	8.05633	105	Distal Intergenic	1	7195205	7195559	355	2	Glyma.01G055700	Glyma.01G055700.1	-3571
292	Gm01	7246409	7246644	236	*	W6_peak_292	58	.	5.59372	7.99793	5.82896	132	Distal Intergenic	1	7248581	7250603	2023	1	Glyma.01G056202	Glyma.01G056202.1	-1937
293	Gm01	7246941	7247161	221	*	W6_peak_293	80	.	7.08741	10.3842	8.05633	90	Distal Intergenic	1	7248581	7250603	2023	1	Glyma.01G056202	Glyma.01G056202.1	-1420
294	Gm01	7279517	7279761	245	*	W6_peak_294	112	.	8.07528	13.7287	11.2502	146	Distal Intergenic	1	7281680	7282003	324	2	Glyma.01G056400	Glyma.01G056400.1	2242
295	Gm01	7294441	7294711	271	*	W6_peak_295	79	.	6.50798	10.1966	7.92582	175	Distal Intergenic	1	7285117	7288636	3520	2	Glyma.01G056500	Glyma.01G056500.1	-5805
296	Gm01	7327201	7327678	478	*	W6_peak_296	212	.	12.1241	24.2093	21.2323	175	Distal Intergenic	1	7350388	7357654	7267	1	Glyma.01G056800	Glyma.01G056800.8	-22710
297	Gm01	7328786	7329085	300	*	W6_peak_297	150	.	10.9206	17.7737	15.0793	123	Distal Intergenic	1	7350388	7357654	7267	1	Glyma.01G056800	Glyma.01G056800.8	-21303
298	Gm01	7381335	7381620	286	*	W6_peak_298	107	.	8.91273	13.2384	10.7736	141	Distal Intergenic	1	7365245	7367832	2588	2	Glyma.01G056900	Glyma.01G056900.1	-13503
299	Gm01	7385947	7386194	248	*	W6_peak_299	93	.	8.00007	11.7925	9.3903	110	Distal Intergenic	1	7365245	7367832	2588	2	Glyma.01G056900	Glyma.01G056900.1	-18115
300	Gm01	7387641	7387919	279	*	W6_peak_300	150	.	10.7381	17.7737	15.0793	131	Distal Intergenic	1	7365245	7367832	2588	2	Glyma.01G056900	Glyma.01G056900.1	-19809
301	Gm01	7393169	7393400	232	*	W6_peak_301	93	.	8.00007	11.7925	9.3903	143	Distal Intergenic	1	7365245	7367832	2588	2	Glyma.01G056900	Glyma.01G056900.1	-25337
302	Gm01	7396409	7396769	361	*	W6_peak_302	328	.	18.2219	36.2876	32.8152	170	Distal Intergenic	1	7365245	7367832	2588	2	Glyma.01G056900	Glyma.01G056900.1	-28577
303	Gm01	7403873	7404145	273	*	W6_peak_303	93	.	7.81754	11.7925	9.3903	143	Distal Intergenic	1	7365245	7367832	2588	2	Glyma.01G056900	Glyma.01G056900.1	-36041
304	Gm01	7415523	7415758	236	*	W6_peak_304	67	.	6.53981	9.01699	6.77833	100	Distal Intergenic	1	7365245	7367832	2588	2	Glyma.01G056900	Glyma.01G056900.1	-47691
305	Gm01	7436377	7436702	326	*	W6_peak_305	212	.	13.476	24.2064	21.2323	155	Distal Intergenic	1	7486850	7489397	2548	2	Glyma.01G057100	Glyma.01G057100.2	52695
306	Gm01	7460951	7461166	216	*	W6_peak_306	67	.	6.53981	9.01699	6.77833	117	Distal Intergenic	1	7486850	7489397	2548	2	Glyma.01G057100	Glyma.01G057100.2	28231
307	Gm01	7478553	7478833	281	*	W6_peak_307	168	.	11.1698	19.6413	16.8695	139	Distal Intergenic	1	7486850	7489397	2548	2	Glyma.01G057100	Glyma.01G057100.2	10564
308	Gm01	7480023	7480341	319	*	W6_peak_308	136	.	10.373	16.2313	13.6113	180	Distal Intergenic	1	7486850	7489397	2548	2	Glyma.01G057100	Glyma.01G057100.2	9056
309	Gm01	7485541	7485900	360	*	W6_peak_309	380	.	20.7773	41.7256	38.0375	175	Distal Intergenic	1	7486850	7489397	2548	2	Glyma.01G057100	Glyma.01G057100.2	3497
310	Gm01	7501213	7501695	483	*	W6_peak_310	124	.	8.85893	14.9606	12.4101	175	Distal Intergenic	1	7486864	7489583	2720	2	Glyma.01G057100	Glyma.01G057100.1	-11630
311	Gm01	7548165	7548448	284	*	W6_peak_311	165	.	11.4682	19.3439	16.577	164	Distal Intergenic	1	7556225	7560419	4195	1	Glyma.01G057400	Glyma.01G057400.1	-7777
312	Gm01	7552865	7553342	478	*	W6_peak_312	121	.	9.2778	14.7188	12.1798	187	Distal Intergenic	1	7556225	7560419	4195	1	Glyma.01G057400	Glyma.01G057400.1	-2883
313	Gm01	7562860	7563088	229	*	W6_peak_313	55	.	6.17475	7.69514	5.54033	133	Distal Intergenic	1	7556225	7560419	4195	1	Glyma.01G057400	Glyma.01G057400.1	6635
314	Gm01	7596668	7596957	290	*	W6_peak_314	136	.	10.373	16.2313	13.6113	135	Distal Intergenic	1	7600386	7601018	633	1	Glyma.01G057801	Glyma.01G057801.1	-3429
315	Gm01	7613305	7613585	281	*	W6_peak_315	107	.	8.7302	13.2384	10.7736	101	Distal Intergenic	1	7615878	7619395	3518	2	Glyma.01G057900	Glyma.01G057900.1	5810
316	Gm01	7622906	7623381	476	*	W6_peak_316	600	.	28.9913	64.6907	60.0233	268	Distal Intergenic	1	7624414	7628123	3710	1	Glyma.01G058000	Glyma.01G058000.1	-1033
317	Gm01	7636887	7637114	228	*	W6_peak_317	97	.	7.73204	12.1964	9.79051	103	Promoter	1	7632129	7637775	5647	2	Glyma.01G058200	Glyma.01G058200.1	661
318	Gm01	7647293	7647667	375	*	W6_peak_318	525	.	26.0708	56.8427	52.5225	194	Distal Intergenic	1	7655921	7658239	2319	1	Glyma.01G058300	Glyma.01G058300.1	-8254
319	Gm01	7671648	7671953	306	*	W6_peak_319	156	.	9.76584	18.3569	15.6561	146	Exon (Glyma.01G058400.2/Glyma.01G058400, exon 4 of 9)	1	7667886	7674658	6773	2	Glyma.01G058400	Glyma.01G058400.1	2705
320	Gm01	7696862	7697091	230	*	W6_peak_320	67	.	6.53981	9.01699	6.77833	83	Distal Intergenic	1	7704190	7710076	5887	2	Glyma.01G058500	Glyma.01G058500.5	12985
321	Gm01	7729343	7729610	268	*	W6_peak_321	80	.	7.08741	10.3842	8.05633	158	Distal Intergenic	1	7736921	7737383	463	2	Glyma.01G058600	Glyma.01G058600.1	7773
322	Gm01	7742775	7742985	211	*	W6_peak_322	55	.	5.80968	7.69514	5.54033	138	Distal Intergenic	1	7736921	7737383	463	2	Glyma.01G058600	Glyma.01G058600.1	-5392
323	Gm01	7747242	7747573	332	*	W6_peak_323	55	.	5.80968	7.69514	5.54033	190	Distal Intergenic	1	7736921	7737383	463	2	Glyma.01G058600	Glyma.01G058600.1	-9859
324	Gm01	7749173	7749454	282	*	W6_peak_324	121	.	9.64286	14.7188	12.1798	144	Distal Intergenic	1	7756722	7759575	2854	2	Glyma.01G058700	Glyma.01G058700.4	10121
325	Gm01	7753654	7753901	248	*	W6_peak_325	67	.	6.35728	9.01699	6.77833	160	Distal Intergenic	1	7756722	7759575	2854	2	Glyma.01G058700	Glyma.01G058700.4	5674
326	Gm01	7781897	7782225	329	*	W6_peak_326	80	.	7.26994	10.3842	8.05633	127	Distal Intergenic	1	7787938	7791749	3812	1	Glyma.01G059100	Glyma.01G059100.3	-5713
327	Gm01	7786070	7786363	294	*	W6_peak_327	212	.	13.8411	24.2064	21.2323	142	Distal Intergenic	1	7787938	7791749	3812	1	Glyma.01G059100	Glyma.01G059100.3	-1575
328	Gm01	7787350	7787776	427	*	W6_peak_328	244	.	14.9363	27.5615	24.4426	183	Promoter	1	7787938	7791749	3812	1	Glyma.01G059100	Glyma.01G059100.3	-162
329	Gm01	7796506	7796859	354	*	W6_peak_329	112	.	8.3365	13.7287	11.2502	198	Promoter	1	7792057	7797473	5417	2	Glyma.01G059200	Glyma.01G059200.2	614
330	Gm01	7823889	7824167	279	*	W6_peak_330	150	.	10.5555	17.7737	15.0793	130	Distal Intergenic	1	7816021	7816588	568	2	Glyma.01G059450	Glyma.01G059450.1	-7301
331	Gm01	7824459	7824772	314	*	W6_peak_331	150	.	10.5555	17.7737	15.0793	162	Distal Intergenic	1	7816021	7816588	568	2	Glyma.01G059450	Glyma.01G059450.1	-7871
332	Gm01	7886283	7886593	311	*	W6_peak_332	136	.	10.1905	16.2313	13.6113	179	Distal Intergenic	1	7816021	7816588	568	2	Glyma.01G059450	Glyma.01G059450.1	-69695
333	Gm01	7897171	7897381	211	*	W6_peak_333	67	.	6.53981	9.01699	6.77833	85	Distal Intergenic	1	7977814	7982587	4774	1	Glyma.01G059900	Glyma.01G059900.3	-80433
334	Gm01	7937325	7937580	256	*	W6_peak_334	93	.	8.18261	11.7925	9.3903	107	Distal Intergenic	1	7977814	7982587	4774	1	Glyma.01G059900	Glyma.01G059900.3	-40234
335	Gm01	7942344	7942593	250	*	W6_peak_335	58	.	5.72433	7.99793	5.82896	164	Distal Intergenic	1	7977814	7982587	4774	1	Glyma.01G059900	Glyma.01G059900.3	-35221
336	Gm01	7955441	7955802	362	*	W6_peak_336	362	.	19.6821	39.8975	36.281	178	Distal Intergenic	1	7977814	7982587	4774	1	Glyma.01G059900	Glyma.01G059900.3	-22012
337	Gm01	7968146	7968367	222	*	W6_peak_337	80	.	7.08741	10.3842	8.05633	133	Distal Intergenic	1	7977814	7982587	4774	1	Glyma.01G059900	Glyma.01G059900.3	-9447
338	Gm01	8010159	8010497	339	*	W6_peak_338	228	.	14.2062	25.8734	22.8248	180	Distal Intergenic	1	7977814	7982744	4931	1	Glyma.01G059900	Glyma.01G059900.1	32345
339	Gm01	8063116	8063523	408	*	W6_peak_339	165	.	11.6507	19.3439	16.577	170	Distal Intergenic	1	8071161	8074882	3722	1	Glyma.01G060001	Glyma.01G060001.1	-7638
340	Gm01	8075422	8075739	318	*	W6_peak_340	181	.	12.3808	20.9405	18.102	129	Distal Intergenic	1	8071161	8074882	3722	1	Glyma.01G060001	Glyma.01G060001.1	4261
341	Gm01	8079348	8079614	267	*	W6_peak_341	79	.	6.7692	10.1966	7.92582	143	Distal Intergenic	1	8071161	8074882	3722	1	Glyma.01G060001	Glyma.01G060001.1	8187
342	Gm01	8093141	8093461	321	*	W6_peak_342	226	.	12.516	25.6079	22.6153	136	Distal Intergenic	1	8109754	8114799	5046	1	Glyma.01G060300	Glyma.01G060300.1	-16293
343	Gm01	8121982	8122260	279	*	W6_peak_343	121	.	9.09527	14.7188	12.1798	126	Distal Intergenic	1	8109754	8114799	5046	1	Glyma.01G060300	Glyma.01G060300.1	12228
344	Gm01	8127710	8127935	226	*	W6_peak_344	80	.	7.08741	10.3842	8.05633	110	Distal Intergenic	1	8109754	8114799	5046	1	Glyma.01G060300	Glyma.01G060300.1	17956
345	Gm01	8129848	8130062	215	*	W6_peak_345	55	.	5.80968	7.69514	5.54033	90	Distal Intergenic	1	8109754	8114799	5046	1	Glyma.01G060300	Glyma.01G060300.1	20094
346	Gm01	8136415	8137105	691	*	W6_peak_346	79	.	6.89981	10.1966	7.92582	189	Distal Intergenic	1	8109754	8114799	5046	1	Glyma.01G060300	Glyma.01G060300.1	26661
347	Gm01	8155061	8155343	283	*	W6_peak_347	91	.	7.81906	11.4519	9.10321	145	Distal Intergenic	1	8109754	8114799	5046	1	Glyma.01G060300	Glyma.01G060300.1	45307
348	Gm01	8178504	8178742	239	*	W6_peak_348	107	.	8.54767	13.2384	10.7736	150	Distal Intergenic	1	8109754	8114799	5046	1	Glyma.01G060300	Glyma.01G060300.1	68750
349	Gm01	8244177	8244522	346	*	W6_peak_349	362	.	20.2297	39.8975	36.281	163	Distal Intergenic	1	8254209	8254467	259	1	Glyma.01G060450	Glyma.01G060450.1	-9687
350	Gm01	8272396	8272636	241	*	W6_peak_350	67	.	6.90488	9.01699	6.77833	95	Distal Intergenic	1	8254209	8254467	259	1	Glyma.01G060450	Glyma.01G060450.1	18187
351	Gm01	8280646	8280884	239	*	W6_peak_351	80	.	7.63501	10.3842	8.05633	155	Distal Intergenic	1	8254209	8254467	259	1	Glyma.01G060450	Glyma.01G060450.1	26437
352	Gm01	8284040	8284339	300	*	W6_peak_352	181	.	12.0158	20.9405	18.102	152	Distal Intergenic	1	8311447	8312453	1007	2	Glyma.01G060600	Glyma.01G060600.1	28114
353	Gm01	8288932	8289240	309	*	W6_peak_353	107	.	8.91273	13.2384	10.7736	152	Distal Intergenic	1	8311447	8312453	1007	2	Glyma.01G060600	Glyma.01G060600.1	23213
354	Gm01	8320367	8320634	268	*	W6_peak_354	121	.	9.2778	14.7188	12.1798	132	Distal Intergenic	1	8311447	8312453	1007	2	Glyma.01G060600	Glyma.01G060600.1	-7914
355	Gm01	8366099	8366323	225	*	W6_peak_355	43	.	5.07956	6.42391	4.36338	136	Intron (Glyma.01G060700.1/Glyma.01G060700, intron 13 of 13)	1	8369784	8370248	465	1	Glyma.01G060800	Glyma.01G060800.1	-3461
356	Gm01	8366925	8367231	307	*	W6_peak_356	121	.	9.2778	14.7188	12.1798	129	Intron (Glyma.01G060700.1/Glyma.01G060700, intron 13 of 13)	1	8369784	8370248	465	1	Glyma.01G060800	Glyma.01G060800.1	-2553
357	Gm01	8387876	8388116	241	*	W6_peak_357	121	.	9.64286	14.7188	12.1798	130	Distal Intergenic	1	8379798	8380959	1162	1	Glyma.01G061000	Glyma.01G061000.1	8078
358	Gm01	8427954	8428182	229	*	W6_peak_358	48	.	5.2019	6.95302	4.86979	66	Distal Intergenic	1	8431958	8432279	322	2	Glyma.01G061200	Glyma.01G061200.1	4097
359	Gm01	8489827	8490658	832	*	W6_peak_359	506	.	25.3406	54.909	50.6793	189	Distal Intergenic	1	8502031	8509013	6983	1	Glyma.01G061700	Glyma.01G061700.4	-11373
360	Gm01	8499399	8499675	277	*	W6_peak_360	93	.	8.18261	11.7925	9.3903	119	Distal Intergenic	1	8502031	8509013	6983	1	Glyma.01G061700	Glyma.01G061700.4	-2356
361	Gm01	8559323	8559538	216	*	W6_peak_361	55	.	5.80968	7.69514	5.54033	110	Distal Intergenic	1	8542863	8545050	2188	1	Glyma.01G061900	Glyma.01G061900.7	16460
362	Gm01	8636025	8636316	292	*	W6_peak_362	165	.	10.1245	19.3225	16.577	154	Distal Intergenic	1	8622369	8623630	1262	2	Glyma.01G062300	Glyma.01G062300.2	-12395
363	Gm01	8645120	8645379	260	*	W6_peak_363	80	.	7.63501	10.3842	8.05633	118	Distal Intergenic	1	8622369	8623630	1262	2	Glyma.01G062300	Glyma.01G062300.2	-21490
364	Gm01	8681863	8682174	312	*	W6_peak_364	148	.	9.9038	17.4972	14.8558	148	Distal Intergenic	1	8695402	8702097	6696	1	Glyma.01G062400	Glyma.01G062400.1	-13228
365	Gm01	8682974	8683212	239	*	W6_peak_365	58	.	5.85494	7.99793	5.82896	69	Distal Intergenic	1	8695402	8702097	6696	1	Glyma.01G062400	Glyma.01G062400.1	-12190
366	Gm01	8693852	8694090	239	*	W6_peak_366	80	.	7.45248	10.3842	8.05633	153	Distal Intergenic	1	8695402	8702097	6696	1	Glyma.01G062400	Glyma.01G062400.1	-1312
367	Gm01	8699159	8699425	267	*	W6_peak_367	121	.	9.46033	14.7188	12.1798	144	Exon (Glyma.01G062400.1/Glyma.01G062400, exon 4 of 5)	1	8695402	8702097	6696	1	Glyma.01G062400	Glyma.01G062400.1	3757
368	Gm01	8704467	8704678	212	*	W6_peak_368	67	.	6.90488	9.01699	6.77833	83	Distal Intergenic	1	8695402	8702097	6696	1	Glyma.01G062400	Glyma.01G062400.1	9065
369	Gm01	8728463	8728767	305	*	W6_peak_369	117	.	7.21204	14.2141	11.7291	191	Distal Intergenic	1	8751559	8752952	1394	2	Glyma.01G062500	Glyma.01G062500.1	24185
370	Gm01	8774468	8774722	255	*	W6_peak_370	58	.	5.85494	7.99793	5.82896	141	Distal Intergenic	1	8772551	8772799	249	1	Glyma.01G062600	Glyma.01G062600.1	1917
371	Gm01	8804196	8804473	278	*	W6_peak_371	136	.	10.1905	16.2313	13.6113	131	Distal Intergenic	1	8816924	8817370	447	2	Glyma.01G062700	Glyma.01G062700.1	12897
372	Gm01	8827924	8828136	213	*	W6_peak_372	48	.	5.2019	6.95302	4.86979	116	Distal Intergenic	1	8816924	8817370	447	2	Glyma.01G062700	Glyma.01G062700.1	-10554
373	Gm01	8832662	8833015	354	*	W6_peak_373	260	.	15.4839	29.2697	26.0805	177	Distal Intergenic	1	8816924	8817370	447	2	Glyma.01G062700	Glyma.01G062700.1	-15292
374	Gm01	8851788	8852207	420	*	W6_peak_374	581	.	28.4437	62.7124	58.1123	199	Distal Intergenic	1	8863911	8870894	6984	1	Glyma.01G062900	Glyma.01G062900.1	-11704
375	Gm01	8860452	8860750	299	*	W6_peak_375	67	.	6.53981	9.01699	6.77833	178	Distal Intergenic	1	8863911	8870894	6984	1	Glyma.01G062900	Glyma.01G062900.1	-3161
376	Gm01	8862384	8862757	374	*	W6_peak_376	173	.	10.9487	20.1225	17.3397	203	Distal Intergenic	1	8863911	8870894	6984	1	Glyma.01G062900	Glyma.01G062900.1	-1154
377	Gm01	8871272	8871599	328	*	W6_peak_377	228	.	14.3887	25.8734	22.8248	163	Distal Intergenic	1	8863911	8870894	6984	1	Glyma.01G062900	Glyma.01G062900.1	7361
378	Gm01	8883960	8884208	249	*	W6_peak_378	68	.	6.37737	9.08008	6.83262	112	Distal Intergenic	1	8902516	8905822	3307	1	Glyma.01G063000	Glyma.01G063000.1	-18308
379	Gm01	8903195	8903433	239	*	W6_peak_379	58	.	5.98555	7.99793	5.82896	118	Promoter	1	8902516	8905822	3307	1	Glyma.01G063000	Glyma.01G063000.1	679
380	Gm01	8904034	8904382	349	*	W6_peak_380	228	.	14.0236	25.8734	22.8248	179	Intron (Glyma.01G063000.1/Glyma.01G063000, intron 2 of 5)	1	8902516	8905822	3307	1	Glyma.01G063000	Glyma.01G063000.1	1518
381	Gm01	8918909	8919230	322	*	W6_peak_381	294	.	16.9442	32.7432	29.4232	156	Distal Intergenic	1	8902516	8905822	3307	1	Glyma.01G063000	Glyma.01G063000.1	16393
382	Gm01	8926997	8927666	670	*	W6_peak_382	150	.	10.5555	17.7737	15.0793	514	Distal Intergenic	1	8938231	8940936	2706	2	Glyma.01G063100	Glyma.01G063100.1	13270
383	Gm01	8930591	8930887	297	*	W6_peak_383	181	.	12.1983	20.9405	18.102	127	Distal Intergenic	1	8938231	8940936	2706	2	Glyma.01G063100	Glyma.01G063100.1	10049
384	Gm01	8932110	8932778	669	*	W6_peak_384	181	.	12.3808	20.9405	18.102	498	Distal Intergenic	1	8938231	8940936	2706	2	Glyma.01G063100	Glyma.01G063100.1	8158
385	Gm01	8960446	8960656	211	*	W6_peak_385	48	.	5.46311	6.95302	4.86979	75	Distal Intergenic	1	8938366	8940966	2601	2	Glyma.01G063100	Glyma.01G063100.2	-19480
[truncated: 39,374 more rows]
