# Supplementary material for: Gene regulatory network inference in soybean upon infection by Phytophthora sojae
Source: PLoS One. 2023 Jul 7;18(7):e0287590. doi: 10.1371/journal.pone.0287590 (PMC10328377; doi:10.1371/journal.pone.0287590)
Supplement: S6 Data — (XLSX) [file pone.0287590.s015.xlsx]

## Sheet: Sheet1
Family	Model	TF	Pred Acc. (%)	TPR (%)	TNR (%)	FPR (%)	FNR (%)
NAC	AT1G76420	AT1G01720	75.58	27.47	48.11	1.84	22.58
NAC	AT1G76420	AT1G02230	69.82	21.66	48.16	1.79	28.39
NAC	AT1G76420	AT1G34180	78.99	30.53	48.46	1.48	19.53
NAC	AT1G76420	AT1G52880	87.3	38.86	48.44	1.51	11.18
NAC	AT1G76420	AT1G65910	87.42	39.13	48.29	1.67	10.91
NAC	AT1G76420	AT1G69490	89.12	40.99	48.13	1.91	8.96
NAC	AT1G76420	AT3G10480	90.19	41.76	48.43	1.54	8.28
NAC	AT1G76420	AT3G10500	90.13	42.01	48.12	1.83	8.04
NAC	AT1G76420	AT3G15170	95.12	46.77	48.35	1.63	3.25
NAC	AT1G76420	AT3G15500	82.38	34.15	48.23	1.74	15.88
NAC	AT1G76420	AT3G17730	94.26	45.98	48.28	1.7	4.05
NAC	AT1G76420	AT3G49530	74.45	26.27	48.18	1.79	23.76
NAC	AT1G76420	AT5G04410	83.69	35.25	48.44	1.53	14.78
NAC	AT1G76420	AT5G39820	71.85	24.02	47.83	2.17	25.98
NAC	AT1G76420	AT5G53950	95.82	47.35	48.47	1.51	2.66
NAC	AT3G17730	AT1G01720	57.19	8.19	49	0.96	41.85
NAC	AT3G17730	AT1G02230	72.68	23.47	49.21	0.74	26.85
NAC	AT3G17730	AT1G34180	81.13	31.67	49.46	0.48	18.39
NAC	AT3G17730	AT1G52880	63.45	14.48	48.97	0.99	35.56
NAC	AT3G17730	AT1G65910	91.28	41.89	49.39	0.58	8.15
NAC	AT3G17730	AT1G69490	71.65	22.63	49.02	1.03	27.33
NAC	AT3G17730	AT3G10480	80.14	30.87	49.27	0.68	19.19
NAC	AT3G17730	AT3G10500	93.84	44.42	49.42	0.54	5.12
NAC	AT3G17730	AT3G15170	94.64	45.32	49.32	0.64	4.25
NAC	AT3G17730	AT3G15500	88.88	39.82	49.06	0.92	10.21
NAC	AT3G17730	AT3G17730	58.41	9.42	48.99	0.98	40.61
NAC	AT3G17730	AT3G49530	75.09	25.89	49.2	0.77	24.14
NAC	AT3G17730	AT5G04410	87	37.59	49.41	0.55	12.44
NAC	AT3G17730	AT5G39820	71.1	22.46	48.64	1.36	27.54
NAC	AT3G17730	AT5G53950	87.05	37.81	49.24	0.75	12.2
NAC	AT3G10500	AT1G01720	54.74	5.79	48.95	1.01	44.25
NAC	AT3G10500	AT1G02230	72.25	23.05	49.2	0.75	27
NAC	AT3G10500	AT1G34180	80.38	30.97	49.41	0.53	19.09
NAC	AT3G10500	AT1G52880	59.14	10.04	49.1	0.85	40.01
NAC	AT3G10500	AT1G65910	87.31	38.02	49.29	0.67	12.02
NAC	AT3G10500	AT1G69490	65.15	16.34	48.81	1.23	33.62
NAC	AT3G10500	AT1G76420	75.27	26.04	49.23	0.71	24.02
NAC	AT3G10500	AT3G10480	93.67	44.2	49.47	0.49	5.84
NAC	AT3G10500	AT3G15170	86.54	37.27	49.27	0.71	12.75
NAC	AT3G10500	AT3G15500	56.2	7.16	49.04	0.93	42.87
NAC	AT3G10500	AT3G17730	94.38	45.05	49.33	0.64	4.97
NAC	AT3G10500	AT3G49530	75.4	26.26	49.14	0.83	23.77
NAC	AT3G10500	AT5G04410	91.88	42.4	49.48	0.49	7.63
NAC	AT3G10500	AT5G39820	64.86	15.74	49.12	0.88	34.26
NAC	AT3G10500	AT5G53950	83.34	34.15	49.19	0.79	15.86
MYB	AT1G68320	AT2G32460	58.82	9.5	49.32	0.61	40.57
MYB	AT1G68320	AT3G02940	83.55	34.4	49.15	0.81	15.64
MYB	AT1G68320	AT3G06490	97.86	48.64	49.22	0.76	1.38
MYB	AT1G68320	AT5G02320	49.85	0.65	49.2	0.78	49.38
MYB	AT1G68320	AT5G58850	49.79	0.66	49.13	0.84	49.37
MYB	AT5G58850	AT1G68320	50.1	1.24	48.86	1.09	48.82
MYB	AT5G58850	AT2G32460	70.22	21.37	48.85	1.09	28.7
MYB	AT5G58850	AT3G02940	49.73	0.92	48.81	1.15	49.12
MYB	AT5G58850	AT5G02320	50.26	1.36	48.9	1.08	48.66
MYB	AT5G58850	AT5G58850	84.76	35.77	48.99	0.98	14.26
MYB	AT3G06490	AT1G68320	88.39	41.25	47.14	2.8	8.81
MYB	AT3G06490	AT2G32460	62.76	14.93	47.83	2.1	35.14
MYB	AT3G06490	AT3G02940	75.58	28.55	47.03	2.93	21.49
MYB	AT3G06490	AT5G02320	49.61	2.63	46.98	3	47.4
MYB	AT3G06490	AT5G58850	52.53	5.46	47.07	2.9	44.57
WRKY	AT5G24110	AT1G30650	97.42	47.76	49.66	0.3	2.28
WRKY	AT5G24110	AT1G80840	75.43	25.76	49.67	0.28	24.29
WRKY	AT5G24110	AT2G03340	84.19	34.58	49.61	0.35	15.46
WRKY	AT5G24110	AT2G23320	98.23	48.49	49.74	0.22	1.55
WRKY	AT5G24110	AT2G30250	87.33	37.62	49.71	0.25	12.42
WRKY	AT5G24110	AT2G30590	97.3	47.41	49.89	0.13	2.57
WRKY	AT5G24110	AT2G38470	88.25	38.54	49.71	0.25	11.49
WRKY	AT5G24110	AT3G01970	89.39	39.76	49.63	0.33	10.28
WRKY	AT5G24110	AT4G01250	91.21	41.49	49.72	0.23	8.56
WRKY	AT5G24110	AT4G18170	75.99	26.25	49.74	0.22	23.8
WRKY	AT5G24110	AT4G22070	93.52	43.78	49.74	0.24	6.24
WRKY	AT5G24110	AT4G23550	87.06	37.4	49.66	0.28	12.65
WRKY	AT5G24110	AT4G26640	86.96	37.4	49.56	0.43	12.62
WRKY	AT5G24110	AT4G31800	76.96	27.28	49.68	0.28	22.77
WRKY	AT5G24110	AT5G24110	99.39	49.77	49.62	0.35	0.26
WRKY	AT5G24110	AT5G41570	92.84	43.17	49.67	0.29	6.87
WRKY	AT5G24110	AT5G52830	91.18	41.46	49.72	0.22	8.6
