# Supplementary material for: Gene regulatory network inference in soybean upon infection by Phytophthora sojae
Source: PLoS One. 2023 Jul 7;18(7):e0287590. doi: 10.1371/journal.pone.0287590 (PMC10328377; doi:10.1371/journal.pone.0287590)
Supplement: S7 Data — (XLSX) [file pone.0287590.s016.xlsx]

## Sheet: Data S7
cluster	GOterms	raw.p.value	adjusted.p.values
1	GO:0009061_anaerobic respiration	7.3e-08	4.3e-06
1	GO:0009699_phenylpropanoid biosynthetic process	8.6e-08	4.3e-06
1	GO:0010310_regulation of hydrogen peroxide metabolic process	1.8e-07	6e-06
1	GO:0009813_flavonoid biosynthetic process	2e-06	4e-05
1	GO:0009862_systemic acquired resistance, salicylic acid mediated signaling pathway	2e-06	4e-05
1	GO:0001666_response to hypoxia	2.1e-05	0.00035
1	GO:0010200_response to chitin	4e-05	0.000571429
1	GO:0044283_small molecule biosynthetic process	0.0002	0.0025
1	GO:0002215_defense response to nematode	0.00028	0.00276923
1	GO:0031640_killing of cells of another organism	0.00031	0.00276923
1	GO:0050832_defense response to fungus	0.00032	0.00276923
1	GO:0009595_detection of biotic stimulus	0.00034	0.00276923
1	GO:0009611_response to wounding	0.00036	0.00276923
1	GO:0009743_response to carbohydrate	0.00042	0.0028
1	GO:0009701_isoflavonoid phytoalexin biosynthetic process	0.00042	0.0028
1	GO:0080027_response to herbivore	0.00079	0.00470588
1	GO:0009695_jasmonic acid biosynthetic process	0.0008	0.00470588
1	GO:0009753_response to jasmonic acid	0.00109	0.00605556
1	GO:0044036_cell wall macromolecule metabolic process	0.00143	0.00752632
1	GO:0009805_coumarin biosynthetic process	0.00154	0.0077
1	GO:0002679_respiratory burst involved in defense response	0.00185	0.00880952
1	GO:0046274_lignin catabolic process	0.0022	0.01
1	GO:0009612_response to mechanical stimulus	0.00236	0.0102609
1	GO:0030968_endoplasmic reticulum unfolded protein response	0.00261	0.0105714
1	GO:0010117_photoprotection	0.00287	0.0105714
1	GO:0009807_lignan biosynthetic process	0.00287	0.0105714
1	GO:1900378_positive regulation of secondary metabolite biosynthetic process	0.00307	0.0105714
1	GO:0080113_regulation of seed growth	0.00327	0.0105714
1	GO:0010089_xylem development	0.00343	0.0105714
1	GO:0006950_response to stress	0.00357	0.0105714
1	GO:0009696_salicylic acid metabolic process	0.0036	0.0105714
1	GO:0010363_regulation of plant-type hypersensitive response	0.00362	0.0105714
1	GO:0042742_defense response to bacterium	0.00365	0.0105714
1	GO:0010052_guard cell differentiation	0.0037	0.0105714
1	GO:0010023_proanthocyanidin biosynthetic process	0.0037	0.0105714
1	GO:0009751_response to salicylic acid	0.00389	0.0108056
1	GO:0042744_hydrogen peroxide catabolic process	0.00431	0.0116486
1	GO:0009963_positive regulation of flavonoid biosynthetic process	0.00485	0.0127632
1	GO:0009803_cinnamic acid metabolic process	0.00563	0.0144359
1	GO:0006612_protein targeting to membrane	0.00618	0.01545
1	GO:0009651_response to salt stress	0.00671	0.0160233
1	GO:0042178_xenobiotic catabolic process	0.00673	0.0160233
1	GO:0098754_detoxification	0.00689	0.0160233
1	GO:0045793_positive regulation of cell size	0.00732	0.0164222
1	GO:0000165_MAPK cascade	0.00739	0.0164222
1	GO:0006979_response to oxidative stress	0.00791	0.0168723
1	GO:0009877_nodulation	0.00793	0.0168723
1	GO:0009873_ethylene-activated signaling pathway	0.00853	0.0177708
1	GO:0009607_response to biotic stimulus	0.00888	0.0181224
1	GO:0046189_phenol-containing compound biosynthetic process	0.0092	0.0184
1	GO:0015718_monocarboxylic acid transport	0.00988	0.0193725
1	GO:0006984_ER-nucleus signaling pathway	0.01019	0.0195962
1	GO:0090617_mitochondrial mRNA 5'-end processing	0.01071	0.0198333
1	GO:0019500_cyanide catabolic process	0.01071	0.0198333
1	GO:0120255_olefinic compound biosynthetic process	0.0138	0.0249464
1	GO:2000762_regulation of phenylpropanoid metabolic process	0.01397	0.0249464
1	GO:0006520_cellular amino acid metabolic process	0.01487	0.0250313
1	GO:0048653_anther development	0.01557	0.0250313
1	GO:0046680_response to DDT	0.01602	0.0250313
1	GO:0000032_cell wall mannoprotein biosynthetic process	0.01602	0.0250313
1	GO:0031506_cell wall glycoprotein biosynthetic process	0.01602	0.0250313
1	GO:0009836_fruit ripening, climacteric	0.01602	0.0250313
1	GO:0006056_mannoprotein metabolic process	0.01602	0.0250313
1	GO:0006057_mannoprotein biosynthetic process	0.01602	0.0250313
1	GO:0009867_jasmonic acid mediated signaling pathway	0.01727	0.0262206
1	GO:0071395_cellular response to jasmonic acid stimulus	0.01769	0.0262206
1	GO:0015770_sucrose transport	0.01775	0.0262206
1	GO:0071398_cellular response to fatty acid	0.01783	0.0262206
1	GO:0015766_disaccharide transport	0.01865	0.0265694
1	GO:0015772_oligosaccharide transport	0.01865	0.0265694
1	GO:0010043_response to zinc ion	0.01888	0.0265694
1	GO:0010584_pollen exine formation	0.01913	0.0265694
1	GO:2000280_regulation of root development	0.01956	0.0267945
1	GO:0019499_cyanide metabolic process	0.0213	0.0276667
1	GO:0051410_detoxification of nitrogen compound	0.0213	0.0276667
1	GO:0080110_sporopollenin biosynthetic process	0.0213	0.0276667
1	GO:0006857_oligopeptide transport	0.02198	0.0276667
1	GO:0009267_cellular response to starvation	0.02209	0.0276667
1	GO:0006749_glutathione metabolic process	0.02212	0.0276667
1	GO:0010224_response to UV-B	0.02216	0.0276667
1	GO:0035264_multicellular organism growth	0.02241	0.0276667
1	GO:0098869_cellular oxidant detoxification	0.02345	0.02771
1	GO:0006820_anion transport	0.02382	0.02771
1	GO:0048544_recognition of pollen	0.02424	0.02771
1	GO:0009697_salicylic acid biosynthetic process	0.02455	0.02771
1	GO:0006952_defense response	0.02473	0.02771
1	GO:0008037_cell recognition	0.02479	0.02771
1	GO:0009646_response to absence of light	0.02535	0.02771
1	GO:0010208_pollen wall assembly	0.02535	0.02771
1	GO:1990748_cellular detoxification	0.02537	0.02771
1	GO:0046620_regulation of organ growth	0.02542	0.02771
1	GO:0009723_response to ethylene	0.02627	0.02771
1	GO:0010441_guard cell development	0.02656	0.02771
1	GO:0010442_guard cell morphogenesis	0.02656	0.02771
1	GO:0051707_response to other organism	0.02662	0.02771
1	GO:0031667_response to nutrient levels	0.02686	0.02771
1	GO:0097237_cellular response to toxic substance	0.02697	0.02771
1	GO:0043207_response to external biotic stimulus	0.02754	0.02771
1	GO:0071396_cellular response to lipid	0.02754	0.02771
1	GO:0042538_hyperosmotic salinity response	0.02771	0.02771
2	GO:0002679_respiratory burst involved in defense response	2.3e-10	2.3e-08
2	GO:0009407_toxin catabolic process	5.8e-08	2.3e-06
2	GO:0015824_proline transport	8.4e-08	2.3e-06
2	GO:0071456_cellular response to hypoxia	9.2e-08	2.3e-06
2	GO:0006749_glutathione metabolic process	1.5e-07	3e-06
2	GO:0010200_response to chitin	5.9e-07	9.83333e-06
2	GO:0010583_response to cyclopentenone	1.3e-06	1.85714e-05
2	GO:0015706_nitrate transport	1.6e-06	2e-05
2	GO:0010167_response to nitrate	3e-06	3.33333e-05
2	GO:0051865_protein autoubiquitination	8.5e-06	8.5e-05
2	GO:0009699_phenylpropanoid biosynthetic process	1.1e-05	0.0001
2	GO:0016099_monoterpenoid biosynthetic process	1.7e-05	0.000141667
2	GO:0009625_response to insect	3.8e-05	0.000292308
2	GO:0009809_lignin biosynthetic process	6e-05	0.000428571
2	GO:0009611_response to wounding	7.2e-05	0.00048
2	GO:0009915_phloem sucrose loading	7.8e-05	0.0004875
2	GO:0031408_oxylipin biosynthetic process	8.3e-05	0.000488235
2	GO:0009759_indole glucosinolate biosynthetic process	0.00011	0.000611111
2	GO:0009695_jasmonic acid biosynthetic process	0.00013	0.000684211
2	GO:0009963_positive regulation of flavonoid biosynthetic process	0.00017	0.00085
2	GO:0050896_response to stimulus	0.0002	0.000952381
2	GO:0000041_transition metal ion transport	0.00022	0.001
2	GO:0051555_flavonol biosynthetic process	0.00026	0.00107692
2	GO:0015690_aluminum cation transport	0.00028	0.00107692
2	GO:0010930_negative regulation of auxin mediated signaling pathway	0.00028	0.00107692
2	GO:0043693_monoterpene biosynthetic process	0.00028	0.00107692
2	GO:2000032_regulation of secondary shoot formation	0.00041	0.00146429
2	GO:0060416_response to growth hormone	0.00041	0.00146429
2	GO:0019628_urate catabolic process	0.00058	0.00196667
2	GO:0010189_vitamin E biosynthetic process	0.00059	0.00196667
2	GO:0016138_glycoside biosynthetic process	0.00073	0.00235484
2	GO:0080027_response to herbivore	0.00077	0.00236364
2	GO:0080167_response to karrikin	0.00078	0.00236364
2	GO:0006979_response to oxidative stress	0.00093	0.00272222
2	GO:0009753_response to jasmonic acid	0.00098	0.00272222
2	GO:0033383_geranyl diphosphate metabolic process	0.00098	0.00272222
2	GO:0009636_response to toxic substance	0.00102	0.00275676
2	GO:0009805_coumarin biosynthetic process	0.00147	0.00386842
2	GO:0009751_response to salicylic acid	0.00157	0.00402564
2	GO:0046274_lignin catabolic process	0.00213	0.005325
2	GO:0070301_cellular response to hydrogen peroxide	0.00222	0.00541463
2	GO:0046686_response to cadmium ion	0.00233	0.00544444
2	GO:0052544_defense response by callose deposition in cell wall	0.0024	0.00544444
2	GO:0009866_induced systemic resistance, ethylene mediated signaling pathway	0.00245	0.00544444
2	GO:0009871_jasmonic acid and ethylene-dependent systemic resistance, ethylene mediated signaling pathway	0.00245	0.00544444
2	GO:0006952_defense response	0.00274	0.00595652
2	GO:0009807_lignan biosynthetic process	0.00281	0.00597872
2	GO:1900378_positive regulation of secondary metabolite biosynthetic process	0.00291	0.00598
2	GO:0044550_secondary metabolite biosynthetic process	0.00296	0.00598
2	GO:0002213_defense response to insect	0.00299	0.00598
2	GO:0048544_recognition of pollen	0.00336	0.00651923
2	GO:2000762_regulation of phenylpropanoid metabolic process	0.00339	0.00651923
2	GO:0009646_response to absence of light	0.00357	0.0067037
2	GO:0010023_proanthocyanidin biosynthetic process	0.00362	0.0067037
2	GO:0006536_glutamate metabolic process	0.00384	0.00698182
2	GO:0080148_negative regulation of response to water deprivation	0.00405	0.00715789
2	GO:0042744_hydrogen peroxide catabolic process	0.00408	0.00715789
2	GO:0046688_response to copper ion	0.00422	0.00727586
2	GO:0098869_cellular oxidant detoxification	0.00449	0.00761017
2	GO:0009743_response to carbohydrate	0.00473	0.00788333
2	GO:0009863_salicylic acid mediated signaling pathway	0.00521	0.00854098
2	GO:0042178_xenobiotic catabolic process	0.00659	0.010629
2	GO:0009072_aromatic amino acid family metabolic process	0.00723	0.0114762
2	GO:0050832_defense response to fungus	0.00894	0.0139231
2	GO:0010363_regulation of plant-type hypersensitive response	0.00905	0.0139231
2	GO:0006826_iron ion transport	0.01014	0.0153636
2	GO:0090057_root radial pattern formation	0.01059	0.015806
2	GO:0009106_lipoate metabolic process	0.01125	0.0165441
2	GO:0010106_cellular response to iron ion starvation	0.01227	0.0177826
2	GO:0043086_negative regulation of catalytic activity	0.01312	0.0187429
2	GO:0019216_regulation of lipid metabolic process	0.01383	0.0192361
2	GO:0016106_sesquiterpenoid biosynthetic process	0.01385	0.0192361
2	GO:0006612_protein targeting to membrane	0.01449	0.0197162
2	GO:0009627_systemic acquired resistance	0.01459	0.0197162
2	GO:0009704_de-etiolation	0.01486	0.0198133
2	GO:0051552_flavone metabolic process	0.01545	0.0200649
2	GO:0051553_flavone biosynthetic process	0.01545	0.0200649
2	GO:0015849_organic acid transport	0.01621	0.0207821
2	GO:1901606_alpha-amino acid catabolic process	0.01785	0.0225949
2	GO:0009267_cellular response to starvation	0.02071	0.0242184
2	GO:0006546_glycine catabolic process	0.02098	0.0242184
2	GO:0006144_purine nucleobase metabolic process	0.021	0.0242184
2	GO:1901806_beta-glucoside biosynthetic process	0.02107	0.0242184
2	GO:0015746_citrate transport	0.02107	0.0242184
2	GO:0033485_cyanidin 3-O-glucoside biosynthetic process	0.02107	0.0242184
2	GO:0035674_tricarboxylic acid transmembrane transport	0.02107	0.0242184
2	GO:0006842_tricarboxylic acid transport	0.02107	0.0242184
2	GO:0044092_negative regulation of molecular function	0.02234	0.0246413
2	GO:0031668_cellular response to extracellular stimulus	0.02244	0.0246413
2	GO:0006714_sesquiterpenoid metabolic process	0.0225	0.0246413
2	GO:0090150_establishment of protein localization to membrane	0.02265	0.0246413
2	GO:0009063_cellular amino acid catabolic process	0.02267	0.0246413
2	GO:0071496_cellular response to external stimulus	0.02366	0.0254409
2	GO:0009071_serine family amino acid catabolic process	0.02517	0.0267766
2	GO:0006580_ethanolamine metabolic process	0.02627	0.0270825
2	GO:0015669_gas transport	0.02627	0.0270825
2	GO:0015671_oxygen transport	0.02627	0.0270825
2	GO:0072657_protein localization to membrane	0.02847	0.0288586
2	GO:0031669_cellular response to nutrient levels	0.02857	0.0288586
2	GO:0009835_fruit ripening	0.02906	0.02906
3	GO:0010207_photosystem II assembly	< 1e-30	2e-29
3	GO:0006098_pentose-phosphate shunt	< 1e-30	2e-29
3	GO:0019288_isopentenyl diphosphate biosynthetic process, methylerythritol 4-phosphate pathway	< 1e-30	2e-29
3	GO:0019344_cysteine biosynthetic process	< 1e-30	2e-29
3	GO:0009773_photosynthetic electron transport in photosystem I	< 1e-30	2e-29
3	GO:0009637_response to blue light	2.5e-30	4.16667e-29
3	GO:0009657_plastid organization	6.2e-30	8.85714e-29
3	GO:0010114_response to red light	1.7e-29	2.125e-28
3	GO:0035304_regulation of protein dephosphorylation	6.2e-28	6.88889e-27
3	GO:0015995_chlorophyll biosynthetic process	1.4e-27	1.4e-26
3	GO:0010218_response to far red light	1.5e-26	1.36364e-25
3	GO:0010027_thylakoid membrane organization	6.4e-25	5.33333e-24
3	GO:0006007_glucose catabolic process	1e-22	7.69231e-22
3	GO:0010155_regulation of proton transport	3.8e-22	2.71429e-21
3	GO:0009768_photosynthesis, light harvesting in photosystem I	5.5e-22	3.66667e-21
3	GO:0019252_starch biosynthetic process	2.2e-21	1.375e-20
3	GO:0006364_rRNA processing	2.4e-20	1.41176e-19
3	GO:0019761_glucosinolate biosynthetic process	6.1e-20	3.38889e-19
3	GO:0009902_chloroplast relocation	1.1e-19	5.78947e-19
3	GO:0000023_maltose metabolic process	2.3e-17	1.15e-16
3	GO:0018298_protein-chromophore linkage	2.2e-16	1.04762e-15
3	GO:0016138_glycoside biosynthetic process	5.4e-15	2.3913e-14
3	GO:0016117_carotenoid biosynthetic process	5.5e-15	2.3913e-14
3	GO:0015979_photosynthesis	2.1e-14	8.75e-14
3	GO:0042549_photosystem II stabilization	4.3e-13	1.72e-12
3	GO:0042793_plastid transcription	1.8e-11	6.92308e-11
3	GO:0006636_unsaturated fatty acid biosynthetic process	3.2e-11	1.18519e-10
3	GO:0019684_photosynthesis, light reaction	1.5e-10	5.35714e-10
3	GO:0010304_PSII associated light-harvesting complex II catabolic process	5.4e-10	1.86207e-09
3	GO:0009644_response to high light intensity	6e-10	2e-09
3	GO:0042742_defense response to bacterium	7.8e-10	2.51613e-09
3	GO:0010075_regulation of meristem growth	1.2e-09	3.75e-09
3	GO:0010196_nonphotochemical quenching	3.7e-09	1.12121e-08
3	GO:0009664_plant-type cell wall organization	5.9e-09	1.73529e-08
3	GO:0015996_chlorophyll catabolic process	7.3e-09	2.08571e-08
3	GO:0009744_response to sucrose	8.3e-09	2.30556e-08
3	GO:0010206_photosystem II repair	2.2e-08	5.94595e-08
3	GO:0019253_reductive pentose-phosphate cycle	2.4e-08	6.31579e-08
3	GO:0006833_water transport	7.9e-08	2.02564e-07
3	GO:0006655_phosphatidylglycerol biosynthetic process	5.4e-07	1.35e-06
3	GO:0048564_photosystem I assembly	6.5e-07	1.58537e-06
3	GO:0010103_stomatal complex morphogenesis	2e-06	4.7619e-06
3	GO:0043085_positive regulation of catalytic activity	3.6e-06	8.37209e-06
3	GO:0009740_gibberellic acid mediated signaling pathway	5.7e-06	1.29545e-05
3	GO:0009825_multidimensional cell growth	6.2e-06	1.36957e-05
3	GO:0030003_cellular cation homeostasis	6.3e-06	1.36957e-05
3	GO:0006546_glycine catabolic process	7.1e-06	1.51064e-05
3	GO:0009269_response to desiccation	7.5e-06	1.5625e-05
3	GO:0048646_anatomical structure formation involved in morphogenesis	7.9e-06	1.61224e-05
3	GO:0009409_response to cold	1e-05	2e-05
3	GO:0042744_hydrogen peroxide catabolic process	1.6e-05	3.07692e-05
3	GO:0048767_root hair elongation	1.6e-05	3.07692e-05
3	GO:0008361_regulation of cell size	1.9e-05	3.58491e-05
3	GO:0010360_negative regulation of anion channel activity	2.1e-05	3.88889e-05
3	GO:0007020_microtubule nucleation	2.3e-05	4.18182e-05
3	GO:0009965_leaf morphogenesis	2.4e-05	4.28571e-05
3	GO:0070301_cellular response to hydrogen peroxide	3.3e-05	5.78947e-05
3	GO:0009735_response to cytokinin	3.5e-05	6.03448e-05
3	GO:0010264_myo-inositol hexakisphosphate biosynthetic process	3.7e-05	6.27119e-05
3	GO:0009641_shade avoidance	4.1e-05	6.83333e-05
3	GO:0009926_auxin polar transport	4.8e-05	7.86885e-05
3	GO:0048513_animal organ development	5.2e-05	8.3871e-05
3	GO:0009073_aromatic amino acid family biosynthetic process	6e-05	9.52381e-05
3	GO:0051211_anisotropic cell growth	8.5e-05	0.000132813
3	GO:0010310_regulation of hydrogen peroxide metabolic process	8.8e-05	0.000135385
3	GO:0009595_detection of biotic stimulus	9.5e-05	0.000143939
3	GO:0043481_anthocyanin accumulation in tissues in response to UV light	0.00012	0.000179104
3	GO:0009932_cell tip growth	0.00014	0.000205882
3	GO:0006084_acetyl-CoA metabolic process	0.00017	0.000242857
3	GO:0010205_photoinhibition	0.00017	0.000242857
3	GO:0016052_carbohydrate catabolic process	0.00021	0.000295775
3	GO:0000038_very long-chain fatty acid metabolic process	0.00039	0.000541667
3	GO:0048439_flower morphogenesis	0.00041	0.000561644
3	GO:0016132_brassinosteroid biosynthetic process	0.00051	0.000689189
3	GO:0009785_blue light signaling pathway	0.00056	0.000746667
3	GO:0009638_phototropism	0.00059	0.000776316
3	GO:0007030_Golgi organization	0.00068	0.000883117
3	GO:0046165_alcohol biosynthetic process	0.00069	0.000884615
3	GO:0007018_microtubule-based movement	0.00072	0.000911392
3	GO:0048653_anther development	0.00074	0.000925
3	GO:0015969_guanosine tetraphosphate metabolic process	0.001	0.00121951
3	GO:0090391_granum assembly	0.001	0.00121951
3	GO:0002526_acute inflammatory response	0.00104	0.0012381
3	GO:0008589_regulation of smoothened signaling pathway	0.00104	0.0012381
3	GO:0006816_calcium ion transport	0.0012	0.00141176
3	GO:0009684_indoleacetic acid biosynthetic process	0.00124	0.00142529
3	GO:0016556_mRNA modification	0.00124	0.00142529
3	GO:0071484_cellular response to light intensity	0.0013	0.00147191
3	GO:0009958_positive gravitropism	0.00131	0.00147191
3	GO:0009106_lipoate metabolic process	0.00137	0.00152222
3	GO:0009704_de-etiolation	0.0015	0.00164835
3	GO:0009697_salicylic acid biosynthetic process	0.00156	0.00169565
3	GO:0000103_sulfate assimilation	0.00172	0.00184043
3	GO:0009886_post-embryonic animal morphogenesis	0.00173	0.00184043
3	GO:0022900_electron transport chain	0.00182	0.00191579
3	GO:0030091_protein repair	0.00194	0.00202083
3	GO:0009832_plant-type cell wall biogenesis	0.00197	0.00203093
3	GO:0016126_sterol biosynthetic process	0.00201	0.00205102
3	GO:0042777_proton motive force-driven plasma membrane ATP synthesis	0.00223	0.00223
3	GO:0080170_hydrogen peroxide transmembrane transport	0.00223	0.00223
4	GO:0010200_response to chitin	< 1e-30	1e-28
4	GO:0002679_respiratory burst involved in defense response	1.2e-28	6e-27
4	GO:0009743_response to carbohydrate	3.1e-27	1.03333e-25
4	GO:0010583_response to cyclopentenone	1.4e-20	3.5e-19
4	GO:0009611_response to wounding	1.1e-19	2.2e-18
4	GO:0009407_toxin catabolic process	1.5e-18	2.5e-17
4	GO:0010363_regulation of plant-type hypersensitive response	3.3e-18	4.71429e-17
4	GO:0009738_abscisic acid-activated signaling pathway	9.7e-17	1.2125e-15
4	GO:0006612_protein targeting to membrane	1.1e-16	1.22222e-15
4	GO:0042742_defense response to bacterium	1.7e-15	1.7e-14
4	GO:0050832_defense response to fungus	8.4e-15	7.63636e-14
4	GO:0009862_systemic acquired resistance, salicylic acid mediated signaling pathway	1.4e-14	1.16667e-13
4	GO:0009693_ethylene biosynthetic process	1.2e-12	9.23077e-12
4	GO:0010310_regulation of hydrogen peroxide metabolic process	1.4e-12	1e-11
4	GO:0043069_negative regulation of programmed cell death	9.9e-12	6.6e-11
4	GO:0009873_ethylene-activated signaling pathway	1.1e-11	6.875e-11
4	GO:0031348_negative regulation of defense response	1.6e-11	9.41176e-11
4	GO:0009695_jasmonic acid biosynthetic process	2.5e-11	1.38889e-10
4	GO:0009612_response to mechanical stimulus	2e-10	1.05263e-09
4	GO:0009867_jasmonic acid mediated signaling pathway	5.7e-10	2.85e-09
4	GO:0000165_MAPK cascade	8.3e-10	3.95238e-09
4	GO:0009753_response to jasmonic acid	1.4e-09	6.36364e-09
4	GO:0046482_para-aminobenzoic acid metabolic process	2.7e-09	1.17391e-08
4	GO:0009697_salicylic acid biosynthetic process	3.4e-09	1.41667e-08
4	GO:0048544_recognition of pollen	4.7e-09	1.88e-08
4	GO:0009414_response to water deprivation	1.5e-08	5.76923e-08
4	GO:0043090_amino acid import	2.1e-08	7.77778e-08
4	GO:0042538_hyperosmotic salinity response	2.4e-08	8.57143e-08
4	GO:0009595_detection of biotic stimulus	3.6e-08	1.24138e-07
4	GO:0009627_systemic acquired resistance	6e-08	2e-07
4	GO:0009723_response to ethylene	9.4e-08	3e-07
4	GO:0006865_amino acid transport	9.6e-08	3e-07
4	GO:0002237_response to molecule of bacterial origin	2.3e-07	6.9697e-07
4	GO:0006984_ER-nucleus signaling pathway	6.4e-07	1.88235e-06
4	GO:0015802_basic amino acid transport	9.9e-07	2.82857e-06
4	GO:0052542_defense response by callose deposition	1.1e-06	3.05556e-06
4	GO:0009718_anthocyanin-containing compound biosynthetic process	1.5e-06	4.05405e-06
4	GO:0009699_phenylpropanoid biosynthetic process	2e-06	5.26316e-06
4	GO:0080167_response to karrikin	3.6e-06	9.23077e-06
4	GO:0051555_flavonol biosynthetic process	3.7e-06	9.25e-06
4	GO:0016045_detection of bacterium	4.9e-06	1.19512e-05
4	GO:0006749_glutathione metabolic process	6e-06	1.42857e-05
4	GO:0009620_response to fungus	6.2e-06	1.44186e-05
4	GO:0010224_response to UV-B	9.8e-06	2.17391e-05
4	GO:0009646_response to absence of light	1e-05	2.17391e-05
4	GO:0033611_oxalate catabolic process	1e-05	2.17391e-05
4	GO:0050691_regulation of defense response to virus by host	1.5e-05	3.19149e-05
4	GO:0009751_response to salicylic acid	1.8e-05	3.75e-05
4	GO:0006979_response to oxidative stress	2e-05	4.08163e-05
4	GO:0009061_anaerobic respiration	2.3e-05	4.6e-05
4	GO:0070574_cadmium ion transmembrane transport	2.5e-05	4.90196e-05
4	GO:0080169_cellular response to boron-containing substance deprivation	2.6e-05	5e-05
4	GO:0030968_endoplasmic reticulum unfolded protein response	4.2e-05	7.77778e-05
4	GO:0006995_cellular response to nitrogen starvation	4.2e-05	7.77778e-05
4	GO:0010167_response to nitrate	4.9e-05	8.90909e-05
4	GO:0015706_nitrate transport	5.2e-05	9.28571e-05
4	GO:0006468_protein phosphorylation	5.4e-05	9.47368e-05
4	GO:0009733_response to auxin	5.6e-05	9.65517e-05
4	GO:0006032_chitin catabolic process	6e-05	0.000101695
4	GO:0006855_xenobiotic transmembrane transport	8.2e-05	0.000136667
4	GO:0009863_salicylic acid mediated signaling pathway	9.7e-05	0.00015873
4	GO:0052544_defense response by callose deposition in cell wall	0.0001	0.00015873
4	GO:0009636_response to toxic substance	0.0001	0.00015873
4	GO:0006569_tryptophan catabolic process	0.00013	0.000203125
4	GO:0006952_defense response	0.00015	0.000230769
4	GO:0010359_regulation of anion channel activity	0.00016	0.000242424
4	GO:0009684_indoleacetic acid biosynthetic process	0.00021	0.000313433
4	GO:0061025_membrane fusion	0.00025	0.000367647
4	GO:0009624_response to nematode	0.00028	0.000405797
4	GO:0016131_brassinosteroid metabolic process	0.0003	0.000428571
4	GO:0050896_response to stimulus	0.00031	0.00043662
4	GO:0006862_nucleotide transport	0.00032	0.000444444
4	GO:0010337_regulation of salicylic acid metabolic process	0.00033	0.000445946
4	GO:0010120_camalexin biosynthetic process	0.00033	0.000445946
4	GO:0071366_cellular response to indolebutyric acid stimulus	0.00034	0.000453333
4	GO:0007165_signal transduction	0.00036	0.000473684
4	GO:0080181_lateral root branching	0.00048	0.000623377
4	GO:0042744_hydrogen peroxide catabolic process	0.00054	0.000692308
4	GO:0002238_response to molecule of fungal origin	0.0006	0.000759494
4	GO:0009607_response to biotic stimulus	0.00069	0.0008625
4	GO:0009963_positive regulation of flavonoid biosynthetic process	0.0007	0.000864198
4	GO:0009835_fruit ripening	0.00075	0.000914634
4	GO:0031347_regulation of defense response	0.00078	0.000939759
4	GO:0072488_ammonium transmembrane transport	0.00079	0.000940476
4	GO:0009788_negative regulation of abscisic acid-activated signaling pathway	0.00081	0.000952941
4	GO:0019755_one-carbon compound transport	0.00083	0.000965116
4	GO:0016998_cell wall macromolecule catabolic process	0.00092	0.00105747
4	GO:0015824_proline transport	0.00108	0.00122727
4	GO:0042344_indole glucosinolate catabolic process	0.00111	0.00124444
4	GO:0016138_glycoside biosynthetic process	0.00112	0.00124444
4	GO:0009820_alkaloid metabolic process	0.00125	0.00137363
4	GO:0006857_oligopeptide transport	0.00141	0.00151613
4	GO:1900037_regulation of cellular response to hypoxia	0.00141	0.00151613
4	GO:0015912_short-chain fatty acid transport	0.00151	0.00160638
4	GO:0030003_cellular cation homeostasis	0.00157	0.00165263
4	GO:0098869_cellular oxidant detoxification	0.00167	0.00173958
4	GO:0015837_amine transport	0.00171	0.00176289
4	GO:0015698_inorganic anion transport	0.00179	0.00182653
4	GO:0015812_gamma-aminobutyric acid transport	0.00198	0.002
4	GO:1900378_positive regulation of secondary metabolite biosynthetic process	0.00211	0.00211
5	GO:0010200_response to chitin	9.7e-06	0.00097
5	GO:0071456_cellular response to hypoxia	0.00016	0.008
5	GO:0009873_ethylene-activated signaling pathway	0.00075	0.025
5	GO:0051513_regulation of monopolar cell growth	0.00196	0.0398
5	GO:0009723_response to ethylene	0.00199	0.0398
5	GO:0046622_positive regulation of organ growth	0.00503	0.0718571
5	GO:0046177_D-gluconate catabolic process	0.00503	0.0718571
5	GO:0009743_response to carbohydrate	0.00681	0.0834444
5	GO:0080052_response to histidine	0.01004	0.0834444
5	GO:0080053_response to phenylalanine	0.01004	0.0834444
5	GO:0001561_fatty acid alpha-oxidation	0.01004	0.0834444
5	GO:0043201_response to leucine	0.01253	0.0834444
5	GO:0010466_negative regulation of peptidase activity	0.01393	0.0834444
5	GO:0010951_negative regulation of endopeptidase activity	0.01393	0.0834444
5	GO:0016103_diterpenoid catabolic process	0.01502	0.0834444
5	GO:0010270_photosystem II oxygen evolving complex assembly	0.01502	0.0834444
5	GO:1990822_basic amino acid transmembrane transport	0.01502	0.0834444
5	GO:0045487_gibberellin catabolic process	0.01502	0.0834444
5	GO:0006952_defense response	0.01691	0.085125
5	GO:0031425_chloroplast RNA processing	0.01705	0.085125
5	GO:0045861_negative regulation of proteolysis	0.01871	0.085125
5	GO:0043276_anoikis	0.01998	0.085125
5	GO:2000209_regulation of anoikis	0.01998	0.085125
5	GO:0051346_negative regulation of hydrolase activity	0.02043	0.085125
5	GO:0052548_regulation of endopeptidase activity	0.0236	0.0877576
5	GO:0052547_regulation of peptidase activity	0.02746	0.0877576
5	GO:0080167_response to karrikin	0.0283	0.0877576
5	GO:0043450_alkene biosynthetic process	0.02896	0.0877576
5	GO:0043449_cellular alkene metabolic process	0.02896	0.0877576
5	GO:1900673_olefin metabolic process	0.02896	0.0877576
5	GO:1900674_olefin biosynthetic process	0.02896	0.0877576
5	GO:0009692_ethylene metabolic process	0.02896	0.0877576
5	GO:0009693_ethylene biosynthetic process	0.02896	0.0877576
5	GO:0043086_negative regulation of catalytic activity	0.03113	0.0915588
5	GO:0042938_dipeptide transport	0.03471	0.0976944
5	GO:0042435_indole-containing compound biosynthetic process	0.03517	0.0976944
5	GO:0010047_fruit dehiscence	0.03714	0.100378
5	GO:0006621_protein retention in ER lumen	0.03957	0.104022
5	GO:0080163_regulation of protein serine/threonine phosphatase activity	0.04199	0.104022
5	GO:0120251_hydrocarbon biosynthetic process	0.042	0.104022
5	GO:0044092_negative regulation of molecular function	0.04356	0.104022
5	GO:0009759_indole glucosinolate biosynthetic process	0.0444	0.104022
5	GO:0042939_tripeptide transport	0.04681	0.104022
5	GO:0016115_terpenoid catabolic process	0.04681	0.104022
5	GO:0035437_maintenance of protein localization in endoplasmic reticulum	0.04681	0.104022
5	GO:0008300_isoprenoid catabolic process	0.04921	0.104702
5	GO:0010338_leaf formation	0.04921	0.104702
5	GO:0042430_indole-containing compound metabolic process	0.05672	0.117941
5	GO:0071421_manganese ion transmembrane transport	0.06114	0.117941
5	GO:0009877_nodulation	0.06114	0.117941
5	GO:0051336_regulation of hydrolase activity	0.06279	0.117941
5	GO:0120255_olefinic compound biosynthetic process	0.06363	0.117941
5	GO:0120252_hydrocarbon metabolic process	0.06446	0.117941
5	GO:0072595_maintenance of protein localization in organelle	0.06587	0.117941
5	GO:0006950_response to stress	0.0663	0.117941
5	GO:1900865_chloroplast RNA modification	0.06822	0.117941
5	GO:0042343_indole glucosinolate metabolic process	0.06822	0.117941
5	GO:0046218_indolalkylamine catabolic process	0.07151	0.117941
5	GO:0006569_tryptophan catabolic process	0.07151	0.117941
5	GO:0043200_response to amino acid	0.07292	0.117941
5	GO:0098754_detoxification	0.07329	0.117941
5	GO:0014075_response to amine	0.07525	0.117941
5	GO:0009607_response to biotic stimulus	0.07625	0.117941
5	GO:0052542_defense response by callose deposition	0.07654	0.117941
5	GO:0042436_indole-containing compound catabolic process	0.07873	0.117941
5	GO:0120254_olefinic compound metabolic process	0.07946	0.117941
5	GO:0043666_regulation of phosphoprotein phosphatase activity	0.07991	0.117941
5	GO:0030162_regulation of proteolysis	0.0802	0.117941
5	GO:0009074_aromatic amino acid family catabolic process	0.08317	0.119886
5	GO:0015824_proline transport	0.08392	0.119886
5	GO:0009697_salicylic acid biosynthetic process	0.08652	0.121164
5	GO:0006857_oligopeptide transport	0.08844	0.121164
5	GO:0009407_toxin catabolic process	0.08845	0.121164
5	GO:1903830_magnesium ion transmembrane transport	0.09146	0.123595
5	GO:0006828_manganese ion transport	0.09831	0.12524
5	GO:0015833_peptide transport	0.10007	0.12524
5	GO:0010921_regulation of phosphatase activity	0.10286	0.12524
5	GO:0046189_phenol-containing compound biosynthetic process	0.10763	0.12524
5	GO:0009611_response to wounding	0.10912	0.12524
5	GO:0006568_tryptophan metabolic process	0.10965	0.12524
5	GO:0006586_indolalkylamine metabolic process	0.10965	0.12524
5	GO:0009696_salicylic acid metabolic process	0.1108	0.12524
5	GO:0009404_toxin metabolic process	0.11293	0.12524
5	GO:0046271_phenylpropanoid catabolic process	0.11412	0.12524
5	GO:0046274_lignin catabolic process	0.11412	0.12524
5	GO:0015804_neutral amino acid transport	0.11454	0.12524
5	GO:0032269_negative regulation of cellular protein metabolic process	0.11507	0.12524
5	GO:0042742_defense response to bacterium	0.11567	0.12524
5	GO:0052545_callose localization	0.11618	0.12524
5	GO:0009684_indoleacetic acid biosynthetic process	0.117	0.12524
5	GO:0052544_defense response by callose deposition in cell wall	0.11858	0.12524
5	GO:0052482_defense response by cell wall thickening	0.11858	0.12524
5	GO:0033037_polysaccharide localization	0.11947	0.12524
5	GO:0015693_magnesium ion transport	0.12081	0.12524
5	GO:0048699_generation of neurons	0.1228	0.12524
5	GO:0009636_response to toxic substance	0.12326	0.12524
5	GO:0051248_negative regulation of protein metabolic process	0.12493	0.12524
5	GO:0009900_dehiscence	0.12524	0.12524
5	GO:0061564_axon development	0.12524	0.12524
5	GO:0007409_axonogenesis	0.12524	0.12524
6	GO:0010218_response to far red light	8.3e-13	4e-11
6	GO:0010114_response to red light	8.7e-13	4e-11
6	GO:0052889_9,9'-di-cis-zeta-carotene desaturation to 7,9,7',9'-tetra-cis-lycopene	1.2e-12	4e-11
6	GO:0006098_pentose-phosphate shunt	8e-12	2e-10
6	GO:0010207_photosystem II assembly	5.3e-11	1.04286e-09
6	GO:0009637_response to blue light	7e-11	1.04286e-09
6	GO:0009644_response to high light intensity	7.3e-11	1.04286e-09
6	GO:0045471_response to ethanol	1.3e-09	1.625e-08
6	GO:0009744_response to sucrose	1.5e-08	1.66667e-07
6	GO:0046688_response to copper ion	6.3e-08	6.3e-07
6	GO:0010226_response to lithium ion	8.4e-08	7.63636e-07
6	GO:0015976_carbon utilization	5.3e-07	4.41667e-06
6	GO:0019684_photosynthesis, light reaction	9.1e-07	7e-06
6	GO:0009718_anthocyanin-containing compound biosynthetic process	1.1e-06	7.85714e-06
6	GO:0006007_glucose catabolic process	3.4e-06	2.26667e-05
6	GO:0046685_response to arsenic-containing substance	4.5e-06	2.8125e-05
6	GO:0051260_protein homooligomerization	5.3e-06	3.11765e-05
6	GO:0009699_phenylpropanoid biosynthetic process	9.1e-06	5.05556e-05
6	GO:0010103_stomatal complex morphogenesis	2e-05	0.000105263
6	GO:0019252_starch biosynthetic process	2.3e-05	0.000115
6	GO:0015996_chlorophyll catabolic process	3.1e-05	0.000147619
6	GO:0010155_regulation of proton transport	3.6e-05	0.000163636
6	GO:0009595_detection of biotic stimulus	5.4e-05	0.000234783
6	GO:0080167_response to karrikin	6.7e-05	0.000279167
6	GO:0009409_response to cold	9e-05	0.00036
6	GO:0006364_rRNA processing	0.00013	0.0005
6	GO:0042542_response to hydrogen peroxide	0.00015	0.000555556
6	GO:0032544_plastid translation	0.00017	0.000607143
6	GO:0009697_salicylic acid biosynthetic process	0.00023	0.000793103
6	GO:0010286_heat acclimation	0.00032	0.00106667
6	GO:0045490_pectin catabolic process	0.00035	0.00112903
6	GO:0042742_defense response to bacterium	0.00051	0.00159375
6	GO:0019253_reductive pentose-phosphate cycle	0.00057	0.00172727
6	GO:0009657_plastid organization	0.00073	0.00214706
6	GO:0052837_thiazole biosynthetic process	0.00091	0.0026
6	GO:0019464_glycine decarboxylation via glycine cleavage system	0.00094	0.00261111
6	GO:0009411_response to UV	0.00102	0.00275676
6	GO:0009725_response to hormone	0.00109	0.002775
6	GO:0019344_cysteine biosynthetic process	0.0011	0.002775
6	GO:0010310_regulation of hydrogen peroxide metabolic process	0.00111	0.002775
6	GO:0035304_regulation of protein dephosphorylation	0.00117	0.00283333
6	GO:0000023_maltose metabolic process	0.00119	0.00283333
6	GO:0009902_chloroplast relocation	0.00189	0.00431818
6	GO:0048646_anatomical structure formation involved in morphogenesis	0.0019	0.00431818
6	GO:0043085_positive regulation of catalytic activity	0.00195	0.00433333
6	GO:0006659_phosphatidylserine biosynthetic process	0.00223	0.00484783
6	GO:0010027_thylakoid membrane organization	0.00309	0.00645833
6	GO:0010597_green leaf volatile biosynthetic process	0.0031	0.00645833
6	GO:0009228_thiamine biosynthetic process	0.00317	0.00646939
6	GO:0009835_fruit ripening	0.00344	0.00688
6	GO:0006636_unsaturated fatty acid biosynthetic process	0.00385	0.00754902
6	GO:0009767_photosynthetic electron transport chain	0.00411	0.00790385
6	GO:0010264_myo-inositol hexakisphosphate biosynthetic process	0.00427	0.0080566
6	GO:0016117_carotenoid biosynthetic process	0.00441	0.00816667
6	GO:0015995_chlorophyll biosynthetic process	0.00473	0.00857143
6	GO:0000041_transition metal ion transport	0.0048	0.00857143
6	GO:0010037_response to carbon dioxide	0.00523	0.00901724
6	GO:0017000_antibiotic biosynthetic process	0.00523	0.00901724
6	GO:1905156_negative regulation of photosynthesis	0.00547	0.00927119
6	GO:0043094_cellular metabolic compound salvage	0.00614	0.0101563
6	GO:0019760_glucosinolate metabolic process	0.00625	0.0101563
6	GO:0070887_cellular response to chemical stimulus	0.0063	0.0101563
6	GO:0031426_polycistronic mRNA processing	0.00648	0.0101563
6	GO:0016556_mRNA modification	0.0065	0.0101563
6	GO:0010304_PSII associated light-harvesting complex II catabolic process	0.00661	0.0101692
6	GO:0014070_response to organic cyclic compound	0.00687	0.0102836
6	GO:0055085_transmembrane transport	0.00689	0.0102836
6	GO:0045727_positive regulation of translation	0.00784	0.0115294
6	GO:0009773_photosynthetic electron transport in photosystem I	0.00828	0.012
6	GO:0006817_phosphate ion transport	0.0091	0.0124211
6	GO:0051262_protein tetramerization	0.00922	0.0124211
6	GO:0030435_sporulation resulting in formation of a cellular spore	0.00935	0.0124211
6	GO:0006021_inositol biosynthetic process	0.00935	0.0124211
6	GO:0010239_chloroplast mRNA processing	0.00935	0.0124211
6	GO:0009821_alkaloid biosynthetic process	0.00935	0.0124211
6	GO:0031668_cellular response to extracellular stimulus	0.00944	0.0124211
6	GO:0009686_gibberellin biosynthetic process	0.00972	0.0125977
6	GO:0016144_S-glycoside biosynthetic process	0.01039	0.0125977
6	GO:0019761_glucosinolate biosynthetic process	0.01039	0.0125977
6	GO:0019758_glycosinolate biosynthetic process	0.01039	0.0125977
6	GO:0009853_photorespiration	0.01079	0.0125977
6	GO:0015712_hexose phosphate transport	0.01096	0.0125977
6	GO:0015713_phosphoglycerate transmembrane transport	0.01096	0.0125977
6	GO:0015714_phosphoenolpyruvate transport	0.01096	0.0125977
6	GO:0015717_triose phosphate transport	0.01096	0.0125977
6	GO:0035436_triose phosphate transmembrane transport	0.01096	0.0125977
6	GO:0015760_glucose-6-phosphate transport	0.01096	0.0125977
6	GO:0009751_response to salicylic acid	0.01129	0.0128295
6	GO:0009886_post-embryonic animal morphogenesis	0.01175	0.0132022
6	GO:0010224_response to UV-B	0.01223	0.0135889
6	GO:0042793_plastid transcription	0.01355	0.0148901
6	GO:0009651_response to salt stress	0.01408	0.0151146
6	GO:0010117_photoprotection	0.01451	0.0151146
6	GO:0042873_aldonate transmembrane transport	0.01451	0.0151146
6	GO:0042822_pyridoxal phosphate metabolic process	0.01451	0.0151146
6	GO:0042823_pyridoxal phosphate biosynthetic process	0.01451	0.0151146
6	GO:0016138_glycoside biosynthetic process	0.01552	0.016
6	GO:0015706_nitrate transport	0.01579	0.0160404
6	GO:0015698_inorganic anion transport	0.01588	0.0160404
6	GO:0042548_regulation of photosynthesis, light reaction	0.01625	0.01625
7	GO:0050832_defense response to fungus	2.5e-12	2.5e-10
7	GO:0015706_nitrate transport	7.6e-10	3.8e-08
7	GO:0010167_response to nitrate	2.1e-09	6.25e-08
7	GO:0010200_response to chitin	2.5e-09	6.25e-08
7	GO:0009863_salicylic acid mediated signaling pathway	1.2e-06	2.16667e-05
7	GO:0048544_recognition of pollen	1.3e-06	2.16667e-05
7	GO:0007165_signal transduction	7.5e-06	0.000107143
7	GO:0009611_response to wounding	8.7e-06	0.00010875
7	GO:0006857_oligopeptide transport	1.7e-05	0.000188889
7	GO:0070301_cellular response to hydrogen peroxide	2.4e-05	0.00024
7	GO:0010106_cellular response to iron ion starvation	3.1e-05	0.000281818
7	GO:0045730_respiratory burst	3.9e-05	0.000323077
7	GO:0010363_regulation of plant-type hypersensitive response	4.2e-05	0.000323077
7	GO:0010583_response to cyclopentenone	5e-05	0.000353333
7	GO:0002679_respiratory burst involved in defense response	5.3e-05	0.000353333
7	GO:0042744_hydrogen peroxide catabolic process	7.3e-05	0.00045625
7	GO:0006826_iron ion transport	9.5e-05	0.000558824
7	GO:0006612_protein targeting to membrane	0.00011	0.000611111
7	GO:0098869_cellular oxidant detoxification	0.00012	0.000631579
7	GO:0010115_regulation of abscisic acid biosynthetic process	0.00014	0.0007
7	GO:0009867_jasmonic acid mediated signaling pathway	0.00018	0.000857143
7	GO:0006865_amino acid transport	0.00019	0.000863636
7	GO:0015854_guanine transport	0.00026	0.00113043
7	GO:0009743_response to carbohydrate	0.00028	0.00116667
7	GO:0043069_negative regulation of programmed cell death	0.00032	0.00126923
7	GO:0050896_response to stimulus	0.00033	0.00126923
7	GO:0051555_flavonol biosynthetic process	0.00047	0.00174074
7	GO:0009697_salicylic acid biosynthetic process	0.00053	0.00189286
7	GO:0006468_protein phosphorylation	0.00055	0.00189655
7	GO:0009407_toxin catabolic process	0.00057	0.0019
7	GO:0031348_negative regulation of defense response	0.00065	0.00209677
7	GO:0005513_detection of calcium ion	0.00068	0.002125
7	GO:0009627_systemic acquired resistance	0.00077	0.00233333
7	GO:0009693_ethylene biosynthetic process	0.00084	0.00233333
7	GO:1902395_regulation of 1-deoxy-D-xylulose-5-phosphate synthase activity	0.00084	0.00233333
7	GO:0015853_adenine transport	0.00084	0.00233333
7	GO:0009723_response to ethylene	0.00089	0.00240541
7	GO:0052542_defense response by callose deposition	0.00156	0.00410526
7	GO:2000030_regulation of response to red or far red light	0.00161	0.00412821
7	GO:0009595_detection of biotic stimulus	0.00194	0.00485
7	GO:0010322_regulation of isopentenyl diphosphate biosynthetic process, methylerythritol 4-phosphate pathway	0.00295	0.00719512
7	GO:0006561_proline biosynthetic process	0.00449	0.0104884
7	GO:0009737_response to abscisic acid	0.00451	0.0104884
7	GO:0042435_indole-containing compound biosynthetic process	0.00525	0.0119111
7	GO:0009612_response to mechanical stimulus	0.00536	0.0119111
7	GO:0006569_tryptophan catabolic process	0.00583	0.0126739
7	GO:0002237_response to molecule of bacterial origin	0.00614	0.0130638
7	GO:0006952_defense response	0.00628	0.0130833
7	GO:0046058_cAMP metabolic process	0.0074	0.015102
7	GO:0048448_stamen morphogenesis	0.00789	0.01578
7	GO:0010043_response to zinc ion	0.00839	0.016451
7	GO:0009753_response to jasmonic acid	0.00892	0.0171538
7	GO:0051504_diterpene phytoalexin precursor biosynthetic process pathway	0.00943	0.0177925
7	GO:0009718_anthocyanin-containing compound biosynthetic process	0.00971	0.0179815
7	GO:0080167_response to karrikin	0.01064	0.0193455
7	GO:0009607_response to biotic stimulus	0.01152	0.0205714
7	GO:0009699_phenylpropanoid biosynthetic process	0.01173	0.0205789
7	GO:0009636_response to toxic substance	0.01284	0.021623
7	GO:0035235_ionotropic glutamate receptor signaling pathway	0.01319	0.021623
7	GO:0007215_glutamate receptor signaling pathway	0.01319	0.021623
7	GO:1990806_ligand-gated ion channel signaling pathway	0.01319	0.021623
7	GO:0009820_alkaloid metabolic process	0.0145	0.023127
7	GO:0014074_response to purine-containing compound	0.01457	0.023127
7	GO:0009862_systemic acquired resistance, salicylic acid mediated signaling pathway	0.01502	0.0234688
7	GO:0000165_MAPK cascade	0.01564	0.0240615
7	GO:0046777_protein autophosphorylation	0.01617	0.0245
7	GO:0009190_cyclic nucleotide biosynthetic process	0.01672	0.0249552
7	GO:0042538_hyperosmotic salinity response	0.01836	0.025625
7	GO:0015727_lactate transport	0.01845	0.025625
7	GO:0035873_lactate transmembrane transport	0.01845	0.025625
7	GO:1904823_purine nucleobase transmembrane transport	0.01845	0.025625
7	GO:0002230_positive regulation of defense response to virus by host	0.01845	0.025625
7	GO:0009873_ethylene-activated signaling pathway	0.01886	0.0258356
7	GO:0006749_glutathione metabolic process	0.02	0.027027
7	GO:0052315_phytoalexin biosynthetic process	0.02043	0.02724
7	GO:0010099_regulation of photomorphogenesis	0.02168	0.0281034
7	GO:0006995_cellular response to nitrogen starvation	0.02181	0.0281034
7	GO:0009684_indoleacetic acid biosynthetic process	0.02199	0.0281034
7	GO:0046683_response to organophosphorus	0.02232	0.0281034
7	GO:0009625_response to insect	0.02308	0.0281034
7	GO:0009646_response to absence of light	0.02372	0.0281034
7	GO:0009403_toxin biosynthetic process	0.02377	0.0281034
7	GO:0051180_vitamin transport	0.02403	0.0281034
7	GO:0002229_defense response to oomycetes	0.02403	0.0281034
7	GO:0009414_response to water deprivation	0.02404	0.0281034
7	GO:0014070_response to organic cyclic compound	0.02427	0.0281034
7	GO:0046942_carboxylic acid transport	0.02445	0.0281034
7	GO:0010193_response to ozone	0.02643	0.0293085
7	GO:0009751_response to salicylic acid	0.02671	0.0293085
7	GO:0010310_regulation of hydrogen peroxide metabolic process	0.02726	0.0293085
7	GO:0035150_regulation of tube size	0.02755	0.0293085
7	GO:0097722_sperm motility	0.02755	0.0293085
7	GO:0030317_flagellated sperm motility	0.02755	0.0293085
7	GO:0019244_lactate biosynthetic process from pyruvate	0.02755	0.0293085
7	GO:0034220_ion transmembrane transport	0.02856	0.0294646
7	GO:0034404_nucleobase-containing small molecule biosynthetic process	0.02857	0.0294646
7	GO:0071369_cellular response to ethylene stimulus	0.02864	0.0294646
7	GO:0052314_phytoalexin metabolic process	0.02916	0.0294646
7	GO:0009683_indoleacetic acid metabolic process	0.02917	0.0294646
7	GO:0010150_leaf senescence	0.02967	0.02967
8	GO:0002679_respiratory burst involved in defense response	1.8e-14	1.8e-12
8	GO:0010200_response to chitin	1e-13	5e-12
8	GO:0009699_phenylpropanoid biosynthetic process	1.4e-11	4.66667e-10
8	GO:0010583_response to cyclopentenone	3.3e-09	8.25e-08
8	GO:0009407_toxin catabolic process	3.6e-08	7.2e-07
8	GO:0009611_response to wounding	2.3e-07	3.83333e-06
8	GO:0006952_defense response	4.8e-07	6.85714e-06
8	GO:0010422_regulation of brassinosteroid biosynthetic process	6e-07	7.5e-06
8	GO:0051555_flavonol biosynthetic process	1e-06	1.09091e-05
8	GO:0080169_cellular response to boron-containing substance deprivation	1.1e-06	1.09091e-05
8	GO:0009873_ethylene-activated signaling pathway	1.2e-06	1.09091e-05
8	GO:0009743_response to carbohydrate	5.8e-06	4.83333e-05
8	GO:0010167_response to nitrate	9.8e-06	7.53846e-05
8	GO:0015706_nitrate transport	1.9e-05	0.000135714
8	GO:0009751_response to salicylic acid	3.3e-05	0.00022
8	GO:0009867_jasmonic acid mediated signaling pathway	0.00011	0.0006875
8	GO:0009805_coumarin biosynthetic process	0.00015	0.000882353
8	GO:0080167_response to karrikin	0.00018	0.001
8	GO:0009723_response to ethylene	0.00025	0.00131579
8	GO:1900378_positive regulation of secondary metabolite biosynthetic process	0.00028	0.0014
8	GO:0009807_lignan biosynthetic process	0.00038	0.00180952
8	GO:0010023_proanthocyanidin biosynthetic process	0.00056	0.00243478
8	GO:0010262_somatic embryogenesis	0.00056	0.00243478
8	GO:0009963_positive regulation of flavonoid biosynthetic process	0.00059	0.00244
8	GO:0015824_proline transport	0.00061	0.00244
8	GO:0010951_negative regulation of endopeptidase activity	0.00066	0.00248148
8	GO:0009813_flavonoid biosynthetic process	0.00067	0.00248148
8	GO:0035235_ionotropic glutamate receptor signaling pathway	0.00079	0.00282143
8	GO:0048544_recognition of pollen	0.00095	0.00327586
8	GO:0009693_ethylene biosynthetic process	0.00119	0.00396667
8	GO:0009701_isoflavonoid phytoalexin biosynthetic process	0.00138	0.00445161
8	GO:0009809_lignin biosynthetic process	0.00152	0.00475
8	GO:0050832_defense response to fungus	0.00181	0.00548485
8	GO:0006979_response to oxidative stress	0.00205	0.00597143
8	GO:0006826_iron ion transport	0.00209	0.00597143
8	GO:0009738_abscisic acid-activated signaling pathway	0.00317	0.00864865
8	GO:2000762_regulation of phenylpropanoid metabolic process	0.0032	0.00864865
8	GO:0006032_chitin catabolic process	0.00369	0.00971053
8	GO:0010106_cellular response to iron ion starvation	0.00392	0.009875
8	GO:0009607_response to biotic stimulus	0.00395	0.009875
8	GO:0052315_phytoalexin biosynthetic process	0.00432	0.0104524
8	GO:0043090_amino acid import	0.00439	0.0104524
8	GO:0016036_cellular response to phosphate starvation	0.00549	0.0127674
8	GO:0009625_response to insect	0.00567	0.0128864
8	GO:0009696_salicylic acid metabolic process	0.00595	0.0131522
8	GO:0010035_response to inorganic substance	0.00605	0.0131522
8	GO:0071456_cellular response to hypoxia	0.00796	0.0169362
8	GO:0009694_jasmonic acid metabolic process	0.00835	0.0173958
8	GO:0042538_hyperosmotic salinity response	0.00936	0.019102
8	GO:0052317_camalexin metabolic process	0.01039	0.0203725
8	GO:0010120_camalexin biosynthetic process	0.01039	0.0203725
8	GO:2001057_reactive nitrogen species metabolic process	0.01132	0.0213099
8	GO:0002218_activation of innate immune response	0.01148	0.0213099
8	GO:0080164_regulation of nitric oxide metabolic process	0.0117	0.0213099
8	GO:0009682_induced systemic resistance	0.01175	0.0213099
8	GO:0009835_fruit ripening	0.01283	0.0213099
8	GO:0046217_indole phytoalexin metabolic process	0.01307	0.0213099
8	GO:0032868_response to insulin	0.01307	0.0213099
8	GO:0009700_indole phytoalexin biosynthetic process	0.01307	0.0213099
8	GO:0044036_cell wall macromolecule metabolic process	0.01322	0.0213099
8	GO:0042908_xenobiotic transport	0.01368	0.0213099
8	GO:0006855_xenobiotic transmembrane transport	0.01368	0.0213099
8	GO:0045088_regulation of innate immune response	0.01381	0.0213099
8	GO:0044283_small molecule biosynthetic process	0.014	0.0213099
8	GO:0002682_regulation of immune system process	0.0141	0.0213099
8	GO:0051865_protein autoubiquitination	0.01426	0.0213099
8	GO:0072330_monocarboxylic acid biosynthetic process	0.01471	0.0213099
8	GO:0009627_systemic acquired resistance	0.01473	0.0213099
8	GO:0006955_immune response	0.01492	0.0213099
8	GO:0032101_regulation of response to external stimulus	0.01496	0.0213099
8	GO:0050877_nervous system process	0.01513	0.0213099
8	GO:0009820_alkaloid metabolic process	0.01657	0.0230139
8	GO:0045087_innate immune response	0.01842	0.0248718
8	GO:0046287_isoflavonoid metabolic process	0.01929	0.0248718
8	GO:0009717_isoflavonoid biosynthetic process	0.01929	0.0248718
8	GO:1900030_regulation of pectin biosynthetic process	0.0194	0.0248718
8	GO:0060401_cytosolic calcium ion transport	0.0194	0.0248718
8	GO:0060402_calcium ion transport into cytosol	0.0194	0.0248718
8	GO:0009695_jasmonic acid biosynthetic process	0.01985	0.0251266
8	GO:0009414_response to water deprivation	0.02019	0.0252289
8	GO:0009697_salicylic acid biosynthetic process	0.02081	0.0252289
8	GO:0045089_positive regulation of innate immune response	0.02087	0.0252289
8	GO:0046209_nitric oxide metabolic process	0.02094	0.0252289
8	GO:0042744_hydrogen peroxide catabolic process	0.02126	0.0253095
8	GO:0042542_response to hydrogen peroxide	0.02244	0.0264
8	GO:0050776_regulation of immune response	0.0231	0.0268605
8	GO:0042742_defense response to bacterium	0.02368	0.0272184
8	GO:0043069_negative regulation of programmed cell death	0.02513	0.0277579
8	GO:0006995_cellular response to nitrogen starvation	0.02565	0.0277579
8	GO:0000272_polysaccharide catabolic process	0.02608	0.0277579
8	GO:0009415_response to water	0.02636	0.0277579
8	GO:0007268_chemical synaptic transmission	0.02637	0.0277579
8	GO:0099536_synaptic signaling	0.02637	0.0277579
8	GO:0099537_trans-synaptic signaling	0.02637	0.0277579
8	GO:0098916_anterograde trans-synaptic signaling	0.02637	0.0277579
8	GO:0046189_phenol-containing compound biosynthetic process	0.02753	0.0281414
8	GO:1901616_organic hydroxy compound catabolic process	0.02768	0.0281414
8	GO:0009646_response to absence of light	0.02786	0.0281414
8	GO:0002684_positive regulation of immune system process	0.02786	0.0281414
8	GO:0045332_phospholipid translocation	0.02832	0.02832
9	GO:0030968_endoplasmic reticulum unfolded protein response	7.2e-29	7.2e-27
9	GO:0006984_ER-nucleus signaling pathway	1.8e-26	9e-25
9	GO:0031348_negative regulation of defense response	7.8e-20	2.6e-18
9	GO:0010363_regulation of plant-type hypersensitive response	5.4e-19	1.35e-17
9	GO:0006612_protein targeting to membrane	1.7e-18	3.4e-17
9	GO:0043069_negative regulation of programmed cell death	2.2e-16	3.66667e-15
9	GO:0010200_response to chitin	8.1e-16	1.15714e-14
9	GO:0009862_systemic acquired resistance, salicylic acid mediated signaling pathway	4.2e-14	4.4e-13
9	GO:0050832_defense response to fungus	4.4e-14	4.4e-13
9	GO:0009743_response to carbohydrate	4.4e-14	4.4e-13
9	GO:0009220_pyrimidine ribonucleotide biosynthetic process	2.3e-13	2.09091e-12
9	GO:0009738_abscisic acid-activated signaling pathway	3e-13	2.5e-12
9	GO:0006096_glycolytic process	1.3e-11	1e-10
9	GO:0009867_jasmonic acid mediated signaling pathway	3e-11	2.14286e-10
9	GO:0046686_response to cadmium ion	3.8e-11	2.53333e-10
9	GO:0009611_response to wounding	1.5e-10	9.375e-10
9	GO:0009627_systemic acquired resistance	2.2e-10	1.29412e-09
9	GO:0009697_salicylic acid biosynthetic process	3.4e-10	1.88889e-09
9	GO:0000165_MAPK cascade	4.3e-10	2.26316e-09
9	GO:0006099_tricarboxylic acid cycle	8.3e-09	4.15e-08
9	GO:0002679_respiratory burst involved in defense response	1.4e-08	6.66667e-08
9	GO:0046356_acetyl-CoA catabolic process	2.1e-08	9.54545e-08
9	GO:0009651_response to salt stress	3.3e-08	1.43478e-07
9	GO:0009863_salicylic acid mediated signaling pathway	1.2e-07	5e-07
9	GO:0009409_response to cold	2.2e-07	8.8e-07
9	GO:0006094_gluconeogenesis	2.9e-07	1.11538e-06
9	GO:0009963_positive regulation of flavonoid biosynthetic process	1.3e-06	4.81481e-06
9	GO:0006606_protein import into nucleus	1.5e-06	5.35714e-06
9	GO:0042742_defense response to bacterium	1.8e-06	6.2069e-06
9	GO:0000027_ribosomal large subunit assembly	2.1e-06	7e-06
9	GO:0001510_RNA methylation	2.3e-06	7.41935e-06
9	GO:0006102_isocitrate metabolic process	2.8e-06	8.75e-06
9	GO:0009693_ethylene biosynthetic process	3.2e-06	9.41176e-06
9	GO:1900378_positive regulation of secondary metabolite biosynthetic process	3.2e-06	9.41176e-06
9	GO:0010310_regulation of hydrogen peroxide metabolic process	4.1e-06	1.17143e-05
9	GO:0009625_response to insect	4.7e-06	1.30556e-05
9	GO:0042180_cellular ketone metabolic process	1.1e-05	2.89474e-05
9	GO:0009595_detection of biotic stimulus	1.1e-05	2.89474e-05
9	GO:0006626_protein targeting to mitochondrion	1.7e-05	4.35897e-05
9	GO:0006468_protein phosphorylation	1.9e-05	4.75e-05
9	GO:0034976_response to endoplasmic reticulum stress	2.1e-05	5.12195e-05
9	GO:0009749_response to glucose	2.4e-05	5.71429e-05
9	GO:0045013_carbon catabolite repression of transcription	3e-05	6.97674e-05
9	GO:0006007_glucose catabolic process	3.5e-05	7.95455e-05
9	GO:0000478_endonucleolytic cleavage involved in rRNA processing	4e-05	8.88889e-05
9	GO:0042538_hyperosmotic salinity response	4.7e-05	0.000102174
9	GO:0010618_aerenchyma formation	5.2e-05	0.000108333
9	GO:0010112_regulation of systemic acquired resistance	5.2e-05	0.000108333
9	GO:0006406_mRNA export from nucleus	6.3e-05	0.000128571
9	GO:0000466_maturation of 5.8S rRNA from tricistronic rRNA transcript (SSU-rRNA, 5.8S rRNA, LSU-rRNA)	8.1e-05	0.000162
9	GO:0000741_karyogamy	9.2e-05	0.000180392
9	GO:0044743_protein transmembrane import into intracellular organelle	0.00011	0.000203704
9	GO:0052542_defense response by callose deposition	0.00011	0.000203704
9	GO:0009853_photorespiration	0.00011	0.000203704
9	GO:2000158_positive regulation of ubiquitin-specific protease activity	0.00012	0.000218182
9	GO:0006499_N-terminal protein myristoylation	0.00014	0.00025
9	GO:0009695_jasmonic acid biosynthetic process	0.00015	0.000263158
9	GO:0009414_response to water deprivation	0.00018	0.000305085
9	GO:0009620_response to fungus	0.00018	0.000305085
9	GO:0043090_amino acid import	0.00031	0.0005
9	GO:0030490_maturation of SSU-rRNA	0.00031	0.0005
9	GO:0010359_regulation of anion channel activity	0.00031	0.0005
9	GO:2000022_regulation of jasmonic acid mediated signaling pathway	0.00033	0.00052381
9	GO:2000762_regulation of phenylpropanoid metabolic process	0.00035	0.000546875
9	GO:0080167_response to karrikin	0.00043	0.000661538
9	GO:0046496_nicotinamide nucleotide metabolic process	0.00045	0.000681818
9	GO:0009850_auxin metabolic process	0.00046	0.000686567
9	GO:0006105_succinate metabolic process	0.00048	0.000695652
9	GO:0048229_gametophyte development	0.00048	0.000695652
9	GO:0061025_membrane fusion	0.00053	0.000757143
9	GO:0080149_sucrose induced translational repression	0.00063	0.000887324
9	GO:0009723_response to ethylene	0.00071	0.000986111
9	GO:0009733_response to auxin	0.00075	0.0010274
9	GO:0009744_response to sucrose	0.00089	0.00118667
9	GO:0006857_oligopeptide transport	0.00089	0.00118667
9	GO:0045444_fat cell differentiation	0.00102	0.00132468
9	GO:2000068_regulation of defense response to insect	0.00102	0.00132468
9	GO:0001666_response to hypoxia	0.00104	0.00133333
9	GO:0009168_purine ribonucleoside monophosphate biosynthetic process	0.00106	0.00134177
9	GO:0009410_response to xenobiotic stimulus	0.00108	0.00135
9	GO:0010337_regulation of salicylic acid metabolic process	0.00115	0.00136905
9	GO:0009423_chorismate biosynthetic process	0.00115	0.00136905
9	GO:0019284_L-methionine salvage from S-adenosylmethionine	0.00115	0.00136905
9	GO:0009446_putrescine biosynthetic process	0.00115	0.00136905
9	GO:1901264_carbohydrate derivative transport	0.00144	0.00165556
9	GO:0006862_nucleotide transport	0.00145	0.00165556
9	GO:0042273_ribosomal large subunit biogenesis	0.00146	0.00165556
9	GO:0006086_acetyl-CoA biosynthetic process from pyruvate	0.00148	0.00165556
9	GO:1900424_regulation of defense response to bacterium	0.00148	0.00165556
9	GO:0010105_negative regulation of ethylene-activated signaling pathway	0.00149	0.00165556
9	GO:0040010_positive regulation of growth rate	0.00153	0.00168132
9	GO:0009560_embryo sac egg cell differentiation	0.00196	0.00206186
9	GO:0006558_L-phenylalanine metabolic process	0.00197	0.00206186
9	GO:0000480_endonucleolytic cleavage in 5'-ETS of tricistronic rRNA transcript (SSU-rRNA, 5.8S rRNA, LSU-rRNA)	0.00198	0.00206186
9	GO:0000472_endonucleolytic cleavage to generate mature 5'-end of SSU-rRNA from (SSU-rRNA, 5.8S rRNA, LSU-rRNA)	0.00198	0.00206186
9	GO:0009727_detection of ethylene stimulus	0.00198	0.00206186
9	GO:0000302_response to reactive oxygen species	0.002	0.00206186
9	GO:0000470_maturation of LSU-rRNA	0.0022	0.00221
9	GO:0030166_proteoglycan biosynthetic process	0.00221	0.00221
9	GO:0046331_lateral inhibition	0.00221	0.00221
